# Supplementary material for: Resolving a Nearly Two‐Centuries‐Old Mystery: On the Structural Chemistry and Physicochemical Properties of Compounds Associated With the Term Ammelide
Source: Chemistry. 2025 Dec 31;32(9):e03587. doi: 10.1002/chem.202503587 (PMC12958097; doi:10.1002/chem.202503587)
Supplement: Supplementary file 2 — Supporting File 1: chem70637‐sup‐0002‐SuppMat.zip [file CHEM-32-e03587-s001.zip]

Archive with 8 entries (8 files):
- Ammelide.cif
- AmmelidiumNitrate.cif
- AmmelidiumPerchlorate.cif
- AmmelineMelanurate_alpha.cif
- AmmelineMelanurate_beta.cif
- AmmelineMelanurate_gamma.cif
- AmmeliniumNitrate.cif
- checkcif_combined.pdf
