# Supplementary material for: Resolving a Nearly Two‐Centuries‐Old Mystery: On the Structural Chemistry and Physicochemical Properties of Compounds Associated With the Term Ammelide
Source: Chemistry. 2025 Dec 31;32(9):e03587. doi: 10.1002/chem.202503587 (PMC12958097; doi:10.1002/chem.202503587)
Supplement: Supplementary file 2 — Supporting File 1: chem70637‐sup‐0002‐SuppMat.zip [file CHEM-32-e03587-s001.zip › Ammelide.cif]

 
data_shelx
 
_audit_creation_method            'SHELXL-2018/3'
_shelx_SHELXL_version_number      '2018/3'
_chemical_name_systematic         ?
_chemical_name_common             ?
_chemical_melting_point           ?
_chemical_formula_moiety          ?
_chemical_formula_sum
 'C3 H4 N4 O2' 
_chemical_formula_weight          128.10

loop_
 _atom_type_symbol
 _atom_type_description
 _atom_type_scat_dispersion_real
 _atom_type_scat_dispersion_imag
 _atom_type_scat_source
 'C'  'C'   0.0033   0.0016
 'International Tables Vol C Tables 4.2.6.8 and 6.1.1.4'
 'H'  'H'   0.0000   0.0000
 'International Tables Vol C Tables 4.2.6.8 and 6.1.1.4'
 'N'  'N'   0.0061   0.0033
 'International Tables Vol C Tables 4.2.6.8 and 6.1.1.4'
 'O'  'O'   0.0106   0.0060
 'International Tables Vol C Tables 4.2.6.8 and 6.1.1.4'
 
_space_group_crystal_system       monoclinic
_space_group_IT_number            14
_space_group_name_H-M_alt         'P 21/c'
_space_group_name_Hall            '-P 2ybc'
 
_shelx_space_group_comment
;
The symmetry employed for this shelxl refinement is uniquely defined
by the following loop, which should always be used as a source of
symmetry information in preference to the above space-group names.
They are only intended as comments.
;
 
loop_
 _space_group_symop_operation_xyz
 'x, y, z'
 '-x, y+1/2, -z+1/2'
 '-x, -y, -z'
 'x, -y-1/2, z-1/2'
 
_cell_length_a                    6.3345(12)
_cell_length_b                    9.7509(13)
_cell_length_c                    7.9355(14)
_cell_angle_alpha                 90
_cell_angle_beta                  98.535(9)
_cell_angle_gamma                 90
_cell_volume                      484.72(14)
_cell_formula_units_Z             4
_cell_measurement_temperature     173(2)
_cell_measurement_reflns_used     1925
_cell_measurement_theta_min       6.504
_cell_measurement_theta_max       55.88
 
_exptl_crystal_description        block
_exptl_crystal_colour             colourless
_exptl_crystal_density_meas       ?
_exptl_crystal_density_method     ?
_exptl_crystal_density_diffrn     1.755          
_exptl_crystal_F_000              264
_exptl_transmission_factor_min    ?
_exptl_transmission_factor_max    ?
_exptl_crystal_size_max           0.050
_exptl_crystal_size_mid           0.050
_exptl_crystal_size_min           0.050
_exptl_absorpt_coefficient_mu     0.149
_shelx_estimated_absorpt_T_min    0.993
_shelx_estimated_absorpt_T_max    0.993
_exptl_absorpt_correction_type    multi-scan
_exptl_absorpt_correction_T_min   0.891
_exptl_absorpt_correction_T_max   1.000
_exptl_absorpt_process_details    'Bruker APEX3'
_exptl_absorpt_special_details    ?
_diffrn_ambient_temperature       173(2)
_diffrn_radiation_wavelength      0.71073
_diffrn_radiation_type            MoK\a
_diffrn_source                    ?
_diffrn_measurement_device_type   'Bruker D8 Venture'
_diffrn_measurement_method        ?
_diffrn_detector_area_resol_mean  ?
_diffrn_reflns_number             6870
_diffrn_reflns_av_unetI/netI      0.0448
_diffrn_reflns_av_R_equivalents   0.0929
_diffrn_reflns_limit_h_min        -7
_diffrn_reflns_limit_h_max        7
_diffrn_reflns_limit_k_min        -11
_diffrn_reflns_limit_k_max        11
_diffrn_reflns_limit_l_min        -9
_diffrn_reflns_limit_l_max        9
_diffrn_reflns_theta_min          3.252
_diffrn_reflns_theta_max          24.993
_diffrn_reflns_theta_full         24.993
_diffrn_measured_fraction_theta_max   0.938
_diffrn_measured_fraction_theta_full  0.938
_diffrn_reflns_Laue_measured_fraction_max    0.938
_diffrn_reflns_Laue_measured_fraction_full   0.938
_diffrn_reflns_point_group_measured_fraction_max   0.938
_diffrn_reflns_point_group_measured_fraction_full  0.938
_reflns_number_total              801
_reflns_number_gt                 509
_reflns_threshold_expression      'I > 2\s(I)'
_reflns_Friedel_coverage          0.000
_reflns_Friedel_fraction_max      .
_reflns_Friedel_fraction_full     .
 
_reflns_special_details
;
 Reflections were merged by SHELXL according to the crystal
 class for the calculation of statistics and refinement.
 
 _reflns_Friedel_fraction is defined as the number of unique
 Friedel pairs measured divided by the number that would be
 possible theoretically, ignoring centric projections and
 systematic absences.
;
 
_computing_data_collection        ?
_computing_cell_refinement        ?
_computing_data_reduction         ?
_computing_structure_solution     'SHELXT 2018/2 (Sheldrick, 2018)'
_computing_structure_refinement 'SHELXL-2018/3 (Sheldrick, 2018)'
_computing_molecular_graphics     ?
_computing_publication_material   ?
_refine_special_details           ?
_refine_ls_structure_factor_coef  Fsqd
_refine_ls_matrix_type            full
_refine_ls_weighting_scheme       calc
_refine_ls_weighting_details
'w=1/[\s^2^(Fo^2^)+(0.1702P)^2^] where P=(Fo^2^+2Fc^2^)/3'
_atom_sites_solution_primary      ?
_atom_sites_solution_secondary    ?
_atom_sites_solution_hydrogens    geom
_refine_ls_hydrogen_treatment     constr
_refine_ls_extinction_method      none
_refine_ls_extinction_coef        .
_refine_ls_number_reflns          801
_refine_ls_number_parameters      82
_refine_ls_number_restraints      0
_refine_ls_R_factor_all           0.1322
_refine_ls_R_factor_gt            0.0947
_refine_ls_wR_factor_ref          0.2448
_refine_ls_wR_factor_gt           0.2240
_refine_ls_goodness_of_fit_ref    1.019
_refine_ls_restrained_S_all       1.019
_refine_ls_shift/su_max           0.000
_refine_ls_shift/su_mean          0.000
 
loop_
 _atom_site_label
 _atom_site_type_symbol
 _atom_site_fract_x
 _atom_site_fract_y
 _atom_site_fract_z
 _atom_site_U_iso_or_equiv
 _atom_site_adp_type
 _atom_site_occupancy
 _atom_site_site_symmetry_order  
 _atom_site_calc_flag
 _atom_site_refinement_flags_posn
 _atom_site_refinement_flags_adp
 _atom_site_refinement_flags_occupancy
 _atom_site_disorder_assembly
 _atom_site_disorder_group
O1 O 0.8277(5) 0.3548(4) 0.0858(4) 0.0247(10) Uani 1 1 d . . . . .
O2 O 0.8217(5) -0.1107(3) 0.0853(4) 0.0176(9) Uani 1 1 d . . . . .
N1 N 0.5805(6) 0.2398(4) 0.2121(5) 0.0159(11) Uani 1 1 d . . . . .
H1 H 0.520617 0.317106 0.237356 0.019 Uiso 1 1 calc R U . . .
N2 N 0.8329(6) 0.1212(4) 0.0923(5) 0.0188(10) Uani 1 1 d . . . . .
H2 H 0.946804 0.119593 0.040923 0.023 Uiso 1 1 calc R U . . .
N3 N 0.5768(6) -0.0022(4) 0.2174(5) 0.0194(12) Uani 1 1 d . . . . .
N4 N 0.3327(6) 0.1239(4) 0.3411(5) 0.0201(10) Uani 1 1 d . . . . .
H4 H 0.278916 0.203081 0.366874 0.024 Uiso 1 1 calc R U . . .
H3 H 0.276666 0.046820 0.371288 0.024 Uiso 1 1 calc R U . . .
C1 C 0.7542(8) 0.2448(5) 0.1290(6) 0.0197(13) Uani 1 1 d . . . . .
C2 C 0.7458(7) -0.0020(5) 0.1304(6) 0.0173(12) Uani 1 1 d . . . . .
C3 C 0.4985(6) 0.1209(5) 0.2565(5) 0.0123(10) Uani 1 1 d . . . . .
 
loop_
 _atom_site_aniso_label
 _atom_site_aniso_U_11
 _atom_site_aniso_U_22
 _atom_site_aniso_U_33
 _atom_site_aniso_U_23
 _atom_site_aniso_U_13
 _atom_site_aniso_U_12
O1 0.0225(19) 0.023(2) 0.0307(19) -0.0033(16) 0.0124(15) -0.0046(15)
O2 0.0198(17) 0.0066(18) 0.0292(18) -0.0036(15) 0.0129(14) -0.0013(14)
N1 0.018(2) 0.009(2) 0.022(2) 0.0020(15) 0.0084(19) 0.0038(15)
N2 0.017(2) 0.012(2) 0.030(2) 0.0057(19) 0.0113(16) 0.0042(18)
N3 0.020(2) 0.017(3) 0.024(2) 0.0015(17) 0.0115(18) -0.0007(17)
N4 0.022(2) 0.011(2) 0.030(2) -0.0039(19) 0.0129(16) -0.0003(19)
C1 0.019(3) 0.017(3) 0.023(3) 0.001(2) 0.004(2) 0.000(2)
C2 0.017(3) 0.013(3) 0.022(2) 0.0006(19) 0.005(2) -0.0014(19)
C3 0.015(2) 0.009(2) 0.014(2) -0.0004(17) 0.0035(17) 0.0017(17)
 
_geom_special_details
;
 All esds (except the esd in the dihedral angle between two l.s. planes)
 are estimated using the full covariance matrix.  The cell esds are taken
 into account individually in the estimation of esds in distances, angles
 and torsion angles; correlations between esds in cell parameters are only
 used when they are defined by crystal symmetry.  An approximate (isotropic)
 treatment of cell esds is used for estimating esds involving l.s. planes.
;
 
loop_
 _geom_bond_atom_site_label_1
 _geom_bond_atom_site_label_2
 _geom_bond_distance
 _geom_bond_site_symmetry_2
 _geom_bond_publ_flag
O1 C1 1.237(6) . ?
O2 C2 1.238(5) . ?
N1 C3 1.339(6) . ?
N1 C1 1.366(6) . ?
N2 C1 1.352(6) . ?
N2 C2 1.375(6) . ?
N3 C3 1.352(6) . ?
N3 C2 1.357(6) . ?
N4 C3 1.327(5) . ?
 
loop_
 _geom_angle_atom_site_label_1
 _geom_angle_atom_site_label_2
 _geom_angle_atom_site_label_3
 _geom_angle
 _geom_angle_site_symmetry_1
 _geom_angle_site_symmetry_3
 _geom_angle_publ_flag
C3 N1 C1 122.0(4) . . ?
C1 N2 C2 124.0(4) . . ?
C3 N3 C2 117.4(4) . . ?
O1 C1 N2 123.2(4) . . ?
O1 C1 N1 121.9(5) . . ?
N2 C1 N1 114.9(4) . . ?
O2 C2 N3 121.0(4) . . ?
O2 C2 N2 120.0(4) . . ?
N3 C2 N2 119.0(4) . . ?
N4 C3 N1 118.7(5) . . ?
N4 C3 N3 118.7(4) . . ?
N1 C3 N3 122.6(4) . . ?
 
_refine_diff_density_max    0.967
_refine_diff_density_min   -0.287
_refine_diff_density_rms    0.140

_shelx_res_file
;
TITL shelxt_a.res in Pc
    shelx.res
    created by SHELXL-2018/3 at 19:49:57 on 12-Aug-2025
REM Old TITL Ammelid_auto4_0m in P2(1)/c
REM SHELXT solution in Pc: R1 0.293, Rweak 0.049, Alpha 0.119
REM <I/s>   0.413 for   59 systematic absences,  Orientation as input
REM Flack x = -0.528 ( 1.986 ) from   370 Parsons' quotients
REM Formula found by SHELXT:  C6 N O5

CELL  0.71073   6.3345   9.7509   7.9355   90.000   98.535   90.000
ZERR    4.000   0.0012   0.0013   0.0014    0.000    0.009    0.000
LATT   1
SYMM   -X, 1/2+Y , 1/2-Z
SFAC C H N O
UNIT 12 16 16 8
TEMP -100.150
SHEL 6.5 0
OMIT 0 50
OMIT -3  10   2
OMIT -4   9   3
OMIT -2  10   2
OMIT -4   9   2
OMIT -3  10   1
OMIT  5   7   3
OMIT  5   6   4
OMIT -2  10   1
OMIT  6   3   3
ACTA
L.S. 10
BOND
LIST 4
FMAP 2
PLAN 20
SIZE 0.05 0.05 0.05
WGHT    0.170200
FVAR       0.15021
O1    4    0.827669    0.354808    0.085775    11.00000    0.02251    0.02343 =
         0.03069   -0.00327    0.01241   -0.00462
O2    4    0.821679   -0.110729    0.085340    11.00000    0.01976    0.00659 =
         0.02916   -0.00356    0.01292   -0.00132
N1    3    0.580500    0.239817    0.212149    11.00000    0.01787    0.00917 =
         0.02217    0.00197    0.00835    0.00378
AFIX  43
H1    2    0.520617    0.317106    0.237356    11.00000   -1.20000
AFIX   0
N2    3    0.832907    0.121221    0.092310    11.00000    0.01689    0.01248 =
         0.02957    0.00568    0.01133    0.00417
AFIX  43
H2    2    0.946804    0.119593    0.040923    11.00000   -1.20000
AFIX   0
N3    3    0.576833   -0.002179    0.217395    11.00000    0.01982    0.01721 =
         0.02375    0.00155    0.01145   -0.00075
N4    3    0.332724    0.123939    0.341059    11.00000    0.02189    0.01145 =
         0.02984   -0.00386    0.01287   -0.00027
AFIX  93
H4    2    0.278916    0.203081    0.366874    11.00000   -1.20000
H3    2    0.276666    0.046820    0.371288    11.00000   -1.20000
AFIX   0
C1    1    0.754243    0.244835    0.128988    11.00000    0.01880    0.01735 =
         0.02325    0.00093    0.00449   -0.00006
C2    1    0.745838   -0.002028    0.130386    11.00000    0.01689    0.01343 =
         0.02221    0.00059    0.00488   -0.00136
C3    1    0.498455    0.120887    0.256518    11.00000    0.01470    0.00882 =
         0.01378   -0.00044    0.00354    0.00175
HKLF 4


REM  shelxt_a.res in Pc
REM wR2 = 0.2448, GooF = S = 1.019, Restrained GooF = 1.019 for all data
REM R1 = 0.0947 for 509 Fo > 4sig(Fo) and 0.1322 for all 801 data
REM 82 parameters refined using 0 restraints

END

WGHT      0.1702      0.0000

REM Highest difference peak  0.967,  deepest hole -0.287,  1-sigma level  0.140
Q1    1   0.6642  0.1319  0.1633  11.00000  0.05    0.97
Q2    1   0.1666  0.1332  0.4164  11.00000  0.05    0.84
Q3    1   0.4188  0.2459  0.2907  11.00000  0.05    0.82
Q4    1   0.4198  0.0152  0.2872  11.00000  0.05    0.82
Q5    1   0.8169 -0.1499  0.0839  11.00000  0.05    0.81
Q6    1   0.8226  0.4245  0.0816  11.00000  0.05    0.76
Q7    1   0.2667  0.0149  0.3758  11.00000  0.05    0.67
Q8    1   0.2599  0.2613  0.3747  11.00000  0.05    0.61
Q9    1   0.6326 -0.0004  0.1846  11.00000  0.05    0.28
Q10   1   0.5245 -0.0550  0.2333  11.00000  0.05    0.21
Q11   1   1.0017  0.4805  0.1014  11.00000  0.05    0.17
Q12   1   1.0322  0.3722  0.0197  11.00000  0.05    0.17
Q13   1   0.7980 -0.1789  0.2447  11.00000  0.05    0.15
Q14   1   1.0467  0.0446  0.0227  11.00000  0.05    0.15
Q15   1   0.1286  0.1284  0.2794  11.00000  0.05    0.13
Q16   1   0.4382  0.4143  0.1328  11.00000  0.05    0.13
Q17   1   0.1302 -0.0383  0.2796  11.00000  0.05    0.12
Q18   1   0.6039  0.3647  0.2411  11.00000  0.05    0.11
Q19   1   0.9718 -0.0439  0.0800  11.00000  0.05    0.11
Q20   1   0.8581  0.1339 -0.0495  11.00000  0.05    0.10
;
_shelx_res_checksum   19182

_shelx_hkl_file
;
   1   0   0   40.20    1.15
  -2   0   0   47.02    1.35
   2   0   0   46.89    1.36
   2   0   0   46.34    1.49
   2   0   0   46.64    1.34
  -2   0   0   47.20    1.50
   2   0   0   44.45    1.38
   3   0   0   62.01    2.09
   3   0   0   65.75    1.95
   3   0   0   65.79    1.89
   3   0   0   65.72    1.92
  -3   0   0   65.10    1.90
  -3   0   0   64.48    2.12
   4   0   0    0.15    0.36
  -4   0   0    0.37    0.27
   4   0   0    0.29    0.23
  -4   0   0    0.65    0.41
   4   0   0    0.20    0.22
   4   0   0    0.10    0.29
  -5   0   0    7.66    0.54
   5   0   0    7.92    0.69
   5   0   0    7.18    0.53
   5   0   0    7.83    0.58
  -5   0   0    7.32    1.01
   5   0   0    6.75    0.85
   6   0   0    1.92    0.47
  -6   0   0    0.97    0.67
   6   0   0    1.64    0.40
   6   0   0    0.81    0.65
   6   0   0    1.73    0.54
  -6   0   0    1.77    0.44
   7   0   0    0.09    0.50
  -7   0   0    1.62    0.51
  -7   0   0    0.97    0.68
   7   0   0    0.93    0.50
   7   0   0    2.54    0.55
   0  -1   0    0.07    0.04
   0  -1   0    0.00    0.02
   0   1   0   -0.04    0.06
   0   1   0    0.05    0.05
   0   1   0   -0.02    0.02
   1  -1   0   15.90    0.51
  -1  -1   0   17.52    0.51
   1  -1   0   15.95    0.58
  -1  -1   0   16.58    0.51
   1   1   0   16.29    0.50
  -1   1   0   15.92    0.68
   1   1   0   17.43    0.58
   1   1   0   16.75    0.51
  -2  -1   0    3.17    0.25
   2  -1   0    2.80    0.28
   2  -1   0    3.03    0.23
  -2   1   0    3.02    0.31
   2   1   0    2.75    0.23
   2   1   0    3.51    0.37
   2   1   0    3.52    0.25
  -2   1   0    2.92    0.24
   3  -1   0    0.92    0.27
   3  -1   0    0.82    0.37
  -3  -1   0    1.20    0.24
   3  -1   0    1.43    0.23
   3   1   0    1.00    0.20
   3   1   0    1.04    0.21
  -3   1   0    1.31    0.24
  -3   1   0    1.78    0.48
   3   1   0    1.40    0.25
   4  -1   0   10.06    0.51
   4  -1   0   10.46    0.78
   4  -1   0    9.59    0.57
  -4  -1   0   10.43    0.79
  -4  -1   0    9.58    0.51
   4  -1   0    9.94    0.82
   4   1   0   10.39    0.50
  -4   1   0   10.38    0.89
   4   1   0    9.68    0.58
   4   1   0    9.93    0.74
  -4   1   0    9.94    0.52
   4   1   0   10.61    0.55
   5  -1   0    1.74    0.38
   5  -1   0    0.84    0.54
   5  -1   0    1.35    0.38
  -5  -1   0    1.31    0.36
   5  -1   0    1.61    0.51
  -5  -1   0    1.22    0.57
  -5   1   0    0.80    0.57
   5   1   0    1.10    0.49
   5   1   0    1.79    0.38
  -5   1   0    1.28    0.34
   5   1   0    1.41    0.32
   5   1   0    1.91    0.39
   6  -1   0    0.08    0.53
  -6  -1   0    0.40    0.38
   6  -1   0   -0.07    0.36
  -6  -1   0   -0.27    0.59
   6  -1   0    0.31    0.41
   6   1   0    0.26    0.35
  -6   1   0   -0.01    0.36
   6   1   0   -0.36    0.50
   6   1   0   -0.12    0.34
  -6   1   0   -0.08    0.58
  -7  -1   0    0.46    0.41
   7  -1   0    0.28    0.43
  -7  -1   0    0.80    0.64
   7  -1   0   -0.05    0.60
   7  -1   0    0.94    0.53
   7   1   0   -0.17    0.41
  -7   1   0    1.39    0.67
  -7   1   0    0.48    0.41
   7   1   0    0.36    0.40
  -8  -1   0    0.83    0.56
   8  -1   0    1.89    0.54
   8  -1   0   -0.45    0.67
   8   1   0    1.03    0.45
  -8   1   0   -0.11    0.45
   0  -2   0   -0.08    0.09
   0  -2   0   -0.16    0.17
   0   2   0   -0.30    0.17
   0   2   0   -0.05    0.07
  -1  -2   0    0.00    0.14
   1  -2   0    0.13    0.20
   1  -2   0    0.02    0.11
  -1  -2   0    0.19    0.13
   1   2   0   -0.04    0.12
   1   2   0    0.08    0.12
  -1   2   0    0.04    0.22
  -1   2   0   -0.51    0.29
  -1   2   0    0.03    0.11
   1   2   0   -0.21    0.14
   2  -2   0    0.86    0.30
   2  -2   0    0.21    0.21
  -2  -2   0    0.33    0.13
  -2  -2   0   -0.02    0.16
  -2  -2   0    0.53    0.21
   2   2   0    0.14    0.19
  -2   2   0    0.11    0.14
   2   2   0    0.10    0.13
   2   2   0   -0.11    0.12
  -2   2   0   -0.03    0.29
  -2   2   0    0.31    0.21
   3  -2   0   -0.04    0.23
   3  -2   0   -0.05    0.18
  -3  -2   0   -0.19    0.37
  -3   2   0    0.03    0.20
   3   2   0    0.08    0.20
  -3   2   0   -0.27    0.41
   3   2   0    0.28    0.24
   3   2   0   -0.03    0.17
   4  -2   0   -0.26    0.35
   4  -2   0    0.12    0.26
  -4  -2   0   -0.04    0.22
   4  -2   0    0.03    0.21
  -4  -2   0    0.38    0.38
   4  -2   0    1.01    0.46
   4   2   0   -0.06    0.20
   4   2   0    0.08    0.16
  -4   2   0   -0.04    0.23
   4   2   0    0.21    0.21
  -4   2   0   -0.09    0.44
   4   2   0    0.09    0.30
   5  -2   0   -0.35    0.47
   5  -2   0   -0.02    0.34
  -5  -2   0    0.14    0.28
   5  -2   0    0.16    0.88
   5  -2   0    0.15    0.29
  -5  -2   0    0.48    0.52
   5   2   0   -0.04    0.26
  -5   2   0    0.07    0.30
  -5   2   0   -0.27    0.54
   5   2   0   -0.07    0.23
   5   2   0   -0.09    0.26
   5   2   0    0.25    0.42
   6  -2   0    0.50    0.44
   6  -2   0    0.15    0.59
  -6  -2   0   -0.02    0.34
   6  -2   0    0.25    0.43
  -6  -2   0   -0.24    0.58
   6   2   0    0.19    0.31
   6   2   0    0.00    0.30
  -6   2   0   -0.28    0.58
  -6   2   0   -0.38    0.33
   6   2   0   -0.79    0.47
   6   2   0   -0.21    0.33
   7  -2   0   -0.77    0.62
   7  -2   0    0.88    0.75
  -7  -2   0   -0.56    0.61
   7  -2   0    0.26    0.39
  -7  -2   0    0.10    0.38
  -7   2   0    1.32    0.69
  -7   2   0   -0.35    0.38
   7   2   0    0.87    0.34
   7   2   0    0.48    0.29
   8  -2   0   -1.04    0.70
  -8  -2   0   -0.52    0.46
  -8   2   0   -0.26    0.49
   0  -3   0    0.00    0.10
   0  -3   0   -0.27    0.17
   0  -3   0   -0.21    0.10
   0   3   0   -0.02    0.18
   0   3   0    0.00    0.09
  -1  -3   0   24.60    0.79
   1  -3   0   24.50    0.93
  -1  -3   0   25.00    0.73
   1  -3   0   24.19    0.73
  -1  -3   0   23.27    0.79
   1  -3   0   23.13    0.87
   1   3   0   25.05    0.73
  -1   3   0   25.83    0.96
  -1   3   0   24.57    0.73
   1   3   0   25.10    0.80
  -1   3   0   24.76    0.90
   1   3   0   24.79    0.81
  -2  -3   0   15.45    0.56
   2  -3   0   15.13    0.70
   2  -3   0   16.33    0.85
  -2  -3   0   16.74    0.60
   2  -3   0   14.89    0.54
   2   3   0   16.15    0.56
   2   3   0   16.35    0.65
   2   3   0   16.05    0.55
  -2   3   0   15.28    0.86
   3  -3   0    0.89    0.42
  -3  -3   0    0.44    0.17
  -3  -3   0    0.13    0.20
   3  -3   0   -0.13    0.18
   3  -3   0    0.03    0.26
   3   3   0    0.09    0.15
   3   3   0    0.14    0.18
  -3   3   0    0.05    0.26
   3   3   0    0.27    0.24
  -3   3   0    0.09    0.18
  -3   3   0   -0.17    0.37
  -4  -3   0    0.42    0.26
   4  -3   0    0.16    0.48
   4  -3   0    0.32    0.44
   4  -3   0    0.50    0.32
  -4  -3   0    1.05    0.39
   4  -3   0    0.26    0.25
   4   3   0    0.45    0.17
   4   3   0    0.26    0.22
   4   3   0    0.42    0.32
  -4   3   0    0.17    0.45
  -4   3   0    0.42    0.24
   5  -3   0    1.14    0.64
   5  -3   0    1.31    0.46
   5  -3   0    1.93    0.61
  -5  -3   0    1.63    0.55
   5  -3   0    1.88    0.36
  -5  -3   0    1.37    0.34
  -5   3   0    2.14    0.40
   5   3   0    1.40    0.23
   5   3   0    1.16    0.49
   5   3   0    1.35    0.33
   6  -3   0    0.98    0.77
   6  -3   0    0.05    0.38
  -6  -3   0   -0.57    0.63
   6  -3   0    0.29    0.61
   6   3   0    0.19    0.53
   6   3   0    0.16    0.33
  -6   3   0    0.01    0.36
  -6   3   0    0.82    0.64
  -7  -3   0    0.16    0.64
   7  -3   0    1.19    0.58
   7  -3   0    0.51    0.75
  -7  -3   0   -0.06    0.39
   7  -3   0   -0.05    0.39
  -7   3   0    3.43    1.34
  -7   3   0    0.61    0.45
   8  -3   0   -0.03    0.74
  -8   3   0    0.02    0.54
   0  -4   0   19.66    0.76
   0  -4   0   19.85    0.77
   0   4   0   21.59    0.81
   0   4   0   20.17    0.79
   1  -4   0   33.87    0.99
   1  -4   0   32.84    1.21
  -1  -4   0   32.95    1.05
   1  -4   0   32.98    1.17
  -1  -4   0   33.91    1.10
  -1   4   0   33.93    1.25
   1   4   0   33.93    0.98
   1   4   0   35.45    1.11
  -1   4   0   33.32    0.98
  -2  -4   0    5.59    0.40
  -2  -4   0    5.10    0.36
   2  -4   0    4.69    0.44
   2  -4   0    4.89    0.30
  -2  -4   0    5.35    0.32
   2  -4   0    6.02    0.66
  -2   4   0    5.27    0.50
   2   4   0    4.75    0.30
   2   4   0    5.03    0.36
  -2   4   0    5.20    0.29
   2   4   0    5.29    0.41
   3  -4   0   25.80    0.87
   3  -4   0   24.81    1.05
  -3  -4   0   26.12    0.87
   3  -4   0   23.36    1.17
  -3  -4   0   25.40    0.85
  -3  -4   0   25.88    1.03
   3   4   0   27.29    0.84
  -3   4   0   25.75    1.25
   3   4   0   25.19    0.86
   3   4   0   26.60    1.02
  -3   4   0   25.94    1.08
   4  -4   0    4.84    0.72
  -4  -4   0    5.65    0.68
  -4  -4   0    4.69    0.42
   4  -4   0    4.17    0.71
   4  -4   0    5.04    0.40
   4  -4   0    5.51    0.60
   4   4   0    4.25    0.40
   4   4   0    4.76    0.57
  -4   4   0    4.56    0.40
  -4   4   0    4.31    0.70
  -5  -4   0    0.86    0.51
   5  -4   0   -0.10    0.59
   5  -4   0    1.18    0.62
   5  -4   0    1.08    0.36
   5  -4   0    0.65    0.43
  -5  -4   0    0.62    0.34
  -5   4   0    0.90    0.64
   5   4   0    1.34    0.51
  -5   4   0    0.85    0.34
   5   4   0    0.47    0.45
  -6  -4   0   41.19    1.50
   6  -4   0   44.49    1.78
  -6  -4   0   39.00    2.05
   6  -4   0   43.93    1.53
   6   4   0   41.57    1.85
  -6   4   0   44.33    2.11
  -6   4   0   44.63    1.53
  -7  -4   0    3.32    0.58
   7  -4   0    2.38    0.56
   7  -4   0    4.21    0.93
  -7  -4   0    1.55    0.71
  -7   4   0    2.75    0.55
   0  -5   0   -0.37    0.22
   0  -5   0   -0.07    0.25
   0   5   0   -0.16    0.25
   1  -5   0    0.37    0.30
  -1  -5   0    0.06    0.23
  -1  -5   0    0.51    0.18
   1  -5   0    0.44    0.35
  -1  -5   0    0.53    0.15
   1  -5   0    0.52    0.15
  -1  -5   0    0.24    0.24
   1   5   0    0.84    0.17
  -1   5   0    0.44    0.29
  -1   5   0    0.95    0.16
  -1   5   0    0.62    0.15
   1   5   0    0.67    0.27
   1   5   0    0.48    0.15
  -2  -5   0   15.31    0.66
  -2  -5   0   15.21    0.66
   2  -5   0   16.15    0.95
  -2  -5   0   16.03    0.57
   2  -5   0   15.79    0.80
   2  -5   0   16.46    0.57
   2   5   0   15.75    0.56
  -2   5   0   15.96    0.56
  -2   5   0   15.22    0.80
   2   5   0   16.39    0.66
   2   5   0   16.78    0.69
  -2   5   0   15.89    0.93
  -3  -5   0   -0.05    0.25
   3  -5   0    0.33    0.19
   3  -5   0    0.09    0.41
  -3  -5   0   -0.06    0.21
   3  -5   0    0.15    0.31
  -3  -5   0    0.69    0.29
  -3   5   0   -0.08    0.31
   3   5   0    0.22    0.27
  -3   5   0   -0.23    0.43
   3   5   0    0.17    0.18
   3   5   0    0.03    0.19
  -3   5   0   -0.09    0.19
  -4  -5   0    0.44    0.27
   4  -5   0    0.45    0.27
   4  -5   0    0.39    0.56
   4  -5   0    0.22    0.39
  -4  -5   0    0.97    0.29
  -4  -5   0    1.13    0.43
  -4   5   0    0.42    0.57
   4   5   0    0.48    0.38
   4   5   0    0.69    0.27
  -4   5   0    0.70    0.43
   4   5   0    0.65    0.19
   5  -5   0    2.44    0.58
   5  -5   0    2.15    0.39
   5  -5   0    2.89    0.73
  -5  -5   0    2.08    0.37
  -5  -5   0    1.93    0.56
  -5   5   0    2.25    0.75
  -5   5   0    2.58    0.43
   5   5   0    1.98    0.36
   5   5   0    2.33    0.58
   6  -5   0    0.47    0.63
  -6  -5   0    0.16    0.59
  -6  -5   0   -0.03    0.34
   6  -5   0    0.03    0.35
  -6   5   0    1.28    0.66
   6   5   0    0.12    0.62
  -6   5   0   -0.09    0.39
   7  -5   0    1.94    0.84
   7  -5   0    2.46    0.52
   0  -6   0    0.03    0.26
   0  -6   0   -0.23    0.24
   0   6   0   -0.26    0.35
   0   6   0   -0.06    0.26
   1  -6   0    0.27    0.15
  -1  -6   0   -0.02    0.22
  -1  -6   0    0.09    0.17
  -1  -6   0    0.08    0.14
   1  -6   0   -0.01    0.28
   1  -6   0   -0.42    0.30
  -1   6   0   -0.46    0.47
   1   6   0   -0.01    0.12
   1   6   0    0.06    0.26
  -1   6   0   -0.01    0.29
   2  -6   0    0.06    0.17
  -2  -6   0   -0.17    0.24
  -2  -6   0   -0.19    0.18
   2  -6   0   -0.38    0.40
  -2  -6   0    0.20    0.16
  -2  -6   0   -0.02    0.26
   2  -6   0   -0.08    0.30
   2   6   0    0.07    0.16
  -2   6   0   -0.26    0.30
  -2   6   0   -0.02    0.15
  -2   6   0   -0.50    0.47
   2   6   0   -0.05    0.23
  -3  -6   0    0.09    0.32
   3  -6   0   -0.21    0.46
   3  -6   0   -0.01    0.35
  -3  -6   0   -0.03    0.21
   3  -6   0   -0.12    0.20
  -3  -6   0    0.28    0.28
   3   6   0   -0.04    0.29
   3   6   0    0.00    0.19
  -3   6   0   -0.54    0.50
   3   6   0    0.23    0.23
  -3   6   0    0.34    0.38
  -3   6   0   -0.11    0.22
   4  -6   0    0.07    0.27
  -4  -6   0   -0.28    0.36
   4  -6   0    0.52    0.44
   4  -6   0   -0.12    0.54
  -4  -6   0    0.01    0.26
  -4  -6   0    0.52    0.41
   4   6   0   -0.22    0.39
  -4   6   0   -0.31    0.65
  -4   6   0    0.16    0.28
   4   6   0    0.15    0.24
  -4   6   0   -0.24    0.43
   4   6   0    0.22    0.21
   5  -6   0    0.23    0.31
  -5  -6   0   -0.45    0.45
  -5  -6   0   -0.10    0.31
   5  -6   0    0.64    0.63
   5   6   0   -0.27    0.53
  -5   6   0    0.87    0.64
   6  -6   0    0.85    0.67
   6  -6   0    0.14    0.35
  -6  -6   0    0.37    0.38
  -6  -6   0   -0.93    0.53
   6   6   0    1.00    1.20
   7  -6   0    0.78    0.85
  -7  -6   0    0.24    0.60
  -7  -6   0   -0.19    0.42
   0  -7   0   -0.02    0.29
   0  -7   0    0.25    0.28
   0  -7   0    0.11    0.22
   0   7   0   -0.16    0.29
  -1  -7   0   -0.05    0.29
  -1  -7   0    0.26    0.29
   1  -7   0   -0.22    0.36
   1  -7   0    0.18    0.16
  -1  -7   0    0.10    0.20
   1  -7   0   -0.04    0.31
  -1   7   0   -0.04    0.33
   1   7   0    0.28    0.30
  -1   7   0   -0.40    0.54
  -2  -7   0    0.46    0.20
  -2  -7   0    0.78    0.37
  -2  -7   0    0.93    0.39
  -2  -7   0    0.50    0.23
   2  -7   0    0.11    0.48
   2  -7   0    0.18    0.37
   2  -7   0    0.47    0.20
   2   7   0    0.58    0.32
  -2   7   0    0.60    0.62
  -2   7   0    0.67    0.20
   2   7   0    0.61    0.20
  -2   7   0    0.29    0.38
  -3  -7   0   -0.12    0.23
   3  -7   0   -0.51    0.53
  -3  -7   0    0.15    0.29
  -3  -7   0    0.49    0.43
   3  -7   0    0.11    0.43
   3  -7   0    0.03    0.22
   3   7   0    0.00    0.21
  -3   7   0   -0.61    0.61
  -3   7   0   -0.11    0.38
  -3   7   0    0.04    0.24
   3   7   0    0.03    0.44
   3   7   0    0.19    0.31
  -4  -7   0    0.17    0.28
  -4  -7   0    0.25    0.50
   4  -7   0   -0.29    0.63
  -4  -7   0    0.26    0.42
   4  -7   0    0.47    0.28
   4   7   0    0.60    0.68
  -4   7   0    0.60    0.32
  -4   7   0    0.02    0.45
   4   7   0    0.54    0.26
  -4   7   0    0.92    0.71
  -5  -7   0    2.96    0.59
  -5  -7   0    2.72    0.45
   5  -7   0    3.83    0.84
   5  -7   0    3.24    0.47
  -5   7   0    5.72    1.04
   5   7   0    4.43    0.77
  -5   7   0    3.50    0.49
   6  -7   0    1.61    1.06
   6   7   0    2.36    0.71
   0  -8   0   93.58    2.98
   0  -8   0   90.54    2.89
   0  -8   0   99.30    3.32
   0   8   0   92.67    2.98
  -1  -8   0    4.16    0.60
   1  -8   0    3.97    0.65
  -1  -8   0    4.11    0.45
  -1  -8   0    5.01    0.58
   1  -8   0    5.06    0.68
  -1   8   0    4.35    0.77
   1   8   0    4.26    0.59
  -1   8   0    4.32    0.62
  -2  -8   0    2.96    0.30
   2  -8   0    3.72    0.62
   2  -8   0    2.99    0.65
  -2  -8   0    2.91    0.41
   2   8   0    2.77    0.27
  -2   8   0    4.60    0.69
   2   8   0    4.09    0.53
   2   8   0    3.68    0.55
   3  -8   0    4.58    0.40
  -3  -8   0    4.48    0.56
  -3  -8   0    4.58    0.40
  -3  -8   0    6.15    0.77
  -3   8   0    4.57    0.72
  -3   8   0    4.52    0.41
  -3   8   0    6.31    1.01
   3   8   0    5.23    0.55
   4  -8   0   -0.11    0.26
  -4  -8   0   -0.20    0.60
  -4  -8   0    0.03    0.27
  -4  -8   0   -0.58    0.40
  -4   8   0    0.13    0.47
   4   8   0   -0.04    0.28
  -4   8   0   -0.18    0.31
   5  -8   0    2.71    0.80
  -5  -8   0    0.85    0.37
   5  -8   0    1.32    0.34
  -5   8   0    1.66    0.43
   0  -9   0    0.20    0.47
   0  -9   0    0.25    0.26
   0  -9   0    0.50    0.48
   0   9   0    0.24    0.41
  -1  -9   0    4.15    0.58
  -1  -9   0    3.79    0.67
   1  -9   0    4.21    0.69
  -1  -9   0    2.86    0.46
  -1   9   0    5.43    0.93
   1   9   0    3.50    0.57
  -1   9   0    3.39    0.63
  -2  -9   0    0.96    0.24
  -2  -9   0    1.49    0.55
   2  -9   0    1.11    0.27
  -2  -9   0    0.75    0.29
  -2   9   0    0.84    0.50
   2   9   0    1.15    0.43
  -3  -9   0    1.14    0.64
  -3   9   0    1.72    0.83
  -3   9   0    0.00    0.47
   4  -9   0    6.22    1.00
  -4   9   0    9.91    1.11
   0 -10   0   -0.55    0.52
   0 -10   0    0.78    0.34
   0  10   0    0.29    0.45
  -1 -10   0    0.77    0.44
  -1 -10   0    0.96    0.54
   1  10   0   -0.18    0.44
  -1  10   0   -0.22    0.43
  -2 -10   0    1.14    0.58
  -2  10   0   -0.14    0.48
   2  10   0    0.09    0.40
   0 -11   0    0.03    0.31
   0  11   0    0.23    0.47
   1 -11   0    6.46    0.67
   1  11   0    5.62    0.77
  -1  11   0    4.89    0.80
  -3 -11   0    6.88    1.67
   0 -12   0    0.79    0.35
   0  12   0    0.12    0.51
   1 -12   0    1.18    0.35
   1  12   0    0.96    0.54
  -1  12   0    0.60    0.58
   2  12   0    0.10    0.45
  -8   0   1   -0.33    0.73
  -8   0   1   -0.26    0.44
   7   0  -1    0.40    0.55
  -7   0   1    0.03    0.69
  -7   0   1   -0.04    0.43
   7   0  -1    0.88    0.45
   6   0  -1   -0.23    0.31
   6   0  -1   -0.43    0.60
   6   0  -1   -0.66    0.42
   6   0  -1   -0.26    0.38
  -6   0   1    0.07    0.64
  -6   0   1    0.14    0.32
   5   0  -1    0.36    0.28
   5   0  -1   -0.31    0.27
  -5   0   1    0.31    0.31
   5   0  -1   -0.10    0.36
   5   0  -1    0.03    0.40
  -5   0   1    0.17    0.50
   4   0  -1   -0.01    0.28
   4   0  -1   -0.10    0.20
   4   0  -1   -0.02    0.19
  -4   0   1    0.16    0.39
   4   0  -1    0.19    0.31
  -4   0   1   -0.12    0.19
   3   0  -1   -0.29    0.18
  -3   0   1    0.19    0.18
   3   0  -1    0.07    0.17
   3   0  -1    0.27    0.28
  -3   0   1    0.10    0.17
  -2   0   1    0.30    0.25
   2   0  -1   -0.13    0.14
   2   0  -1    0.14    0.21
  -2   0   1   -0.05    0.14
  -2   0   1    0.03    0.13
   2   0  -1   -0.11    0.13
   1   0  -1   -0.14    0.14
  -1   0   1   -0.11    0.13
  -1   0   1   -0.12    0.11
   1   0  -1   -0.13    0.10
   1   0  -1    0.07    0.14
  -1   0   1    0.23    0.18
   0   0   1    0.03    0.07
   0   0   1   -0.01    0.08
   0   0  -1    0.04    0.06
   0   0   1    0.01    0.04
   0   0  -1    0.00    0.06
   0   0   1    0.01    0.10
   0   0  -1   -0.05    0.06
   1   0   1    0.11    0.15
  -1   0  -1    0.23    0.20
  -1   0  -1    0.30    0.15
   1   0   1    0.48    0.24
   2   0   1    0.39    0.29
  -2   0  -1   -0.06    0.18
  -2   0  -1   -0.33    0.25
   2   0   1    0.19    0.23
  -2   0  -1    0.14    0.16
   2   0   1   -0.10    0.16
  -3   0  -1   -0.14    0.19
   3   0   1    0.53    0.24
  -3   0  -1   -0.55    0.31
  -3   0  -1   -0.45    0.36
   3   0   1    0.29    0.31
   3   0   1    0.84    0.39
   4   0   1    0.58    0.43
  -4   0  -1    0.21    0.24
   4   0   1    0.22    0.34
   4   0   1    0.17    0.23
   4   0   1   -0.01    0.23
  -4   0  -1   -0.26    0.37
   5   0   1   -0.22    0.51
   5   0   1   -0.27    0.43
   5   0   1   -0.20    0.33
  -5   0  -1    0.10    0.51
  -5   0  -1   -0.10    0.29
   5   0   1   -0.06    0.34
  -6   0  -1    0.06    0.58
  -6   0  -1   -0.35    0.39
   6   0   1   -0.08    0.33
   6   0   1   -0.12    0.41
   6   0   1   -0.18    0.47
   7   0   1   -0.72    0.52
   7   0   1    1.00    0.51
   7   0   1    0.21    0.46
  -7   0  -1    1.83    0.71
  -7   0  -1   -0.36    0.46
   8  -1  -1   -0.60    0.61
  -8  -1   1    0.28    0.52
  -8  -1   1    0.50    0.78
   8  -1  -1    1.21    0.62
  -8   1   1    0.80    0.67
   7  -1  -1    0.54    0.59
  -7  -1   1    0.72    0.53
   7  -1  -1    1.58    0.53
   7  -1  -1    1.56    0.47
  -7  -1   1    0.04    0.73
   7   1  -1    0.30    0.36
  -7   1   1    0.18    0.68
  -7   1   1    0.88    0.43
   7   1  -1    1.87    0.44
   6  -1  -1    1.00    0.56
   6  -1  -1    0.19    0.33
  -6  -1   1   -0.30    0.31
   6  -1  -1   -0.03    0.41
  -6  -1   1    0.38    0.62
  -6   1   1    0.13    0.38
   6   1  -1   -0.22    0.32
   6   1  -1    0.09    0.32
   6   1  -1    0.21    0.34
   6   1  -1   -0.51    0.48
  -6   1   1    0.07    0.63
   5  -1  -1    0.62    0.55
   5  -1  -1    0.15    0.43
   5  -1  -1    0.00    0.43
  -5  -1   1    0.71    0.51
  -5  -1   1    0.74    0.30
   5   1  -1    0.46    0.44
   5   1  -1    0.51    0.27
  -5   1   1    0.66    0.55
   5   1  -1    0.64    0.31
  -5   1   1    0.46    0.33
   5   1  -1    0.14    0.25
   4  -1  -1   10.33    0.79
   4  -1  -1   11.28    0.53
  -4  -1   1   11.41    0.81
   4  -1  -1   11.72    0.60
  -4  -1   1   10.84    0.53
  -4   1   1   10.78    0.53
   4   1  -1   10.13    0.77
  -4   1   1   11.33    0.85
   4   1  -1   10.87    0.51
   4   1  -1   10.82    0.51
   4   1  -1   11.34    0.47
   3  -1  -1    9.15    0.50
   3  -1  -1   10.40    0.46
  -3  -1   1   10.01    0.45
   3   1  -1   10.88    0.66
  -3   1   1    9.45    0.50
   3   1  -1    9.28    0.41
  -3   1   1   10.07    0.45
   3   1  -1   11.40    0.46
   3   1  -1   10.18    0.39
  -2  -1   1    3.24    0.38
   2  -1  -1    2.68    0.23
  -2  -1   1    2.77    0.22
   2  -1  -1    2.68    0.30
  -2  -1   1    2.85    0.14
   2  -1  -1    3.41    0.45
  -2   1   1    2.74    0.29
   2   1  -1    2.88    0.37
   2   1  -1    3.35    0.23
  -2   1   1    2.76    0.24
   2   1  -1    2.61    0.18
  -1  -1   1    2.12    0.19
  -1  -1   1    2.46    0.32
   1  -1  -1    2.17    0.26
  -1  -1   1    1.81    0.17
   1  -1  -1    1.67    0.18
   1   1  -1    1.96    0.27
  -1   1   1    1.86    0.26
   1   1  -1    1.69    0.16
  -1   1   1    1.73    0.19
   0  -1   1   13.46    0.48
   0  -1  -1   12.82    0.42
   0  -1  -1   13.61    0.42
   0   1   1   12.93    0.42
   0   1  -1   12.57    0.53
   0   1   1   13.03    0.49
   0   1   1   13.67    0.42
   1  -1   1   15.11    0.65
  -1  -1  -1   16.53    0.54
   1  -1   1   15.09    0.72
   1  -1   1   16.91    0.52
  -1  -1  -1   17.67    0.62
   1   1   1   16.91    0.54
  -1   1  -1   15.50    0.78
  -2  -1  -1    1.73    0.23
   2  -1   1    1.75    0.38
  -2  -1  -1    1.48    0.25
   2  -1   1    1.34    0.19
  -2  -1  -1    1.26    0.31
   2  -1   1    1.26    0.31
   2   1   1    1.58    0.22
  -2   1  -1    1.59    0.20
  -2   1  -1    1.24    0.38
   2   1   1    2.04    0.31
  -2   1  -1    1.55    0.34
   3  -1   1    1.42    0.30
   3  -1   1    1.74    0.39
   3  -1   1    2.06    0.26
  -3  -1  -1    0.97    0.46
  -3  -1  -1    1.91    0.27
   3   1   1    1.58    0.34
   3   1   1    1.88    0.30
   3   1   1    1.99    0.42
  -3   1  -1    1.08    0.45
  -3   1  -1    1.80    0.26
  -4  -1  -1    3.87    0.71
  -4  -1  -1    4.14    0.47
   4  -1   1    4.32    0.56
   4  -1   1    4.31    0.44
   4  -1   1    3.82    0.35
   4  -1   1    3.89    0.75
  -4  -1  -1    4.82    0.53
   4   1   1    3.21    0.49
  -4   1  -1    3.85    0.38
   4   1   1    3.88    0.68
  -4   1  -1    3.71    0.71
   4   1   1    3.78    0.37
  -5  -1  -1    4.84    0.51
   5  -1   1    4.10    0.47
  -5  -1  -1    5.28    0.89
   5  -1   1    4.79    0.76
   5  -1   1    4.30    0.85
   5  -1   1    4.85    0.59
  -5   1  -1    4.77    0.51
  -5   1  -1    4.36    0.74
   5   1   1    4.92    0.64
   5   1   1    4.02    0.67
   5   1   1    4.78    0.48
   5   1   1    4.33    0.87
  -6  -1  -1    0.19    0.54
   6  -1   1    0.32    0.38
   6  -1   1    0.11    0.44
  -6  -1  -1    0.05    0.36
   6  -1   1    0.09    0.54
   6   1   1    0.49    0.43
  -6   1  -1    0.28    0.58
   6   1   1   -0.41    0.60
  -6   1  -1   -0.20    0.35
   6   1   1    0.57    0.42
   6   1   1   -0.15    0.42
   7  -1   1   -0.28    0.39
  -7  -1  -1    1.65    0.66
   7  -1   1    1.53    1.00
  -7  -1  -1   -0.78    0.37
  -7   1  -1    0.06    0.42
   7   1   1    1.01    0.48
   7   1   1    0.26    0.42
   7   1   1    0.06    0.45
  -7   1  -1    1.56    0.68
   8  -2  -1    0.95    0.45
  -8  -2   1   -0.87    0.42
   8  -2  -1    0.02    0.72
  -8  -2   1    0.10    0.79
  -8   2   1   -0.05    0.48
  -7  -2   1    0.17    0.71
   7  -2  -1    1.99    0.57
   7  -2  -1    1.85    0.50
  -7  -2   1    0.65    0.42
   7  -2  -1    2.15    0.73
  -7   2   1    0.37    0.65
  -7   2   1    1.15    0.45
  -6  -2   1   -0.18    0.55
  -6  -2   1   -0.01    0.36
   6  -2  -1    0.47    0.55
   6  -2  -1    0.49    0.33
   6  -2  -1    0.42    0.45
  -6   2   1    0.05    0.64
   6   2  -1    0.24    0.59
  -6   2   1    0.06    0.33
   6   2  -1   -0.23    0.48
   5  -2  -1    4.07    0.66
   5  -2  -1    4.00    0.54
  -5  -2   1    3.90    0.47
   5  -2  -1    3.95    0.46
  -5  -2   1    4.21    0.80
   5   2  -1    4.35    0.48
  -5   2   1    3.40    0.73
  -5   2   1    3.27    0.42
   5   2  -1    2.69    0.55
   4  -2  -1   12.87    0.67
   4  -2  -1   12.76    0.57
  -4  -2   1   12.54    0.83
   4  -2  -1   11.91    0.87
  -4  -2   1   12.58    0.57
  -4   2   1   13.09    0.58
   4   2  -1   12.99    0.56
   4   2  -1   12.26    0.77
  -4   2   1   11.89    0.92
  -4   2   1   12.68    0.67
   3  -2  -1    7.43    0.69
  -3  -2   1    7.55    0.40
   3  -2  -1    7.02    0.39
   3  -2  -1    7.54    0.51
  -3  -2   1    8.74    0.67
   3   2  -1    7.61    0.58
  -3   2   1    7.63    0.49
   3   2  -1    7.51    0.39
  -3   2   1    7.31    0.40
   2  -2  -1    4.58    0.40
   2  -2  -1    4.58    0.27
   2  -2  -1    5.05    0.48
  -2  -2   1    4.87    0.26
  -2  -2   1    5.59    0.44
   2   2  -1    4.95    0.40
  -2   2   1    4.91    0.29
  -2   2   1    3.91    0.36
   2   2  -1    4.55    0.26
  -2   2   1    5.71    0.51
   1  -2  -1   47.71    1.52
  -1  -2   1   52.32    1.43
   1  -2  -1   48.64    1.53
   1  -2  -1   49.86    1.43
  -1  -2   1   52.13    1.53
  -1  -2   1   49.57    1.43
  -1  -2   1   50.00    1.39
   1   2  -1   51.79    1.54
  -1   2   1   48.07    1.52
   1   2  -1   51.28    1.39
  -1   2   1   50.41    1.43
   0  -2  -1   17.71    0.57
   0  -2  -1   17.27    0.57
   0  -2  -1   18.65    0.55
   0  -2  -1   17.29    0.67
   0  -2   1   19.01    0.64
   0   2   1   17.44    0.56
   0   2   1   17.18    0.68
   1  -2   1   11.75    0.53
   1  -2   1   11.07    0.38
  -1  -2  -1   11.82    0.42
  -1  -2  -1   10.90    0.42
   1  -2   1   10.54    0.60
  -1  -2  -1   11.60    0.49
   1  -2   1    9.83    0.61
  -1   2  -1   11.18    0.38
   1   2   1   11.04    0.49
   1   2   1   11.50    0.41
  -2  -2  -1   32.97    1.10
  -2  -2  -1   32.48    0.99
   2  -2   1   31.75    0.97
   2  -2   1   32.80    1.24
  -2  -2  -1   31.21    1.03
   2  -2   1   32.06    1.11
   2  -2   1   30.85    1.17
   2   2   1   30.78    0.98
  -2   2  -1   32.74    1.26
   2   2   1   31.59    1.07
   2   2   1   32.33    1.03
   3  -2   1    1.33    0.45
   3  -2   1    0.47    0.38
  -3  -2  -1    1.02    0.38
   3  -2   1    0.93    0.23
  -3  -2  -1    0.69    0.25
  -3  -2  -1    1.44    0.31
   3   2   1    0.96    0.25
  -3   2  -1    1.04    0.23
  -3   2  -1    0.16    0.43
   3   2   1    0.80    0.31
   3   2   1    0.92    0.28
   4  -2   1    3.12    0.60
  -4  -2  -1    4.28    0.50
   4  -2   1    2.98    0.35
  -4  -2  -1    3.22    0.54
   4  -2   1    3.48    0.56
  -4  -2  -1    3.10    0.39
   4  -2   1    2.94    0.48
   4   2   1    3.78    0.44
   4   2   1    3.03    0.49
  -4   2  -1    3.47    0.37
   4   2   1    2.70    0.35
  -4   2  -1    2.66    0.59
  -5  -2  -1    4.60    0.50
   5  -2   1    5.31    0.64
   5  -2   1    4.46    0.76
  -5  -2  -1    4.27    0.70
   5  -2   1    4.64    0.49
   5  -2   1    3.83    0.78
   5   2   1    4.54    0.54
  -5   2  -1    4.75    0.51
   5   2   1    3.58    0.64
   5   2   1    4.64    0.48
   5   2   1    5.67    0.73
  -5   2  -1    4.77    1.01
   6  -2   1    3.06    0.49
   6  -2   1    1.56    0.68
   6  -2   1    3.15    0.59
  -6  -2  -1    1.95    0.44
  -6  -2  -1    1.53    0.63
  -6   2  -1    2.85    0.79
  -6   2  -1    2.51    0.46
   6   2   1    0.49    0.61
   6   2   1    1.89    0.44
   6   2   1    2.17    0.47
   7  -2   1    0.43    0.42
   7  -2   1    0.85    0.52
  -7  -2  -1   -0.58    0.40
  -7  -2  -1    1.59    0.61
  -7   2  -1    2.57    1.06
   7   2   1    0.70    0.40
  -7   2  -1   -0.01    0.43
   7   2   1    0.77    0.49
   8  -3  -1    1.68    0.80
  -8  -3   1   -0.99    0.74
  -8  -3   1   -0.75    0.76
  -8   3   1   -0.97    0.42
   7  -3  -1    1.13    0.50
  -7  -3   1   -0.28    0.38
   7  -3  -1    0.38    0.41
   7  -3  -1    0.70    0.66
  -7  -3   1   -0.49    0.68
  -7   3   1   -0.40    0.42
  -6  -3   1   -0.37    0.56
   6  -3  -1    0.06    0.37
  -6  -3   1    0.10    0.33
   6  -3  -1    0.29    0.45
   6  -3  -1    0.71    0.60
   6   3  -1   -0.38    0.47
  -6   3   1    0.10    0.36
  -6   3   1   -0.05    0.63
   6   3  -1   -0.19    0.30
   5  -3  -1    0.34    0.52
  -5  -3   1    1.40    0.33
  -5  -3   1    1.38    0.52
   5  -3  -1    1.15    0.33
   5  -3  -1    1.39    0.45
   5  -3  -1    1.20    0.55
  -5   3   1    1.33    0.36
   5   3  -1    0.98    0.44
  -5   3   1    1.21    0.99
   5   3  -1    1.06    0.35
  -4  -3   1    0.44    0.39
   4  -3  -1    0.28    0.31
   4  -3  -1    0.70    0.47
  -4  -3   1    0.54    0.24
   4  -3  -1    0.30    0.22
   4   3  -1    0.45    0.24
  -4   3   1   -0.05    0.23
  -4   3   1    0.42    0.49
   4   3  -1    0.19    0.28
  -4   3   1    0.84    0.33
   3  -3  -1    0.17    0.36
   3  -3  -1    0.05    0.26
   3  -3  -1    0.01    0.18
  -3  -3   1    0.04    0.18
  -3  -3   1    0.18    0.28
   3   3  -1   -0.09    0.16
   3   3  -1   -0.04    0.22
  -3   3   1    0.05    0.19
  -3   3   1   -0.03    0.27
  -3   3   1    0.33    0.42
  -2  -3   1    3.28    0.28
  -2  -3   1    3.17    0.20
   2   3  -1    3.14    0.23
   2   3  -1    3.12    0.37
  -2   3   1    2.74    0.25
   1  -3  -1   19.13    0.76
   1  -3  -1   20.06    0.63
  -1  -3   1   19.73    0.67
   1  -3  -1   19.29    0.77
  -1  -3   1   20.63    0.75
  -1   3   1   18.99    0.78
   1   3  -1   20.73    0.76
  -1   3   1   19.74    0.78
   0  -3  -1    5.20    0.27
   0  -3  -1    4.54    0.37
   0  -3  -1    5.11    0.26
   0  -3   1    4.70    0.39
   0  -3  -1    5.40    0.27
   0  -3   1    4.75    0.33
   0   3   1    5.22    0.24
   0   3  -1    4.85    0.36
   0   3   1    3.94    0.28
   0   3  -1    4.85    0.49
   0   3   1    4.77    0.38
  -1  -3  -1    3.98    0.25
   1  -3   1    3.73    0.50
   1  -3   1    4.07    0.37
  -1  -3  -1    3.52    0.33
   1  -3   1    3.70    0.43
   1  -3   1    3.88    0.20
   1   3   1    3.92    0.36
   1   3   1    4.22    0.26
  -1   3  -1    3.39    0.53
  -1   3  -1    4.05    0.20
   2  -3   1   12.28    0.47
   2  -3   1   12.62    0.64
  -2  -3  -1   13.34    0.61
   2  -3   1   12.10    0.81
  -2  -3  -1   12.21    0.57
  -2  -3  -1   12.96    0.56
   2  -3   1   10.57    0.77
   2   3   1   12.62    0.56
  -2   3  -1   12.34    0.47
   2   3   1   12.73    0.55
  -2   3  -1   11.40    0.86
   2   3   1   12.54    0.50
   3  -3   1    1.31    0.24
   3  -3   1    1.81    0.49
   3  -3   1    1.08    0.45
  -3  -3  -1    1.09    0.37
   3  -3   1    1.08    0.33
  -3  -3  -1    1.67    0.32
  -3  -3  -1    1.46    0.27
   3   3   1    1.50    0.28
   3   3   1    0.95    0.27
  -3   3  -1    0.86    0.48
   3   3   1    1.34    0.25
  -4  -3  -1    0.43    0.28
  -4  -3  -1    0.07    0.40
   4  -3   1   -0.12    0.44
  -4  -3  -1   -0.15    0.31
   4  -3   1    0.08    0.31
   4  -3   1   -0.14    0.23
   4  -3   1    0.12    0.48
   4   3   1   -0.04    0.25
  -4   3  -1   -0.39    0.47
   4   3   1    0.16    0.22
  -4   3  -1    0.00    0.23
   4   3   1    0.33    0.33
   5  -3   1    0.15    0.41
  -5  -3  -1   -0.13    0.48
   5  -3   1    0.04    0.53
  -5  -3  -1   -0.22    0.28
   5  -3   1   -0.23    0.62
   5  -3   1    0.51    0.34
   5   3   1    0.02    0.43
  -5   3  -1   -0.38    0.57
   5   3   1   -0.26    0.27
   5   3   1    0.16    0.30
  -5   3  -1    0.39    0.32
  -6  -3  -1    0.26    0.41
  -6  -3  -1    0.59    1.09
   6  -3   1   -0.17    0.76
   6  -3   1    0.17    0.45
   6  -3   1    0.40    0.39
   6   3   1    0.33    0.39
   6   3   1    0.89    0.37
   6   3   1    0.84    0.42
   6   3   1   -0.67    0.53
  -6   3  -1    1.62    0.68
  -6   3  -1   -0.26    0.37
  -7  -3  -1    1.76    0.58
   7  -3   1   -0.40    0.73
   7  -3   1    0.72    0.47
   7   3   1    1.24    0.48
   7   3   1    1.20    0.40
  -7   3  -1   -0.20    0.51
   7  -4  -1    0.62    0.41
   7  -4  -1    0.97    0.72
  -7  -4   1   -0.02    0.39
  -7   4   1    1.43    0.70
  -7   4   1   -0.04    0.38
  -6  -4   1   -0.10    0.32
   6  -4  -1    0.99    0.66
   6  -4  -1    0.62    0.50
  -6  -4   1    0.03    0.57
   6  -4  -1    0.17    0.33
   6   4  -1    0.04    0.53
  -6   4   1    0.08    0.60
  -6   4   1    0.46    0.38
   5  -4  -1   -0.11    0.44
  -5  -4   1    0.39    0.32
  -5  -4   1    0.33    0.50
   5  -4  -1   -0.37    0.54
   5  -4  -1    0.59    0.32
   5   4  -1    0.33    0.45
  -5   4   1    0.39    0.59
   5   4  -1    0.67    0.30
  -5   4   1    0.55    0.31
  -5   4   1    0.23    0.41
  -4  -4   1    0.56    0.37
   4  -4  -1    0.16    0.44
   4  -4  -1    0.31    0.24
  -4  -4   1   -0.08    0.22
   4  -4  -1   -0.03    0.32
  -4   4   1   -0.10    0.29
  -4   4   1   -0.01    0.23
   4   4  -1   -0.02    0.20
  -4   4   1   -0.24    0.47
   4   4  -1   -0.12    0.28
   3  -4  -1    0.23    0.19
  -3  -4   1    0.26    0.26
   3  -4  -1    0.06    0.28
   3  -4  -1    0.34    0.39
  -3  -4   1    0.28    0.19
   3   4  -1    0.12    0.23
  -3   4   1   -0.28    0.38
  -3   4   1   -0.30    0.27
  -3   4   1    0.05    0.18
   3   4  -1    0.18    0.17
  -2  -4   1    0.67    0.18
   2  -4  -1    0.05    0.29
  -2  -4   1    0.08    0.21
  -2  -4   1    0.31    0.17
   2  -4  -1    0.22    0.18
   2  -4  -1    0.87    0.38
   2   4  -1    0.19    0.24
   2   4  -1    0.30    0.14
  -2   4   1    0.21    0.29
  -2   4   1    0.27    0.12
  -1  -4   1    0.61    0.20
  -1  -4   1    0.17    0.22
   1  -4  -1    0.45    0.28
   1  -4  -1    0.08    0.16
  -1  -4   1    0.18    0.19
  -1   4   1    0.15    0.25
   1   4  -1    0.35    0.21
  -1   4   1    0.28    0.15
  -1   4   1    0.17    0.16
   0  -4   1   -0.03    0.22
   0  -4  -1   -0.06    0.24
   0  -4   1   -0.29    0.19
   0  -4  -1    0.07    0.16
   0   4   1   -0.20    0.13
   0   4   1   -0.23    0.24
   0   4   1   -0.11    0.13
   0   4  -1   -0.06    0.22
  -1  -4  -1    0.01    0.23
  -1  -4  -1   -0.07    0.15
   1  -4   1    0.03    0.24
   1   4   1    0.18    0.16
  -1   4  -1    0.00    0.24
  -1   4  -1   -0.62    0.36
   1   4   1    0.05    0.24
  -2  -4  -1    0.38    0.20
   2  -4   1    0.01    0.16
   2  -4   1   -0.02    0.37
   2  -4   1    0.02    0.26
  -2  -4  -1    0.28    0.26
   2  -4   1   -0.42    0.41
  -2   4  -1    0.11    0.16
   2   4   1    0.13    0.25
   2   4   1    0.15    0.15
   2   4   1   -0.01    0.18
  -2   4  -1   -0.39    0.43
   3  -4   1   -0.32    0.41
  -3  -4  -1    0.37    0.31
   3  -4   1    0.22    0.45
   3  -4   1   -0.12    0.28
   3  -4   1    0.13    0.19
  -3  -4  -1   -0.01    0.20
  -3  -4  -1    0.48    0.30
   3   4   1    0.13    0.19
  -3   4  -1    0.11    0.20
   3   4   1    0.11    0.23
   3   4   1    0.05    0.24
  -3   4  -1   -0.31    0.44
   4  -4   1    0.38    0.54
  -4  -4  -1    0.36    0.41
   4  -4   1   -0.32    0.48
   4  -4   1   -0.14    0.33
   4  -4   1    0.03    0.29
  -4  -4  -1    0.10    0.36
  -4  -4  -1    0.03    0.26
  -4   4  -1   -0.75    0.50
   4   4   1   -0.06    0.24
   4   4   1   -0.07    0.41
   4   4   1   -0.01    0.27
  -5  -4  -1    0.17    0.47
  -5  -4  -1    0.02    0.30
   5  -4   1   -0.50    0.56
  -5  -4  -1    1.50    0.50
   5  -4   1   -0.32    0.28
   5  -4   1    0.38    0.47
  -5   4  -1   -0.11    0.56
   5   4   1    0.17    0.30
   5   4   1   -0.02    0.40
   5   4   1   -0.52    0.42
  -5   4  -1   -0.11    0.33
  -6  -4  -1    0.23    0.36
   6  -4   1    0.40    0.40
  -6  -4  -1    0.82    0.54
   6  -4   1    0.59    0.71
  -6   4  -1   -0.02    0.37
  -6   4  -1    2.46    0.76
   6   4   1    0.64    0.29
   6   4   1   -0.62    0.90
   6   4   1    0.67    0.32
   7  -4   1    1.93    0.82
   7  -5  -1    1.33    0.47
  -7  -5   1   -0.27    0.44
   7  -5  -1    1.38    0.72
  -7   5   1    0.35    0.46
   6  -5  -1    1.25    0.41
   6  -5  -1    2.59    0.74
  -6  -5   1    1.25    0.41
  -6   5   1    1.82    0.72
   6   5  -1    1.29    0.68
  -6   5   1    1.30    0.47
  -5  -5   1    5.92    0.50
   5  -5  -1    6.32    0.77
  -5  -5   1    5.13    0.83
   5  -5  -1    4.76    1.06
   5  -5  -1    6.12    0.53
  -5   5   1    4.73    0.82
  -5   5   1    5.97    0.53
   5   5  -1    6.95    0.86
   5   5  -1    6.03    0.49
   4  -5  -1    0.76    0.30
   4  -5  -1    0.33    0.52
  -4  -5   1    0.74    0.41
  -4  -5   1    0.88    0.28
   4  -5  -1    0.35    0.41
  -4   5   1    0.15    0.54
  -4   5   1    0.10    0.20
   4   5  -1    0.44    0.41
   4   5  -1    0.33    0.27
  -4   5   1    0.19    0.39
   3  -5  -1    2.62    0.30
  -3  -5   1    2.75    0.29
  -3  -5   1    3.04    0.46
   3  -5  -1    2.32    0.50
  -3  -5   1    2.40    0.30
   3  -5  -1    3.05    0.47
   3   5  -1    2.39    0.41
   3   5  -1    2.43    0.26
  -3   5   1    2.32    0.52
  -3   5   1    2.72    0.47
   2  -5  -1   21.48    0.97
  -2  -5   1   22.53    0.90
   2  -5  -1   21.72    1.64
  -2  -5   1   22.17    0.79
   2  -5  -1   22.31    0.76
  -2  -5   1   22.23    0.71
  -2   5   1   21.84    0.75
   2   5  -1   22.06    0.70
  -2   5   1   22.47    1.06
   2   5  -1   23.42    0.94
   2   5  -1   23.39    0.80
  -2   5   1   21.32    0.98
  -1  -5   1   18.86    0.76
   1  -5  -1   17.71    0.61
  -1  -5   1   16.90    0.80
   1  -5  -1   17.29    0.81
   1  -5  -1   17.12    0.81
  -1  -5   1   18.21    0.72
  -1   5   1   16.77    0.59
   1   5  -1   17.58    0.72
  -1   5   1   16.34    0.86
  -1   5   1   16.92    0.59
  -1   5   1   17.50    0.83
   0  -5   1    0.67    0.31
   0  -5   1    0.77    0.29
   0  -5  -1    0.92    0.20
   0   5   1    0.96    0.18
   0   5   1    0.63    0.32
   0   5  -1    1.19    0.32
   0   5   1    1.08    0.18
   0   5   1    0.77    0.30
   0   5  -1    1.06    0.48
   1  -5   1    0.74    0.31
  -1  -5  -1    1.05    0.20
  -1  -5  -1    0.73    0.30
   1  -5   1    0.20    0.31
   1   5   1    0.98    0.21
  -1   5  -1    1.13    0.35
   1   5   1    0.91    0.20
  -1   5  -1    0.88    0.51
   2  -5   1   12.14    0.46
  -2  -5  -1   11.57    0.49
   2  -5   1   11.21    0.83
   2  -5   1   11.44    0.86
  -2  -5  -1   11.80    0.64
  -2  -5  -1   12.23    0.51
   2  -5   1   11.07    0.68
   2   5   1   13.46    0.64
  -2   5  -1   12.28    0.74
  -2   5  -1   11.93    0.46
   2   5   1   11.87    0.50
  -2   5  -1   12.10    0.96
   2   5   1   12.17    0.49
  -3  -5  -1   10.22    0.52
   3  -5   1   10.69    0.90
  -3  -5  -1   11.58    0.66
   3  -5   1   10.88    0.72
  -3  -5  -1   11.04    0.65
   3  -5   1   10.31    1.00
   3  -5   1   11.34    0.49
  -3   5  -1   10.82    1.06
   3   5   1   10.94    0.60
   3   5   1   10.58    0.52
  -3   5  -1   10.77    0.50
   3   5   1   11.67    0.62
  -4  -5  -1    1.25    0.47
  -4  -5  -1    1.11    0.31
   4  -5   1    1.41    0.32
   4  -5   1    1.50    0.63
  -4  -5  -1    2.08    0.55
   4  -5   1    1.62    0.63
   4   5   1    1.38    0.31
   4   5   1    1.86    0.36
   4   5   1    1.46    0.43
  -4   5  -1    1.72    0.72
  -4   5  -1    1.64    0.34
   5  -5   1    0.76    0.63
  -5  -5  -1    0.37    0.47
  -5  -5  -1    1.59    0.52
   5  -5   1    0.76    0.49
   5  -5   1    0.84    0.56
  -5  -5  -1    0.20    0.35
  -5   5  -1    0.62    0.64
   5   5   1   -0.09    0.43
   5   5   1    0.40    0.31
   5   5   1    0.27    0.31
  -6  -5  -1    2.83    0.48
   6  -5   1    2.76    0.48
   6  -5   1    3.36    0.87
  -6  -5  -1    4.91    0.89
   6   5   1    2.63    0.68
  -6   5  -1    2.95    0.53
  -7  -5  -1   -0.21    0.47
   7  -5   1    1.29    0.89
   7  -5   1    1.64    0.59
  -7   5  -1   -0.22    0.46
  -7  -6   1    0.13    0.40
  -7   6   1    0.37    0.47
   6  -6  -1    3.05    0.78
   6  -6  -1    1.61    0.44
  -6  -6   1    1.43    0.41
  -6   6   1    1.13    0.42
  -6   6   1    2.75    0.75
   6   6  -1    2.15    0.73
  -5  -6   1    2.98    0.63
  -5  -6   1    2.85    0.40
   5  -6  -1    4.03    0.48
  -5   6   1    3.42    0.64
  -5   6   1    4.12    0.82
   4  -6  -1    3.35    0.40
   4  -6  -1    3.64    0.61
  -4  -6   1    3.96    0.64
  -4  -6   1    2.97    0.37
  -4   6   1    3.95    0.55
  -4   6   1    3.29    0.75
   4   6  -1    4.59    0.74
   4   6  -1    3.38    0.36
  -3  -6   1    1.55    0.35
  -3  -6   1    1.80    0.32
   3  -6  -1    1.80    0.30
   3  -6  -1    1.14    0.54
   3  -6  -1    1.44    0.45
  -3  -6   1    1.46    0.26
   3   6  -1    1.56    0.24
  -3   6   1    0.75    0.53
  -3   6   1    1.32    0.28
   3   6  -1    1.25    0.72
  -3   6   1    1.45    0.46
  -2  -6   1   -0.19    0.20
   2  -6  -1   -0.07    0.38
  -2  -6   1    0.19    0.16
   2  -6  -1    0.09    0.18
  -2  -6   1    0.12    0.23
   2  -6  -1   -0.06    0.30
  -2   6   1    0.03    0.17
   2   6  -1   -0.03    0.22
  -2   6   1    0.08    0.40
  -2   6   1   -0.11    0.31
   1  -6  -1    6.53    0.56
  -1  -6   1    7.52    0.49
   1  -6  -1    6.23    0.36
  -1  -6   1    7.35    0.58
  -1  -6   1    7.67    0.52
   1  -6  -1    6.02    0.57
  -1   6   1    6.77    0.33
   1   6  -1    7.14    0.50
  -1   6   1    6.57    0.67
  -1   6   1    6.97    0.58
  -1   6   1    6.97    0.34
   0  -6  -1    1.81    0.39
   0  -6   1    2.03    0.39
   0  -6  -1    1.87    0.30
   0  -6   1    1.80    0.36
   0   6   1    1.78    0.38
   0   6   1    2.76    0.42
   0   6  -1    2.09    0.39
   0   6   1    2.14    0.22
   0   6   1    1.75    0.22
  -1  -6  -1    1.32    0.21
   1  -6   1    0.89    0.38
  -1  -6  -1    1.37    0.37
   1  -6   1    0.97    0.34
   1   6   1    1.07    0.34
  -1   6  -1    2.39    0.64
   1   6   1    1.57    0.22
  -1   6  -1    1.22    0.38
   1   6   1    1.58    0.22
   2  -6   1    5.96    0.57
   2  -6   1    5.70    0.32
   2  -6   1    4.83    0.69
  -2  -6  -1    5.17    0.35
  -2  -6  -1    7.45    1.09
  -2   6  -1    5.82    0.60
  -2   6  -1    5.71    0.32
  -2   6  -1    5.37    0.85
   2   6   1    5.57    0.49
   2   6   1    5.55    0.36
  -3  -6  -1    0.12    0.23
  -3  -6  -1    0.15    0.45
   3  -6   1    0.04    0.21
  -3  -6  -1    0.36    0.30
   3  -6   1    0.07    0.54
   3  -6   1   -0.10    0.37
   3  -6   1   -0.71    0.51
  -3   6  -1   -0.03    0.24
  -3   6  -1   -0.26    0.61
   3   6   1   -0.06    0.25
   3   6   1    0.13    0.22
   4  -6   1    0.16    0.64
  -4  -6  -1    0.83    0.74
  -4  -6  -1    0.58    0.31
  -4  -6  -1    0.50    0.59
   4  -6   1    1.03    0.65
   4  -6   1    1.08    0.49
   4  -6   1    1.17    0.32
  -4   6  -1    0.89    0.33
   4   6   1    0.96    0.35
  -4   6  -1    0.46    0.73
   4   6   1    0.88    0.31
   4   6   1    1.15    0.45
  -5  -6  -1    1.71    0.51
  -5  -6  -1    1.79    0.39
   5  -6   1    2.72    0.78
  -5  -6  -1    3.61    0.64
   5  -6   1    2.10    0.39
   5   6   1    2.75    0.67
  -5   6  -1    1.47    0.42
   5   6   1    1.82    0.32
  -5   6  -1    2.88    0.83
   6  -6   1    2.88    0.86
   6  -6   1    2.52    0.54
  -6  -6  -1    1.99    0.47
   6   6   1    3.37    0.73
  -5  -7   1    0.65    0.34
   5  -7  -1    1.26    0.36
  -5  -7   1    0.28    0.52
  -5   7   1    0.94    0.36
   5   7  -1    2.81    0.72
  -5   7   1    1.40    0.57
   4  -7  -1    1.01    0.31
   4  -7  -1   -0.30    0.58
  -4  -7   1    1.08    0.42
  -4  -7   1    1.09    0.31
  -4   7   1    0.61    0.46
   4   7  -1    1.77    0.52
  -4   7   1    2.04    0.73
  -4   7   1    1.34    0.35
  -3  -7   1    0.10    0.29
   3  -7  -1    0.08    0.25
  -3  -7   1   -0.58    0.33
  -3  -7   1    0.18    0.26
   3  -7  -1    0.32    0.41
   3  -7  -1    0.02    0.53
   3   7  -1    0.24    0.38
  -3   7   1   -0.16    0.24
   3   7  -1    0.02    0.18
  -3   7   1    0.02    0.52
  -3   7   1   -0.41    0.56
   2  -7  -1    0.61    0.47
   2  -7  -1    0.24    0.38
   2  -7  -1    0.01    0.20
  -2  -7   1    0.28    0.41
  -2  -7   1    0.00    0.24
  -2  -7   1    0.03    0.37
   2   7  -1   -0.09    0.27
  -2   7   1   -0.02    0.20
  -2   7   1   -0.05    0.54
  -2   7   1    0.24    0.20
  -2   7   1   -0.11    0.38
   1  -7  -1   -0.01    0.32
   1  -7  -1    0.07    0.35
  -1  -7   1    0.17    0.33
   1  -7  -1    0.04    0.19
  -1  -7   1    0.09    0.23
  -1  -7   1   -0.36    0.26
  -1   7   1    0.15    0.58
  -1   7   1    0.33    0.17
  -1   7   1   -0.28    0.32
  -1   7   1    0.33    0.17
   1   7  -1   -0.12    0.28
   0  -7  -1    0.11    0.29
   0  -7   1    0.01    0.25
   0  -7   1    0.56    0.35
   0  -7  -1    0.03    0.32
   0  -7   1   -0.14    0.30
   0   7   1   -0.04    0.15
   0   7   1    0.12    0.16
   0   7   1    0.18    0.34
   0   7  -1   -0.11    0.30
  -1  -7  -1    0.20    0.18
  -1  -7  -1    0.02    0.33
   1  -7   1    0.25    0.34
   1  -7   1   -0.12    0.32
   1   7   1    0.04    0.17
  -1   7  -1    0.06    0.61
   1   7   1   -0.15    0.30
  -1   7  -1    0.52    0.37
   1   7   1   -0.05    0.17
  -2  -7  -1    0.41    0.42
   2  -7   1   -0.24    0.45
  -2  -7  -1   -0.07    0.20
   2  -7   1    0.24    0.36
   2   7   1   -0.18    0.30
  -2   7  -1   -0.67    0.65
   2   7   1    0.12    0.20
   2   7   1    0.05    0.22
  -2   7  -1    0.12    0.38
  -3  -7  -1   -0.21    0.49
  -3  -7  -1   -0.01    0.24
   3  -7   1   -0.02    0.41
  -3  -7  -1   -0.28    0.28
   3  -7   1    0.16    0.24
   3  -7   1   -0.22    0.55
   3   7   1   -0.10    0.22
  -3   7  -1    0.32    0.68
   3   7   1   -0.03    0.30
  -3   7  -1   -0.19    0.24
  -4  -7  -1   -1.33    0.73
   4  -7   1    0.70    0.65
  -4  -7  -1   -0.24    0.27
   4  -7   1   -0.36    0.25
  -4  -7  -1    0.28    0.37
  -4   7  -1    0.54    0.75
  -4   7  -1   -0.39    0.30
   4   7   1    0.27    0.38
   4   7   1    0.34    0.39
  -5  -7  -1    0.95    0.44
   5  -7   1    0.76    0.35
   5  -7   1    0.83    0.71
  -5  -7  -1    0.58    0.65
  -5  -7  -1    0.77    0.36
   5   7   1    0.57    0.28
  -5   7  -1    0.61    0.38
   5   7   1    1.34    0.60
  -6  -7  -1    9.33    0.76
   6   7   1    7.46    0.89
  -4  -8   1    0.12    0.37
   4  -8  -1    0.17    0.28
  -4  -8   1   -0.21    0.25
  -4  -8   1    0.80    0.38
  -4  -8   1   -0.19    0.44
  -4   8   1   -0.09    0.28
  -4   8   1   -0.20    0.45
   4   8  -1    0.69    0.49
  -3  -8   1    1.31    0.56
  -3  -8   1   -0.07    0.30
  -3  -8   1   -0.08    0.21
   3  -8  -1    0.26    0.25
  -3  -8   1   -0.02    0.49
   3  -8  -1   -0.80    0.55
  -3   8   1   -0.15    0.42
  -3   8   1    0.20    0.27
  -3   8   1    0.69    0.67
   2  -8  -1    0.48    0.43
   2  -8  -1    0.27    0.24
  -2  -8   1    0.39    0.29
  -2  -8   1    1.42    0.61
   2  -8  -1   -0.22    0.51
  -2  -8   1   -0.28    0.39
  -2   8   1    0.61    0.23
  -2   8   1    0.14    0.63
  -2   8   1    0.33    0.42
  -2   8   1    0.23    0.24
   2   8  -1   -0.09    0.32
   1  -8  -1    0.26    0.23
   1  -8  -1   -0.36    0.62
  -1  -8   1    0.50    0.44
  -1  -8   1    0.02    0.25
  -1  -8   1   -0.09    0.35
  -1   8   1    0.02    0.18
  -1   8   1   -0.01    0.19
   1   8  -1   -0.04    0.34
  -1   8   1    0.22    0.61
  -1   8   1    0.16    0.40
   0  -8   1    2.18    0.48
   0  -8   1    1.33    0.49
   0  -8  -1    1.37    0.28
   0  -8  -1    1.24    0.40
   0  -8   1    1.50    0.38
   0  -8  -1    1.84    0.52
   0   8   1    1.72    0.48
   0   8  -1    1.83    0.49
   0   8   1    1.30    0.27
   0   8   1    1.97    0.25
  -1  -8  -1    1.54    0.52
   1  -8   1    1.08    0.70
   1  -8   1    0.76    0.44
   1   8   1    0.93    0.43
   1   8   1    1.47    0.26
  -1   8  -1    1.21    0.47
   1   8   1    1.03    0.23
  -1   8  -1    1.37    0.81
   2  -8   1   -0.08    0.39
  -2  -8  -1   -0.01    0.22
   2  -8   1   -0.40    0.50
  -2  -8  -1    0.86    0.54
  -2   8  -1    0.16    0.40
  -2   8  -1    0.72    0.83
   2   8   1    0.13    0.20
   2   8   1   -0.07    0.34
   2   8   1   -0.10    0.22
   3  -8   1   -0.68    0.57
  -3  -8  -1    0.39    0.27
   3  -8   1    0.22    0.60
   3  -8   1    0.62    0.29
  -3  -8  -1    0.03    0.61
  -3   8  -1    0.04    0.26
   3   8   1    0.08    0.34
  -3   8  -1    1.24    0.85
   4  -8   1    1.25    0.66
  -4  -8  -1    0.48    0.31
  -4  -8  -1   -0.20    0.28
   4  -8   1    0.26    0.26
  -4  -8  -1   -0.67    0.76
   4   8   1   -0.01    0.32
  -4   8  -1   -0.10    0.39
  -4   8  -1    1.78    0.77
   5  -8   1    0.52    0.34
  -5  -8  -1    1.58    0.53
  -4  -9   1    3.41    0.56
  -4  -9   1    5.48    0.62
  -4  -9   1    3.82    0.41
   4  -9  -1    4.12    0.45
  -4   9   1    4.05    0.77
  -4   9   1    4.04    0.50
  -3  -9   1    7.29    0.77
   3  -9  -1    3.82    0.89
  -3  -9   1    5.28    0.38
  -3  -9   1    4.61    0.60
   3  -9  -1    5.42    0.45
  -3   9   1    6.19    0.79
  -3   9   1    6.71    0.53
  -2  -9   1    4.42    0.69
  -2  -9   1    3.13    0.52
   2  -9  -1    3.20    0.48
   2   9  -1    3.53    0.55
  -2   9   1    4.89    0.84
  -2   9   1    2.78    0.59
  -2   9   1    4.12    0.64
   1  -9  -1    1.75    0.55
  -1  -9   1    1.22    0.37
   1  -9  -1    0.19    0.52
  -1  -9   1    1.38    0.51
   1   9  -1    1.52    0.47
  -1   9   1    1.45    0.50
   0  -9   1    7.53    0.92
   0  -9  -1    7.57    0.82
   0  -9   1    8.14    0.68
   0  -9  -1    8.54    0.57
   0  -9   1   10.53    0.90
   0   9  -1    9.00    0.80
   0   9   1    7.99    0.42
  -1  -9  -1   10.03    0.94
   1  -9   1    9.91    0.85
   1  -9   1    8.86    0.99
   1   9   1    8.59    0.45
   1   9   1    8.53    0.78
  -1   9  -1    9.29    0.99
  -1   9  -1    9.54    0.87
  -2  -9  -1    1.88    0.74
   2  -9   1    2.12    0.69
  -2  -9  -1    1.46    0.29
   2   9   1    1.30    0.51
  -2   9  -1    3.35    1.01
   2   9   1    1.25    0.45
  -2   9  -1    0.60    0.51
  -3  -9  -1    2.31    0.37
   3  -9   1    2.26    0.30
  -3  -9  -1    4.98    0.89
   3  -9   1    4.14    0.84
   3   9   1    2.93    0.42
   3   9   1    2.40    0.49
  -4  -9  -1    3.94    0.48
   4  -9   1    3.51    0.43
  -4  -9  -1    5.88    1.05
   4  -9   1    5.41    1.18
  -4   9  -1    4.47    0.49
   4   9   1    4.21    0.60
  -5  -9  -1    4.06    1.33
  -5  -9  -1    1.92    0.43
   5  -9   1    2.12    0.59
   5  -9   1    3.97    0.97
  -5   9  -1    3.21    0.55
  -4  10   1   18.99    1.10
  -3  10   1    7.16    0.85
  -2  10   1    4.38    0.77
  -1 -10   1    2.30    0.61
   0 -10  -1    5.04    0.54
   0 -10   1    4.91    0.64
   0  10   1    4.18    0.69
   0  10  -1    4.30    0.70
   1 -10   1    3.85    0.63
  -1 -10  -1    5.67    0.80
   1 -10   1    3.11    0.68
   1  10   1    3.70    0.64
  -1  10  -1    3.60    0.68
  -2 -10  -1    0.95    0.27
   2 -10   1    1.46    0.66
  -2 -10  -1    3.11    0.87
   2  10   1    0.41    0.46
   2  10   1    0.86    0.26
  -3 -10  -1    2.59    0.90
   4 -10   1    2.31    0.81
   5 -10   1    0.68    0.33
   1 -11  -1    3.52    0.53
   0 -11   1    0.88    0.38
   0 -11  -1    1.33    0.40
   0  11  -1    0.99    0.54
   0  11   1    0.00    0.48
   1 -11   1    2.73    0.70
   1 -11   1    1.19    0.42
   1  11   1    0.64    0.50
   1 -12  -1    4.60    0.53
   2  12   1    0.03    0.44
  -8   0   2    0.59    1.23
  -8   0   2    1.43    0.52
   7   0  -2    1.30    0.56
   7   0  -2    2.14    0.44
  -7   0   2    0.05    0.73
  -7   0   2    1.93    0.47
   6   0  -2    2.96    0.45
  -6   0   2    2.55    0.74
  -6   0   2    2.97    0.46
   6   0  -2    2.69    0.42
   5   0  -2    2.43    0.52
   5   0  -2    3.09    0.40
  -5   0   2    3.33    0.39
   5   0  -2    3.03    0.46
  -5   0   2    3.14    0.66
  -4   0   2   14.69    0.92
  -4   0   2   13.87    0.59
   4   0  -2   13.35    0.84
  -4   0   2   13.48    0.58
   4   0  -2   13.84    0.60
  -3   0   2    0.21    0.20
  -3   0   2    0.41    0.20
  -3   0   2    0.55    0.34
   3   0  -2   -0.08    0.21
   3   0  -2    0.29    0.19
   3   0  -2    0.41    0.30
   2   0  -2  105.98    2.99
   2   0  -2  106.56    2.97
  -2   0   2  107.02    2.97
  -2   0   2  106.74    3.16
   2   0  -2  104.78    3.15
  -2   0   2  108.02    2.99
  -1   0   2   59.34    1.70
   1   0  -2   58.13    1.64
  -1   0   2   58.57    1.64
  -1   0   2   56.85    1.77
   1   0  -2   58.23    1.77
   1   0  -2   56.80    1.69
   0   0   2   33.83    0.97
   0   0   2   31.42    1.04
   0   0   2   31.48    1.05
   0   0   2   33.50    0.95
   0   0  -2   30.62    1.05
   0   0  -2   32.02    1.04
  -1   0  -2 1000.00   27.58
   1   0   2  985.67   27.55
   2   0   2   14.70    0.55
  -2   0  -2   14.78    0.55
  -2   0  -2   13.16    0.83
   2   0   2   13.85    0.79
  -2   0  -2   13.07    0.65
   2   0   2   14.10    0.68
   3   0   2   15.02    0.60
   3   0   2   15.02    0.90
  -3   0  -2   13.45    0.73
  -3   0  -2   15.39    0.61
  -3   0  -2   14.39    0.91
   3   0   2   15.21    0.78
   4   0   2   19.58    0.95
  -4   0  -2   21.77    1.21
  -4   0  -2   20.31    1.03
   4   0   2   17.65    1.09
  -4   0  -2   19.86    0.79
   4   0   2   19.38    0.77
   5   0   2    0.51    0.39
   5   0   2    0.60    0.47
   5   0   2   -0.23    0.61
  -5   0  -2    0.16    0.61
  -5   0  -2    0.13    0.35
   5   0   2   -0.46    0.63
  -6   0  -2    5.48    1.00
   6   0   2    3.48    0.51
   6   0   2    2.35    0.63
   6   0   2    3.69    0.62
  -6   0  -2    2.58    0.46
   7   0   2   -0.05    0.90
   8  -1  -2   -0.76    0.57
  -8  -1   2   -0.55    0.44
  -8  -1   2   -0.87    0.81
  -8   1   2   -0.43    0.49
   7  -1  -2    2.41    0.54
  -7  -1   2    1.37    0.47
   7  -1  -2    2.85    0.68
   7  -1  -2    2.42    0.53
  -7   1   2    0.63    0.77
  -7   1   2    2.09    0.55
   6  -1  -2    1.10    0.52
  -6  -1   2    0.83    0.37
   6  -1  -2    1.03    0.43
   6  -1  -2    1.44    0.40
  -6  -1   2    0.39    0.63
   6   1  -2    0.57    0.34
  -6   1   2    0.49    0.33
   6   1  -2    1.21    0.31
   6   1  -2    0.98    0.36
  -6   1   2    1.28    0.70
  -5  -1   2    0.22    0.29
   5  -1  -2    0.04    0.28
   5  -1  -2   -0.10    0.78
  -5  -1   2    0.33    0.48
  -5   1   2   -0.20    0.25
   5   1  -2    0.14    0.23
   5   1  -2    0.07    0.23
   5   1  -2   -0.04    0.27
  -5   1   2   -0.01    0.28
   5   1  -2    0.33    0.40
  -5   1   2    0.00    0.52
  -4  -1   2    2.66    0.32
  -4  -1   2    3.34    0.66
   4  -1  -2    2.53    0.36
   4  -1  -2    2.32    0.48
   4  -1  -2    2.48    0.31
   4   1  -2    2.45    0.28
   4   1  -2    2.27    0.44
   4   1  -2    2.42    0.29
  -4   1   2    2.11    0.35
  -4   1   2    2.10    0.49
  -4   1   2    2.57    0.31
   3  -1  -2   18.88    0.77
   3  -1  -2   20.13    0.70
  -3  -1   2   19.45    0.64
  -3  -1   2   21.72    1.00
  -3  -1   2   20.50    0.75
   3  -1  -2   19.44    0.94
   3   1  -2   19.43    0.91
   3   1  -2   19.58    0.69
  -3   1   2   19.64    0.77
  -3   1   2   20.54    1.00
   3   1  -2   18.66    0.64
  -3   1   2   19.68    0.71
   2  -1  -2    1.87    0.23
  -2  -1   2    1.51    0.21
  -2  -1   2    1.91    0.22
   2  -1  -2    1.30    0.26
  -2  -1   2    1.75    0.34
   2  -1  -2    1.62    0.30
  -2   1   2    2.17    0.42
   2   1  -2    1.41    0.18
  -2   1   2    1.48    0.22
  -2   1   2    1.81    0.28
   2   1  -2    1.63    0.24
   2   1  -2    1.12    0.25
   1  -1  -2    2.70    0.34
  -1  -1   2    2.82    0.33
  -1  -1   2    2.42    0.31
   1  -1  -2    2.20    0.29
  -1  -1   2    2.44    0.19
   1  -1  -2    2.30    0.22
   1   1  -2    2.46    0.18
  -1   1   2    2.66    0.34
   1   1  -2    2.65    0.33
  -1   1   2    2.28    0.34
  -1   1   2    2.51    0.22
   0  -1  -2   12.52    0.45
   0  -1   2   12.44    0.59
   0  -1   2   12.84    0.57
   0  -1   2   11.45    0.58
   0  -1  -2   12.45    0.58
   0  -1   2   12.40    0.42
   0  -1   2   12.18    0.40
   0   1  -2   13.38    0.58
   0   1   2   11.90    0.50
   0   1  -2   12.96    0.41
   0   1   2   12.03    0.43
   0   1   2   11.77    0.45
   0   1   2   12.20    0.57
  -1  -1  -2    0.90    0.19
   1  -1   2    0.63    0.27
  -1  -1  -2    0.67    0.26
   1  -1   2    1.22    0.31
   1  -1   2    1.10    0.16
  -1  -1  -2    0.94    0.27
   1   1   2    1.04    0.18
  -1   1  -2    1.00    0.29
  -1   1  -2    0.64    0.34
   1   1   2    1.03    0.28
   1   1   2    0.55    0.24
   2  -1   2    7.13    0.36
  -2  -1  -2    7.76    0.54
   2  -1   2    6.91    0.65
   2  -1   2    8.06    0.58
  -2  -1  -2    7.55    0.39
  -2   1  -2    6.25    0.53
  -2   1  -2    6.32    0.75
  -2   1  -2    7.28    0.37
   2   1   2    7.24    0.60
   3  -1   2    1.30    0.26
  -3  -1  -2    1.63    0.27
  -3  -1  -2    0.69    0.41
   3  -1   2    1.63    0.50
   3  -1   2    1.66    0.43
  -3  -1  -2    0.85    0.30
  -3   1  -2    1.12    0.44
   3   1   2    1.65    0.28
  -3   1  -2    1.36    0.27
  -3   1  -2    1.09    0.50
  -4  -1  -2   -0.21    0.45
   4  -1   2    0.55    0.42
   4  -1   2    0.57    0.48
  -4  -1  -2    0.70    0.44
   4  -1   2    0.40    0.24
   4  -1   2    0.13    0.31
   4   1   2    0.00    0.24
  -4   1  -2    0.38    0.27
   4   1   2    0.68    0.36
  -4   1  -2   -0.16    0.47
   4   1   2    0.24    0.45
   5  -1   2    3.75    0.48
   5  -1   2    2.91    0.78
   5  -1   2    4.38    0.70
  -5  -1  -2    3.76    0.77
  -5  -1  -2    3.52    0.47
   5  -1   2    3.15    0.54
  -5  -1  -2    5.49    0.85
   5   1   2    2.65    0.68
   5   1   2    4.04    0.58
  -5   1  -2    3.34    0.46
  -5   1  -2    4.02    0.82
   5   1   2    3.93    0.48
   6  -1   2    0.62    0.41
  -6  -1  -2    2.34    0.71
   6  -1   2   -0.10    0.59
  -6  -1  -2    0.01    0.37
   6  -1   2    0.59    0.49
   6   1   2    1.15    0.49
  -6   1  -2    0.13    0.37
   6   1   2    0.70    0.41
   6   1   2    0.80    0.51
  -6   1  -2    1.30    0.67
   7   1   2    0.81    0.52
   7   1   2    0.50    0.51
   8  -2  -2    0.97    0.41
  -8  -2   2    0.07    0.48
   8  -2  -2    1.21    0.92
  -8   2   2   -0.39    0.53
   7  -2  -2    0.58    0.46
   7  -2  -2    0.23    0.36
  -7  -2   2   -0.05    0.38
  -7  -2   2   -0.96    0.63
   7  -2  -2    0.33    0.61
  -7   2   2   -0.15    0.40
  -7   2   2   -0.17    0.71
  -6  -2   2   -0.17    0.54
   6  -2  -2    0.19    0.36
   6  -2  -2    0.61    0.54
   6  -2  -2    0.21    0.41
  -6  -2   2    0.21    0.35
   6   2  -2   -0.36    0.59
  -6   2   2    0.17    0.66
   6   2  -2   -0.01    0.32
  -6   2   2   -0.10    0.32
  -5  -2   2    0.01    0.29
   5  -2  -2   -0.06    0.27
   5  -2  -2    0.02    0.43
   5  -2  -2   -0.08    0.34
  -5  -2   2    0.51    0.51
  -5   2   2    0.55    0.58
  -5   2   2   -0.10    0.37
   5   2  -2    0.27    0.25
  -5   2   2   -0.37    0.30
   5   2  -2   -0.42    0.34
  -4  -2   2    0.21    0.21
   4  -2  -2   -0.17    0.26
  -4  -2   2    0.32    0.38
   4  -2  -2    0.15    0.34
   4  -2  -2    0.02    0.22
  -4   2   2    0.23    0.43
   4   2  -2    0.06    0.18
  -4   2   2    0.19    0.27
   4   2  -2    0.23    0.28
  -4   2   2    0.20    0.24
   3  -2  -2    0.12    0.18
  -3  -2   2    0.03    0.17
   3  -2  -2    0.23    0.30
   3  -2  -2    0.10    0.24
  -3  -2   2    0.22    0.30
  -3   2   2    0.99    0.41
  -3   2   2    0.10    0.20
   3   2  -2    0.09    0.16
   3   2  -2    0.01    0.23
  -2  -2   2    0.09    0.15
  -2  -2   2    0.12    0.24
   2  -2  -2    0.07    0.24
   2  -2  -2    0.12    0.24
   2  -2  -2   -0.03    0.14
  -2   2   2    0.37    0.29
   2   2  -2   -0.07    0.21
  -2   2   2    0.00    0.16
   2   2  -2   -0.14    0.13
  -2   2   2   -0.13    0.25
   2   2  -2   -0.05    0.14
   1  -2  -2    0.00    0.22
   1  -2  -2    0.19    0.17
   1  -2  -2   -0.03    0.15
  -1  -2   2    0.42    0.20
  -1  -2   2    0.09    0.11
  -1  -2   2    0.13    0.19
   1   2  -2   -0.01    0.10
  -1   2   2    0.24    0.19
  -1   2   2   -0.09    0.24
   1   2  -2    0.04    0.17
  -1   2   2    0.09    0.14
  -1   2   2   -0.08    0.15
   1   2  -2   -0.15    0.18
   0  -2  -2    0.11    0.16
   0  -2  -2    0.05    0.12
   0  -2   2    0.03    0.22
   0  -2   2    0.15    0.10
   0  -2  -2   -0.05    0.15
   0  -2  -2   -0.10    0.23
   0  -2   2   -0.16    0.21
   0  -2   2    0.01    0.11
   0  -2   2   -0.05    0.20
   0   2  -2    0.10    0.21
   0   2   2    0.01    0.13
   0   2   2    0.21    0.14
   0   2   2   -0.10    0.22
   0   2   2    0.04    0.14
   0   2  -2    0.02    0.11
   1  -2   2   -0.02    0.13
   1  -2   2   -0.27    0.25
  -1  -2  -2    0.05    0.16
  -1  -2  -2   -0.19    0.23
   1  -2   2   -0.21    0.26
   1   2   2   -0.32    0.23
  -1   2  -2    0.13    0.13
  -1   2  -2   -0.40    0.33
  -1   2  -2   -0.42    0.27
   1   2   2   -0.09    0.15
   2  -2   2    0.08    0.17
   2  -2   2    0.31    0.35
  -2  -2  -2    0.16    0.21
  -2  -2  -2    0.75    0.32
  -2   2  -2    0.02    0.16
  -2   2  -2   -0.68    0.35
   2   2   2   -0.11    0.19
   2   2   2    0.22    0.29
  -3  -2  -2    0.08    0.31
   3  -2   2    0.09    0.27
   3  -2   2    0.33    0.43
  -3  -2  -2    0.20    0.24
   3  -2   2    0.04    0.19
   3  -2   2   -0.07    0.34
   3   2   2    0.02    0.22
   3   2   2    0.32    0.33
  -3   2  -2   -0.61    0.42
   3   2   2   -0.18    0.30
  -3   2  -2    0.07    0.21
   4  -2   2    0.11    0.44
  -4  -2  -2    0.62    0.89
   4  -2   2    0.05    0.24
   4  -2   2    0.29    0.33
  -4  -2  -2   -0.16    0.44
   4  -2   2    0.39    0.52
  -4  -2  -2    0.14    0.28
  -4   2  -2   -0.28    0.52
   4   2   2    0.22    0.28
  -4   2  -2    0.02    0.27
   4   2   2    0.22    0.35
   4   2   2    0.01    0.41
   5  -2   2    0.00    0.54
  -5  -2  -2    0.94    0.65
   5  -2   2   -0.18    0.30
  -5  -2  -2    0.15    0.35
   5  -2   2    0.14    0.39
  -5  -2  -2    0.17    0.58
   5  -2   2   -0.71    0.63
   5   2   2   -0.54    0.52
  -5   2  -2   -0.15    0.61
   5   2   2    0.24    0.33
  -5   2  -2   -0.12    0.32
   5   2   2   -0.14    0.40
  -6  -2  -2    1.19    0.67
   6  -2   2    0.69    0.48
   6  -2   2    0.11    0.38
   6  -2   2   -0.43    0.68
  -6  -2  -2   -0.08    0.38
   6   2   2    0.56    0.47
   6   2   2    0.00    0.43
  -6   2  -2    1.17    0.71
  -6   2  -2   -0.18    0.35
   6   2   2   -0.22    0.35
  -8  -3   2   -0.23    0.51
  -8   3   2   -0.34    0.46
   7  -3  -2    1.00    0.49
  -7  -3   2    0.02    0.38
   7  -3  -2    2.25    0.82
  -7  -3   2   -0.88    0.65
   7  -3  -2    0.30    0.36
  -7   3   2    0.39    0.44
  -6  -3   2   -0.60    0.54
   6  -3  -2    1.53    0.56
   6  -3  -2    0.47    0.36
  -6  -3   2   -0.09    0.30
   6  -3  -2    0.65    0.46
  -6   3   2   -0.10    0.33
   6   3  -2    0.13    0.35
  -6   3   2    0.00    0.64
   6   3  -2    0.33    0.56
  -5  -3   2    0.27    0.50
   5  -3  -2    0.27    0.31
   5  -3  -2    0.18    0.37
   5  -3  -2   -0.05    0.43
  -5  -3   2    0.02    0.27
   5   3  -2    0.06    0.24
   5   3  -2   -0.06    0.40
  -5   3   2    0.12    0.34
  -5   3   2    0.15    0.32
   4  -3  -2    2.79    0.36
  -4  -3   2    2.60    0.32
  -4  -3   2    2.92    0.57
   4  -3  -2    1.82    0.46
   4  -3  -2    2.27    0.44
   4   3  -2    2.37    0.29
  -4   3   2    1.95    0.55
  -4   3   2    2.28    0.33
  -4   3   2    2.60    0.44
   4   3  -2    2.15    0.43
  -3  -3   2    0.56    0.30
  -3  -3   2    0.49    0.18
   3  -3  -2    0.54    0.33
   3  -3  -2    0.23    0.28
   3  -3  -2    0.84    0.23
   3   3  -2    0.46    0.25
  -3   3   2    1.16    0.41
  -3   3   2    0.35    0.29
  -3   3   2    0.32    0.21
   3   3  -2    0.40    0.16
   2  -3  -2    0.19    0.19
  -2  -3   2    0.77    0.27
   2  -3  -2    0.54    0.27
  -2  -3   2    0.14    0.14
   2  -3  -2    0.00    0.28
  -2   3   2   -0.01    0.17
   2   3  -2    0.57    0.24
   2   3  -2   -0.04    0.24
  -2   3   2    0.04    0.30
  -1  -3   2   16.98    0.64
  -1  -3   2   17.08    0.73
   1  -3  -2   15.52    0.71
   1  -3  -2   15.96    0.66
   1  -3  -2   16.71    0.59
  -1   3   2   16.18    0.57
  -1   3   2   16.65    0.69
  -1   3   2   16.43    0.58
   1   3  -2   16.66    0.76
  -1   3   2   14.98    0.70
   0  -3   2   18.06    0.81
   0  -3  -2   17.80    0.74
   0  -3  -2   17.32    0.58
   0  -3  -2   18.00    0.62
   0  -3   2   18.33    0.81
   0  -3   2   18.21    0.75
   0   3   2   18.12    0.62
   0   3   2   17.33    0.60
   0   3   2   18.24    0.60
   0   3  -2   17.96    0.81
   0   3   2   18.85    0.76
   1  -3   2    0.15    0.13
  -1  -3  -2   -0.14    0.26
   1  -3   2   -0.43    0.29
   1  -3   2    0.24    0.26
  -1  -3  -2    0.07    0.17
   1   3   2    0.12    0.17
  -1   3  -2    0.23    0.14
   1   3   2   -0.09    0.27
  -1   3  -2   -0.45    0.31
   2  -3   2   11.44    0.65
  -2  -3  -2   10.70    0.69
   2  -3   2   11.13    0.81
  -2  -3  -2   11.64    0.66
   2  -3   2   10.26    0.44
   2  -3   2   10.66    0.74
   2   3   2   10.94    0.61
  -2   3  -2   10.97    0.89
   2   3   2   11.48    0.50
  -2   3  -2   11.37    0.46
   2   3   2   11.86    0.55
   3  -3   2    5.48    0.75
   3  -3   2    5.63    0.36
   3  -3   2    5.44    0.52
  -3  -3  -2    5.11    0.39
  -3  -3  -2    5.01    0.60
  -3  -3  -2    5.68    0.61
   3  -3   2    4.83    0.65
  -3   3  -2    4.29    0.35
  -3   3  -2    5.50    0.81
   3   3   2    5.16    0.38
   3   3   2    5.52    0.53
   4  -3   2   -0.33    0.52
  -4  -3  -2   -0.16    0.99
  -4  -3  -2   -0.14    0.26
   4  -3   2    0.05    0.33
   4  -3   2   -0.10    0.23
   4  -3   2   -0.15    0.47
  -4  -3  -2   -0.45    0.43
  -4   3  -2   -0.03    0.58
  -4   3  -2   -0.14    0.28
   4   3   2    0.36    0.31
   4   3   2   -0.10    0.33
   4   3   2    0.17    0.38
   5  -3   2   -0.09    0.60
  -5  -3  -2    0.92    0.67
  -5  -3  -2    0.34    0.32
   5  -3   2   -1.22    0.72
  -5  -3  -2    0.48    0.57
   5  -3   2    0.01    0.33
   5   3   2   -0.08    0.48
   5   3   2    0.17    0.37
   5   3   2    0.42    0.34
  -5   3  -2   -0.17    0.32
  -5   3  -2    0.17    0.65
   6  -3   2    1.03    0.45
   6  -3   2   -0.29    0.65
  -6  -3  -2    0.26    0.42
   6   3   2    1.22    0.45
   6   3   2    0.70    0.41
  -6   3  -2    2.13    0.75
  -6   3  -2    0.70    0.43
  -7  -4   2    1.53    0.45
   7  -4  -2    3.50    0.56
  -7   4   2    2.66    0.86
  -7   4   2    1.54    0.46
   6  -4  -2    4.96    0.57
  -6  -4   2    5.48    0.54
   6  -4  -2    6.51    0.78
  -6  -4   2    3.20    0.76
  -6   4   2    4.99    0.57
  -6   4   2    4.03    0.87
   6   4  -2    4.43    0.86
  -5  -4   2   74.45    2.71
   5  -4  -2   79.62    2.41
  -5   4   2   78.71    2.38
   5   4  -2   77.89    2.75
   5   4  -2   79.64    2.35
  -5   4   2   78.35    2.59
  -4  -4   2    0.74    0.38
   4  -4  -2    0.67    0.38
   4  -4  -2    0.54    0.27
   4  -4  -2    0.39    0.45
  -4  -4   2    0.72    0.26
  -4   4   2    0.89    0.32
  -4   4   2    0.72    0.54
   4   4  -2    0.59    0.36
  -4   4   2    0.84    0.39
   4   4  -2    0.61    0.23
  -3  -4   2    8.57    0.64
   3  -4  -2    7.98    0.59
   3  -4  -2    7.54    0.68
  -3  -4   2    8.14    0.40
   3  -4  -2    7.51    0.43
  -3   4   2    8.21    0.80
  -3   4   2    7.86    0.59
  -3   4   2    7.54    0.44
   3   4  -2    8.69    0.64
   3   4  -2    7.84    0.36
  -2  -4   2   37.10    1.10
  -2  -4   2   37.65    1.17
   2  -4  -2   35.93    1.17
  -2  -4   2   38.60    1.36
  -2  -4   2   38.92    1.15
   2  -4  -2   35.69    1.35
   2  -4  -2   36.14    1.34
  -2   4   2   37.66    1.37
  -2   4   2   34.93    1.80
   2   4  -2   39.94    1.39
   2   4  -2   38.34    1.09
  -2   4   2   36.62    1.16
  -1  -4   2    7.37    0.57
  -1  -4   2    8.98    0.52
  -1  -4   2    8.24    0.54
   1  -4  -2    8.06    0.48
  -1  -4   2    9.11    0.48
   1  -4  -2    8.41    0.62
   1  -4  -2    8.27    0.41
  -1   4   2    8.58    0.60
  -1   4   2    8.09    0.40
  -1   4   2    9.33    0.59
   0  -4  -2   30.52    0.95
   0  -4  -2   29.66    0.89
   0  -4   2   29.98    1.13
   0  -4   2   31.68    1.08
   0  -4   2   28.92    1.14
   0  -4  -2   29.47    1.10
   0   4   2   30.16    0.92
   0   4   2   29.41    0.94
   0   4   2   30.80    1.13
  -1  -4  -2    9.56    0.59
  -1  -4  -2    9.68    0.43
   1  -4   2   10.22    0.59
   1  -4   2    9.82    0.75
   1  -4   2    9.79    0.71
  -1   4  -2    9.22    0.83
   1   4   2    7.98    0.45
  -2  -4  -2   11.27    0.48
   2  -4   2   10.82    0.66
   2  -4   2   11.52    0.45
  -2  -4  -2   10.75    0.68
   2  -4   2   11.45    0.79
   2  -4   2   11.45    0.82
  -2  -4  -2   11.14    0.50
  -2   4  -2   11.55    0.91
  -2   4  -2   11.67    0.46
   2   4   2   11.59    0.46
   2   4   2   11.89    0.51
   3  -4   2    0.44    0.44
   3  -4   2    0.10    0.44
  -3  -4  -2    0.68    0.31
   3  -4   2    0.57    0.35
   3  -4   2    0.67    0.22
  -3  -4  -2    1.04    0.42
  -3  -4  -2    0.68    0.26
  -3   4  -2    0.84    0.60
   3   4   2    0.65    0.26
   3   4   2    0.59    0.26
  -3   4  -2    1.12    0.26
   3   4   2    0.56    0.31
   4  -4   2    9.42    0.93
   4  -4   2    9.66    0.55
  -4  -4  -2    9.81    0.85
   4  -4   2    7.78    1.04
  -4  -4  -2    9.84    0.58
   4  -4   2    9.60    0.78
   4   4   2    8.99    1.28
  -4   4  -2   10.57    1.16
   4   4   2    9.85    0.58
   4   4   2   10.01    0.66
  -5  -4  -2    3.03    0.50
  -5  -4  -2    3.51    0.68
   5  -4   2    2.54    0.57
   5  -4   2    2.11    0.73
   5  -4   2    2.58    0.43
  -5   4  -2    2.25    0.87
  -5   4  -2    1.57    0.38
   5   4   2    1.68    0.42
   5   4   2    1.77    0.56
   5   4   2    2.18    0.44
   6  -4   2    1.01    0.45
   7  -4   2   22.71    1.25
   7  -4   2   19.22    1.60
  -7   4  -2   19.96    1.05
   7   4   2   23.47    0.97
   7  -5  -2    1.03    0.47
  -7   5   2    1.80    0.70
   6  -5  -2    1.47    0.41
  -6  -5   2    0.90    0.36
  -6  -5   2    0.64    0.63
   6   5  -2    2.60    1.34
  -6   5   2    1.25    0.53
  -6   5   2    0.87    0.38
  -6   5   2    0.55    0.66
   5  -5  -2    0.40    0.30
   5  -5  -2    0.51    0.47
   5  -5  -2   -0.24    0.53
  -5  -5   2   -0.33    0.44
  -5  -5   2   -0.02    0.28
  -5   5   2    0.12    0.59
  -5   5   2   -0.07    0.29
   5   5  -2    0.18    0.51
   4  -5  -2    3.27    0.40
   4  -5  -2    2.96    0.61
  -4  -5   2    3.71    0.64
   4  -5  -2    4.04    0.65
  -4  -5   2    3.71    0.38
  -4   5   2    3.54    0.58
  -4   5   2    4.43    0.44
  -4   5   2    2.58    0.66
   4   5  -2    3.98    0.35
   4   5  -2    4.13    0.73
  -3  -5   2    1.48    0.23
   3  -5  -2    1.35    0.43
   3  -5  -2    1.27    0.40
  -3  -5   2    1.79    0.23
  -3  -5   2    1.67    0.37
   3  -5  -2    1.48    0.27
  -3   5   2    1.55    0.29
   3   5  -2    1.46    0.40
   3   5  -2    1.38    0.21
  -3   5   2    1.49    0.43
  -3   5   2    1.62    0.49
  -2  -5   2    0.61    0.15
  -2  -5   2    0.46    0.27
   2  -5  -2   -0.01    0.26
   2  -5  -2    0.38    0.30
  -2  -5   2    0.25    0.20
   2  -5  -2    0.39    0.20
  -2  -5   2    0.33    0.25
   2   5  -2    0.30    0.31
  -2   5   2    0.05    0.29
  -2   5   2    0.14    0.36
   1  -5  -2   16.33    0.73
  -1  -5   2   18.17    0.73
   1  -5  -2   17.58    0.65
  -1  -5   2   18.74    0.87
  -1  -5   2   18.45    0.84
  -1  -5   2   18.69    0.84
   1  -5  -2   17.57    0.84
  -1   5   2   17.46    0.63
  -1   5   2   16.33    0.79
  -1   5   2   15.73    0.81
  -1   5   2   17.18    0.79
   0  -5  -2    0.19    0.30
   0  -5   2   -0.32    0.37
   0  -5  -2    0.69    0.22
   0  -5  -2    0.37    0.12
   0  -5   2    0.22    0.27
   0  -5   2    0.07    0.34
   0  -5   2    0.09    0.26
   0   5   2    0.43    0.19
   0   5   2    0.20    0.18
   0   5   2    0.52    0.34
  -1  -5  -2    0.15    0.18
   1  -5   2   -0.28    0.28
   1  -5   2   -0.16    0.42
  -1  -5  -2    0.13    0.30
   1  -5   2    0.11    0.28
   1   5   2    0.07    0.15
  -1   5  -2   -0.48    0.49
   1   5   2   -0.15    0.17
   1   5   2   -0.36    0.28
   2  -5   2    0.06    0.28
   2  -5   2    0.44    0.47
  -2  -5  -2    0.47    0.35
  -2  -5  -2    0.56    0.22
   2  -5   2    0.55    0.17
   2  -5   2    0.28    0.38
   2   5   2    0.33    0.22
  -2   5  -2    0.42    0.18
   2   5   2    0.30    0.34
  -2   5  -2    0.21    0.54
  -3  -5  -2    6.35    0.45
  -3  -5  -2    6.59    0.54
   3  -5   2    6.05    0.84
   3  -5   2    6.91    0.81
   3  -5   2    6.34    0.64
  -3  -5  -2    7.03    0.80
   3  -5   2    6.19    0.41
  -3   5  -2    7.29    0.43
   3   5   2    7.06    0.46
   3   5   2    6.90    0.49
  -3   5  -2    6.77    0.97
   3   5   2    7.84    0.63
  -4  -5  -2    0.15    0.31
   4  -5   2    0.39    0.28
  -4  -5  -2    0.33    0.66
  -4  -5  -2   -0.67    0.64
   4  -5   2   -0.79    0.59
   4  -5   2    0.23    0.43
   4  -5   2   -0.40    0.61
   4   5   2    0.04    0.35
   4   5   2    0.02    0.37
  -4   5  -2   -0.47    0.68
   4   5   2    0.10    0.36
  -4   5  -2    0.02    0.30
  -5  -5  -2    0.13    0.80
   5  -5   2    0.46    0.34
  -5  -5  -2   -0.03    0.36
   5  -5   2    0.43    0.65
   5   5   2   -0.06    0.45
   5   5   2    0.56    0.39
  -5   5  -2    0.21    0.36
  -5   5  -2    1.25    0.79
   5   5   2    0.23    0.36
   6  -5   2    1.54    0.82
   6   5   2    3.51    0.55
   7  -6  -2    4.21    1.15
  -7  -6   2   -0.42    0.38
  -7   6   2   -0.59    0.43
  -6  -6   2    0.04    0.32
  -6  -6   2   -0.40    0.58
   6  -6  -2    0.84    0.39
  -6   6   2    0.12    0.48
  -6   6   2   -0.21    0.33
  -6   6   2    0.45    0.60
  -5  -6   2   -0.23    0.43
   5  -6  -2   -0.06    0.32
  -5  -6   2    0.02    0.28
  -5   6   2    0.32    0.31
  -5   6   2   -0.21    0.41
  -5   6   2   -0.04    0.57
   5   6  -2    0.20    0.61
   4  -6  -2    0.30    0.43
   4  -6  -2    0.37    0.29
  -4  -6   2    0.18    0.36
  -4  -6   2    0.10    0.24
   4  -6  -2   -0.66    0.81
   4   6  -2    0.13    0.48
  -4   6   2    0.27    0.46
  -4   6   2   -0.01    0.52
  -4   6   2    0.09    0.14
   4   6  -2    0.15    0.20
   3  -6  -2    0.08    0.38
  -3  -6   2    0.14    0.19
  -3  -6   2    0.29    0.24
  -3  -6   2    0.07    0.28
  -3  -6   2    0.19    0.30
   3  -6  -2   -0.02    0.42
   3  -6  -2   -0.10    0.22
   3   6  -2    0.04    0.15
  -3   6   2   -0.29    0.35
  -3   6   2   -0.05    0.29
  -3   6   2   -0.39    0.46
   3   6  -2    0.10    0.35
  -2  -6   2    0.25    0.23
  -2  -6   2   -0.03    0.31
   2  -6  -2    0.08    0.35
   2  -6  -2   -0.01    0.33
   2  -6  -2   -0.17    0.19
  -2  -6   2   -0.09    0.23
  -2   6   2   -0.21    0.35
  -2   6   2    0.11    0.20
  -2   6   2   -0.06    0.18
  -2   6   2   -0.18    0.33
  -1  -6   2   -0.15    0.23
  -1  -6   2    0.30    0.39
  -1  -6   2    0.04    0.30
   1  -6  -2   -0.11    0.18
   1  -6  -2   -0.16    0.30
   1  -6  -2    0.08    0.25
  -1   6   2    0.02    0.17
  -1   6   2    0.13    0.34
  -1   6   2   -0.36    0.16
  -1   6   2   -0.49    0.28
   0  -6  -2    0.01    0.20
   0  -6   2   -0.25    0.25
   0  -6  -2    0.40    0.33
   0  -6   2   -0.07    0.26
   0  -6   2   -0.26    0.22
   0   6   2    0.05    0.17
   0   6   2   -0.04    0.16
   0   6   2   -0.13    0.31
   1  -6   2   -0.10    0.28
   1  -6   2    0.06    0.33
   1  -6   2   -0.15    0.44
  -1  -6  -2    0.07    0.19
  -1  -6  -2    0.01    0.34
  -1   6  -2    0.01    0.59
   1   6   2   -0.15    0.31
   1   6   2    0.00    0.19
   1   6   2    0.00    0.19
   2  -6   2   -0.10    0.33
  -2  -6  -2   -0.03    0.21
   2  -6   2   -0.18    0.49
  -2  -6  -2    0.26    0.39
   2  -6   2    0.06    0.41
  -2   6  -2    0.02    0.64
   2   6   2   -0.06    0.34
   2   6   2    0.10    0.22
   3  -6   2   -0.21    0.70
  -3  -6  -2   -0.04    0.58
  -3  -6  -2   -0.12    0.25
   3  -6   2   -0.12    0.38
   3  -6   2   -0.12    0.22
  -3   6  -2   -0.63    0.68
  -3   6  -2    0.12    0.25
   3   6   2   -0.28    0.37
   4  -6   2    0.63    0.60
  -4  -6  -2    0.74    0.40
  -4  -6  -2   -0.63    0.73
   4  -6   2    0.10    0.27
  -4  -6  -2    0.29    0.30
   4   6   2    0.07    0.37
   4   6   2   -0.02    0.39
   4   6   2   -0.03    0.29
  -4   6  -2   -0.35    0.31
  -4   6  -2    0.60    0.75
  -5  -6  -2   -0.48    0.32
   5  -6   2    0.52    0.71
   5  -6   2   -0.08    0.32
  -5  -6  -2   -1.11    0.82
  -5   6  -2    0.27    0.38
   5   6   2    0.17    0.39
   5   6   2    0.11    0.53
  -6  -7   2    2.28    0.43
   6  -7  -2    3.48    0.52
  -6  -7   2    1.06    0.69
  -6   7   2    4.37    0.55
  -6   7   2    2.45    0.67
  -5  -7   2   -0.33    0.45
  -5  -7   2   -0.16    0.27
   5  -7  -2    0.26    0.32
  -5   7   2    0.14    0.45
  -5   7   2    1.19    0.63
   4  -7  -2    4.56    0.47
  -4  -7   2    3.64    0.37
  -4  -7   2    4.05    0.63
   4  -7  -2    2.99    0.69
   4   7  -2    5.52    0.86
  -4   7   2    4.08    0.49
  -4   7   2    4.46    0.70
   3  -7  -2    0.64    0.28
  -3  -7   2    0.35    0.32
  -3  -7   2    0.97    0.43
  -3  -7   2    0.66    0.23
   3  -7  -2    0.50    0.51
   3  -7  -2    0.13    0.43
  -3  -7   2    1.43    0.36
   3   7  -2    1.08    0.47
  -3   7   2    0.92    0.54
  -3   7   2    0.46    0.45
  -3   7   2    0.59    0.29
   2  -7  -2   -0.18    0.40
   2  -7  -2    0.44    0.25
  -2  -7   2    0.14    0.45
  -2  -7   2   -0.15    0.26
  -2  -7   2    0.39    0.45
  -2   7   2    0.22    0.36
  -2   7   2    0.05    0.22
  -2   7   2    0.07    0.46
  -2   7   2   -0.09    0.23
  -1  -7   2    1.22    0.35
  -1  -7   2    1.15    0.53
  -1  -7   2    0.69    0.31
  -1  -7   2    1.30    0.45
   1  -7  -2    0.89    0.26
   1  -7  -2    0.88    0.43
   1  -7  -2    0.78    0.34
  -1   7   2    0.71    0.23
  -1   7   2    0.67    0.46
  -1   7   2    0.87    0.22
  -1   7   2    0.56    0.40
   0  -7   2    0.45    0.36
   0  -7   2   -0.06    0.29
   0  -7   2   -0.31    0.26
   0  -7   2   -0.77    0.42
   0  -7  -2   -0.01    0.39
   0   7   2   -0.11    0.17
   0   7   2   -0.13    0.19
   0   7   2    0.00    0.36
  -1  -7  -2    0.22    0.42
  -1  -7  -2    0.08    0.21
   1  -7   2    0.10    0.54
   1  -7   2    0.12    0.34
   1  -7   2    0.07    0.37
  -1   7  -2    0.10    0.75
   1   7   2   -0.03    0.36
   1   7   2    0.23    0.22
   1   7   2    0.20    0.21
   2  -7   2   -0.13    0.37
   2  -7   2    0.02    0.45
  -2  -7  -2    0.32    0.51
   2  -7   2   -0.39    0.56
  -2  -7  -2    0.16    0.24
   2   7   2    0.31    0.40
   2   7   2    0.22    0.25
  -2   7  -2    0.20    0.76
   2   7   2    0.34    0.26
   3  -7   2    0.16    0.24
  -3  -7  -2    0.28    0.70
   3  -7   2    0.10    0.49
   3  -7   2    0.08    0.57
  -3  -7  -2    0.22    0.28
   3  -7   2   -0.10    0.61
   3   7   2   -0.12    0.25
  -3   7  -2    0.88    0.81
   3   7   2    0.47    0.41
  -4  -7  -2   -0.38    0.28
   4  -7   2    0.17    0.62
   4  -7   2   -0.03    0.27
   4   7   2    0.05    0.39
  -4   7  -2   -0.22    0.32
  -4   7  -2    1.91    0.84
  -5  -7  -2   -1.18    0.90
   5  -7   2    1.25    0.77
   5  -7   2    0.37    0.33
  -5  -7  -2    0.18    0.34
   5   7   2    1.25    0.58
   5   7   2    0.88    0.42
  -5   7  -2    0.33    0.40
   6   7   2    9.99    0.95
  -5   8   2    1.94    0.60
   4  -8  -2    1.99    0.37
  -4  -8   2    1.79    0.32
   4  -8  -2    0.30    0.60
  -4  -8   2    1.31    0.46
  -4   8   2    2.09    0.39
  -4   8   2    1.75    0.58
  -3  -8   2    0.53    0.39
  -3  -8   2   -0.26    0.31
   3  -8  -2   -0.06    0.27
  -3   8   2    0.24    0.45
  -3   8   2    0.15    0.28
  -3   8   2    0.46    0.58
   2  -8  -2    5.05    0.82
  -2  -8   2    6.25    0.71
  -2  -8   2    5.89    0.81
  -2  -8   2    5.66    0.62
   2  -8  -2    5.51    0.44
   2  -8  -2    5.99    0.78
  -2   8   2    5.12    0.41
  -2   8   2    5.45    0.43
  -2   8   2    5.97    0.72
  -2   8   2    7.19    0.88
  -1  -8   2    3.53    0.56
   1  -8  -2    3.25    0.39
  -1  -8   2    5.38    0.80
  -1  -8   2    4.67    0.60
   1  -8  -2    4.45    0.66
   1  -8  -2    3.66    0.50
  -1   8   2    4.17    0.99
  -1   8   2    3.71    0.65
  -1   8   2    3.37    0.37
  -1   8   2    3.07    0.33
   0  -8   2    4.27    0.63
   0  -8  -2    5.47    0.73
   0  -8   2    5.33    0.83
   0  -8   2    4.52    0.63
   0   8   2    4.15    0.37
   0   8   2    4.37    0.63
   0   8   2    3.24    0.35
   1  -8   2   76.70    2.65
   1  -8   2   71.93    2.47
  -1  -8  -2   72.23    2.47
   1  -8   2   71.66    2.56
  -1  -8  -2   68.07    2.12
  -1   8  -2   73.31    2.59
   1   8   2   70.93    2.13
   1   8   2   71.57    2.41
   2  -8   2    3.10    0.66
  -2  -8  -2    5.02    0.79
   2  -8   2    2.99    0.67
   2  -8   2    3.71    0.79
  -2  -8  -2    3.31    0.40
   2   8   2    3.06    0.38
   2   8   2    2.83    0.53
  -2   8  -2    5.31    1.23
   3  -8   2    1.91    0.71
   3  -8   2    2.17    0.30
  -3  -8  -2    2.75    0.40
  -3  -8  -2    4.39    0.95
   3   8   2    1.79    0.40
   3   8   2    1.68    0.46
  -3   8  -2    3.55    1.05
  -4  -8  -2    3.41    0.48
  -4  -8  -2    2.50    1.03
   4  -8   2    2.75    0.85
   4  -8   2    2.52    0.38
   4   8   2    3.12    0.50
  -4   8  -2    2.89    0.43
   5  -8   2    0.38    0.75
  -4   9   2    9.88    1.09
   3  -9  -2    2.96    0.42
  -3  -9   2    5.22    0.79
  -3  -9   2    3.11    0.52
  -3   9   2    3.96    0.47
  -3   9   2    3.18    0.66
  -2  -9   2    1.33    0.60
  -2  -9   2    0.47    0.46
  -2   9   2    3.06    0.71
  -1  -9   2    1.14    0.40
  -1  -9   2    2.24    0.70
  -1  -9   2    1.07    0.51
   1  -9  -2    0.78    0.44
  -1   9   2    1.46    0.29
  -1   9   2    0.49    0.47
  -1   9   2    2.92    1.05
   0  -9   2    3.37    1.21
   0  -9  -2    3.71    0.69
   0  -9   2    2.57    0.50
   0  -9   2    2.57    0.58
   0   9   2    2.90    0.36
   0   9   2    2.34    0.56
  -1  -9  -2    0.00    0.26
   1  -9   2   -0.11    0.66
  -1  -9  -2    0.41    0.55
   1  -9   2    0.94    0.61
   1   9   2   -0.24    0.24
  -2  -9  -2    4.86    1.43
   2  -9   2    3.78    0.85
   2  -9   2    2.34    0.62
  -2  -9  -2    2.30    0.36
   2   9   2    2.33    0.52
   2   9   2    2.34    0.36
  -3  -9  -2    0.52    0.31
   3  -9   2    1.33    0.72
  -3  -9  -2    1.83    0.86
   3   9   2    1.27    0.35
   4  -9   2   -0.03    0.68
  -4  -9  -2    0.35    0.62
  -5  -9  -2    1.94    0.57
   5   9   2    4.12    0.58
  -5  10   2   56.94    2.27
  -4  10   2   22.85    1.12
  -3  10   2   11.33    1.05
  -2  10   2    7.66    0.80
  -1 -10   2    2.13    1.39
   1 -10   2    0.67    0.69
   1 -10   2    0.29    0.39
   1  10   2    0.40    0.26
   1  10   2    0.06    0.43
  -2 -10  -2    1.42    0.83
   2 -10   2    0.78    0.72
  -2 -10  -2    0.15    0.27
   2  10   2    0.25    0.43
   2  10   2    0.45    0.48
  -3 -10  -2    2.00    0.94
   3 -10   2    0.70    0.77
   3  10   2    0.47    0.40
  -1 -11   2    6.07    1.04
   0 -11   2    7.34    1.11
   0 -11   2    5.34    0.85
   0  11   2    5.34    0.85
   0  11   2    6.02    0.44
   1 -11   2    1.77    0.75
   1 -11   2    0.65    0.38
   1  11   2    0.27    0.46
   1  11   2    0.69    0.27
  -2 -11  -2    4.19    0.46
   2 -11   2    7.64    1.16
   2  11   2    2.98    0.62
   2  11   2    4.99    0.43
  -1  12   2    0.36    0.55
   0 -12   2    1.19    0.47
   0 -12   2    1.91    0.76
   0  12   2    0.86    0.57
   1 -12   2    2.38    0.78
   1 -12   2    0.95    0.37
   1  12   2    0.19    0.55
   2 -12   2    4.01    0.71
   2  12   2    0.90    0.55
  -8   0   3   -0.28    0.44
  -7   0   3   -0.91    0.36
   7   0  -3    0.62    0.40
   7   0  -3    0.03    0.34
  -7   0   3   -0.59    0.69
   6   0  -3    0.74    0.39
  -6   0   3    0.07    0.30
  -6   0   3   -0.18    0.57
   6   0  -3    0.14    0.30
  -5   0   3    0.15    0.25
   5   0  -3    0.04    0.27
  -5   0   3    0.18    0.49
   5   0  -3   -0.24    0.35
  -5   0   3    0.12    0.28
   5   0  -3    0.11    0.33
   4   0  -3    0.01    0.29
   4   0  -3    0.35    0.27
  -4   0   3   -0.14    0.23
  -4   0   3    0.06    0.21
   4   0  -3   -0.05    0.18
  -4   0   3    0.14    0.38
  -3   0   3   -0.10    0.18
  -3   0   3    0.00    0.23
   3   0  -3   -0.13    0.23
   3   0  -3    0.16    0.24
  -3   0   3    0.11    0.30
   3   0  -3    0.09    0.17
  -2   0   3   -0.06    0.24
  -2   0   3    0.09    0.28
   2   0  -3   -0.03    0.20
   2   0  -3    0.07    0.16
   2   0  -3   -0.22    0.24
  -2   0   3   -0.02    0.17
  -1   0   3   -0.12    0.15
  -1   0   3    0.04    0.20
  -1   0   3    0.06    0.15
   1   0  -3   -0.03    0.23
   1   0  -3    0.05    0.20
   1   0  -3   -0.10    0.14
  -1   0   3   -0.13    0.23
   0   0  -3    0.16    0.25
   0   0   3    0.00    0.21
   0   0   3    0.11    0.13
   0   0  -3    0.03    0.15
   0   0   3   -0.23    0.19
   0   0   3    0.13    0.25
   0   0   3   -0.10    0.17
   1   0   3    0.07    0.18
  -1   0  -3    0.17    0.27
  -1   0  -3    0.08    0.17
  -1   0  -3   -0.32    0.32
  -2   0  -3    0.05    0.22
   2   0   3    0.03    0.34
  -2   0  -3    0.05    0.29
   2   0   3    0.10    0.19
  -3   0  -3    0.22    0.31
   3   0   3    0.37    0.37
   3   0   3   -0.09    0.39
  -3   0  -3   -0.66    0.47
   3   0   3   -0.13    0.23
  -3   0  -3   -0.33    0.22
  -4   0  -3    0.11    0.51
   4   0   3   -0.19    0.53
   4   0   3   -0.21    0.29
   4   0   3   -0.02    0.44
  -4   0  -3   -0.05    0.60
  -4   0  -3   -0.45    0.25
   5   0   3   -0.54    0.68
  -5   0  -3    2.01    0.83
   5   0   3    0.03    0.52
   5   0   3    0.75    0.74
  -5   0  -3    0.24    0.40
  -5   0  -3    0.78    0.86
   6   0   3    0.35    0.52
   8  -1  -3    2.21    0.61
  -8  -1   3   -0.02    0.52
  -8   1   3   -0.23    0.47
  -7  -1   3    0.83    0.44
   7  -1  -3    1.82    0.47
  -7  -1   3    0.19    0.73
  -7   1   3    1.00    0.41
  -7   1   3   -0.84    0.71
   6  -1  -3    2.10    0.44
  -6  -1   3    0.98    0.62
  -6  -1   3    1.26    0.37
   6  -1  -3    1.45    0.45
   6   1  -3    1.78    0.36
  -6   1   3    1.21    0.68
  -6   1   3    1.02    0.37
   6   1  -3    1.75    0.32
   6   1  -3    1.69    0.37
  -5  -1   3    0.50    0.52
   5  -1  -3    0.14    0.43
   5  -1  -3    0.15    0.28
   5  -1  -3    0.03    0.37
  -5  -1   3    0.48    0.28
  -5   1   3    0.16    0.30
  -5   1   3   -0.11    0.51
   5   1  -3   -0.12    0.27
   5   1  -3    0.13    0.26
   5   1  -3    0.11    0.38
  -5   1   3    0.04    0.31
   4  -1  -3    0.06    0.21
  -4  -1   3    0.35    0.37
  -4  -1   3    0.28    0.22
   4  -1  -3    0.32    0.33
   4  -1  -3    0.04    0.29
  -4  -1   3    0.24    0.19
   4   1  -3    0.32    0.24
   4   1  -3    0.46    0.23
  -4   1   3    0.34    0.27
  -4   1   3    0.40    0.40
  -4   1   3    0.12    0.27
   4   1  -3    0.27    0.29
  -3  -1   3   15.57    0.60
   3  -1  -3   15.09    0.61
  -3  -1   3   16.28    0.89
   3  -1  -3   16.05    0.86
  -3  -1   3   15.35    0.60
   3  -1  -3   14.96    0.70
  -3   1   3   15.52    0.62
   3   1  -3   15.25    0.63
  -3   1   3   16.26    0.91
   3   1  -3   15.24    0.82
  -3   1   3   15.23    0.70
   3   1  -3   15.52    0.59
   2  -1  -3   10.93    0.64
  -2  -1   3   12.64    0.55
  -2  -1   3   12.59    0.71
   2  -1  -3   10.93    0.61
   2  -1  -3   11.07    0.48
   2   1  -3   11.82    0.47
  -2   1   3   12.44    0.83
  -2   1   3   11.40    0.49
  -2   1   3   12.19    0.60
   2   1  -3   12.24    0.71
   2   1  -3   11.50    0.55
  -1  -1   3    2.45    0.38
   1  -1  -3    2.43    0.36
   1  -1  -3    2.03    0.34
  -1  -1   3    3.13    0.36
  -1  -1   3    2.31    0.23
   1  -1  -3    2.38    0.24
  -1  -1   3    2.21    0.22
   1   1  -3    2.10    0.35
  -1   1   3    2.13    0.25
  -1   1   3    2.22    0.34
   1   1  -3    2.05    0.22
  -1   1   3    2.13    0.26
   1   1  -3    2.71    0.38
  -1   1   3    2.66    0.36
   0  -1   3    1.36    0.17
   0  -1  -3    1.24    0.20
   0  -1   3    1.41    0.20
   0  -1   3    1.36    0.32
   0  -1   3    1.19    0.29
   0  -1  -3    1.49    0.32
   0  -1  -3    0.87    0.22
   0  -1   3    1.07    0.28
   0   1  -3    1.40    0.31
   0   1   3    1.28    0.32
   0   1   3    0.89    0.22
   0   1   3    1.09    0.20
   0   1   3    1.32    0.23
  -1  -1  -3    3.31    0.48
  -1  -1  -3    3.72    0.44
  -1  -1  -3    3.25    0.29
   1  -1   3    2.81    0.42
   1  -1   3    4.03    0.52
   1  -1   3    3.15    0.26
  -1   1  -3    4.04    0.58
  -1   1  -3    3.05    0.41
   1   1   3    3.08    0.39
   1   1   3    3.18    0.29
   2  -1   3    7.56    0.40
  -2  -1  -3    5.81    0.65
   2  -1   3    6.22    0.64
   2  -1   3    7.54    0.65
  -2  -1  -3    7.01    0.41
   2   1   3    6.75    0.64
  -2   1  -3    6.38    0.82
   2   1   3    7.31    0.41
   2   1   3    8.29    0.61
  -2   1  -3    7.15    0.39
  -2   1  -3    6.72    0.57
  -3  -1  -3    1.09    0.28
   3  -1   3    0.49    0.24
  -3  -1  -3    0.60    0.50
   3  -1   3    0.99    0.44
  -3  -1  -3    0.46    0.36
   3  -1   3    0.46    0.45
   3   1   3    0.73    0.45
  -3   1  -3    0.42    0.24
   3   1   3    0.92    0.39
  -3   1  -3    0.67    0.54
   3   1   3    0.77    0.27
  -3   1  -3    0.61    0.42
  -4  -1  -3    0.78    0.51
   4  -1   3    0.69    0.49
   4  -1   3    0.62    0.30
   4  -1   3    0.22    0.62
  -4  -1  -3    0.14    0.62
  -4   1  -3    0.77    0.64
  -4   1  -3    0.72    0.68
   4   1   3    0.62    0.45
   4   1   3    0.22    0.31
  -4   1  -3    0.21    0.32
   4   1   3    0.55    0.55
  -5  -1  -3    3.28    0.87
   5  -1   3    1.00    0.40
  -5  -1  -3    1.73    0.77
   5  -1   3    1.02    0.59
  -5  -1  -3    0.76    0.40
   5  -1   3   -0.06    0.69
   5  -1   3    0.87    0.48
  -5   1  -3    1.57    0.44
   5   1   3    1.07    0.41
   5   1   3   -0.29    0.67
  -5   1  -3    2.07    0.85
   5   1   3    0.83    0.50
   6  -1   3    2.10    0.67
  -6  -1  -3    1.70    0.45
   6  -1   3    1.98    0.59
   6  -1   3    1.98    0.49
   6   1   3    1.62    0.58
   6   1   3    1.70    0.47
  -6   1  -3    1.26    0.45
   6   1   3    1.58    0.65
   7  -2  -3    1.88    0.55
  -7  -2   3   -0.92    0.68
  -7  -2   3    0.28    0.42
   7  -2  -3    0.89    0.41
   7  -2  -3    1.16    0.48
  -7   2   3    0.32    0.39
  -6  -2   3    1.93    0.41
  -6  -2   3    1.57    0.66
   6  -2  -3    3.10    0.45
   6  -2  -3    3.22    0.56
  -6   2   3    2.10    0.42
  -6   2   3    2.53    0.48
   6   2  -3    2.29    0.40
  -6   2   3    1.56    0.73
   5  -2  -3    0.13    0.43
   5  -2  -3    0.00    0.27
  -5  -2   3   -0.09    0.28
  -5  -2   3    0.54    0.50
   5  -2  -3    0.24    0.39
  -5   2   3    0.25    0.33
  -5   2   3    0.27    0.30
   5   2  -3    0.02    0.42
   5   2  -3    0.02    0.26
   4  -2  -3    3.39    0.59
  -4  -2   3    3.64    0.63
   4  -2  -3    3.10    0.34
   4  -2  -3    3.08    0.47
  -4  -2   3    3.25    0.33
   4   2  -3    3.22    0.54
  -4   2   3    3.22    0.38
   4   2  -3    3.37    0.32
  -4   2   3    3.75    0.73
  -4   2   3    2.95    0.44
  -3  -2   3   19.97    0.70
  -3  -2   3   19.81    0.98
  -3  -2   3   19.50    0.66
   3  -2  -3   18.89    0.72
   3  -2  -3   18.80    0.95
   3   2  -3   19.60    0.68
   3   2  -3   18.83    0.93
  -3   2   3   19.18    1.00
  -3   2   3   19.86    0.86
   3   2  -3   19.58    0.69
  -3   2   3   19.82    0.73
  -2  -2   3    6.21    0.40
   2  -2  -3    5.39    0.35
   2  -2  -3    6.03    0.51
   2  -2  -3    5.30    0.49
  -2  -2   3    5.67    0.54
  -2  -2   3    6.23    0.33
  -2   2   3    6.04    0.50
   2   2  -3    6.13    0.53
   2   2  -3    6.07    0.31
  -2   2   3    6.14    0.37
   2   2  -3    6.25    0.44
   1  -2  -3    4.85    0.43
  -1  -2   3    5.46    0.29
  -1  -2   3    5.87    0.39
  -1  -2   3    5.21    0.42
   1  -2  -3    4.87    0.39
   1  -2  -3    5.65    0.34
   1   2  -3    5.48    0.49
   1   2  -3    5.64    0.28
  -1   2   3    6.01    0.35
   1   2  -3    6.04    0.45
  -1   2   3    5.62    0.34
  -1   2   3    6.17    0.50
   0  -2  -3   22.96    0.85
   0  -2   3   24.55    0.94
   0  -2   3   24.79    0.74
   0  -2  -3   24.55    0.80
   0  -2  -3   22.90    0.91
   0  -2   3   23.51    0.99
   0   2   3   23.58    0.79
   0   2  -3   24.14    0.94
   0   2  -3   25.06    0.75
   0   2   3   24.32    0.85
   0   2   3   23.77    0.80
   1  -2   3    7.80    0.35
  -1  -2  -3    6.84    0.38
   1  -2   3    7.57    0.63
  -1  -2  -3    7.01    0.57
   1  -2   3    7.52    0.76
   1   2   3    6.25    0.52
   1   2   3    6.48    0.45
   1   2   3    7.49    0.39
  -1   2  -3    7.47    0.34
  -1   2  -3    6.27    0.73
   1   2   3    7.71    0.56
  -2  -2  -3    3.61    0.56
   2  -2   3    2.04    0.42
  -2  -2  -3    3.76    0.52
   2  -2   3    2.68    0.29
  -2  -2  -3    2.80    0.32
   2  -2   3    2.82    0.48
   2   2   3    3.00    0.33
   2   2   3    2.56    0.41
   2   2   3    3.13    0.46
  -2   2  -3    3.11    0.50
  -2   2  -3    3.93    0.71
  -3  -2  -3   10.80    0.81
  -3  -2  -3   12.13    0.84
   3  -2   3   10.12    0.50
   3  -2   3   10.61    0.80
  -3  -2  -3    9.62    0.76
   3  -2   3   10.47    0.89
  -3   2  -3    9.73    0.50
   3   2   3   10.47    0.71
   3   2   3    9.80    0.79
   3   2   3   10.01    0.54
  -3   2  -3   10.60    0.87
  -3   2  -3   11.07    0.94
   4  -2   3   -0.09    0.50
  -4  -2  -3   -0.04    0.28
  -4  -2  -3   -0.42    0.59
   4  -2   3   -0.76    0.56
  -4  -2  -3   -0.29    0.50
   4  -2   3   -0.10    0.25
   4   2   3   -0.22    0.51
   4   2   3   -0.27    0.27
   4   2   3    0.17    0.43
  -4   2  -3   -0.10    0.69
  -4   2  -3   -0.06    0.31
  -4   2  -3    0.63    0.63
  -5  -2  -3    2.13    0.76
   5  -2   3    0.96    0.51
  -5  -2  -3    0.87    0.38
   5  -2   3   -0.54    1.09
  -5  -2  -3    2.64    0.91
   5  -2   3    0.40    0.35
   5   2   3    0.78    0.42
   5   2   3   -0.06    0.63
   5   2   3    0.40    0.47
  -5   2  -3    0.59    0.39
  -5   2  -3    2.32    0.88
   7   2   3    7.62    0.87
  -8  -3   3   -0.38    0.44
  -8   3   3    0.93    0.58
   7  -3  -3    0.42    0.41
  -7  -3   3   -0.25    0.37
  -7  -3   3   -0.87    0.66
  -7   3   3   -0.55    0.38
  -7   3   3   -0.55    0.76
  -6  -3   3    0.14    0.33
   6  -3  -3    0.70    0.47
   6  -3  -3    0.72    0.35
  -6  -3   3   -0.46    0.54
  -6   3   3   -0.29    0.31
  -6   3   3   -0.16    0.68
  -6   3   3   -0.26    0.36
   5  -3  -3    0.33    0.41
   5  -3  -3   -0.08    0.57
  -5  -3   3   -0.03    0.25
  -5  -3   3    0.36    0.47
   5  -3  -3   -0.23    0.43
  -5   3   3    0.45    0.57
  -5   3   3    0.17    0.37
   5   3  -3   -0.14    0.41
  -5   3   3    0.16    0.33
   5   3  -3    0.10    0.25
   4  -3  -3    1.32    0.44
   4  -3  -3    2.24    0.35
   4  -3  -3    1.96    0.44
  -4  -3   3    2.11    0.29
  -4  -3   3    2.28    0.49
   4   3  -3    1.66    0.42
  -4   3   3    2.41    0.44
   4   3  -3    2.18    0.29
  -4   3   3    2.09    0.33
  -4   3   3    2.31    0.58
   3  -3  -3    0.28    0.23
   3  -3  -3    0.34    0.30
  -3  -3   3    0.44    0.32
  -3  -3   3    0.67    0.17
  -3  -3   3    0.60    0.19
   3  -3  -3    0.46    0.31
  -3   3   3    0.79    0.39
   3   3  -3    0.41    0.17
   3   3  -3    0.41    0.29
  -3   3   3    0.33    0.22
  -3   3   3    0.57    0.34
  -2  -3   3   -0.04    0.24
   2  -3  -3    0.12    0.20
   2  -3  -3   -0.24    0.28
  -2  -3   3   -0.12    0.22
   2  -3  -3   -0.06    0.23
  -2  -3   3   -0.21    0.14
   2   3  -3   -0.38    0.26
   2   3  -3    0.12    0.26
  -2   3   3    0.66    0.38
  -2   3   3   -0.16    0.30
   2   3  -3    0.04    0.13
  -2   3   3    0.03    0.18
  -1  -3   3    2.46    0.21
   1  -3  -3    2.87    0.34
  -1  -3   3    2.56    0.43
  -1  -3   3    1.84    0.21
   1  -3  -3    2.95    0.46
  -1  -3   3    3.06    0.39
   1  -3  -3    2.23    0.29
  -1   3   3    3.01    0.50
  -1   3   3    2.29    0.28
   1   3  -3    2.67    0.41
  -1   3   3    2.53    0.30
   0  -3   3   10.39    0.38
   0  -3  -3   10.54    0.47
   0  -3   3   10.49    0.37
   0  -3   3   10.15    0.68
   0   3   3    9.73    0.47
   0   3  -3   10.03    0.65
   0   3   3   10.18    0.66
   0   3   3    9.94    0.45
   1  -3   3    1.90    0.42
  -1  -3  -3    2.80    0.49
   1  -3   3    2.93    0.24
  -1  -3  -3    2.40    0.28
   1  -3   3    2.65    0.47
  -1   3  -3    2.59    0.63
   1   3   3    2.74    0.30
  -1   3  -3    2.47    0.48
   1   3   3    2.10    0.31
   1   3   3    2.86    0.44
   1   3   3    2.61    0.33
  -1   3  -3    2.44    0.23
   1   3   3    2.12    0.30
  -2  -3  -3    1.98    0.32
   2  -3   3    1.20    0.38
   2  -3   3    1.55    0.43
  -2  -3  -3    1.68    0.43
   2  -3   3    1.90    0.25
  -2  -3  -3    1.81    0.39
   2   3   3    1.81    0.29
  -2   3  -3    1.89    0.52
   2   3   3    1.71    0.39
  -2   3  -3    1.76    0.25
   2   3   3    1.66    0.33
  -2   3  -3    2.43    0.68
  -3  -3  -3    4.68    0.64
   3  -3   3    3.87    0.55
  -3  -3  -3    4.32    0.62
  -3  -3  -3    3.87    0.39
   3  -3   3    3.68    0.72
   3  -3   3    4.53    0.36
   3  -3   3    4.39    0.69
  -3   3  -3    5.16    0.79
  -3   3  -3    4.04    0.38
   3   3   3    3.96    0.62
   3   3   3    3.67    0.40
   3   3   3    4.23    0.57
  -3   3  -3    5.09    0.83
  -4  -3  -3    0.37    0.59
  -4  -3  -3    0.34    0.62
   4  -3   3    0.61    0.57
   4  -3   3    0.03    0.39
   4  -3   3    0.15    0.29
   4  -3   3   -0.09    0.61
  -4  -3  -3    0.02    0.28
  -4   3  -3    0.53    0.81
   4   3   3    0.39    0.31
   4   3   3    0.47    0.48
   4   3   3    0.39    0.42
  -5  -3  -3    0.80    0.87
  -5  -3  -3    0.52    0.36
   5  -3   3   -0.38    0.57
   5  -3   3   -0.20    0.44
  -5  -3  -3    1.87    0.71
   5  -3   3   -0.12    0.32
   5   3   3   -0.93    0.54
  -5   3  -3    1.56    0.81
  -5   3  -3   -0.21    0.33
   5   3   3    0.11    0.42
   5   3   3    0.23    0.42
  -6   3  -3    7.21    1.29
   7   3   3    7.82    1.24
   7  -4  -3    0.88    0.43
  -7  -4   3   -1.04    0.67
  -7  -4   3    0.10    0.38
  -7   4   3    0.20    0.41
  -7   4   3   -0.49    0.75
   6  -4  -3    0.50    0.47
  -6  -4   3    0.03    0.33
  -6  -4   3   -0.60    0.57
   6  -4  -3   -0.23    0.31
  -6   4   3    0.32    0.43
  -6   4   3   -0.27    0.72
  -6   4   3    0.16    0.40
  -5  -4   3    0.20    0.28
   5  -4  -3    0.19    0.48
  -5  -4   3    0.07    0.73
   5  -4  -3   -0.05    0.29
   5  -4  -3    0.57    0.47
  -5   4   3    0.05    0.39
   5   4  -3   -0.05    0.49
  -5   4   3   -0.09    0.61
  -5   4   3    0.19    0.36
   5   4  -3    0.28    0.26
  -4  -4   3    0.58    0.23
   4  -4  -3    0.51    0.42
   4  -4  -3    0.76    0.41
   4  -4  -3    0.78    0.28
  -4  -4   3    0.82    0.43
  -4   4   3    0.78    0.54
  -4   4   3    0.94    0.34
  -4   4   3    0.76    0.41
   4   4  -3    0.52    0.41
   4   4  -3    0.74    0.23
   3  -4  -3    0.12    0.20
  -3  -4   3   -0.02    0.29
   3  -4  -3    0.13    0.32
   3  -4  -3    0.03    0.32
  -3  -4   3    0.02    0.14
  -3  -4   3   -0.13    0.15
   3   4  -3    0.16    0.14
  -3   4   3    0.24    0.42
  -3   4   3   -0.08    0.18
  -3   4   3   -0.20    0.31
   3   4  -3   -0.08    0.28
   2  -4  -3   -0.02    0.27
  -2  -4   3    0.02    0.23
   2  -4  -3    0.26    0.26
   2  -4  -3    0.36    0.21
  -2  -4   3    0.02    0.13
  -2  -4   3    0.22    0.19
  -2  -4   3    0.38    0.25
   2   4  -3    0.27    0.13
  -2   4   3    0.06    0.32
   2   4  -3    0.20    0.28
  -2   4   3    0.26    0.21
  -2   4   3    0.34    0.21
  -2   4   3    0.66    0.35
  -1  -4   3    0.18    0.27
  -1  -4   3    0.12    0.26
   1  -4  -3    0.24    0.18
   1  -4  -3    0.16    0.31
   1  -4  -3    0.41    0.22
  -1  -4   3    0.25    0.28
  -1   4   3    0.03    0.33
  -1   4   3    0.02    0.20
  -1   4   3    0.07    0.19
  -1   4   3    0.67    0.28
   0  -4   3    0.07    0.30
   0  -4  -3    0.45    0.23
   0  -4   3    0.05    0.29
   0  -4   3    0.05    0.27
   0  -4  -3   -0.03    0.14
   0  -4  -3    0.11    0.32
   0   4  -3   -0.23    0.42
   0   4   3    0.35    0.35
   0   4   3    0.04    0.18
   0   4   3    0.16    0.35
  -1  -4  -3   -0.15    0.31
   1  -4   3    0.11    0.14
   1  -4   3    0.17    0.32
  -1  -4  -3   -0.08    0.20
   1  -4   3    0.27    0.38
   1  -4   3   -0.10    0.28
   1   4   3   -0.08    0.33
  -1   4  -3   -0.59    0.51
   1   4   3   -0.09    0.20
  -1   4  -3   -0.10    0.38
   1   4   3   -0.02    0.19
  -2  -4  -3    0.40    0.39
   2  -4   3    0.03    0.30
  -2  -4  -3    0.05    0.23
   2  -4   3   -0.06    0.31
   2  -4   3    0.58    0.42
   2  -4   3    0.15    0.17
  -2   4  -3    0.12    0.17
  -2   4  -3   -0.38    0.57
   2   4   3    0.06    0.21
   2   4   3   -0.27    0.31
   2   4   3    0.28    0.21
   3  -4   3    0.17    0.23
  -3  -4  -3    0.20    0.40
   3  -4   3   -0.01    0.44
   3  -4   3    0.13    0.49
  -3  -4  -3    0.19    0.27
   3  -4   3   -0.15    0.30
  -3  -4  -3    0.03    0.54
   3   4   3   -0.17    0.31
  -3   4  -3   -0.32    0.64
  -3   4  -3    0.19    0.25
   3   4   3   -0.40    0.34
   3   4   3    0.14    0.26
   4  -4   3   -0.02    0.40
  -4  -4  -3    0.33    0.32
  -4  -4  -3   -0.02    0.75
   4  -4   3    0.00    0.62
   4  -4   3    0.20    0.29
   4  -4   3   -0.44    0.57
  -4  -4  -3    1.70    0.62
   4   4   3    0.23    0.41
  -4   4  -3    0.21    0.72
   4   4   3    0.40    0.34
  -4   4  -3    0.20    0.31
   5  -4   3    0.02    0.36
  -5  -4  -3    0.30    0.91
  -5  -4  -3   -0.19    0.34
   5  -4   3    0.10    0.65
   5   4   3   -0.85    0.49
  -5   4  -3    2.10    0.84
   5   4   3    0.08    0.41
   5   4   3   -0.18    0.35
   7  -5  -3    2.17    0.47
  -7  -5   3   -0.90    0.70
  -7  -5   3    0.65    0.41
  -7   5   3    0.76    0.48
  -7   5   3    0.67    0.77
  -7   5   3    0.53    0.57
   6  -5  -3    1.30    0.43
  -6  -5   3    0.22    0.57
  -6  -5   3    0.00    0.32
  -6   5   3    0.73    0.41
  -6   5   3   -0.58    0.66
  -6   5   3    0.82    0.48
  -5  -5   3    0.87    0.67
   5  -5  -3    1.42    0.54
  -5  -5   3    0.78    0.31
   5  -5  -3    0.62    0.38
  -5   5   3    0.35    0.67
  -5   5   3    1.23    0.48
  -5   5   3    1.13    0.40
   5   5  -3    0.59    0.60
  -4  -5   3   10.90    0.87
   4  -5  -3    8.85    0.90
   4  -5  -3   11.29    0.90
   4  -5  -3    9.43    0.58
  -4  -5   3    9.35    0.61
  -4   5   3    9.61    0.59
  -4   5   3    8.67    1.05
   4   5  -3    9.59    0.47
  -4   5   3   10.07    0.77
   4   5  -3   10.57    0.98
   3  -5  -3    0.78    0.40
  -3  -5   3    0.68    0.20
  -3  -5   3    0.74    0.20
   3  -5  -3    0.54    0.25
   3  -5  -3    0.60    0.40
  -3  -5   3    0.55    0.33
  -3  -5   3    1.13    0.25
   3   5  -3    0.75    0.18
  -3   5   3    0.70    0.26
  -3   5   3    0.51    0.38
  -3   5   3    0.82    0.48
   3   5  -3    0.46    0.35
  -2  -5   3    2.67    0.35
  -2  -5   3    3.08    0.51
   2  -5  -3    2.52    0.47
  -2  -5   3    3.02    0.48
   2  -5  -3    3.35    0.53
   2  -5  -3    3.27    0.35
  -2   5   3    3.04    0.57
  -2   5   3    3.26    0.35
  -2   5   3    3.00    0.52
  -2   5   3    2.90    0.32
   2   5  -3    3.35    0.51
  -1  -5   3   19.61    0.88
  -1  -5   3   17.41    0.93
   1  -5  -3   17.76    0.89
   1  -5  -3   17.31    0.69
   1  -5  -3   17.98    0.73
  -1  -5   3   17.35    0.83
  -1  -5   3   18.44    0.91
  -1   5   3   18.92    0.92
  -1   5   3   17.39    0.67
  -1   5   3   17.27    0.67
  -1   5   3   17.50    0.78
   0  -5   3   11.25    0.78
   0  -5  -3    9.52    0.50
   0  -5   3   10.67    0.61
   0  -5   3   10.07    0.72
   0  -5  -3   10.81    0.70
   0  -5   3   11.10    0.72
   0   5   3   11.36    0.72
   0   5   3    9.93    0.48
   0   5   3   10.26    0.49
  -1  -5  -3    0.26    0.21
   1  -5   3    0.24    0.29
   1  -5   3   -0.02    0.39
   1  -5   3    0.17    0.34
  -1  -5  -3    0.21    0.33
   1   5   3    0.55    0.38
   1   5   3    0.34    0.22
   1   5   3    0.21    0.21
  -1   5  -3   -0.03    0.64
   2  -5   3   -0.01    0.32
   2  -5   3    0.07    0.47
  -2  -5  -3    0.18    0.45
   2  -5   3    0.25    0.39
  -2  -5  -3    0.17    0.25
   2  -5   3    0.04    0.17
   2   5   3   -0.05    0.24
  -2   5  -3   -0.08    0.18
   2   5   3    0.39    0.39
  -2   5  -3   -0.27    0.65
  -3  -5  -3    5.20    0.47
   3  -5   3    5.02    0.85
   3  -5   3    4.24    0.38
  -3  -5  -3    7.20    0.88
   3  -5   3    5.59    0.81
  -3  -5  -3    4.71    0.46
   3  -5   3    4.39    0.66
  -3   5  -3    6.94    1.15
   3   5   3    4.81    0.66
  -3   5  -3    5.12    0.42
   3   5   3    4.69    0.47
   3   5   3    4.37    0.45
   4  -5   3    3.51    0.44
  -4  -5  -3    4.12    0.99
   4  -5   3    3.37    0.76
  -4  -5  -3    4.01    0.50
  -4   5  -3    3.78    0.45
  -4   5  -3    5.92    1.12
   4   5   3    4.40    0.53
   4   5   3    2.98    0.48
   4   5   3    3.69    0.59
  -5  -5  -3    0.50    0.35
   5  -5   3    0.52    0.37
   5  -5   3    0.40    0.67
  -5  -5  -3    0.09    1.01
   5   5   3   -0.17    0.49
   5   5   3    0.94    0.49
  -5   5  -3    0.61    0.38
  -5   5  -3    2.68    0.87
  -7   6   3   -1.33    0.72
   6  -6  -3    1.77    0.47
  -6  -6   3   -0.12    0.55
  -6  -6   3    0.92    0.38
  -6   6   3    0.61    0.69
  -6   6   3    1.81    0.46
  -6   6   3    1.38    0.54
  -5  -6   3    1.60    0.34
  -5  -6   3    0.98    0.52
   5  -6  -3    2.20    0.46
  -5   6   3    1.90    0.42
  -5   6   3    1.94    0.56
  -5   6   3    1.22    0.71
   5   6  -3    2.53    0.77
  -4  -6   3    3.73    0.37
   4  -6  -3    4.26    0.73
   4  -6  -3    4.31    0.47
  -4  -6   3    4.54    0.69
  -4   6   3    3.65    0.73
  -4   6   3    4.45    0.66
  -4   6   3    3.75    0.47
   4   6  -3    4.37    0.84
  -3  -6   3    5.85    0.49
  -3  -6   3    5.50    0.52
   3  -6  -3    4.63    1.03
   3  -6  -3    4.19    0.70
   3  -6  -3    4.65    0.45
  -3  -6   3    5.28    0.34
  -3  -6   3    5.60    0.65
  -3   6   3    4.15    0.44
  -3   6   3    5.05    0.82
   3   6  -3    6.70    0.80
  -3   6   3    5.01    0.65
   3   6  -3    5.84    0.36
  -3   6   3    5.28    0.44
   2  -6  -3    0.89    0.38
  -2  -6   3    0.74    0.32
  -2  -6   3    1.58    0.46
   2  -6  -3    0.96    0.42
  -2  -6   3    1.08    0.30
   2  -6  -3    0.82    0.28
  -2   6   3    0.91    0.27
  -2   6   3    0.68    0.41
  -2   6   3    1.55    0.50
  -1  -6   3    0.17    0.40
   1  -6  -3    0.48    0.24
  -1  -6   3    0.40    0.35
  -1  -6   3    0.86    0.31
  -1  -6   3    0.28    0.30
   1  -6  -3   -0.01    0.33
   1  -6  -3    0.41    0.24
  -1   6   3   -0.01    0.29
  -1   6   3    0.23    0.21
  -1   6   3    0.21    0.39
   0  -6  -3    5.01    0.63
   0  -6   3    3.74    0.63
   0  -6   3    5.01    0.69
   0  -6  -3    4.24    0.38
   0  -6   3    4.02    0.47
   0  -6   3    3.90    0.54
   0   6   3    4.16    0.60
   0   6   3    4.13    0.35
   1  -6   3    1.46    0.43
   1  -6   3    1.43    0.52
  -1  -6  -3    1.89    0.50
   1  -6   3    1.64    0.49
  -1  -6  -3    1.36    0.29
   1   6   3    1.52    0.30
   1   6   3    1.57    0.46
  -1   6  -3    1.99    0.81
  -2  -6  -3    0.72    0.53
   2  -6   3    0.54    0.66
  -2  -6  -3    0.91    0.29
   2  -6   3    0.82    0.50
   2  -6   3    0.27    0.56
  -2   6  -3   -0.12    0.77
   2   6   3    0.74    0.46
   2   6   3    0.51    0.28
   2   6   3    0.33    0.28
   3  -6   3    2.98    0.35
  -3  -6  -3    4.06    0.51
   3  -6   3    2.33    0.71
   3  -6   3    2.85    0.60
  -3  -6  -3    4.50    0.89
   3  -6   3    3.30    0.73
   3   6   3    3.47    0.45
  -3   6  -3    3.59    0.38
  -3   6  -3    4.79    1.02
   3   6   3    3.70    0.61
   4  -6   3    0.50    0.30
   4  -6   3    0.76    0.65
  -4  -6  -3   -0.17    0.32
  -4   6  -3    0.57    0.82
   4   6   3    0.00    0.56
   4   6   3    0.00    0.43
   4   6   3    0.07    0.34
  -4   6  -3   -0.02    0.33
  -6  -7   3    0.31    0.34
   6  -7  -3    0.99    0.40
  -6  -7   3    0.06    0.60
  -6   7   3    0.92    0.42
  -6   7   3    0.48    0.65
   5  -7  -3    0.55    0.37
  -5  -7   3    0.11    0.28
  -5  -7   3    0.20    0.47
  -5   7   3    0.48    0.49
  -5   7   3    0.54    0.36
  -5   7   3    0.96    0.61
   4  -7  -3    0.71    0.54
   4  -7  -3    1.78    0.38
  -4  -7   3    1.59    0.46
  -4  -7   3    2.00    0.30
  -4   7   3    0.75    0.25
  -4   7   3    1.18    0.53
  -4   7   3    1.70    1.15
   4   7  -3    3.12    1.09
  -3  -7   3    2.91    0.44
   3  -7  -3    2.04    0.57
   3  -7  -3    1.12    0.49
  -3  -7   3    2.23    0.48
   3  -7  -3    1.16    0.39
  -3  -7   3    1.60    0.45
  -3   7   3    1.06    0.55
  -3   7   3    2.00    0.37
  -3   7   3    1.02    0.48
   3   7  -3    2.24    0.56
  -2  -7   3    1.40    0.54
  -2  -7   3   -0.12    0.29
  -2  -7   3    0.23    0.48
  -2  -7   3    0.25    0.31
   2  -7  -3    0.01    0.36
   2  -7  -3    0.07    0.26
   2  -7  -3    0.60    0.45
  -2   7   3    0.07    0.27
  -2   7   3    0.05    0.41
  -2   7   3   -0.04    0.29
  -1  -7   3    0.43    0.32
   1  -7  -3    0.11    0.26
  -1  -7   3    0.12    0.33
   1  -7  -3    0.02    0.26
  -1  -7   3    0.33    0.49
  -1  -7   3    0.37    0.43
  -1   7   3    0.18    0.23
  -1   7   3   -0.23    0.38
  -1   7   3    0.16    0.42
  -1   7   3    0.03    0.23
   0  -7   3   -0.22    0.49
   0  -7   3    0.36    0.42
   0  -7  -3   -0.16    0.45
   0  -7   3   -0.15    0.29
   0  -7   3   -0.11    0.33
   0   7   3    0.22    0.44
   0   7   3   -0.03    0.22
   0   7   3   -0.06    0.22
  -1  -7  -3   -0.04    0.24
  -1  -7  -3    0.20    0.49
   1  -7   3    0.07    0.39
   1  -7   3   -0.10    0.50
   1  -7   3    0.34    0.45
   1   7   3   -0.01    0.23
   1   7   3    0.07    0.44
  -1   7  -3    0.54    0.84
   2  -7   3    0.82    0.49
   2  -7   3   -0.19    0.56
  -2  -7  -3    0.22    0.56
   2  -7   3   -0.06    0.41
   2   7   3    0.25    0.45
   2   7   3    0.25    0.29
   3  -7   3    0.12    0.23
  -3  -7  -3    0.20    0.30
  -3  -7  -3   -0.67    0.88
   3  -7   3   -0.03    0.62
  -3   7  -3    0.07    0.26
  -3   7  -3    1.38    0.98
   3   7   3    0.49    0.48
   4  -7   3   -0.02    0.28
   4  -7   3   -0.07    0.66
  -4  -7  -3   -0.15    0.31
  -4   7  -3   -0.19    0.60
   4   7   3   -0.17    0.44
   5   7   3    4.38    0.53
   5  -8  -3    0.81    0.35
  -5  -8   3   -0.02    0.26
  -5   8   3   -0.69    0.68
  -4  -8   3    0.26    0.62
   4  -8  -3   -0.41    0.51
   4  -8  -3    0.27    0.30
  -4  -8   3   -0.18    0.23
  -4   8   3    1.15    0.58
  -4   8   3    0.32    0.41
  -4   8   3    0.22    0.50
  -3  -8   3    1.01    0.55
   3  -8  -3    0.01    0.29
  -3  -8   3   -0.48    0.53
  -3   8   3    1.01    0.56
  -3   8   3    0.24    0.46
  -3   8   3    0.14    0.29
  -2  -8   3    0.59    0.55
  -2  -8   3    0.25    0.37
   2  -8  -3    0.03    0.28
  -2  -8   3    0.01    0.32
   2  -8  -3    0.06    0.39
  -2   8   3    0.23    0.28
  -2   8   3   -0.07    0.42
  -2   8   3    1.35    0.54
   1  -8  -3    0.10    0.47
  -1  -8   3    0.17    0.56
  -1  -8   3    0.39    0.38
   1  -8  -3   -0.01    0.29
  -1  -8   3   -0.09    0.32
  -1   8   3    0.09    0.25
  -1   8   3    1.31    0.47
  -1   8   3    0.23    0.25
  -1   8   3   -0.18    0.40
   0  -8   3   -0.22    0.50
   0  -8   3    0.94    0.51
   0  -8   3   -0.24    0.30
   0  -8   3   -0.26    0.36
   0  -8  -3    0.08    0.55
   0   8   3   -0.04    0.24
   0   8   3    0.54    0.26
   1  -8   3    1.19    0.66
  -1  -8  -3    1.69    0.35
  -1  -8  -3    2.50    0.75
   1  -8   3    0.60    0.43
   1  -8   3    1.46    0.52
   1   8   3    1.13    0.31
   1   8   3    0.97    0.31
   1   8   3    1.07    0.50
  -2  -8  -3    0.95    1.30
   2  -8   3    1.59    0.54
  -2  -8  -3    0.91    0.34
   2  -8   3    0.74    0.65
   2   8   3    0.75    0.52
   2   8   3    0.53    0.29
  -2   8  -3    2.51    1.08
  -3  -8  -3   -0.99    1.03
   3  -8   3   -0.07    0.21
  -3  -8  -3   -0.15    0.29
   3  -8   3    0.25    0.64
   3   8   3    0.44    0.49
  -3   8  -3    1.82    1.03
   3   8   3    0.25    0.32
   4  -8   3    0.87    1.12
  -4  -8  -3    0.13    0.32
   4  -8   3    0.17    0.26
   4   8   3    0.29    0.49
  -4   8  -3   -0.24    0.33
  -4   9   3   10.89    1.04
  -3  -9   3    4.62    0.69
  -3  -9   3    4.89    0.80
   3  -9  -3    3.51    0.71
   3  -9  -3    4.46    0.51
  -3   9   3    5.79    0.51
  -3   9   3    5.41    0.80
  -2  -9   3    7.85    0.96
   2  -9  -3    5.49    0.51
  -2  -9   3    5.87    0.71
   2  -9  -3    4.67    0.76
  -2   9   3    7.05    0.50
  -2   9   3    5.93    0.77
  -1  -9   3    3.49    0.61
  -1  -9   3    5.27    0.87
   1  -9  -3    3.34    0.45
  -1  -9   3    2.34    0.50
  -1   9   3    3.19    0.41
  -1   9   3    3.41    0.67
   0  -9   3    0.70    0.62
   0  -9   3    0.42    0.42
   0  -9   3    0.83    0.48
   0   9   3    1.32    0.32
   0   9   3    1.56    0.53
   1  -9   3    3.79    0.70
   1  -9   3    5.59    0.93
  -1  -9  -3    3.78    0.45
  -1  -9  -3    6.96    1.03
   1   9   3    4.00    0.68
   1   9   3    4.35    0.45
  -2  -9  -3    6.43    0.52
   2  -9   3    6.77    1.05
  -2  -9  -3    9.33    1.12
  -2   9  -3    8.82    1.16
   2   9   3    6.15    0.50
   2   9   3    5.81    0.76
  -3  -9  -3    1.00    0.35
  -3  -9  -3    1.06    1.14
   3  -9   3    1.01    0.76
   3   9   3    1.08    0.37
   3   9   3    0.49    0.45
   5   9   3    4.45    0.71
  -4  10   3   33.28    1.37
   1 -10   3    2.53    0.57
   1 -10   3    3.89    0.88
   1  10   3    3.16    0.63
   1  10   3    3.36    0.41
  -2 -10  -3    2.58    0.69
   2 -10   3    2.81    0.84
   2  10   3    3.35    0.40
   2  10   3    2.22    0.58
   4  10   3    1.13    0.47
  -1 -11   3    0.39    0.40
  -1 -11   3    0.88    0.72
  -1  11   3   -0.66    0.81
  -1  11   3    0.65    0.31
   0 -11   3    0.41    0.63
   0 -11   3    1.16    0.46
   0  11   3    1.21    0.31
   0  11   3    0.53    0.51
   1 -11   3    0.93    0.45
   1 -11   3    0.80    0.91
   1  11   3    0.48    0.51
   1  11   3    1.54    0.34
   2 -11   3    1.02    0.47
  -2 -11  -3    0.81    0.43
   2 -11   3    1.77    0.80
   2  11   3    0.19    0.50
   2  11   3    1.53    0.36
  -2 -12   3    0.37    0.44
  -1 -12   3    3.41    0.95
   0 -12   3    0.74    0.46
   0 -12   3    2.92    1.48
   0  12   3   -0.20    0.51
   1 -12   3    1.23    0.82
   1 -12   3    1.15    0.44
   1  12   3   -0.28    0.49
  -8   0   4    0.87    0.56
  -7   0   4    3.33    0.55
   7   0  -4    5.61    0.88
  -6   0   4    4.80    0.58
   6   0  -4    4.99    0.53
  -6   0   4    4.90    0.58
  -6   0   4    3.57    0.81
   5   0  -4    4.08    0.45
  -5   0   4    3.38    0.54
  -5   0   4    4.49    0.51
   5   0  -4    5.23    0.59
   5   0  -4    3.06    0.60
  -5   0   4    3.92    0.71
   4   0  -4    4.19    0.60
   4   0  -4    4.60    0.39
  -4   0   4    4.34    0.71
  -4   0   4    4.73    0.41
   4   0  -4    4.58    0.58
  -3   0   4   13.55    0.56
  -3   0   4   11.97    0.98
   3   0  -4   12.59    0.69
   3   0  -4   12.84    0.55
  -3   0   4   13.25    0.87
   3   0  -4   11.75    0.76
   2   0  -4    0.73    0.29
  -2   0   4    0.99    0.33
   2   0  -4    1.05    0.36
  -2   0   4    0.76    0.23
   1   0  -4   56.45    1.87
   1   0  -4   56.96    1.73
  -1   0   4   60.59    1.88
  -1   0   4   61.87    1.77
   1   0  -4   58.49    2.05
  -1   0   4   58.57    1.73
  -1   0   4   58.59    1.95
   0   0   4   19.55    0.92
   0   0   4   21.80    0.78
   0   0  -4   21.05    0.73
   0   0   4   21.04    0.93
   0   0   4   20.40    0.72
   0   0  -4   20.88    0.94
   0   0   4   20.82    0.93
   1   0   4    9.26    0.66
   1   0   4    9.21    0.73
   1   0   4   10.11    0.69
   1   0   4    9.64    0.45
  -1   0  -4    9.81    0.45
  -1   0  -4    8.57    0.63
   2   0   4  220.53    6.22
   2   0   4  211.73    5.94
   2   0   4  211.95    6.13
  -2   0  -4  214.20    5.94
  -3   0  -4    4.05    0.63
  -3   0  -4    4.04    0.75
  -3   0  -4    4.03    0.41
   3   0   4    3.89    0.65
   3   0   4    3.56    0.42
   3   0   4    4.34    0.64
  -4   0  -4    3.74    0.48
  -4   0  -4    5.41    0.92
   4   0   4    3.76    0.66
   4   0   4    4.03    0.47
  -4   0  -4    5.85    1.00
   4   0   4    2.98    0.77
   5   0   4    7.38    0.83
   5   0   4    5.30    0.82
  -5   0  -4    5.84    0.73
  -5   0  -4    8.35    1.12
  -8  -1   4   -0.48    0.52
  -8   1   4   -0.28    0.43
  -7  -1   4   -0.44    0.38
   7  -1  -4    1.15    0.51
   7  -1  -4    0.50    0.51
  -7   1   4   -0.75    0.36
  -7   1   4   -1.29    0.97
  -6  -1   4    2.81    0.48
  -6  -1   4    1.62    0.67
   6  -1  -4    3.12    0.59
   6  -1  -4    1.99    0.41
   6   1  -4    2.09    0.39
   6   1  -4    1.91    0.40
  -6   1   4    2.48    0.44
  -6   1   4    1.97    0.42
  -6   1   4    1.48    0.71
  -5  -1   4    1.18    0.28
   5  -1  -4    0.72    0.30
  -5  -1   4    0.97    0.54
   5  -1  -4    1.06    0.46
  -5  -1   4    1.05    0.35
   5  -1  -4    0.64    0.43
   5   1  -4    1.09    0.38
  -5   1   4    0.65    0.55
  -5   1   4    1.14    0.37
  -5   1   4    0.82    0.35
   5   1  -4    0.63    0.42
   5   1  -4    1.33    0.34
  -4  -1   4    0.30    0.39
   4  -1  -4   -0.13    0.20
  -4  -1   4    0.01    0.25
   4  -1  -4   -0.04    0.35
   4  -1  -4    0.25    0.33
  -4  -1   4   -0.04    0.24
   4   1  -4    0.03    0.30
   4   1  -4    0.23    0.32
  -4   1   4    0.16    0.44
   4   1  -4    0.10    0.20
  -4   1   4   -0.03    0.30
  -4   1   4   -0.23    0.24
  -3  -1   4    2.67    0.38
   3  -1  -4    2.39    0.45
   3  -1  -4    3.66    0.51
  -3  -1   4    2.29    0.46
   3  -1  -4    2.40    0.31
  -3  -1   4    3.07    0.34
  -3   1   4    2.20    0.46
   3   1  -4    3.10    0.39
   3   1  -4    2.74    0.28
  -3   1   4    3.26    0.44
  -3   1   4    2.85    0.32
   3   1  -4    2.35    0.43
   2  -1  -4   14.28    0.59
   2  -1  -4   14.19    0.77
  -2  -1   4   15.07    0.69
  -2  -1   4   15.46    0.83
  -2  -1   4   15.42    0.59
  -2   1   4   15.11    0.61
  -2   1   4   13.64    0.67
   2   1  -4   14.15    0.80
  -2   1   4   15.15    0.74
   2   1  -4   15.26    0.75
   2   1  -4   14.86    0.57
  -2   1   4   15.47    0.83
  -1  -1   4    0.73    0.20
  -1  -1   4    1.09    0.38
   1  -1  -4    0.31    0.24
  -1  -1   4    0.22    0.19
   1  -1  -4    0.36    0.54
   1  -1  -4    0.27    0.23
  -1  -1   4    0.21    0.27
   1   1  -4    0.29    0.18
  -1   1   4    0.14    0.20
  -1   1   4    0.48    0.22
   1   1  -4    0.01    0.25
   1   1  -4    1.27    0.37
  -1   1   4    0.44    0.30
  -1   1   4    0.26    0.35
   0  -1  -4    0.93    0.38
   0  -1   4    0.37    0.31
   0  -1  -4    0.57    0.22
   0  -1   4    0.62    0.22
   0  -1   4    0.41    0.31
   0  -1   4    0.35    0.18
   0   1   4    0.05    0.27
   0   1  -4    0.86    0.39
   0   1   4    0.25    0.35
   0   1   4    0.28    0.23
   0   1   4    0.41    0.26
   0   1   4    0.56    0.21
   1  -1   4    4.49    0.59
   1  -1   4    3.71    0.31
  -1  -1  -4    3.44    0.33
  -1  -1  -4    3.83    0.60
   1  -1   4    3.30    0.54
  -1   1  -4    3.81    0.53
   1   1   4    4.04    0.33
   1   1   4    2.66    0.53
   1   1   4    3.28    0.49
   1   1   4    3.05    0.45
   2  -1   4    0.88    0.43
  -2  -1  -4    1.15    0.49
   2  -1   4    0.76    0.42
  -2  -1  -4    0.72    0.43
  -2  -1  -4    1.04    0.25
   2  -1   4    1.34    0.26
   2   1   4    0.53    0.40
  -2   1  -4    0.85    0.23
   2   1   4    0.74    0.25
  -2   1  -4    1.63    0.64
  -2   1  -4    0.38    0.35
  -3  -1  -4    2.70    0.59
   3  -1   4    2.08    0.57
   3  -1   4    2.55    0.36
  -3  -1  -4    4.34    0.77
  -3  -1  -4    2.53    0.37
   3  -1   4    2.36    0.54
  -3   1  -4    2.41    0.54
  -3   1  -4    3.80    0.80
   3   1   4    2.80    0.37
   3   1   4    2.58    0.53
  -3   1  -4    2.34    0.34
   3   1   4    1.92    0.54
   4  -1   4    0.32    0.34
   4  -1   4    0.17    0.52
  -4  -1  -4    0.87    0.74
  -4  -1  -4    0.19    0.66
  -4  -1  -4    0.77    0.38
   4  -1   4   -0.39    1.28
   4   1   4    0.73    0.51
  -4   1  -4    0.65    0.76
   4   1   4   -0.19    0.61
  -4   1  -4    1.02    1.23
  -4   1  -4    0.14    0.34
   4   1   4    0.32    0.43
  -5  -1  -4    0.23    0.34
   5  -1   4    0.34    0.37
  -5  -1  -4    2.62    1.04
   5  -1   4    0.61    0.58
   5   1   4    0.33    0.65
  -5   1  -4    1.48    0.78
  -7  -2   4    0.14    0.40
   7  -2  -4    0.33    0.38
   7  -2  -4    1.79    0.60
  -7   2   4   -0.23    0.38
  -7   2   4   -0.36    0.37
   6  -2  -4    0.31    0.53
  -6  -2   4   -0.42    0.54
  -6  -2   4    0.33    0.32
   6  -2  -4   -0.02    0.36
  -6   2   4    0.24    0.37
  -6   2   4   -0.54    0.65
  -6   2   4   -0.19    0.33
  -5  -2   4    0.05    0.25
  -5  -2   4   -0.11    0.47
   5  -2  -4    0.31    0.46
   5  -2  -4    0.14    0.32
   5  -2  -4    0.04    0.40
  -5   2   4    0.21    0.34
  -5   2   4    0.21    0.56
  -5   2   4   -0.03    0.33
   5   2  -4    0.35    0.26
   5   2  -4   -0.05    0.39
  -4  -2   4   -0.14    0.23
  -4  -2   4   -0.04    0.38
   4  -2  -4    0.15    0.24
   4  -2  -4    0.46    0.39
  -4  -2   4    0.08    0.22
   4  -2  -4    0.00    0.33
   4   2  -4   -0.20    0.29
  -4   2   4    0.21    0.45
   4   2  -4   -0.14    0.31
  -4   2   4    0.24    0.35
  -4   2   4   -0.07    0.23
   4   2  -4    0.13    0.21
  -3  -2   4    0.26    0.33
  -3  -2   4    0.44    0.25
  -3  -2   4    0.27    0.20
   3  -2  -4    0.31    0.34
   3  -2  -4    0.17    0.22
   3  -2  -4   -0.10    0.26
   3   2  -4    0.26    0.30
   3   2  -4    0.04    0.27
  -3   2   4    0.10    0.37
   3   2  -4    0.41    0.18
  -3   2   4    0.09    0.24
  -3   2   4    0.16    0.32
   2  -2  -4    0.22    0.21
  -2  -2   4    0.14    0.25
  -2  -2   4    0.12    0.17
  -2  -2   4   -0.08    0.25
   2  -2  -4    0.13    0.30
   2  -2  -4    0.11    0.22
  -2   2   4    0.13    0.31
  -2   2   4    0.15    0.21
  -2   2   4   -0.26    0.17
   2   2  -4    0.25    0.30
   2   2  -4    0.18    0.16
  -2   2   4    0.24    0.31
   2   2  -4   -0.12    0.24
  -1  -2   4    0.03    0.17
  -1  -2   4   -0.19    0.24
   1  -2  -4   -0.14    0.20
  -1  -2   4    0.26    0.31
   1  -2  -4   -0.01    0.19
   1  -2  -4    0.00    0.31
  -1  -2   4   -0.04    0.16
   1   2  -4    0.15    0.33
  -1   2   4   -0.30    0.31
   1   2  -4   -0.09    0.15
   1   2  -4    0.03    0.26
  -1   2   4   -0.07    0.20
  -1   2   4   -0.06    0.24
  -1   2   4    0.08    0.19
   0  -2   4    0.23    0.36
   0  -2   4    0.03    0.16
   0  -2  -4    0.00    0.23
   0  -2   4    0.17    0.18
   0  -2   4   -0.22    0.27
   0  -2   4   -0.15    0.26
   0  -2  -4    0.09    0.31
   0   2   4   -0.21    0.20
   0   2   4   -0.01    0.22
   0   2   4   -0.22    0.33
   0   2   4    0.14    0.18
   0   2  -4   -0.39    0.17
   0   2  -4    0.11    0.30
  -1  -2  -4    0.44    0.35
   1  -2   4   -0.17    0.30
  -1  -2  -4   -0.02    0.20
   1  -2   4    0.13    0.37
   1  -2   4    0.08    0.17
   1   2   4   -0.07    0.21
  -1   2  -4    0.30    0.32
   1   2   4   -0.09    0.24
  -1   2  -4   -0.10    0.16
   1   2   4   -0.07    0.27
  -1   2  -4   -0.79    0.47
   1   2   4    0.00    0.35
  -2  -2  -4   -0.22    0.39
  -2  -2  -4    0.01    0.22
   2  -2   4    0.11    0.41
   2  -2   4   -0.07    0.20
   2  -2   4   -0.16    0.35
  -2  -2  -4   -0.01    0.43
  -2   2  -4   -0.18    0.57
   2   2   4   -0.06    0.36
   2   2   4    0.05    0.25
  -2   2  -4    0.17    0.32
  -2   2  -4    0.04    0.21
   2   2   4   -0.17    0.33
  -3  -2  -4   -0.13    0.54
   3  -2   4    0.15    0.25
  -3  -2  -4    0.18    0.26
   3  -2   4    0.38    0.47
   3  -2   4    0.32    0.47
  -3  -2  -4   -0.48    0.55
  -3   2  -4    0.20    0.17
   3   2   4    1.27    0.54
   3   2   4   -0.02    0.38
   3   2   4   -0.04    0.40
  -3   2  -4   -0.59    0.66
  -3   2  -4   -0.17    0.51
  -4  -2  -4    0.70    0.81
  -4  -2  -4   -0.25    0.33
  -4  -2  -4   -0.40    0.69
   4  -2   4    0.04    0.31
   4  -2   4    0.06    0.63
  -4   2  -4    0.02    1.03
   4   2   4   -0.25    0.31
  -4   2  -4   -0.35    0.29
   4   2   4    0.02    0.46
   4   2   4   -0.83    0.55
  -4   2  -4    0.97    0.81
  -5  -2  -4    0.13    0.38
  -5  -2  -4    1.42    1.17
   5  -2   4   -0.89    0.56
   5  -2   4   -0.54    0.36
  -5   2  -4    0.23    0.34
  -5   2  -4    1.96    0.87
   5   2   4   -0.08    0.41
   5   2   4   -0.15    0.50
  -7  -3   4    0.04    0.39
  -7   3   4    0.11    0.43
  -7   3   4   -0.26    0.39
  -6  -3   4   -0.20    0.28
   6  -3  -4    1.36    0.70
   6  -3  -4    0.65    0.37
  -6  -3   4   -0.44    0.54
  -6   3   4    0.54    0.42
  -6   3   4   -0.85    0.65
  -6   3   4    0.42    0.34
   5  -3  -4    0.03    0.43
   5  -3  -4    1.01    0.54
  -5  -3   4    0.12    0.27
   5  -3  -4    0.23    0.31
  -5  -3   4    0.09    0.47
  -5   3   4    0.07    0.36
   5   3  -4    0.37    0.48
   5   3  -4    0.54    0.27
  -5   3   4    0.24    0.60
  -5   3   4    0.08    0.36
  -4  -3   4   -0.03    0.20
   4  -3  -4    0.11    0.37
   4  -3  -4    0.13    0.27
  -4  -3   4    0.31    0.25
   4  -3  -4    0.57    0.45
  -4  -3   4    0.24    0.40
  -4   3   4    0.73    0.52
   4   3  -4    0.07    0.21
  -4   3   4   -0.16    0.30
   4   3  -4    0.20    0.38
  -4   3   4   -0.22    0.38
   4   3  -4    0.35    0.29
  -3  -3   4    2.51    0.37
   3  -3  -4    2.71    0.35
  -3  -3   4    3.17    0.32
   3  -3  -4    1.97    0.41
   3  -3  -4    2.49    0.47
  -3  -3   4    2.61    0.49
  -3   3   4    2.92    0.38
   3   3  -4    2.27    0.26
  -3   3   4    2.53    0.52
   3   3  -4    3.01    0.38
  -3   3   4    2.75    0.47
   3   3  -4    2.46    0.49
   2  -3  -4    0.02    0.33
  -2  -3   4    0.19    0.27
  -2  -3   4    0.47    0.17
   2  -3  -4    0.27    0.24
   2  -3  -4    0.17    0.21
  -2  -3   4    0.02    0.26
   2   3  -4    0.26    0.16
  -2   3   4    0.63    0.36
  -2   3   4    0.42    0.34
  -2   3   4    0.26    0.21
   2   3  -4    0.17    0.28
  -2   3   4    0.36    0.24
   2   3  -4    0.29    0.30
   1  -3  -4   -0.14    0.29
  -1  -3   4    0.27    0.30
  -1  -3   4    0.33    0.16
   1  -3  -4   -0.06    0.22
  -1  -3   4    0.06    0.15
   1  -3  -4    0.03    0.20
  -1  -3   4   -0.10    0.24
  -1   3   4    0.48    0.27
  -1   3   4   -0.02    0.20
  -1   3   4    0.23    0.20
  -1   3   4    0.35    0.32
   1   3  -4    0.03    0.27
   1   3  -4    0.08    0.29
   0  -3   4    6.47    0.62
   0  -3   4    7.47    0.63
   0  -3   4    5.99    0.33
   0  -3  -4    5.89    0.41
   0  -3   4    5.88    0.59
   0  -3  -4    6.71    0.60
   0  -3   4    6.02    0.31
   0   3   4    5.69    0.54
   0   3   4    6.02    0.46
   0   3   4    6.07    0.39
   0   3   4    6.12    0.40
   0   3  -4    6.27    0.58
  -1  -3  -4    6.03    0.67
   1  -3   4    6.26    0.34
   1  -3   4    6.94    0.66
   1  -3   4    6.08    0.67
   1   3   4    6.21    0.48
  -1   3  -4    5.96    0.62
   1   3   4    6.23    0.43
   1   3   4    5.81    0.61
   1   3   4    6.68    0.54
  -1   3  -4    6.26    0.79
   1   3   4    5.91    0.40
  -1   3  -4    6.17    0.33
  -2  -3  -4   -0.02    0.43
   2  -3   4    0.56    0.42
   2  -3   4    0.06    0.36
  -2  -3  -4    0.02    0.25
   2  -3   4   -0.08    0.20
   2   3   4    0.02    0.23
   2   3   4    0.25    0.34
  -2   3  -4    0.25    0.21
  -2   3  -4   -0.24    0.63
   2   3   4    0.32    0.39
  -2   3  -4   -0.13    0.44
   3  -3   4    2.68    0.61
  -3  -3  -4    4.13    0.68
  -3  -3  -4    3.49    0.42
  -3  -3  -4    3.95    0.76
   3  -3   4    3.38    0.40
   3  -3   4    3.01    0.64
  -3   3  -4    5.08    0.90
  -3   3  -4    3.18    0.39
   3   3   4    3.64    0.45
  -3   3  -4    5.99    1.06
   3   3   4    3.67    0.58
   3   3   4    3.16    0.58
   4  -3   4    2.05    0.72
  -4  -3  -4    3.59    0.78
  -4  -3  -4    1.17    0.39
   4  -3   4    1.71    0.65
   4  -3   4    1.91    0.46
  -4  -3  -4    1.96    0.95
   4  -3   4    1.51    0.56
   4   3   4    0.51    0.60
   4   3   4    2.05    0.43
  -4   3  -4    3.08    0.97
   4   3   4    2.06    0.55
  -5  -3  -4    2.06    1.61
   5  -3   4   -0.03    0.39
  -5  -3  -4    0.29    0.37
   5  -3   4    0.04    0.63
  -5   3  -4   -0.24    0.35
   5   3   4    0.15    0.49
   5   3   4   -0.36    0.41
  -7  -4   4    3.85    0.57
   7  -4  -4    6.32    0.67
  -7  -4   4    2.12    0.90
  -7   4   4    4.54    0.58
  -7   4   4    3.16    1.06
  -7   4   4    4.07    0.67
   6  -4  -4    4.62    0.77
  -6  -4   4    3.00    0.45
   6  -4  -4    4.87    0.59
  -6  -4   4    2.83    0.75
  -6   4   4    3.70    0.62
  -6   4   4    3.77    0.57
  -5  -4   4    6.52    0.91
   5  -4  -4    6.06    0.85
   5  -4  -4    5.78    0.56
  -5  -4   4    6.05    0.46
  -5   4   4    6.41    0.57
  -5   4   4    5.50    0.64
   5   4  -4    7.70    1.06
  -5   4   4    5.63    0.90
   4  -4  -4   97.26    2.82
   4  -4  -4   92.32    3.02
   4  -4  -4   88.13    3.11
  -4  -4   4   93.89    3.16
  -4   4   4   93.19    2.79
  -4   4   4   95.99    3.02
   4   4  -4   94.83    2.72
  -3  -4   4    0.61    0.20
   3  -4  -4    0.82    0.42
  -3  -4   4    0.80    0.39
   3  -4  -4    0.37    0.33
   3  -4  -4    0.31    0.28
  -3  -4   4    0.50    0.26
  -3   4   4    0.29    0.26
   3   4  -4    0.52    0.18
   3   4  -4    0.55    0.37
  -3   4   4    0.88    0.46
  -3   4   4    0.49    0.41
   2  -4  -4    6.45    0.56
  -2  -4   4    6.68    0.62
  -2  -4   4    5.98    0.32
   2  -4  -4    6.11    0.64
  -2  -4   4    5.30    0.52
   2  -4  -4    6.23    0.44
   2   4  -4    7.64    0.65
   2   4  -4    6.51    0.64
  -2   4   4    6.84    0.68
  -2   4   4    6.62    0.63
  -2   4   4    6.29    0.42
   2   4  -4    6.59    0.31
  -2   4   4    5.56    0.43
   1  -4  -4   20.52    0.86
  -1  -4   4   22.29    1.09
   1  -4  -4   21.42    1.01
  -1  -4   4   20.81    1.04
  -1  -4   4   21.28    0.92
  -1  -4   4   21.71    0.68
   1  -4  -4   21.52    0.82
  -1   4   4   21.82    1.04
   1   4  -4   23.99    1.05
  -1   4   4   20.99    0.79
  -1   4   4   21.04    0.90
  -1   4   4   20.94    0.79
   0  -4   4    3.42    0.24
   0  -4  -4    3.72    0.37
   0  -4   4    2.89    0.53
   0  -4   4    3.17    0.58
   0  -4   4    4.18    0.60
   0  -4  -4    3.30    0.56
   0   4   4    3.22    0.39
   0   4   4    3.09    0.34
   0   4   4    3.52    0.57
   0   4  -4    5.04    0.66
   0   4   4    3.20    0.34
   1  -4   4   11.45    0.46
  -1  -4  -4   10.72    0.85
  -1  -4  -4   11.01    0.55
   1  -4   4   11.43    0.82
   1  -4   4   11.65    0.84
   1   4   4   12.03    0.59
   1   4   4   11.53    0.54
  -1   4  -4   11.09    0.94
   1   4   4   10.95    0.75
  -1   4  -4   11.15    0.44
   1   4   4   11.36    0.55
   1   4   4   10.16    0.55
  -1   4  -4   12.12    0.93
   2  -4   4    2.15    0.28
  -2  -4  -4    2.77    0.37
  -2  -4  -4    2.84    0.61
   2  -4   4    2.22    0.58
   2  -4   4    3.03    0.58
   2   4   4    2.10    0.34
  -2   4  -4    3.45    0.89
  -2   4  -4    3.04    0.67
  -2   4  -4    2.73    0.30
   2   4   4    2.20    0.38
   2   4   4    2.80    0.35
   2   4   4    1.84    0.48
   3  -4   4    2.20    0.60
   3  -4   4    2.67    0.35
  -3  -4  -4    2.39    0.40
  -3  -4  -4    3.51    0.89
  -3  -4  -4    4.02    0.59
   3  -4   4    2.50    0.57
   3   4   4    2.69    0.55
   3   4   4    3.25    0.49
  -3   4  -4    1.66    1.48
   3   4   4    2.44    0.48
  -3   4  -4    3.36    0.39
   4  -4   4   -0.17    0.60
   4  -4   4   -0.11    0.30
  -4  -4  -4   -1.24    0.94
  -4  -4  -4   -0.23    0.33
   4   4   4   -0.10    0.45
  -4   4  -4    0.01    0.32
   4   4   4   -0.09    0.34
  -4   4  -4    1.53    0.86
  -5  -4  -4    2.73    0.74
   5  -4   4    2.59    0.83
  -5  -4  -4    3.38    1.54
   5   4   4    2.83    0.51
   5   4   4    3.19    0.59
  -6   4  -4   19.22    1.32
   7  -5  -4   -0.05    0.41
  -7  -5   4   -0.12    0.36
  -7   5   4   -0.60    0.98
  -7   5   4    0.07    0.40
  -7   5   4   -0.16    0.49
   6  -5  -4    1.32    0.46
  -6  -5   4    0.26    0.33
  -6  -5   4    0.09    0.57
  -6   5   4    1.07    0.49
  -6   5   4    0.20    0.37
  -6   5   4    0.20    0.77
   5  -5  -4    2.96    0.48
   5  -5  -4    1.72    0.60
  -5  -5   4    1.29    0.55
  -5  -5   4    1.29    0.32
  -5   5   4    0.73    0.71
  -5   5   4    1.76    0.53
  -5   5   4    1.56    0.40
  -4  -5   4    0.45    0.46
   4  -5  -4    0.20    0.32
   4  -5  -4    0.51    0.48
   4  -5  -4    0.68    0.79
  -4  -5   4    0.21    0.21
  -4   5   4    0.49    0.59
   4   5  -4    0.37    0.21
   4   5  -4    0.48    0.49
  -4   5   4    0.32    0.31
   3  -5  -4    3.65    0.61
  -3  -5   4    4.16    0.44
   3  -5  -4    3.78    0.44
  -3  -5   4    3.82    0.41
  -3  -5   4    4.04    0.30
  -3  -5   4    4.17    0.64
   3  -5  -4    3.48    0.62
  -3   5   4    3.93    0.44
  -3   5   4    3.50    0.62
   3   5  -4    4.54    0.75
  -3   5   4    4.11    0.80
  -3   5   4    3.67    0.42
   2  -5  -4    1.74    0.33
  -2  -5   4    1.38    0.38
   2  -5  -4    1.18    0.48
  -2  -5   4    1.17    0.19
   2  -5  -4    0.88    0.33
  -2  -5   4    1.36    0.40
  -2  -5   4    1.30    0.32
   2   5  -4    1.25    0.43
  -2   5   4    0.97    0.43
  -2   5   4    1.50    0.44
  -2   5   4    1.35    0.33
  -2   5   4    1.33    0.30
  -1  -5   4    0.65    0.31
  -1  -5   4    0.14    0.31
   1  -5  -4    0.17    0.23
   1  -5  -4    0.32    0.27
  -1  -5   4   -0.04    0.37
  -1  -5   4    0.14    0.33
   1  -5  -4   -0.18    0.37
  -1   5   4    0.42    0.31
  -1   5   4    0.25    0.39
  -1   5   4    0.05    0.21
  -1   5   4    0.25    0.22
   0  -5   4    7.89    0.72
   0  -5   4    9.24    0.74
   0  -5   4    7.53    0.60
   0  -5  -4    7.91    0.49
   0  -5   4    8.71    0.81
   0  -5  -4    8.60    0.73
   0   5   4    7.40    0.47
   0   5   4    8.27    0.47
   0   5   4    8.92    0.75
   0   5   4    7.71    0.47
  -1  -5  -4    0.30    0.25
   1  -5   4    0.33    0.18
   1  -5   4    0.29    0.36
  -1  -5  -4    0.26    0.42
   1  -5   4    0.33    0.46
   1  -5   4    0.54    0.40
  -1   5  -4    0.41    0.67
   1   5   4    0.21    0.43
   1   5   4    0.42    0.26
   1   5   4   -0.03    0.23
   2  -5   4    0.02    0.21
   2  -5   4   -0.41    0.50
  -2  -5  -4   -0.39    0.57
  -2  -5  -4    0.14    0.27
  -2   5  -4   -0.53    0.80
   2   5   4   -0.58    0.43
   2   5   4    0.18    0.32
   2   5   4   -0.14    0.27
  -2   5  -4   -0.04    0.21
  -3  -5  -4   -0.21    0.85
   3  -5   4    0.99    0.55
   3  -5   4    0.32    0.54
   3  -5   4   -0.21    0.43
  -3  -5  -4    0.53    0.33
   3  -5   4    0.47    0.27
  -3   5  -4    0.32    0.28
   3   5   4    0.18    0.30
   3   5   4   -0.30    0.34
   3   5   4    0.09    0.44
  -3   5  -4    1.21    0.93
   4  -5   4    2.13    0.38
  -4  -5  -4    1.53    1.15
   4  -5   4    1.65    0.71
  -4  -5  -4    2.09    0.48
   4   5   4    1.18    0.45
  -4   5  -4    2.01    0.40
   4   5   4    2.30    0.57
   4   5   4    1.52    0.43
  -4   5  -4    3.92    1.09
  -5  -5  -4    0.16    1.36
  -5   5  -4    3.21    1.02
  -7   6   4    0.53    0.68
  -7   6   4    0.71    0.67
   6  -6  -4    0.42    0.40
  -6  -6   4   -0.83    0.52
  -6  -6   4    0.17    0.32
  -6   6   4    0.50    0.42
  -6   6   4   -0.41    0.72
  -6   6   4   -0.19    0.49
   5  -6  -4    0.33    0.33
  -5  -6   4    0.41    0.49
  -5  -6   4    0.20    0.27
  -5   6   4    0.38    0.37
  -5   6   4   -0.05    0.68
  -5   6   4    0.08    0.45
   4  -6  -4   -0.03    0.30
  -4  -6   4   -0.11    0.22
   4  -6  -4   -0.22    0.45
  -4  -6   4   -0.25    0.37
   4   6  -4    0.29    0.52
  -4   6   4   -0.26    0.59
  -4   6   4    0.26    0.33
  -4   6   4    0.00    0.42
  -3  -6   4    0.44    0.34
   3  -6  -4   -0.14    0.28
   3  -6  -4   -0.10    0.38
  -3  -6   4    0.20    0.36
   3  -6  -4    0.14    0.43
  -3  -6   4   -0.05    0.26
  -3   6   4   -0.02    0.51
  -3   6   4   -0.02    0.28
  -3   6   4    0.11    0.36
  -3   6   4   -0.17    0.43
   3   6  -4    0.21    0.45
   2  -6  -4   -0.08    0.43
   2  -6  -4   -0.24    0.30
  -2  -6   4    0.19    0.30
  -2  -6   4    0.10    0.42
  -2  -6   4    0.40    0.47
   2  -6  -4    0.04    0.28
  -2  -6   4   -0.29    0.31
  -2   6   4   -0.06    0.46
  -2   6   4    0.07    0.41
  -2   6   4    0.11    0.27
  -2   6   4   -0.21    0.25
  -1  -6   4    0.15    0.39
   1  -6  -4   -0.09    0.23
  -1  -6   4   -0.21    0.32
   1  -6  -4   -0.10    0.27
  -1  -6   4    0.36    0.30
  -1  -6   4   -0.44    0.43
   1  -6  -4   -0.07    0.39
  -1   6   4   -0.14    0.23
  -1   6   4   -0.21    0.43
  -1   6   4    0.27    0.35
  -1   6   4    0.09    0.23
   0  -6  -4   -0.11    0.25
   0  -6  -4   -0.07    0.46
   0  -6   4    0.14    0.46
   0  -6   4   -0.10    0.34
   0  -6   4    0.16    0.33
   0  -6   4    0.17    0.41
   0   6   4   -0.11    0.42
   0   6   4   -0.38    0.22
   0   6   4    0.14    0.24
  -1  -6  -4   -0.07    0.27
   1  -6   4    0.06    0.41
   1  -6   4   -0.11    0.36
   1  -6   4   -0.11    0.50
  -1  -6  -4    0.28    0.51
   1  -6   4    0.70    0.71
   1   6   4    0.70    0.52
   1   6   4   -0.04    0.25
   1   6   4    0.13    0.26
   2  -6   4   -0.19    0.40
  -2  -6  -4   -0.85    0.62
  -2  -6  -4   -0.02    0.26
   2  -6   4   -0.04    0.20
   2  -6   4   -0.02    0.55
   2   6   4   -0.35    0.48
   2   6   4    0.19    0.38
   2   6   4    0.32    0.32
  -2   6  -4    0.12    0.89
   3  -6   4    0.05    0.24
  -3  -6  -4   -1.57    0.99
  -3  -6  -4   -0.24    0.61
   3  -6   4   -0.11    0.53
   3   6   4    0.28    0.33
   3   6   4   -0.35    0.47
  -3   6  -4    0.57    0.91
  -3   6  -4   -0.12    0.34
   4  -6   4   -0.18    0.29
  -4  -6  -4   -0.20    0.37
   4  -6   4   -0.21    0.67
  -4   6  -4    1.42    0.93
  -4   6  -4    0.06    0.35
   4   6   4    0.56    0.52
  -5   6  -4    8.89    1.15
   6  -7  -4    1.41    0.44
  -6  -7   4    0.46    0.40
  -6   7   4    1.72    0.46
  -6   7   4    0.23    0.66
  -6   7   4    2.39    1.04
   5  -7  -4    4.18    0.53
  -5  -7   4    3.55    0.69
  -5  -7   4    3.46    0.44
  -5   7   4    2.65    0.75
  -5   7   4    3.72    0.70
  -5   7   4    4.08    0.51
   4  -7  -4   -0.03    0.32
  -4  -7   4   -0.26    0.37
   4  -7  -4   -0.37    0.45
  -4  -7   4    0.31    0.24
  -4   7   4   -0.10    0.30
   4   7  -4    1.52    0.60
  -4   7   4    0.29    0.67
  -4   7   4   -0.17    0.44
  -3  -7   4    4.94    0.57
  -3  -7   4    4.15    0.81
   3  -7  -4    4.12    0.49
   3  -7  -4    3.88    0.71
  -3   7   4    3.82    0.66
  -3   7   4    4.02    0.69
  -3   7   4    4.27    0.48
  -3   7   4    4.55    0.50
   2  -7  -4    0.32    0.30
  -2  -7   4    0.66    0.39
  -2  -7   4    0.22    0.36
  -2  -7   4    2.03    0.88
  -2  -7   4    0.58    0.51
   2  -7  -4    0.48    0.40
   2  -7  -4    0.62    0.53
  -2   7   4    0.71    0.31
  -2   7   4    0.33    0.44
  -2   7   4    0.16    0.48
  -2   7   4    0.28    0.28
  -1  -7   4   -0.15    0.33
   1  -7  -4   -0.08    0.26
  -1  -7   4    0.35    0.36
   1  -7  -4   -0.06    0.30
   1  -7  -4   -0.17    0.46
  -1  -7   4   -0.35    0.46
  -1  -7   4    1.21    0.58
  -1   7   4   -0.17    0.32
  -1   7   4   -0.08    0.48
  -1   7   4   -0.10    0.25
  -1   7   4    0.21    0.18
   0  -7   4    0.50    0.57
   0  -7  -4    0.71    0.52
   0  -7   4    1.24    0.71
   0  -7   4    0.36    0.38
   0  -7  -4    0.21    0.30
   0  -7   4    0.33    0.36
   0   7   4    0.42    0.18
   0   7   4    0.15    0.28
   1  -7   4    1.20    0.51
   1  -7   4    0.29    0.65
   1  -7   4    0.46    0.45
   1  -7   4   -0.16    0.43
  -1  -7  -4    0.00    0.46
  -1  -7  -4    0.07    0.57
   1   7   4    0.17    0.27
   1   7   4    0.10    0.30
   1   7   4   -0.02    0.54
  -2  -7  -4    0.51    0.32
  -2  -7  -4    0.66    0.85
   2  -7   4    0.50    0.63
   2   7   4    0.00    0.31
   2   7   4    0.36    0.30
   2   7   4    0.56    0.55
  -2   7  -4    1.27    0.99
   3  -7   4    0.31    0.26
  -3  -7  -4    0.28    0.31
  -3  -7  -4    0.48    1.07
   3  -7   4   -0.07    0.68
   3   7   4    0.76    0.36
   3   7   4    1.74    1.07
  -3   7  -4    3.17    1.13
  -3   7  -4    0.12    0.28
  -4  -7  -4   -0.23    0.33
   4  -7   4   -0.01    0.72
   4  -7   4    0.07    0.32
  -4   7  -4    0.58    0.35
   4   7   4    0.30    0.62
  -5  -7  -4   -0.42    1.26
  -5  -8   4    1.02    0.59
  -5  -8   4    1.02    0.31
   5  -8  -4    1.64    0.42
  -5   8   4    1.23    0.61
  -5   8   4    1.41    0.43
   4  -8  -4    0.12    0.33
   4  -8  -4   -0.39    0.49
  -4  -8   4    0.43    0.45
  -4   8   4    0.10    0.29
  -4   8   4    0.91    0.56
  -4   8   4    0.29    0.51
  -3  -8   4    3.12    0.52
   3  -8  -4    1.55    0.39
  -3  -8   4    1.83    0.50
   3  -8  -4    0.90    0.52
  -3  -8   4    1.70    0.56
  -3   8   4    1.76    0.55
  -3   8   4    1.67    0.56
   2  -8  -4    0.30    0.41
   2  -8  -4    0.56    0.51
  -2  -8   4    0.34    0.54
  -2  -8   4    0.40    0.64
  -2  -8   4    0.47    0.38
  -2   8   4    1.13    0.48
  -2   8   4    0.03    0.50
  -1  -8   4    4.83    0.63
  -1  -8   4    5.87    0.82
   1  -8  -4    5.00    0.52
  -1   8   4    4.77    0.76
   0  -8   4    1.90    0.53
   0  -8   4    2.05    0.53
   0   8   4    2.27    0.64
  -1  -8  -4    4.74    0.89
   1  -8   4    2.43    0.61
  -1  -8  -4    3.89    0.46
   1  -8   4    3.73    0.84
   1   8   4    3.59    0.68
   2  -8   4   38.03    1.83
  -2  -8  -4   35.33    1.32
   2   8   4   35.90    1.60
  -2   8  -4   41.89    1.96
   3  -8   4    1.05    0.74
  -3  -8  -4    1.75    0.42
  -3  -8  -4    1.13    1.47
   3   8   4    2.13    0.61
  -4  -8  -4    0.81    0.38
   4  -8   4    1.06    0.80
   4  -8   4    0.85    0.32
  -4  -8  -4   -4.16    2.03
   4   8   4    1.37    0.43
  -4   8  -4    0.49    0.35
   4   8   4    1.78    0.62
  -5  -8  -4    0.34    0.44
   5  -8   4    1.74    0.42
  -5  -9   4   -0.76    0.48
  -4  -9   4    3.61    0.47
   3  -9  -4    0.02    0.30
  -3  -9   4    1.12    0.50
  -3   9   4   -0.25    0.48
  -3   9   4    0.03    0.29
   2  -9  -4    4.02    0.63
  -2  -9   4    4.21    0.66
   2  -9  -4    2.34    0.43
  -2  -9   4    2.54    0.55
  -2  -9   4    3.74    0.77
  -2   9   4    3.26    0.43
  -2   9   4    2.93    0.65
   0  -9   4    0.53    0.41
   0  -9   4    0.73    0.66
   0   9   4    0.56    0.52
   0   9   4    0.70    0.32
   1  -9   4    1.85    0.78
  -1  -9  -4    1.79    0.39
   1  -9   4    1.35    0.52
   1   9   4    1.49    0.36
   1   9   4    0.89    0.53
   2  -9   4    0.35    0.73
  -2  -9  -4    0.29    0.32
   2   9   4    0.33    0.28
   2   9   4    0.06    0.52
   4  -9   4    0.94    0.30
  -4  -9  -4    0.26    0.40
   4   9   4    1.27    0.57
  -3 -10   4    6.11    0.85
  -1 -10   4    0.20    0.73
  -1 -10   4    0.01    0.37
  -1  10   4    0.03    0.49
  -1  10   4    0.49    0.30
   0 -10   4   -0.93    0.65
   0 -10   4    0.08    0.38
   0  10   4    0.39    0.51
   0  10   4    0.36    0.29
   1 -10   4    0.14    0.38
   1 -10   4    0.47    0.73
   1  10   4    0.74    0.28
   1  10   4    0.24    0.54
   2 -10   4    0.75    0.50
  -2 -10  -4    0.43    0.37
   2 -10   4    1.11    0.79
   2  10   4    0.16    0.52
   2  10   4    0.73    0.31
  -1 -11   4    0.88    0.84
  -1 -11   4   -0.29    0.38
  -1  11   4    1.23    0.36
  -1  11   4    0.34    0.52
   0 -11   4    0.25    0.78
   0 -11   4    0.17    0.43
   0  11   4   -0.01    0.49
   1 -11   4    4.47    1.02
   1 -11   4    2.18    0.61
   2 -11   4    1.10    0.50
  -7   0   5   -0.22    0.38
   6   0  -5   -0.12    0.53
   6   0  -5    0.16    0.55
  -6   0   5    0.32    0.35
  -6   0   5   -0.16    0.30
  -6   0   5   -0.28    0.60
  -5   0   5   -0.11    0.30
   5   0  -5   -0.06    0.52
  -5   0   5    0.20    0.34
  -5   0   5   -0.04    0.53
   4   0  -5   -0.10    0.47
  -4   0   5    0.30    0.46
   4   0  -5    0.05    0.24
  -4   0   5    0.03    0.35
  -4   0   5    0.03    0.26
   4   0  -5    0.06    0.34
  -3   0   5   -0.21    0.21
   3   0  -5    0.02    0.20
   3   0  -5   -0.11    0.28
   3   0  -5    0.07    0.39
  -3   0   5    0.27    0.38
  -3   0   5    0.04    0.32
   2   0  -5    0.11    0.37
   2   0  -5   -0.10    0.25
  -2   0   5    0.15    0.32
  -2   0   5    0.22    0.21
  -2   0   5    0.03    0.31
  -2   0   5   -0.17    0.21
   2   0  -5    0.03    0.18
  -1   0   5    0.06    0.19
  -1   0   5    0.13    0.35
   1   0  -5   -0.08    0.35
  -1   0   5    0.02    0.26
   1   0  -5    0.19    0.20
  -1   0   5    0.02    0.19
   1   0  -5    0.14    0.26
   0   0   5   -0.06    0.26
   0   0  -5   -0.22    0.22
   0   0   5   -0.17    0.30
   0   0   5    0.45    0.38
   0   0  -5    0.20    0.38
   0   0   5    0.06    0.21
   0   0   5    0.14    0.21
  -1   0  -5    0.06    0.38
   1   0   5   -0.03    0.21
   1   0   5   -0.05    0.36
   1   0   5    0.12    0.26
   1   0   5    0.09    0.31
  -1   0  -5   -0.23    0.19
   1   0   5   -0.17    0.38
   2   0   5   -0.12    0.23
  -2   0  -5   -0.92    0.58
  -2   0  -5   -0.44    0.23
   2   0   5    0.27    0.42
   2   0   5    0.00    0.43
  -2   0  -5   -0.03    0.41
   3   0   5    0.53    0.52
  -3   0  -5   -1.28    0.70
   3   0   5   -0.13    0.33
  -3   0  -5    0.16    0.29
   3   0   5    0.15    0.55
   4   0   5   -0.50    0.64
  -4   0  -5    0.06    0.35
  -4   0  -5    1.16    0.94
  -4   0  -5    0.60    1.03
   4   0   5   -0.08    0.37
   4   0   5   -0.03    0.56
  -5   0  -5    0.03    0.37
   5   0   5    0.04    0.42
   5   0   5   -0.19    0.55
   7  -1  -5    2.05    0.69
  -7  -1   5    0.17    0.38
  -7  -1   5   -1.14    0.69
  -7   1   5    0.26    0.37
  -7   1   5    0.14    0.37
   6  -1  -5    3.03    0.75
   6  -1  -5    2.33    0.44
  -6  -1   5    2.13    0.38
  -6  -1   5    0.95    0.67
  -6  -1   5    1.92    0.44
  -6   1   5    0.48    0.66
  -6   1   5    1.60    0.50
  -6   1   5    1.54    0.43
   6   1  -5    0.89    0.51
  -5  -1   5    0.89    0.56
   5  -1  -5    1.56    0.36
  -5  -1   5    1.08    0.46
   5  -1  -5    1.57    0.64
   5   1  -5    1.55    0.52
  -5   1   5    1.21    0.37
   5   1  -5    2.41    0.40
  -5   1   5    1.34    0.61
  -5   1   5    1.63    0.44
  -4  -1   5    0.24    0.33
  -4  -1   5    0.15    0.26
   4  -1  -5    0.11    0.43
   4  -1  -5   -0.11    0.50
   4  -1  -5    0.26    0.26
  -4  -1   5    0.04    0.43
   4   1  -5    0.19    0.52
  -4   1   5   -0.04    0.28
   4   1  -5    0.12    0.35
  -4   1   5    0.50    0.40
  -4   1   5    0.42    0.48
   4   1  -5    0.09    0.24
   3  -1  -5    0.24    0.43
  -3  -1   5    0.45    0.32
  -3  -1   5    0.27    0.37
  -3  -1   5    0.24    0.23
   3  -1  -5    0.33    0.31
   3  -1  -5    0.40    0.24
  -3   1   5    0.18    0.40
  -3   1   5    0.50    0.27
   3   1  -5    0.25    0.31
   3   1  -5    0.23    0.21
  -3   1   5    0.10    0.35
   3   1  -5    0.21    0.44
   2  -1  -5    9.00    0.72
   2  -1  -5    9.52    0.50
  -2  -1   5    9.45    0.47
  -2  -1   5    8.75    0.72
  -2  -1   5    9.83    0.62
  -2  -1   5    8.99    0.71
   2  -1  -5    8.43    0.65
   2   1  -5    9.31    0.74
  -2   1   5    8.68    0.49
  -2   1   5    9.59    0.69
   2   1  -5    9.08    0.46
   2   1  -5    8.83    0.69
  -2   1   5    9.66    0.75
  -2   1   5    9.09    0.50
   1  -1  -5    3.94    0.50
  -1  -1   5    3.45    0.52
  -1  -1   5    4.03    0.33
  -1  -1   5    4.12    0.33
   1  -1  -5    4.60    0.58
   1  -1  -5    4.32    0.38
  -1  -1   5    3.65    0.53
   1   1  -5    3.93    0.52
   1   1  -5    3.57    0.59
  -1   1   5    3.89    0.54
   1   1  -5    3.61    0.33
  -1   1   5    3.67    0.35
  -1   1   5    3.78    0.35
  -1   1   5    4.09    0.55
   0  -1   5    0.49    0.38
   0  -1  -5    1.14    0.28
   0  -1   5    1.05    0.25
   0  -1   5    0.64    0.34
   0  -1   5    0.57    0.20
   0  -1   5    0.78    0.37
   0  -1  -5    1.07    0.40
   0   1   5    0.86    0.26
   0   1  -5    0.90    0.40
   0   1   5    1.40    0.44
   0   1   5    0.67    0.35
   0   1   5    0.92    0.32
   0   1   5    0.97    0.24
  -1  -1  -5    0.50    0.24
  -1  -1  -5    0.62    0.44
   1  -1   5    0.84    0.38
   1  -1   5    0.55    0.39
   1  -1   5    0.16    0.35
   1  -1   5    0.32    0.25
   1  -1   5    0.69    0.28
  -1   1  -5    0.08    0.11
   1   1   5    0.31    0.33
   1   1   5    0.48    0.28
  -1   1  -5    0.40    0.37
   1   1   5    0.41    0.37
   1   1   5    0.60    0.24
   1   1   5    0.40    0.42
   2  -1   5    0.62    0.26
   2  -1   5    0.19    0.48
   2  -1   5    0.64    0.45
  -2  -1  -5   -0.16    0.51
  -2  -1  -5    0.73    0.31
   2   1   5    0.46    0.27
  -2   1  -5    0.50    0.67
  -2   1  -5    0.49    0.44
  -2   1  -5    0.88    0.28
   2   1   5    1.01    0.46
   2   1   5   -0.23    0.44
  -3  -1  -5    4.13    0.82
   3  -1   5    2.70    0.65
   3  -1   5    2.09    0.64
   3  -1   5    2.46    0.42
  -3  -1  -5    2.97    0.41
  -3  -1  -5    2.00    0.80
   3   1   5    2.75    0.41
   3   1   5    3.04    0.64
  -3   1  -5    1.40    0.66
  -3   1  -5    3.01    0.45
  -3   1  -5    4.26    1.02
   3   1   5    2.76    0.67
  -4  -1  -5    1.86    0.88
   4  -1   5    0.25    0.38
  -4  -1  -5    0.06    0.35
  -4  -1  -5    0.88    0.95
   4  -1   5    0.16    0.67
   4  -1   5    0.16    0.58
  -4   1  -5    0.23    0.36
   4   1   5    0.06    0.56
  -4   1  -5    1.31    1.32
   4   1   5   -0.66    0.69
  -4   1  -5    1.93    0.97
   4   1   5   -0.59    0.33
   5  -1   5   -0.40    0.59
   5  -1   5   -0.54    0.42
  -5  -1  -5    0.38    0.38
  -5   1  -5   -0.17    0.36
   5   1   5   -0.20    0.42
   5   1   5    0.06    0.55
   7  -2  -5    4.31    1.42
  -7  -2   5    0.55    0.39
  -7   2   5    0.87    0.41
  -7   2   5    0.11    0.39
  -6  -2   5    0.06    0.31
   6  -2  -5    0.15    0.51
   6  -2  -5    1.11    0.61
  -6  -2   5   -0.04    0.58
  -6   2   5   -0.22    0.37
  -6   2   5    0.46    0.37
  -6   2   5   -0.48    0.63
   5  -2  -5    3.25    0.65
   5  -2  -5    3.21    0.49
  -5  -2   5    1.71    0.59
  -5  -2   5    2.61    0.42
  -5  -2   5    2.10    0.38
  -5   2   5    2.98    0.53
   5   2  -5    2.67    0.49
   5   2  -5    2.73    0.41
  -5   2   5    2.81    0.48
  -5   2   5    2.19    0.71
  -4  -2   5    0.05    0.32
  -4  -2   5    0.17    0.25
   4  -2  -5    0.63    0.28
   4  -2  -5    0.22    0.59
   4  -2  -5    0.27    0.48
  -4   2   5    0.50    0.43
   4   2  -5    0.14    0.38
   4   2  -5    0.44    0.31
   4   2  -5   -0.04    0.43
  -4   2   5    0.23    0.28
  -4   2   5    0.45    0.51
  -3  -2   5    2.64    0.33
  -3  -2   5    3.19    0.44
   3  -2  -5    2.96    0.37
  -3  -2   5    2.51    0.52
   3  -2  -5    2.81    0.56
   3  -2  -5    1.94    0.42
   3   2  -5    3.29    0.35
  -3   2   5    2.51    0.54
   3   2  -5    2.59    0.53
  -3   2   5    3.27    0.39
  -3   2   5    3.17    0.41
   3   2  -5    3.03    0.51
  -3   2   5    3.40    0.55
   2  -2  -5   12.94    0.83
  -2  -2   5   13.99    0.75
   2  -2  -5   14.33    0.82
  -2  -2   5   13.98    0.57
  -2  -2   5   13.66    0.57
   2  -2  -5   14.21    0.63
  -2  -2   5   13.45    0.87
   2   2  -5   12.88    0.81
   2   2  -5   13.85    0.56
   2   2  -5   13.52    0.86
  -2   2   5   12.97    0.80
  -2   2   5   13.55    0.61
  -2   2   5   13.58    0.84
  -2   2   5   13.08    0.62
   1  -2  -5    1.09    0.43
   1  -2  -5    1.25    0.33
   1  -2  -5    1.11    0.35
  -1  -2   5    1.50    0.25
  -1  -2   5    1.05    0.36
  -1  -2   5    1.67    0.41
  -1  -2   5    1.39    0.23
   1   2  -5    1.21    0.40
  -1   2   5    1.27    0.36
  -1   2   5    1.72    0.45
  -1   2   5    1.77    0.28
  -1   2   5    1.76    0.29
   1   2  -5    1.99    0.47
   0  -2   5    1.76    0.42
   0  -2  -5    2.56    0.36
   0  -2   5    2.53    0.31
   0  -2   5    2.57    0.49
   0  -2   5    2.71    0.28
   0  -2  -5    2.83    0.53
   0  -2   5    2.88    0.51
   0   2  -5    1.73    0.43
   0   2   5    2.67    0.34
   0   2   5    2.92    0.53
   0   2   5    2.53    0.48
   0   2   5    2.24    0.30
   0   2  -5    2.98    0.31
   0   2   5    2.59    0.46
   1  -2   5    6.02    0.70
  -1  -2  -5    6.38    0.45
   1  -2   5    6.25    0.39
   1  -2   5    6.35    0.44
  -1  -2  -5    5.66    0.69
   1  -2   5    6.13    0.68
   1  -2   5    7.51    0.77
  -1   2  -5    7.24    0.41
  -1   2  -5    6.05    0.66
   1   2   5    6.98    0.61
   1   2   5    7.11    0.76
   1   2   5    5.88    0.68
   1   2   5    7.28    0.47
   1   2   5    6.70    0.44
   2  -2   5    3.02    0.35
  -2  -2  -5    3.04    0.41
  -2  -2  -5    2.34    0.65
   2  -2   5    2.75    0.62
   2  -2   5    2.71    0.58
  -2   2  -5    4.53    0.95
   2   2   5    2.91    0.59
   2   2   5    3.51    0.57
   2   2   5    3.12    0.41
   2   2   5    2.57    0.47
  -2   2  -5    1.98    0.50
  -2   2  -5    3.68    0.47
  -3  -2  -5    0.51    0.34
   3  -2   5    0.72    0.60
  -3  -2  -5    0.67    1.24
   3  -2   5    1.04    0.34
   3  -2   5    1.41    0.60
  -3  -2  -5    1.39    0.64
   3   2   5    0.57    0.55
  -3   2  -5    1.32    0.95
   3   2   5    1.18    0.39
  -3   2  -5    1.94    0.77
   3   2   5    1.19    0.55
  -4  -2  -5    4.95    0.87
   4  -2   5    2.94    0.47
  -4  -2  -5    4.50    1.18
   4  -2   5    2.15    0.70
  -4  -2  -5    3.22    0.48
   4   2   5    1.46    0.76
   4   2   5    2.40    0.46
   4   2   5    2.88    0.64
  -4   2  -5    2.99    0.46
  -5  -2  -5    0.03    0.39
   5   2   5    0.39    0.57
   5   2   5    0.12    0.44
   7  -3  -5    2.95    0.90
  -7  -3   5    0.28    0.39
   7  -3  -5    0.82    0.42
  -7   3   5    0.03    0.43
   6  -3  -5    0.41    0.61
  -6  -3   5   -0.85    0.54
   6  -3  -5    0.46    0.40
  -6  -3   5    0.35    0.32
  -6   3   5    0.30    0.56
  -6   3   5   -0.96    0.66
  -6   3   5   -0.27    0.37
  -5  -3   5   -0.12    0.46
  -5  -3   5    0.11    0.27
   5  -3  -5    0.07    0.61
   5  -3  -5    0.52    0.33
  -5   3   5    0.13    0.33
  -5   3   5    0.20    0.61
  -5   3   5    0.16    0.40
  -4  -3   5    0.39    0.32
   4  -3  -5    0.25    0.42
   4  -3  -5    0.72    0.51
  -4  -3   5    0.13    0.44
  -4  -3   5    0.18    0.28
   4  -3  -5    0.32    0.30
  -4   3   5    0.33    0.33
   4   3  -5   -0.11    0.39
   4   3  -5    0.31    0.24
   4   3  -5    0.23    0.41
  -4   3   5    0.58    0.45
  -4   3   5    0.39    0.52
   3  -3  -5    2.67    0.57
  -3  -3   5    2.46    0.32
  -3  -3   5    2.45    0.53
   3  -3  -5    3.07    0.42
  -3  -3   5    3.21    0.53
   3  -3  -5    2.24    0.48
  -3   3   5    2.24    0.55
  -3   3   5    2.85    0.55
  -3   3   5    2.89    0.40
   3   3  -5    2.76    0.32
  -3   3   5    2.44    0.36
   3   3  -5    2.70    0.51
   3   3  -5    1.84    0.46
  -2  -3   5    0.12    0.30
  -2  -3   5    0.56    0.22
  -2  -3   5    0.70    0.33
   2  -3  -5    0.46    0.30
  -2  -3   5    0.52    0.22
   2  -3  -5    0.38    0.26
   2  -3  -5    0.44    0.45
   2   3  -5    0.42    0.32
  -2   3   5    0.28    0.34
   2   3  -5    0.31    0.39
  -2   3   5    0.54    0.33
  -2   3   5    0.49    0.41
   2   3  -5    0.09    0.17
  -1  -3   5    0.23    0.34
  -1  -3   5    0.07    0.18
   1  -3  -5    0.30    0.40
   1  -3  -5    0.13    0.28
  -1  -3   5    0.06    0.32
  -1  -3   5   -0.10    0.16
   1  -3  -5    0.08    0.24
  -1  -3   5   -0.18    0.27
  -1   3   5   -0.33    0.22
  -1   3   5   -0.10    0.23
  -1   3   5    0.05    0.38
  -1   3   5    0.00    0.30
   1   3  -5    0.10    0.37
   0  -3  -5    1.48    0.50
   0  -3   5    1.09    0.41
   0  -3   5    0.96    0.21
   0  -3   5    1.06    0.24
   0  -3  -5    1.13    0.42
   0  -3   5    1.13    0.44
   0  -3   5    0.81    0.38
   0   3   5    1.37    0.41
   0   3  -5    0.94    0.41
   0   3   5    0.81    0.28
   0   3   5    1.21    0.31
   0   3   5    0.68    0.44
   0   3   5    0.71    0.33
   1  -3   5    2.49    0.56
   1  -3   5    2.75    0.35
   1  -3   5    3.59    0.65
  -1  -3  -5    3.55    0.65
  -1  -3  -5    3.10    0.39
   1  -3   5    2.33    0.51
   1  -3   5    3.04    0.32
  -1   3  -5    3.69    0.64
   1   3   5    3.44    0.57
   1   3   5    4.31    0.65
  -1   3  -5    3.12    0.33
   1   3   5    4.32    0.60
   1   3   5    3.21    0.49
   2  -3   5    0.88    0.28
   2  -3   5    0.91    0.49
   2  -3   5    0.91    0.54
  -2  -3  -5    0.74    0.30
  -2  -3  -5    1.99    0.73
   2   3   5    0.86    0.51
   2   3   5    0.99    0.47
   2   3   5    0.29    0.30
   2   3   5    0.59    0.35
  -2   3  -5    1.14    0.29
  -2   3  -5    0.88    0.88
  -3  -3  -5   -0.89    1.66
   3  -3   5    0.09    0.28
   3  -3   5    0.82    0.54
  -3  -3  -5    0.35    0.60
   3  -3   5    0.30    0.56
  -3  -3  -5    0.60    0.34
  -3   3  -5    1.62    0.76
   3   3   5   -0.38    0.54
  -3   3  -5    0.41    0.31
   3   3   5    0.20    0.49
  -3   3  -5    0.57    0.97
   3   3   5    0.12    0.33
  -4  -3  -5    1.57    0.44
  -4  -3  -5    1.02    1.22
   4  -3   5    0.61    0.63
   4   3   5   -0.41    0.65
   4   3   5    1.19    0.43
   4   3   5    1.12    0.58
  -4   3  -5    3.40    1.06
   5   3   5   -0.66    0.68
  -5   3  -5    3.86    1.04
  -7  -4   5   -0.57    0.37
   7  -4  -5    0.19    0.40
  -7   4   5    0.42    0.44
  -7   4   5    0.23    0.49
   6  -4  -5    0.79    0.38
  -6  -4   5   -0.12    0.28
  -6  -4   5   -0.17    0.56
  -6   4   5    0.38    0.45
  -6   4   5    0.00    0.36
  -6   4   5   -1.16    0.73
  -5  -4   5    0.15    0.26
  -5  -4   5   -0.17    0.47
   5  -4  -5    0.25    0.34
   5  -4  -5    0.83    0.59
  -5   4   5    0.41    0.41
  -5   4   5   -0.40    0.61
  -5   4   5    0.08    0.36
  -4  -4   5    0.23    0.44
  -4  -4   5    0.52    0.28
   4  -4  -5    0.30    0.52
   4  -4  -5    0.12    0.40
  -4  -4   5    0.22    0.24
   4  -4  -5    0.35    0.36
   4   4  -5    0.53    0.48
  -4   4   5    0.11    0.58
  -4   4   5    0.06    0.32
  -4   4   5    0.21    0.47
   3  -4  -5    0.34    0.35
  -3  -4   5    0.39    0.41
   3  -4  -5    0.46    0.29
  -3  -4   5    0.97    0.45
   3  -4  -5    0.59    0.47
  -3  -4   5   -0.02    0.38
  -3   4   5    0.63    0.32
   3   4  -5    0.41    0.21
   3   4  -5    0.81    0.47
  -3   4   5    0.66    0.34
   3   4  -5    0.43    0.49
  -3   4   5    0.07    0.44
  -3   4   5    0.74    0.49
   2  -4  -5   -0.05    0.24
  -2  -4   5    0.04    0.33
   2  -4  -5    0.00    0.42
  -2  -4   5    0.29    0.20
   2  -4  -5   -0.03    0.28
  -2  -4   5    0.09    0.19
  -2  -4   5    0.03    0.34
   2   4  -5   -0.01    0.47
   2   4  -5    0.11    0.18
   2   4  -5    0.06    0.34
  -2   4   5   -0.18    0.23
  -2   4   5   -0.04    0.42
  -2   4   5    0.26    0.38
  -2   4   5    0.05    0.25
  -1  -4   5    0.30    0.36
   1  -4  -5    0.57    0.43
  -1  -4   5    0.14    0.17
   1  -4  -5    0.04    0.25
   1  -4  -5   -0.25    0.28
  -1  -4   5    0.36    0.38
  -1  -4   5   -0.12    0.16
  -1  -4   5    0.23    0.33
   1   4  -5    0.70    0.49
  -1   4   5    0.02    0.41
  -1   4   5    0.28    0.25
  -1   4   5    0.30    0.24
  -1   4   5   -0.08    0.29
   0  -4   5    0.24    0.39
   0  -4  -5    0.27    0.48
   0  -4   5    0.14    0.19
   0  -4  -5   -0.12    0.24
   0  -4   5   -0.14    0.35
   0  -4   5    0.08    0.18
   0  -4   5    0.27    0.41
   0   4   5    0.07    0.25
   0   4  -5    0.00    0.48
   0   4   5    0.00    0.41
   0   4   5    0.35    0.39
   0   4   5    0.17    0.27
   0   4   5    0.16    0.23
   1  -4   5   -0.07    0.49
   1  -4   5    0.25    0.21
  -1  -4  -5    0.09    0.29
   1  -4   5   -0.21    0.37
  -1  -4  -5   -0.31    0.54
   1  -4   5    0.40    0.42
   1  -4   5    0.14    0.22
   1   4   5   -0.04    0.26
  -1   4  -5    0.55    0.58
  -1   4  -5   -0.01    0.21
   1   4   5    0.17    0.45
   1   4   5   -0.19    0.25
   1   4   5   -0.14    0.26
   1   4   5    0.51    0.41
  -2  -4  -5   -0.07    0.28
   2  -4   5    0.97    0.49
   2  -4   5    0.31    0.96
  -2  -4  -5    0.80    0.74
   2  -4   5    0.18    0.25
   2   4   5   -0.23    0.29
  -2   4  -5    0.04    0.24
  -2   4  -5    0.87    0.64
   2   4   5   -0.04    0.46
   2   4   5    0.12    0.58
   2   4   5   -0.01    0.31
  -2   4  -5   -0.21    1.04
   2   4   5    0.03    0.38
  -3  -4  -5   -0.23    0.32
   3  -4   5    0.03    0.29
  -3  -4  -5   -0.56    1.01
   3  -4   5   -0.41    0.56
   3   4   5    0.00    0.35
   3   4   5   -0.45    0.49
   3   4   5    0.32    0.34
  -3   4  -5    0.38    0.92
  -3   4  -5   -0.03    0.30
   3   4   5    0.08    0.54
   4  -4   5   -0.11    0.62
   4  -4   5   -0.38    0.30
  -4  -4  -5   -1.55    1.13
  -4  -4  -5   -0.36    0.34
   4   4   5    0.26    0.52
   4   4   5   -0.45    0.66
  -4   4  -5    1.35    0.99
  -4   4  -5   -0.26    0.32
  -7   5   5    1.65    0.53
  -7   5   5    0.81    0.56
   6  -5  -5    1.34    0.42
  -6  -5   5    1.30    0.40
  -6  -5   5    0.35    0.64
  -6   5   5    2.05    0.48
  -6   5   5    1.11    0.56
  -5  -5   5    0.54    0.27
   5  -5  -5    2.01    0.46
  -5  -5   5    0.59    0.53
  -5   5   5    0.85    0.41
  -5   5   5   -0.56    0.64
  -5   5   5    0.78    0.49
   4  -5  -5    0.92    0.61
  -4  -5   5    0.66    0.48
   4  -5  -5    0.92    0.41
  -4  -5   5    0.48    0.27
   4  -5  -5    0.64    0.48
  -4  -5   5    0.27    0.22
  -4  -5   5    1.01    0.29
  -4   5   5    0.80    0.40
  -4   5   5    0.36    0.46
  -4   5   5    0.69    0.51
   3  -5  -5    9.53    0.87
   3  -5  -5   10.30    0.92
   3  -5  -5    9.87    0.63
  -3  -5   5    9.87    1.00
  -3  -5   5    9.03    0.45
  -3  -5   5    8.95    0.66
   3   5  -5    9.49    0.45
  -3   5   5   10.06    0.86
  -3   5   5    9.83    0.61
   3   5  -5   11.22    1.01
  -3   5   5    8.79    0.99
  -3   5   5    9.65    0.63
   2  -5  -5    0.64    0.37
   2  -5  -5    0.16    0.33
  -2  -5   5    0.90    0.95
   2  -5  -5    0.57    0.47
  -2  -5   5    0.78    0.44
  -2  -5   5    0.61    0.40
  -2   5   5    1.05    0.46
  -2   5   5    0.78    0.50
  -2   5   5    0.37    0.28
  -2   5   5    1.07    0.34
   2   5  -5    0.79    0.57
  -1  -5   5    1.60    0.46
   1  -5  -5    1.42    0.37
  -1  -5   5    1.64    0.54
  -1  -5   5    2.06    0.50
   1  -5  -5    1.69    0.38
  -1   5   5    1.26    0.31
   1   5  -5    3.29    0.72
  -1   5   5    1.60    0.36
  -1   5   5    1.59    0.57
   0  -5   5    8.10    0.82
   0  -5   5    7.12    0.78
   0  -5  -5    6.84    0.53
   0   5   5    7.04    0.51
   0   5  -5    8.82    0.98
   0   5   5    7.77    0.61
   0   5   5    6.95    0.52
   0   5   5    6.82    0.56
   0   5   5    7.74    0.80
  -1  -5  -5    3.78    0.47
   1  -5   5    4.96    0.76
   1  -5   5    5.47    0.80
   1  -5   5    4.43    0.57
   1   5   5    4.10    0.44
   1   5   5    4.44    0.71
   1   5   5    4.76    0.52
   1   5   5    3.95    0.46
   1   5   5    4.08    0.47
  -1   5  -5    6.15    1.52
   2  -5   5   -0.28    0.24
  -2  -5  -5   -0.02    0.28
   2  -5   5    0.78    0.50
   2  -5   5   -0.14    0.57
  -2  -5  -5    0.10    0.81
   2  -5   5   -0.22    0.45
  -2   5  -5    2.27    0.80
   2   5   5    0.02    0.56
  -2   5  -5   -0.04    0.25
   2   5   5    0.09    0.26
   2   5   5    0.49    0.37
   2   5   5   -0.34    0.30
  -2   5  -5    1.14    1.01
   2   5   5   -0.16    0.31
   3  -5   5    0.00    0.64
   3  -5   5   -0.15    0.27
  -3  -5  -5    0.04    0.32
  -3  -5  -5   -2.13    1.01
   3   5   5    0.34    0.33
  -3   5  -5    1.42    0.98
  -3   5  -5    0.07    0.31
   3   5   5   -0.33    0.50
   4  -5   5    0.87    0.75
  -4  -5  -5    0.78    1.59
   4  -5   5    1.61    0.39
  -4  -5  -5    1.45    0.43
   4   5   5    1.16    0.46
   4   5   5    0.07    0.83
   4   5   5    1.90    0.62
  -4   5  -5    1.90    0.40
  -5   5  -5   13.01    1.20
   6  -6  -5    0.51    0.38
  -6  -6   5   -0.10    0.32
  -6   6   5    0.35    0.54
  -6   6   5   -0.15    0.35
  -6   6   5   -1.56    1.55
  -5  -6   5    1.73    0.35
  -5  -6   5    0.97    0.56
   5  -6  -5    1.66    0.44
  -5   6   5    2.43    0.75
  -5   6   5    0.04    0.71
  -5   6   5    1.38    0.55
  -4  -6   5    1.63    0.27
   4  -6  -5    2.75    0.47
  -4  -6   5    2.57    0.35
  -4  -6   5    1.77    0.58
   4  -6  -5    1.18    0.56
  -4  -6   5    2.76    0.41
  -4   6   5    0.44    0.65
  -4   6   5    2.15    0.45
  -4   6   5    2.15    0.39
  -4   6   5    1.61    0.57
  -3  -6   5    3.74    0.51
  -3  -6   5    2.80    0.59
   3  -6  -5    3.69    0.64
   3  -6  -5    4.09    0.49
  -3  -6   5    3.12    0.50
  -3  -6   5    2.76    0.28
  -3   6   5    3.50    0.66
  -3   6   5    2.29    0.63
   3   6  -5    4.90    0.91
  -3   6   5    2.81    0.42
  -3   6   5    3.88    0.49
  -2  -6   5    6.02    0.86
  -2  -6   5    4.46    0.58
  -2  -6   5    4.05    0.70
   2  -6  -5    4.02    0.68
   2  -6  -5    5.48    0.79
  -2  -6   5    4.10    0.60
   2  -6  -5    5.68    0.59
  -2   6   5    4.42    0.47
  -2   6   5    4.30    0.73
  -2   6   5    3.82    0.46
  -2   6   5    3.89    0.60
  -1  -6   5    0.40    0.37
   1  -6  -5    0.30    0.53
  -1  -6   5   -0.34    0.47
  -1  -6   5    0.90    0.49
   1  -6  -5    0.45    0.32
  -1   6   5    0.29    0.38
  -1   6   5    0.25    0.46
  -1   6   5    0.29    0.32
  -1   6   5   -0.18    0.27
   0  -6  -5    0.16    0.31
   0  -6   5    0.11    0.42
   0  -6   5    0.70    0.54
   0  -6   5    0.91    0.50
   0  -6   5    0.25    0.43
   0  -6  -5    0.02    0.53
   0   6   5    0.12    0.28
   0   6   5    0.07    0.28
   0   6   5    0.48    0.53
   0   6   5    0.19    0.29
   0   6   5    1.07    0.39
  -1  -6  -5    1.38    0.70
   1  -6   5    0.79    0.48
   1  -6   5    1.60    0.56
  -1  -6  -5    1.43    0.37
   1  -6   5    2.51    0.60
   1  -6   5    1.28    0.63
   1   6   5    2.45    0.44
   1   6   5    1.54    0.59
   1   6   5    2.15    0.41
  -2  -6  -5    0.80    0.35
   2  -6   5    0.62    0.24
  -2  -6  -5    1.04    0.99
   2  -6   5    1.06    0.64
   2   6   5    0.68    0.34
   2   6   5    1.00    0.57
   2   6   5    0.57    0.37
  -2   6  -5    2.48    1.06
  -3  -6  -5   -2.70    1.47
  -3  -6  -5    0.44    0.34
   3  -6   5   -0.46    0.62
   3   6   5   -0.21    0.33
  -3   6  -5    2.78    1.10
   3   6   5    0.46    0.45
  -3   6  -5    0.18    0.31
   3   6   5    0.13    0.55
   4  -6   5    0.67    0.34
   4  -6   5    0.95    0.97
  -4  -6  -5    0.91    0.41
  -4   6  -5    0.81    0.56
   4   6   5    1.97    0.65
  -5  -6  -5    0.14    0.42
   5  -6   5    0.41    0.40
   5  -6   5   -0.57    0.90
   5   6   5    1.25    0.62
  -5   6  -5    0.02    0.55
  -6  -7   5   -0.39    0.58
  -6   7   5   -0.21    0.43
  -6   7   5   -0.08    0.76
  -6   7   5    0.51    0.58
  -5  -7   5    0.52    0.55
  -5  -7   5    0.77    0.31
   5  -7  -5    1.21    0.40
  -5   7   5    1.08    0.42
  -5   7   5   -0.18    0.71
  -5   7   5    1.31    0.58
  -4  -7   5    0.70    0.31
  -4  -7   5    0.44    0.25
   4  -7  -5    0.49    0.37
   4  -7  -5    0.08    0.52
  -4  -7   5    0.16    0.45
  -4   7   5    0.40    0.52
  -4   7   5   -0.71    0.60
  -4   7   5    0.78    0.35
   3  -7  -5    1.28    0.39
  -3  -7   5    1.09    0.49
  -3  -7   5    1.69    0.42
   3  -7  -5    1.36    0.53
  -3  -7   5    1.40    0.45
  -3   7   5    1.37    0.59
  -3   7   5    1.21    0.38
  -3   7   5    0.49    0.58
  -2  -7   5    1.41    0.49
  -2  -7   5    1.34    0.49
   2  -7  -5    1.43    0.47
  -2  -7   5    1.35    0.45
   2  -7  -5    1.33    0.40
  -2   7   5    1.26    0.35
  -2   7   5    0.94    0.57
  -2   7   5    0.91    0.51
  -2   7   5    1.53    0.37
   1  -7  -5    0.40    0.32
  -1  -7   5   -0.10    0.36
  -1  -7   5    0.28    0.38
  -1  -7   5   -0.58    0.50
  -1  -7   5    1.89    0.62
  -1   7   5   -0.07    0.48
  -1   7   5   -0.15    0.36
  -1   7   5    0.28    0.31
  -1   7   5    0.44    0.31
   0  -7  -5   -0.12    0.34
   0  -7   5    0.24    0.74
   0  -7   5    0.08    0.41
   0  -7   5   -0.15    0.39
   0   7   5   -0.03    0.29
   0   7   5   -0.35    0.50
   0   7   5   -0.35    0.29
   1  -7   5    0.21    0.44
  -1  -7  -5    0.46    0.35
   1  -7   5   -0.08    0.62
   1   7   5   -0.04    0.32
   1   7   5    0.35    0.30
   1   7   5    0.09    0.57
  -2  -7  -5    0.09    0.34
   2  -7   5   -0.17    0.67
   2   7   5    0.50    0.58
  -2   7  -5    2.29    1.02
   2   7   5    0.30    0.32
   3  -7   5    0.16    0.26
   3  -7   5    0.04    0.67
  -3  -7  -5    0.51    0.39
   3   7   5    0.11    0.33
   3   7   5    0.01    0.58
  -3   7  -5    2.82    1.23
  -5  -7  -5   -0.38    0.42
   5   7   5    1.40    0.61
  -5  -8   5   -0.11    0.51
   5  -8  -5    0.68    0.46
  -5   8   5    1.22    0.66
  -5   8   5    1.38    0.45
  -5   8   5   -0.23    0.51
   4  -8  -5   -0.17    0.57
   4  -8  -5    0.16    0.38
  -4  -8   5    0.34    0.50
  -4  -8   5   -0.38    0.31
  -4   8   5    0.74    0.36
  -4   8   5    0.28    0.58
   3  -8  -5   -0.15    0.34
  -3  -8   5    0.05    0.39
  -3  -8   5    0.02    0.41
   3  -8  -5   -0.29    0.47
  -3  -8   5   -0.73    0.43
  -3   8   5    0.35    0.31
  -3   8   5   -0.08    0.49
  -3   8   5    0.18    0.49
   2  -8  -5   -0.09    0.33
   2  -8  -5    0.06    0.42
  -2  -8   5   -0.40    0.55
  -2  -8   5   -0.28    0.36
  -2  -8   5   -0.26    0.39
  -2   8   5    0.47    0.41
  -2   8   5    0.54    0.56
  -2   8   5    0.34    0.31
  -1  -8   5   -0.10    0.90
  -1  -8   5    0.60    0.45
   1  -8  -5    0.90    0.31
  -1   8   5   -0.01    0.56
   0  -8   5   -0.14    0.60
   0  -8   5   -0.14    0.40
   0   8   5    0.29    0.28
   0   8   5   -0.39    0.51
  -1  -8  -5   -0.04    0.32
   1  -8   5   -0.12    0.63
   1  -8   5    0.18    0.43
   1   8   5    0.54    0.55
   1   8   5    0.23    0.30
   2  -8   5    0.21    0.70
   2  -8   5    1.14    0.55
  -2  -8  -5    0.78    0.38
   2   8   5    1.01    0.59
   2   8   5    0.62    0.30
  -3  -8  -5   -0.11    0.36
   3  -8   5    0.02    0.75
   3   8   5    1.22    0.35
   3   8   5    1.29    0.63
   4  -8   5    0.20    0.32
  -4  -8  -5    0.38    0.42
   4   8   5    1.40    0.66
   4   8   5    1.30    0.40
   3  -9  -5    0.40    0.54
  -3  -9   5    1.26    0.50
  -3   9   5    0.63    0.57
  -2  -9   5    4.74    0.78
   2  -9  -5    5.01    0.83
   2  -9  -5    4.13    0.59
  -2  -9   5    5.75    0.86
  -2  -9   5    4.61    0.83
  -2   9   5    4.96    1.11
  -1  -9   5    3.94    0.86
  -1  -9   5    4.21    0.78
  -1   9   5    3.65    0.74
   0  -9   5    0.39    0.71
   0  -9   5    1.36    0.54
   0   9   5    1.80    0.67
  -1  -9  -5    1.00    0.39
   1  -9   5    0.69    0.50
   1  -9   5    0.94    0.75
   1   9   5    0.25    0.58
  -2  -9  -5    1.82    0.46
   2  -9   5    1.79    1.02
   2   9   5    2.26    0.70
  -3 -10   5    6.33    0.86
  -1 -10   5    0.61    0.46
  -1  10   5    0.86    0.33
  -1  10   5    0.56    0.61
   0 -10   5    0.07    0.44
   0 -10   5    0.26    0.76
   0  10   5    0.50    0.71
   0  10   5    0.51    0.31
   1 -10   5    0.07    1.23
   1 -10   5    0.69    0.57
   1  10   5    1.75    0.36
  -2 -10  -5    2.41    0.52
   2 -10   5    1.52    1.07
   2 -10   5    1.97    0.63
  -2 -11   5   -0.83    0.73
  -1 -11   5   -1.39    0.76
   0 -11   5   -0.25    0.89
   0 -11   5    0.46    0.47
   1 -11   5    1.35    0.55
   1  11   5    0.35    0.71
  -7   0   6    1.06    0.38
  -7   0   6    0.85    0.48
   7   0  -6   -0.93    0.92
  -6   0   6    4.11    0.57
   6   0  -6    4.15    0.80
  -6   0   6    1.79    0.76
  -6   0   6    3.18    0.54
  -5   0   6    4.86    0.53
   5   0  -6    4.87    0.51
  -5   0   6    3.87    0.77
  -5   0   6    5.42    0.66
   4   0  -6    4.05    0.74
  -4   0   6    3.77    0.47
  -4   0   6    3.47    0.67
   4   0  -6    6.09    0.84
  -4   0   6    4.38    0.63
  -3   0   6    2.32    0.59
  -3   0   6    3.69    0.55
   3   0  -6    3.63    0.42
  -3   0   6    4.14    0.46
  -3   0   6    3.24    0.41
   3   0  -6    3.38    0.71
  -2   0   6    4.82    0.43
  -2   0   6    4.95    0.44
   2   0  -6    5.70    0.74
   2   0  -6    4.09    0.41
  -2   0   6    4.50    0.72
  -2   0   6    4.79    0.67
   2   0  -6    4.06    0.61
  -1   0   6    1.10    0.27
   1   0  -6    1.37    0.41
   1   0  -6    0.91    0.56
  -1   0   6    0.98    0.39
  -1   0   6    1.26    0.31
  -1   0   6    1.27    0.48
   0   0  -6   15.93    1.08
   0   0   6   17.98    0.74
   0   0   6   18.34    1.01
   0   0  -6   18.01    0.74
   0   0   6   17.70    1.01
   0   0   6   17.12    1.02
   0   0   6   16.47    0.71
   1   0   6    4.52    0.71
   1   0   6    4.60    0.46
   1   0   6    4.33    0.74
  -1   0  -6    5.07    0.47
  -1   0  -6    4.91    0.78
   1   0   6    4.73    0.43
   1   0   6    5.75    0.83
   2   0   6    3.49    0.74
   2   0   6    2.86    0.60
  -2   0  -6    4.61    0.49
   2   0   6    3.49    0.43
  -2   0  -6    2.69    0.70
   3   0   6   57.20    2.21
   3   0   6   63.41    2.69
  -3   0  -6   59.17    1.90
   3   0   6   56.00    1.89
  -4   0  -6    2.39    0.98
   4   0   6    0.74    0.61
   4   0   6    1.02    0.43
  -4   0  -6    1.41    0.42
  -7  -1   6   -0.66    0.40
   7  -1  -6    0.59    0.82
  -7   1   6    0.58    0.43
  -7   1   6    0.61    0.41
  -6  -1   6    0.00    0.72
  -6  -1   6    0.12    0.30
   6  -1  -6    0.99    0.76
  -6  -1   6   -0.55    0.34
   6   1  -6   -1.54    0.74
  -6   1   6   -0.23    0.36
  -6   1   6    0.21    0.38
  -5  -1   6    2.89    0.48
   5  -1  -6    1.54    0.38
   5  -1  -6    2.49    0.82
  -5  -1   6    1.72    0.39
  -5  -1   6    1.46    0.63
   5   1  -6    1.93    0.70
  -5   1   6    1.24    0.64
  -5   1   6    2.91    0.55
  -5   1   6    2.10    0.44
  -4  -1   6    1.54    0.43
  -4  -1   6    0.69    0.51
   4  -1  -6    0.55    0.47
   4  -1  -6    1.15    0.35
   4  -1  -6    0.73    0.69
   4   1  -6    1.24    0.35
  -4   1   6    1.03    0.47
  -4   1   6    1.02    0.35
  -4   1   6    1.05    0.53
   4   1  -6    0.54    0.64
  -3  -1   6    0.11    0.29
  -3  -1   6   -0.01    0.26
  -3  -1   6    0.25    0.38
   3  -1  -6   -0.14    0.35
  -3  -1   6    0.52    0.48
   3  -1  -6    0.25    0.61
   3  -1  -6   -0.20    0.25
   3   1  -6   -0.10    0.57
  -3   1   6   -0.13    0.28
  -3   1   6    0.31    0.28
  -3   1   6    0.37    0.43
   3   1  -6    0.25    0.36
  -3   1   6    0.05    0.42
   3   1  -6    0.04    0.25
   2  -1  -6    2.35    0.38
  -2  -1   6    1.39    0.46
   2  -1  -6    1.64    0.45
  -2  -1   6    1.95    0.36
  -2  -1   6    1.98    0.49
  -2  -1   6    1.69    0.31
   2  -1  -6    1.82    0.61
   2   1  -6    2.11    0.34
   2   1  -6    1.29    0.43
  -2   1   6    2.16    0.37
  -2   1   6    1.43    0.48
  -2   1   6    1.63    0.36
  -2   1   6    1.67    0.47
   2   1  -6    1.86    0.61
  -1  -1   6    5.35    0.65
  -1  -1   6    4.96    0.48
  -1  -1   6    4.85    0.68
  -1  -1   6    4.31    0.39
   1  -1  -6    5.16    0.82
   1  -1  -6    5.19    0.62
  -1   1   6    4.52    0.42
   1   1  -6    5.11    0.71
  -1   1   6    4.73    0.42
  -1   1   6    5.46    0.67
  -1   1   6    5.35    0.69
   1   1  -6    5.26    0.64
   0  -1   6    0.53    0.45
   0  -1  -6    0.19    0.29
   0  -1   6    0.24    0.37
   0  -1  -6    0.24    0.54
   0  -1   6    0.27    0.42
   0  -1   6   -0.12    0.24
   0   1   6    0.30    0.33
   0   1   6   -0.22    0.26
   0   1  -6   -0.20    0.50
   0   1   6    0.20    0.25
   0   1   6   -0.43    0.43
   0   1   6    0.22    0.41
   1  -1   6   -0.04    0.27
   1  -1   6    0.00    0.38
   1  -1   6    0.15    0.47
   1  -1   6    0.33    0.48
  -1  -1  -6   -0.10    0.26
  -1  -1  -6    0.34    1.27
   1  -1   6   -0.18    0.25
   1   1   6   -0.15    0.37
  -1   1  -6   -0.02    0.20
  -1   1  -6   -0.28    0.78
   1   1   6    0.24    0.52
   1   1   6    0.52    0.50
   1   1   6    0.02    0.28
   1   1   6   -0.26    0.25
  -2  -1  -6    0.89    0.33
   2  -1   6    0.28    0.43
  -2  -1  -6    0.90    0.75
   2  -1   6    1.08    0.57
   2  -1   6    1.92    0.60
   2  -1   6    0.59    0.30
  -2   1  -6    0.91    0.63
   2   1   6    2.36    0.61
   2   1   6    0.73    0.35
   2   1   6    1.01    0.67
  -2   1  -6    1.39    0.35
   2   1   6    0.81    0.45
   2   1   6    1.37    0.41
   3  -1   6    0.63    0.36
   3  -1   6    0.19    0.58
  -3  -1  -6    1.58    0.76
   3   1   6    0.17    0.55
  -3   1  -6    1.85    0.89
   3   1   6    0.24    0.37
   4  -1   6    0.58    0.61
  -4  -1  -6    1.49    0.47
   4  -1   6    0.76    0.42
   4   1   6    0.06    0.58
  -4   1  -6    0.81    0.41
   4   1   6    0.17    0.75
   4   1   6    0.41    0.46
  -7  -2   6    0.17    0.37
  -7   2   6    0.20    0.44
  -7   2   6    0.17    0.40
  -6  -2   6    0.02    0.33
  -6  -2   6    0.23    0.26
   6  -2  -6    1.77    0.92
   6  -2  -6    1.02    0.49
  -6   2   6   -0.62    0.67
  -6   2   6   -0.06    0.44
   6   2  -6   -0.48    0.41
  -6   2   6    0.54    0.40
  -5  -2   6   -0.29    0.50
  -5  -2   6    0.49    0.33
  -5  -2   6    0.47    0.37
   5  -2  -6    0.28    1.12
  -5   2   6   -0.15    0.35
  -5   2   6   -0.28    0.41
  -5   2   6   -0.20    0.55
   4  -2  -6    0.38    0.45
  -4  -2   6    0.14    0.47
  -4  -2   6    0.30    0.28
   4  -2  -6    0.48    0.31
   4  -2  -6    0.02    0.69
  -4  -2   6    0.04    0.36
  -4   2   6   -0.18    0.30
  -4   2   6    0.11    0.45
  -4   2   6    0.14    0.54
   4   2  -6   -0.33    0.58
   4   2  -6    0.13    0.26
  -3  -2   6    0.32    0.29
  -3  -2   6    0.10    0.38
   3  -2  -6   -0.09    0.36
   3  -2  -6   -0.09    0.61
  -3  -2   6   -0.15    0.42
  -3  -2   6    0.05    0.26
   3  -2  -6    0.08    0.30
   3   2  -6    0.39    0.60
  -3   2   6   -0.08    0.41
   3   2  -6   -0.18    0.23
  -3   2   6   -0.06    0.32
  -3   2   6   -0.46    0.43
   3   2  -6    0.07    0.36
  -3   2   6   -0.01    0.27
   2  -2  -6    0.54    0.37
  -2  -2   6    0.35    0.25
   2  -2  -6   -0.08    0.27
  -2  -2   6    0.31    0.41
   2  -2  -6    0.14    0.54
  -2  -2   6   -0.01    0.37
  -2  -2   6    0.12    0.25
  -2   2   6    0.22    0.42
   2   2  -6    0.31    0.46
  -2   2   6    0.31    0.33
  -2   2   6   -0.04    0.44
  -2   2   6    0.08    0.27
   2   2  -6    0.07    0.22
   2   2  -6    0.66    0.58
  -1  -2   6    0.08    0.23
   1  -2  -6   -0.36    0.51
  -1  -2   6    0.18    0.42
   1  -2  -6   -0.07    0.30
  -1  -2   6    0.00    0.21
  -1  -2   6   -0.37    0.31
  -1  -2   6    0.05    0.40
  -1   2   6    0.00    0.24
   1   2  -6    0.16    0.54
  -1   2   6   -0.16    0.32
  -1   2   6    0.19    0.45
  -1   2   6   -0.12    0.26
   0  -2   6   -0.27    0.24
   0  -2   6    0.50    0.45
   0  -2   6    0.05    0.37
   0  -2  -6   -0.45    0.28
   0  -2   6    0.11    0.22
   0  -2  -6   -0.44    0.50
   0  -2   6    0.29    0.46
   0   2   6    0.09    0.25
   0   2  -6    0.17    0.49
   0   2   6   -0.01    0.45
   0   2  -6    0.18    0.26
   0   2   6   -0.08    0.25
   0   2   6    0.42    0.49
   0   2   6   -0.08    0.33
   1  -2   6    0.41    0.50
   1  -2   6   -0.09    0.24
  -1  -2  -6   -0.31    0.31
   1  -2   6   -0.33    0.26
  -1  -2  -6    0.26    0.74
   1  -2   6   -0.06    0.40
   1  -2   6    0.52    0.49
   1   2   6   -0.11    0.28
   1   2   6   -0.23    0.34
   1   2   6   -0.17    0.50
   1   2   6    0.61    0.54
   1   2   6    0.05    0.28
  -1   2  -6    0.01    0.82
  -1   2  -6    0.41    0.28
   2  -2   6    0.15    0.29
   2  -2   6    1.04    0.53
   2  -2   6   -0.38    0.51
  -2  -2  -6    0.16    0.51
  -2  -2  -6   -0.70    0.74
   2   2   6    1.19    0.53
   2   2   6   -0.36    0.49
   2   2   6    0.04    0.39
   2   2   6   -0.24    0.32
  -2   2  -6    0.26    0.57
   2   2   6   -0.37    0.34
   3  -2   6   -0.42    0.34
   3  -2   6   -0.23    0.59
  -3  -2  -6   -0.01    0.32
   3   2   6    0.07    0.39
   3   2   6    1.40    0.64
  -3   2  -6    0.76    0.96
   3   2   6   -0.11    0.38
   3   2   6    0.06    0.58
  -4  -2  -6   -0.30    0.41
   4  -2   6    0.17    0.38
   4  -2   6   -0.56    0.62
   4   2   6   -0.70    0.43
  -4   2  -6   -0.55    0.33
   4   2   6    0.15    0.56
  -7  -3   6    0.71    0.41
  -7   3   6    1.15    0.52
  -7   3   6    1.54    0.51
  -6  -3   6    0.09    0.31
  -6  -3   6   -0.43    0.71
   6  -3  -6   -0.04    0.36
  -6   3   6    0.09    0.41
  -6   3   6   -0.53    0.40
  -5  -3   6   -0.02    0.28
  -5  -3   6    0.52    0.37
   5  -3  -6    0.64    0.62
  -5  -3   6   -0.04    0.47
   5  -3  -6    0.11    0.33
  -5   3   6   -0.29    0.61
   5   3  -6    0.76    0.46
  -5   3   6   -0.09    0.42
  -5   3   6    0.09    0.34
  -4  -3   6    0.11    0.35
   4  -3  -6    0.09    0.30
   4  -3  -6    1.14    0.76
  -4  -3   6    0.08    0.26
   4  -3  -6   -0.14    0.39
  -4  -3   6    0.19    0.47
  -4   3   6    0.03    0.30
  -4   3   6    0.27    0.37
   4   3  -6   -0.27    0.59
  -4   3   6    0.19    0.55
   3  -3  -6    0.25    0.34
   3  -3  -6    1.10    1.01
  -3  -3   6    0.50    0.45
  -3  -3   6    0.71    0.30
  -3  -3   6    0.56    0.26
   3  -3  -6    0.49    0.42
  -3  -3   6    0.54    0.39
   3   3  -6    0.16    0.56
  -3   3   6    0.63    0.50
  -3   3   6    0.19    0.49
   3   3  -6    0.44    0.41
  -3   3   6    0.82    0.37
  -3   3   6    0.56    0.31
   3   3  -6    0.60    0.26
   2  -3  -6    1.25    0.44
  -2  -3   6    1.62    0.31
  -2  -3   6    1.67    0.47
   2  -3  -6    2.20    1.31
  -2  -3   6    1.80    0.63
  -2  -3   6    2.17    0.32
   2  -3  -6    2.32    0.42
  -2   3   6    2.19    0.41
  -2   3   6    1.97    0.57
  -2   3   6    1.80    0.50
   2   3  -6    1.19    0.62
   2   3  -6    1.89    0.31
   2   3  -6    1.60    0.47
  -2   3   6    2.01    0.39
  -1  -3   6    0.34    0.43
  -1  -3   6   -0.13    0.22
   1  -3  -6   -0.07    0.32
  -1  -3   6    0.66    0.39
  -1  -3   6   -0.08    0.20
  -1   3   6   -0.16    0.47
  -1   3   6    0.22    0.29
   1   3  -6    0.29    0.52
  -1   3   6    0.16    0.37
  -1   3   6    0.14    0.28
   0  -3   6   -0.08    0.38
   0  -3  -6    0.05    0.29
   0  -3   6    0.32    0.22
   0  -3   6    0.05    0.24
   0  -3   6   -0.07    0.45
   0  -3  -6    0.07    0.87
   0   3  -6    0.02    0.54
   0   3   6    0.25    0.29
   0   3   6    0.39    0.28
   0   3   6    0.44    0.53
   0   3   6    0.31    0.34
   0   3   6    0.57    0.51
  -1  -3  -6    2.36    0.41
  -1  -3  -6    1.66    0.71
   1  -3   6    1.98    0.33
   1  -3   6    2.60    0.60
  -1   3  -6    1.94    0.66
   1   3   6    2.03    0.45
   1   3   6    2.74    0.45
   1   3   6    3.31    0.67
   1   3   6    2.06    0.38
  -1   3  -6    2.38    0.36
  -2  -3  -6    2.12    0.39
   2  -3   6    1.72    0.65
   2  -3   6    1.92    0.36
   2  -3   6    1.53    0.54
  -2  -3  -6    1.91    0.95
  -2   3  -6    1.98    0.35
   2   3   6    2.57    0.47
   2   3   6    1.74    0.59
   2   3   6    2.29    0.47
   2   3   6    2.05    0.51
  -2   3  -6    3.57    1.46
  -3  -3  -6   -0.11    0.33
   3  -3   6   -0.09    0.33
   3  -3   6   -0.30    0.56
   3   3   6    0.46    0.42
   3   3   6   -0.34    0.34
  -3   3  -6    0.20    0.33
   3   3   6    0.63    0.60
   3   3   6    0.28    0.53
  -3   3  -6    1.02    1.00
   4  -3   6    1.03    0.60
   4  -3   6    0.45    0.69
  -4  -3  -6    0.69    0.40
   4   3   6    1.50    0.64
   4   3   6    0.87    0.46
   6  -4  -6    6.11    0.68
  -6  -4   6    4.88    0.52
  -6   4   6    5.57    0.76
  -6   4   6    5.62    0.64
   5  -4  -6    3.92    0.58
  -5  -4   6    3.56    0.77
  -5  -4   6    3.53    0.44
  -5   4   6    4.50    0.71
  -5   4   6    4.31    0.56
  -4  -4   6    5.88    0.45
   4  -4  -6    8.70    1.12
   4  -4  -6    5.99    0.82
   4  -4  -6    6.03    0.58
  -4  -4   6    6.55    0.61
  -4  -4   6    5.01    0.85
  -4   4   6    5.03    0.85
  -4   4   6    6.47    0.57
  -4   4   6    6.42    0.80
  -4   4   6    6.74    0.61
  -3  -4   6   68.49    2.19
   3  -4  -6   65.21    2.45
  -3  -4   6   64.04    2.02
   3  -4  -6   66.62    2.17
  -3  -4   6   68.13    2.56
   3  -4  -6   70.79    2.49
  -3  -4   6   68.59    2.04
  -3   4   6   69.46    2.43
   3   4  -6   71.40    2.32
  -3   4   6   66.27    2.15
  -3   4   6   66.15    2.14
  -2  -4   6    0.69    0.41
   2  -4  -6    0.57    0.34
  -2  -4   6    0.12    0.24
   2  -4  -6    0.57    0.60
  -2  -4   6    0.73    0.43
  -2  -4   6    0.63    0.25
   2  -4  -6    0.68    0.42
   2   4  -6    0.43    0.43
  -2   4   6    0.35    0.30
  -2   4   6    0.92    0.57
  -2   4   6    0.25    0.30
  -2   4   6    0.15    0.45
   2   4  -6    0.84    0.61
  -1  -4   6    2.69    0.33
  -1  -4   6    2.52    0.59
   1  -4  -6    4.32    0.77
  -1  -4   6    4.01    0.79
  -1  -4   6    3.42    0.59
  -1  -4   6    3.23    0.36
   1  -4  -6    3.44    0.54
   1   4  -6    3.72    0.76
  -1   4   6    4.39    1.04
  -1   4   6    3.12    0.52
  -1   4   6    3.65    0.43
  -1   4   6    3.74    0.47
   0  -4   6    9.12    0.93
   0  -4   6    8.17    0.46
   0  -4   6    7.90    0.44
   0  -4  -6    7.60    0.58
   0  -4   6    7.88    0.86
   0  -4  -6    7.04    0.90
   0  -4   6    7.55    0.86
   0   4   6    7.73    0.55
   0   4   6    8.10    0.74
   0   4   6    9.20    0.89
   0   4   6    7.42    1.11
   0   4  -6   12.47    1.81
   0   4   6    8.59    0.57
  -1  -4  -6    0.28    0.73
   1  -4   6    0.84    0.28
   1  -4   6    0.27    0.45
   1  -4   6    0.90    0.29
   1  -4   6    0.80    0.57
  -1  -4  -6    0.86    0.37
   1  -4   6    2.33    0.60
   1   4   6    0.74    0.39
   1   4   6    0.61    0.36
  -1   4  -6    1.81    0.80
  -1   4  -6    1.08    0.30
   1   4   6    0.72    0.34
   1   4   6    0.94    0.54
  -2  -4  -6    5.69    1.74
   2  -4   6    2.50    0.63
  -2  -4  -6    4.10    0.54
   2  -4   6    3.44    0.43
   2  -4   6    2.81    0.73
   2   4   6    3.08    0.47
   2   4   6    3.44    0.61
   2   4   6    2.94    0.66
  -2   4  -6    3.54    0.40
   2   4   6    4.61    0.58
   3  -4   6    0.66    0.63
  -3  -4  -6   -0.04    0.33
   3  -4   6    0.06    0.33
   3   4   6    0.56    0.42
  -3   4  -6    0.27    0.33
  -3   4  -6    2.21    1.06
   3   4   6   -0.17    0.39
   3   4   6    0.40    0.54
   3   4   6   -0.36    0.39
  -4  -4  -6    0.43    0.41
   4  -4   6    0.47    0.74
   4  -4   6   -0.14    0.37
  -4   4  -6    0.73    0.41
   4   4   6    1.36    0.45
   4   4   6   -0.12    0.47
   4   4   6    0.84    0.57
  -6  -5   6   -0.21    0.28
   6  -5  -6    1.16    0.46
  -6   5   6   -0.11    0.49
  -6   5   6    0.23    0.36
  -5  -5   6   -0.36    0.51
  -5  -5   6    0.33    0.27
   5  -5  -6    1.31    0.42
  -5   5   6    0.31    0.36
  -5   5   6   -0.78    0.71
  -5   5   6    1.93    0.51
  -5   5   6    0.36    0.48
   4  -5  -6    1.65    0.43
  -4  -5   6    0.94    0.27
   4  -5  -6    0.83    0.53
  -4  -5   6    0.82    0.53
  -4  -5   6    2.07    0.46
  -4   5   6    1.90    0.50
  -4   5   6    0.53    0.65
  -4   5   6    0.92    0.35
  -4   5   6    0.89    0.56
  -3  -5   6    0.40    0.30
   3  -5  -6    0.52    0.47
  -3  -5   6    0.49    0.24
  -3  -5   6    0.19    0.37
   3  -5  -6    0.18    0.34
  -3  -5   6    0.09    0.40
  -3   5   6    0.22    0.33
  -3   5   6   -0.14    0.53
  -3   5   6    0.71    0.40
  -3   5   6    0.50    0.51
  -2  -5   6    2.61    0.34
   2  -5  -6    2.55    0.70
   2  -5  -6    2.99    0.57
  -2  -5   6    2.45    0.30
  -2  -5   6    1.98    0.50
  -2  -5   6    2.77    0.60
  -2   5   6    1.96    0.39
  -2   5   6    1.94    0.56
  -2   5   6    2.77    0.67
  -2   5   6    2.12    0.42
  -1  -5   6    0.68    0.23
   1  -5  -6    0.73    0.39
  -1  -5   6    0.45    0.22
  -1  -5   6    1.17    0.52
  -1  -5   6    0.83    0.50
   1  -5  -6    0.64    0.63
  -1  -5   6    0.47    0.42
  -1   5   6   -0.03    0.60
   1   5  -6    2.05    0.83
  -1   5   6   -0.08    0.41
  -1   5   6    0.29    0.59
  -1   5   6    0.52    0.31
   0  -5  -6    0.05    0.32
   0  -5   6   -0.29    0.39
   0  -5   6    0.14    0.22
   0  -5   6    0.25    0.22
   0  -5  -6    0.45    0.67
   0  -5   6    0.91    0.59
   0   5   6   -0.60    0.48
   0   5   6    0.42    0.54
   0   5   6    1.57    0.57
   0   5   6    0.02    0.30
   0   5  -6    1.77    0.85
   1  -5   6    2.21    0.60
  -1  -5  -6    2.81    0.44
   1  -5   6    2.93    0.36
   1  -5   6    2.30    0.64
   1   5   6    2.41    0.41
   1   5   6    2.45    0.41
   1   5   6    2.13    0.63
   1   5   6    2.76    0.43
   2  -5   6   -0.38    0.59
  -2  -5  -6   -0.05    0.34
   2  -5   6    0.37    0.51
   2  -5   6    0.00    0.27
   2   5   6    0.31    0.35
  -2   5  -6    0.38    0.39
   2   5   6    0.12    0.53
   2   5   6   -0.03    0.38
   2   5   6   -0.20    0.45
   2   5   6    0.58    0.38
   3  -5   6   -0.28    0.65
  -3  -5  -6    0.23    0.42
   3  -5   6   -0.29    0.29
   3   5   6   -0.67    0.35
   3   5   6    0.71    0.58
   3   5   6    0.45    0.42
  -3   5  -6   -0.16    0.31
  -3   5  -6    2.39    1.18
   4   5   6    3.25    0.59
  -6  -6   6   -0.47    0.71
  -6   6   6    0.78    0.45
  -6   6   6   -0.04    0.51
   5  -6  -6    0.72    0.39
  -5  -6   6    0.13    0.24
  -5   6   6   -0.19    0.47
  -5   6   6    0.43    0.36
  -4  -6   6    0.04    0.21
   4  -6  -6    0.58    0.85
  -4  -6   6   -0.16    0.47
   4  -6  -6    0.12    0.35
  -4  -6   6    0.86    0.49
  -4   6   6   -0.92    0.61
  -4   6   6    0.47    0.36
  -4   6   6    0.07    0.52
  -3  -6   6   -0.41    0.37
  -3  -6   6   -0.21    0.41
   3  -6  -6   -0.27    0.44
  -3  -6   6    0.31    0.38
  -3  -6   6   -0.07    0.19
  -3  -6   6    0.42    0.23
  -3   6   6    0.19    0.54
  -3   6   6    0.57    0.59
  -3   6   6    0.11    0.35
  -3   6   6   -0.44    0.56
  -2  -6   6   -0.58    0.39
   2  -6  -6    0.46    0.45
  -2  -6   6    0.29    0.42
  -2  -6   6    0.06    0.41
   2  -6  -6    0.07    0.34
  -2   6   6    0.22    0.33
  -2   6   6    0.12    0.50
  -2   6   6   -0.12    0.28
  -2   6   6   -0.50    0.49
  -1  -6   6    0.04    0.42
  -1  -6   6    0.24    0.50
  -1   6   6   -0.51    0.40
  -1   6   6   -0.08    0.39
  -1   6   6   -0.07    0.29
  -1   6   6   -0.26    0.52
   0  -6   6   -0.07    0.52
   0  -6  -6    0.15    0.32
   0   6   6   -0.22    0.56
   0   6   6    0.17    0.35
   0   6   6    0.24    0.30
   1  -6   6   -0.29    0.41
   1  -6   6   -0.35    0.60
  -1  -6  -6    0.47    0.39
   1  -6   6    0.17    0.23
   1  -6   6   -0.24    0.21
   1   6   6   -0.12    0.55
   1   6   6    0.15    0.34
   1   6   6    0.14    0.31
   2  -6   6    0.63    0.51
  -2  -6  -6    0.08    0.35
   2  -6   6   -0.29    0.64
   2  -6   6   -0.02    0.26
   2   6   6   -0.45    0.40
  -2   6  -6   -0.10    0.27
   2   6   6    0.38    0.56
   2   6   6    0.18    0.40
  -3  -6  -6    0.13    0.38
   3  -6   6   -0.78    1.00
   3  -6   6    0.09    0.31
  -3   6  -6    3.76    1.55
   3   6   6    0.49    0.60
   3   6   6   -0.09    0.34
  -3   6  -6    0.50    0.31
   5  -7  -6    0.76    0.43
  -5  -7   6   -0.03    0.56
  -5   7   6    0.70    0.39
  -5   7   6    0.81    0.54
   4  -7  -6    5.06    0.89
  -4  -7   6    3.21    0.74
  -4  -7   6    5.29    0.87
  -4  -7   6    3.06    0.42
  -4   7   6    4.10    0.55
  -4   7   6    4.63    0.89
  -3  -7   6    0.04    0.40
  -3  -7   6   -0.71    0.40
   3  -7  -6    0.18    0.50
   3  -7  -6    0.25    0.36
  -3  -7   6   -0.14    0.43
  -3   7   6    0.17    0.56
  -3   7   6    0.33    0.35
   2  -7  -6    3.36    0.53
  -2  -7   6    3.17    0.57
  -2  -7   6    2.56    0.61
  -2  -7   6    1.90    0.58
  -2   7   6    2.84    0.44
  -2   7   6    3.22    0.74
  -1  -7   6    0.22    0.43
  -1  -7   6    0.68    0.46
  -1  -7   6    0.24    0.52
  -1   7   6    0.75    0.59
  -1   7   6    0.68    0.32
   0  -7   6   -0.16    0.45
   0  -7   6   -0.26    0.57
   0   7   6    0.15    0.57
   0   7   6    0.15    0.29
   1  -7   6   -0.42    0.62
  -1  -7  -6    0.36    0.38
   1  -7   6    0.42    0.47
   1   7   6    0.25    0.33
   1   7   6    0.12    0.61
  -2  -7  -6    0.50    0.38
   2  -7   6    0.09    0.70
   2  -7   6    0.59    0.52
   2   7   6    0.46    0.62
   2   7   6   -0.15    0.29
   3   7   6    1.15    0.64
   4  -7   6   -0.26    0.34
  -4  -7  -6    0.05    0.41
   4   7   6    0.70    0.41
   4   7   6    0.46    0.65
  -5  -8   6    0.02    0.59
  -5   8   6    1.04    0.74
   4  -8  -6    1.15    0.46
  -4   8   6    1.45    0.44
  -4   8   6    0.66    0.69
  -4   8   6    0.79    0.57
  -3  -8   6    0.05    0.49
  -3  -8   6    0.57    0.43
   3  -8  -6    0.36    0.38
  -3  -8   6   -0.77    0.43
   3  -8  -6    0.39    0.49
  -3   8   6    0.51    0.60
  -3   8   6    0.29    0.32
  -2  -8   6   -0.73    0.56
  -2  -8   6    0.45    0.48
   2  -8  -6    0.44    0.43
  -2  -8   6    0.91    0.46
  -2   8   6    0.17    0.46
  -2   8   6    1.41    0.37
  -2   8   6    0.43    0.66
  -1  -8   6    0.39    0.47
  -1  -8   6   -0.32    0.61
  -1   8   6    1.17    0.35
  -1   8   6    0.97    0.61
   0  -8   6    1.92    0.63
   0  -8   6    1.97    0.77
   0   8   6    2.25    0.39
   0   8   6    2.74    0.74
  -1  -8  -6    1.72    0.46
   1  -8   6    0.66    0.75
   1  -8   6    1.56    0.58
   1   8   6    0.58    0.62
   1   8   6    1.01    0.35
   2  -8   6    1.53    0.84
  -2  -8  -6    1.51    0.44
   2  -8   6    2.55    0.71
   2   8   6    2.66    0.75
   2   8   6    2.31    0.46
   3  -8   6   16.16    1.04
  -3  -8  -6   14.18    1.10
   3   8   6   16.99    0.89
   3   8   6   17.11    1.33
   2  -9  -6    6.78    0.81
  -1  -9   6    0.42    0.73
  -1  -9   6    1.32    0.58
  -1   9   6    2.64    0.43
  -1   9   6    1.65    0.71
   0  -9   6   -0.38    0.73
   0   9   6    0.54    0.62
   0   9   6    0.50    0.32
   1  -9   6    0.56    0.52
   1  -9   6   -1.48    1.19
  -1  -9  -6    0.43    0.46
   1   9   6    1.66    0.42
   1   9   6    0.94    0.66
  -2  -9  -6    0.12    0.41
   2  -9   6   -0.85    1.24
   2   9   6    0.96    0.70
   2   9   6    0.78    0.39
  -2 -10   6    0.18    0.48
  -1 -10   6    0.82    0.53
   0 -10   6   -1.75    1.71
   0 -10   6    0.22    0.51
   1  10   6    0.60    1.04
  -6   0   7   -0.95    0.57
  -6   0   7   -0.10    0.36
  -6   0   7    0.48    0.42
  -5   0   7   -0.24    0.30
  -5   0   7   -0.17    0.57
  -5   0   7    0.26    0.45
  -4   0   7    0.05    0.34
  -4   0   7   -0.33    0.44
   4   0  -7   -1.50    0.82
   4   0  -7    0.38    0.45
  -4   0   7    0.14    0.32
  -4   0   7   -0.31    0.48
  -3   0   7    0.03    0.48
   3   0  -7   -0.15    0.29
   3   0  -7   -0.65    0.81
  -3   0   7    0.26    0.44
   3   0  -7    0.19    0.42
  -3   0   7    0.31    0.35
  -2   0   7   -0.16    0.26
   2   0  -7   -1.39    1.48
  -2   0   7   -0.28    0.47
  -2   0   7    0.04    0.29
   2   0  -7   -0.05    0.34
   2   0  -7    0.07    0.38
  -1   0   7   -0.10    0.26
  -1   0   7   -0.13    0.28
  -1   0   7   -0.10    0.38
   1   0  -7   -0.50    0.71
  -1   0   7    1.12    0.75
  -1   0   7   -0.21    0.54
   0   0  -7   -0.11    0.30
   0   0   7    1.09    0.63
   0   0   7    0.24    0.54
   0   0   7    0.13    0.31
   0   0   7    0.14    0.39
   0   0   7    0.22    0.29
   0   0  -7   -0.74    0.68
  -1   0  -7    0.43    0.35
   1   0   7   -0.22    0.29
   1   0   7   -0.13    0.43
   1   0   7   -0.06    0.47
   1   0   7    2.83    1.16
   1   0   7    0.21    0.32
   2   0   7   -0.28    0.53
   2   0   7   -0.22    0.32
   2   0   7    0.67    0.67
  -2   0  -7    0.34    0.35
   2   0   7    0.02    0.37
   3   0   7    0.10    0.59
   3   0   7   -0.23    0.40
   3   0   7    0.05    0.46
  -3   0  -7   -0.11    0.36
  -6  -1   7    0.37    0.38
  -6  -1   7    0.15    0.37
  -6  -1   7   -0.70    0.61
   6  -1  -7   -1.14    0.94
  -6   1   7    0.11    0.38
  -6   1   7   -0.87    0.68
   5  -1  -7    1.31    1.00
  -5  -1   7    1.15    0.42
  -5  -1   7    0.68    0.58
  -5  -1   7    2.50    0.52
  -5   1   7    1.35    0.43
  -5   1   7    1.87    0.72
  -5   1   7    0.46    0.62
  -4  -1   7    1.55    0.47
  -4  -1   7    0.63    0.54
   4  -1  -7   -0.66    1.00
   4  -1  -7    1.44    0.40
  -4  -1   7    1.35    0.36
  -4  -1   7    1.20    0.38
  -4   1   7    0.54    0.56
  -4   1   7    1.13    0.46
  -4   1   7    1.91    0.46
  -4   1   7    0.94    0.51
   4   1  -7    0.62    0.86
   3  -1  -7    0.40    0.45
  -3  -1   7    0.44    0.44
  -3  -1   7    0.25    0.30
   3  -1  -7    0.05    0.91
   3  -1  -7    0.00    0.34
  -3  -1   7    0.39    0.34
  -3  -1   7   -0.03    0.43
  -3   1   7   -0.13    0.49
   3   1  -7   -0.57    0.77
  -3   1   7    0.34    0.48
  -3   1   7    0.18    0.35
   3   1  -7   -0.20    0.26
  -3   1   7    0.00    0.35
  -2  -1   7    0.20    0.46
  -2  -1   7    0.19    0.29
   2  -1  -7    0.00    0.75
  -2  -1   7    0.35    0.43
   2  -1  -7    0.01    0.30
   2  -1  -7    0.17    0.42
   2   1  -7   -0.65    0.74
  -2   1   7   -0.24    0.42
  -2   1   7   -0.23    0.29
  -2   1   7   -0.15    0.30
   2   1  -7    0.23    0.41
   2   1  -7    0.28    0.29
  -2   1   7   -0.03    0.53
  -1  -1   7    2.97    0.64
   1  -1  -7    3.49    0.86
  -1  -1   7    5.72    0.92
  -1  -1   7    3.67    0.45
  -1  -1   7    3.77    0.43
  -1   1   7    4.61    0.99
  -1   1   7    3.36    0.42
  -1   1   7    3.99    0.46
  -1   1   7    4.76    0.81
  -1   1   7    3.32    0.61
   1   1  -7    3.19    0.93
   0  -1   7    0.28    0.50
   0  -1   7    0.99    0.31
   0  -1  -7    1.12    0.37
   0  -1   7    0.69    0.52
   0  -1  -7    0.10    0.72
   0  -1   7    2.13    0.64
   0   1   7    0.66    0.37
   0   1   7    1.01    0.46
   0   1   7    0.63    0.35
   0   1  -7    1.11    0.77
   0   1   7    0.85    0.56
   0   1   7    2.02    0.69
   1  -1   7   -0.05    0.31
   1  -1   7    0.40    0.32
   1  -1   7    0.49    0.53
   1  -1   7    0.24    0.59
  -1  -1  -7    0.46    0.37
   1   1   7    0.87    0.58
  -1   1  -7    0.19    0.27
   1   1   7    0.34    0.44
   1   1   7    0.27    0.34
   1   1   7    0.00    0.32
   2  -1   7    0.21    0.34
   2  -1   7    0.08    0.55
  -2  -1  -7    0.63    0.39
   2   1   7    0.61    0.59
  -2   1  -7    0.55    0.36
   2   1   7    0.35    0.48
   2   1   7    0.42    0.39
   3  -1   7    0.35    0.59
   3   1   7   -0.34    0.75
   4  -1   7    0.23    0.45
  -4  -1  -7    0.96    0.41
   4   1   7    0.03    0.49
  -4   1  -7    1.43    0.45
   4   1   7    1.72    0.71
   4   1   7    1.66    0.55
  -6  -2   7   -0.49    0.63
  -6  -2   7    0.43    0.33
  -6  -2   7    0.46    0.67
   6   2  -7   -0.11    0.90
  -6   2   7    0.04    0.36
  -6   2   7   -1.21    0.69
  -6   2   7    0.56    0.44
   5  -2  -7    1.56    1.02
  -5  -2   7   -0.28    0.30
  -5  -2   7   -0.23    0.54
  -5  -2   7    0.64    0.41
  -5   2   7    0.27    0.47
  -5   2   7    0.74    0.39
  -5   2   7   -0.16    0.38
  -5   2   7    0.11    0.63
   5   2  -7   -1.13    0.70
   4  -2  -7    1.99    0.45
  -4  -2   7    2.43    0.48
   4  -2  -7    2.14    0.91
  -4  -2   7    1.39    0.61
  -4  -2   7    2.04    0.48
  -4  -2   7    2.02    0.42
  -4   2   7    1.89    0.69
  -4   2   7    2.38    0.59
  -4   2   7    2.41    0.48
  -4   2   7    1.87    0.44
   4   2  -7    1.74    0.87
  -3  -2   7    0.41    0.29
   3  -2  -7    0.35    0.88
   3  -2  -7    0.52    0.35
  -3  -2   7    0.12    0.46
  -3  -2   7    0.38    0.42
  -3  -2   7    0.56    0.32
   3  -2  -7    0.59    0.47
   3   2  -7   -0.72    0.79
  -3   2   7    0.14    0.48
  -3   2   7    0.24    0.31
  -3   2   7    0.04    0.72
  -3   2   7    0.09    0.50
   2  -2  -7    1.32    0.53
  -2  -2   7    1.11    0.51
  -2  -2   7    1.33    0.33
  -2  -2   7    1.38    0.33
  -2  -2   7    1.21    0.52
   2  -2  -7    1.29    0.83
   2  -2  -7    1.37    0.38
  -2   2   7    1.48    0.40
  -2   2   7    0.97    0.52
   2   2  -7    1.39    0.48
   2   2  -7    0.92    0.80
  -2   2   7    0.92    0.34
  -2   2   7    1.19    0.56
  -1  -2   7    5.39    0.78
  -1  -2   7    7.58    0.91
   1  -2  -7    6.46    0.74
  -1  -2   7    5.63    0.75
  -1  -2   7    5.91    0.47
  -1  -2   7    5.99    0.46
   1  -2  -7    5.46    0.95
  -1   2   7    6.00    0.79
  -1   2   7    5.13    0.51
   1   2  -7    8.07    1.20
  -1   2   7    5.74    0.50
  -1   2   7    5.99    0.82
   0  -2   7    0.90    0.52
   0  -2   7    0.31    0.29
   0  -2   7   -0.07    0.26
   0  -2  -7   -0.07    0.34
   0  -2  -7    0.21    0.72
   0  -2   7    0.10    0.50
   0  -2   7   -0.01    0.39
   0   2   7    0.11    0.30
   0   2  -7   -0.21    0.68
   0   2   7    0.05    0.52
   0   2   7   -0.02    0.40
   0   2   7    1.43    0.64
   0   2   7    0.28    0.31
  -1  -2  -7    1.12    0.46
   1  -2   7    0.28    0.53
   1  -2   7    0.42    0.32
   1  -2   7    0.46    0.46
   1  -2   7    0.16    0.31
   1   2   7    0.23    0.33
   1   2   7    0.39    0.42
  -1   2  -7    0.63    0.34
   1   2   7    0.71    0.37
   1   2   7   -0.14    0.52
   2  -2   7    1.08    0.55
   2  -2   7    1.53    0.63
   2  -2   7    1.02    0.38
   2  -2   7    1.41    0.38
  -2  -2  -7    1.48    0.42
   2   2   7    2.08    0.57
   2   2   7    1.73    0.64
   2   2   7    1.36    0.46
   2   2   7    1.79    0.44
   3  -2   7    1.67    0.60
   3  -2   7    0.79    0.43
  -3  -2  -7    1.45    0.44
   3  -2   7    0.03    0.62
   3   2   7    1.48    0.64
   3   2   7    1.78    0.69
   3   2   7    1.61    0.57
   3   2   7    0.82    0.43
   4  -2   7    0.31    0.71
   4  -2   7    0.24    0.44
  -4  -2  -7    0.35    0.37
   4   2   7    0.92    0.51
   4   2   7   -0.63    0.47
  -4   2  -7    1.47    0.43
   4   2   7    0.88    0.66
  -5  -3   7    0.16    0.33
  -5  -3   7    0.32    0.38
   5  -3  -7    0.68    0.39
  -5   3   7    0.08    0.47
  -5   3   7    1.53    0.43
  -5   3   7   -0.82    0.62
   5   3  -7    1.41    0.60
   4  -3  -7    0.43    0.47
  -4  -3   7    0.90    0.34
  -4  -3   7   -0.02    0.48
  -4  -3   7    0.01    0.28
  -4  -3   7    0.47    0.39
  -4   3   7    0.19    0.32
   4   3  -7   -0.58    0.72
  -4   3   7   -0.43    0.51
  -4   3   7    0.20    0.50
  -3  -3   7    0.44    0.43
   3  -3  -7    0.78    0.52
  -3  -3   7    0.70    0.32
   3  -3  -7    0.52    0.37
  -3  -3   7    0.63    0.29
  -3  -3   7    0.35    0.48
  -3   3   7    0.58    0.54
  -3   3   7    0.39    0.37
  -3   3   7    0.48    0.55
   3   3  -7    0.30    0.79
  -3   3   7    0.25    0.33
   2  -3  -7    1.23    1.16
  -2  -3   7    2.00    0.52
  -2  -3   7    2.20    0.36
  -2  -3   7    1.46    0.50
   2  -3  -7    2.37    0.57
   2  -3  -7    1.82    0.45
  -2  -3   7    1.94    0.34
  -2   3   7    1.82    0.60
  -2   3   7    1.59    0.56
  -2   3   7    1.79    0.38
   2   3  -7    1.04    0.84
  -2   3   7    2.33    0.46
  -1  -3   7   -0.55    0.48
  -1  -3   7   -0.25    0.39
  -1  -3   7    0.23    0.26
  -1  -3   7    0.00    0.26
   1  -3  -7    0.71    0.41
  -1   3   7    0.11    0.33
  -1   3   7    0.24    0.51
  -1   3   7   -0.01    0.30
   1   3  -7   -0.63    0.70
  -1   3   7    0.32    0.43
   0  -3   7    0.27    0.52
   0  -3   7    0.26    0.46
   0  -3  -7   -0.07    0.32
   0  -3   7   -0.19    0.26
   0  -3   7    0.05    0.26
   0   3   7    0.02    0.30
   0   3   7   -0.08    0.51
   0   3  -7    0.34    0.76
   0   3   7   -0.08    0.33
   0   3   7   -0.19    0.40
   1  -3   7    0.32    0.30
   1  -3   7    0.24    0.55
   1  -3   7   -0.14    0.29
  -1  -3  -7    0.53    0.37
   1  -3   7    0.36    0.49
   1   3   7    0.30    0.57
   1   3   7    0.12    0.42
  -1   3  -7    0.38    0.32
   1   3   7    0.25    0.35
   1   3   7    0.22    0.34
   2  -3   7    0.13    0.57
   2  -3   7    0.65    0.53
  -2  -3  -7    0.42    0.39
   2  -3   7    0.59    0.35
   2  -3   7    0.26    0.36
   2   3   7    1.19    0.60
   2   3   7    1.42    0.42
  -2   3  -7    1.18    0.39
   2   3   7    0.81    0.44
   2   3   7    1.14    0.49
   3  -3   7    0.19    0.66
  -3  -3  -7   -0.19    0.36
   3  -3   7   -0.20    0.36
   3  -3   7    0.46    0.51
   3   3   7    0.53    0.46
   3   3   7   -0.60    0.41
   3   3   7    1.09    0.51
   3   3   7    0.33    0.60
  -3   3  -7    0.48    0.33
   4  -3   7    0.08    0.75
   4   3   7   -0.77    0.88
   4   3   7    0.11    0.65
  -5  -3  -7    1.29    0.58
   5   3   7    1.52    0.75
  -6   4   7   -0.28    0.39
  -6   4   7    0.22    0.49
  -5  -4   7    0.46    0.39
   5  -4  -7    1.09    0.42
  -5  -4   7    0.10    0.30
  -5  -4   7   -0.25    0.56
  -5   4   7    0.19    0.36
  -5   4   7    0.09    0.49
   4  -4  -7    0.23    0.37
  -4  -4   7    0.33    0.38
  -4  -4   7    0.21    0.31
  -4  -4   7   -0.31    0.49
  -4  -4   7    0.13    0.27
  -4   4   7    0.05    0.49
  -4   4   7    0.12    0.40
  -4   4   7   -0.88    0.56
  -4   4   7   -0.01    0.32
  -3  -4   7    0.61    0.45
  -3  -4   7    0.02    0.27
  -3  -4   7    0.07    0.28
   3  -4  -7    0.57    0.37
  -3  -4   7    0.15    0.46
   3  -4  -7    0.57    0.49
  -3   4   7    0.32    0.54
  -3   4   7    0.26    0.34
  -3   4   7   -0.33    0.61
  -3   4   7    0.36    0.38
   3   4  -7    1.02    0.79
  -2  -4   7    0.64    0.47
   2  -4  -7    0.08    0.35
   2  -4  -7    0.62    0.46
  -2  -4   7   -0.06    0.25
  -2  -4   7    0.15    0.25
  -2  -4   7   -0.13    0.40
  -2   4   7    0.01    0.47
  -2   4   7    0.46    0.36
  -2   4   7    0.25    0.35
   2   4  -7    0.54    0.83
  -2   4   7    0.05    0.52
  -1  -4   7    0.43    0.79
  -1  -4   7   -0.15    0.24
  -1  -4   7   -0.13    0.25
  -1  -4   7    0.22    0.42
   1  -4  -7    0.56    0.39
  -1   4   7    0.37    0.32
   1   4  -7    0.39    0.86
  -1   4   7    0.23    0.37
  -1   4   7    0.11    0.54
  -1   4   7   -0.04    0.43
   0  -4   7    0.41    0.46
   0  -4   7   -0.10    0.24
   0  -4   7   -0.11    0.53
   0  -4  -7    0.20    0.36
   0  -4   7    0.22    0.26
   0   4   7   -0.02    0.30
   0   4   7    0.07    0.40
   0   4   7   -0.19    0.32
   0   4   7    0.44    0.55
   1  -4   7    0.07    0.59
   1  -4   7   -0.05    0.28
   1  -4   7    0.06    0.46
   1  -4   7   -0.15    0.26
  -1  -4  -7   -0.33    0.34
   1   4   7   -0.15    0.35
   1   4   7    0.30    0.35
   1   4   7    0.41    0.54
   1   4   7   -0.06    0.41
  -1   4  -7    0.09    0.30
   2  -4   7    0.44    0.50
   2  -4   7    0.17    0.33
   2  -4   7   -0.50    0.60
  -2  -4  -7    0.57    0.39
   2  -4   7   -0.31    0.30
  -2   4  -7    0.53    0.36
   2   4   7   -0.55    0.42
   2   4   7    0.38    0.40
   2   4   7    0.61    0.60
   2   4   7    0.16    0.42
   3  -4   7    1.08    0.57
   3  -4   7   -0.26    0.33
  -3  -4  -7    0.18    0.40
   3   4   7    0.92    0.47
   3   4   7   -0.08    0.55
   3   4   7   -0.69    0.35
  -3   4  -7    0.45    0.34
   3   4   7    0.27    0.62
   4   4   7    4.44    0.75
  -6   5   7    1.00    0.58
  -5  -5   7    1.90    0.50
  -5  -5   7    0.09    0.57
  -5  -5   7    0.63    0.31
  -5   5   7    1.88    0.64
  -5   5   7    1.71    0.46
   4  -5  -7    1.28    0.48
  -4  -5   7    0.14    0.54
  -4  -5   7    0.58    0.32
  -4  -5   7    1.00    0.40
  -4  -5   7    1.07    0.34
  -4   5   7    0.45    0.56
  -4   5   7    0.40    0.37
  -4   5   7    0.65    0.45
   3  -5  -7    0.68    0.53
  -3  -5   7    0.34    0.25
   3  -5  -7    0.00    0.39
  -3  -5   7    0.12    0.32
  -3  -5   7    0.80    0.47
  -3  -5   7    0.24    0.48
  -3   5   7    0.41    0.36
  -3   5   7   -0.26    0.47
  -3   5   7    0.31    0.55
  -2  -5   7    6.27    0.43
  -2  -5   7    6.62    0.88
   2  -5  -7    6.57    0.65
  -2  -5   7    5.81    0.42
  -2  -5   7    6.65    0.82
  -2   5   7    6.98    0.59
  -2   5   7    7.22    0.93
  -2   5   7    6.06    0.59
  -2   5   7    4.51    0.86
  -1  -5   7    0.28    0.46
  -1  -5   7    0.60    0.26
  -1  -5   7    0.51    0.26
  -1  -5   7    0.13    0.50
  -1   5   7    0.52    0.33
  -1   5   7    0.24    0.39
  -1   5   7   -0.09    0.45
  -1   5   7    0.34    0.57
   0  -5   7    0.06    0.26
   0  -5   7    0.53    0.26
   0  -5  -7    0.61    0.38
   0  -5   7    0.45    0.51
   0  -5   7    0.18    0.56
   0   5   7    0.56    0.36
   0   5   7    0.15    0.60
   0   5   7    0.50    0.40
   0   5   7    0.24    0.42
  -1  -5  -7    2.15    0.46
   1  -5   7    2.66    0.38
   1  -5   7    2.08    0.61
   1  -5   7    2.26    0.69
   1  -5   7    2.42    0.40
   1   5   7    2.71    0.70
   1   5   7    2.43    0.49
   1   5   7    2.27    0.70
   1   5   7    1.80    0.43
  -2  -5  -7    1.76    0.45
   2  -5   7    1.65    0.37
   2  -5   7    2.08    0.65
   2  -5   7    1.59    0.44
   2  -5   7    0.78    0.70
   2   5   7    1.20    0.41
   2   5   7    1.56    0.50
   2   5   7    1.87    0.70
   2   5   7    1.35    0.47
  -2   5  -7    2.36    0.44
  -3  -5  -7   -0.11    0.36
   3  -5   7    0.60    0.54
   3  -5   7   -1.22    0.67
   3  -5   7   -0.33    0.34
   3   5   7   -0.56    0.33
   3   5   7    0.02    0.57
  -3   5  -7    0.52    0.52
   3   5   7    1.04    0.43
  -4  -5  -7    0.40    0.42
   4   5   7    0.66    0.46
   4   5   7    0.55    0.70
  -5  -6   7   -0.31    0.70
   5  -6  -7    1.09    0.49
  -5   6   7    1.31    0.63
  -5   6   7    0.09    0.38
   4  -6  -7    1.55    0.48
  -4  -6   7    0.63    0.58
  -4  -6   7    1.05    0.44
  -4  -6   7    1.98    0.36
  -4  -6   7    0.46    0.25
  -4   6   7    0.73    0.37
  -4   6   7   -0.12    0.71
  -3  -6   7    1.88    0.32
   3  -6  -7    0.84    0.43
  -3  -6   7    0.80    0.25
  -3  -6   7    1.82    0.50
  -3  -6   7    1.09    0.59
  -3   6   7    1.07    0.38
  -3   6   7    1.05    0.63
   2  -6  -7    4.33    0.77
  -1  -6   7    1.58    0.58
  -1  -6   7    1.83    0.58
  -1   6   7    1.21    0.53
  -1   6   7    2.67    0.71
  -1   6   7    2.40    0.47
  -1   6   7    1.83    0.45
  -1  -6  -7    0.38    0.39
   1  -6   7    0.44    0.51
   1   6   7    0.25    0.34
   1   6   7   -0.19    0.43
   1   6   7    0.32    0.61
   2  -6   7    0.69    0.67
  -2  -6  -7    0.94    0.42
   2  -6   7    0.51    0.32
   2  -6   7    0.16    0.31
  -2   6  -7    1.72    0.31
   2   6   7    0.92    0.67
   2   6   7    0.79    0.38
   3  -6   7   -0.73    0.74
   3  -6   7    0.69    0.56
  -3  -6  -7    1.06    0.49
   3  -6   7    0.12    0.33
  -3   6  -7    2.18    0.41
   3   6   7    0.29    0.37
  -5  -7   7    1.08    0.32
  -5   7   7    0.45    0.40
  -4  -7   7    1.55    0.32
   4  -7  -7    0.63    0.45
  -4  -7   7    1.66    0.46
  -4  -7   7    1.80    0.48
  -4  -7   7    0.68    0.63
  -4   7   7    1.20    0.42
  -4   7   7    1.26    0.67
  -3  -7   7    0.17    0.65
   3  -7  -7    0.97    0.47
  -3  -7   7    0.22    0.45
  -3  -7   7    0.05    0.56
   3  -7  -7    1.83    0.59
  -3   7   7    0.05    0.62
  -3   7   7    0.95    0.36
  -2  -7   7    0.32    0.50
  -2  -7   7    0.67    0.52
  -2  -7   7    0.95    0.51
  -2   7   7    0.87    0.37
   0  -7   7   -0.01    0.52
   0  -7   7   -0.66    0.57
   0   7   7    0.42    0.31
   0   7   7    0.38    0.67
  -1  -7  -7    0.30    0.41
   1  -7   7   -0.47    0.63
   1  -7   7    0.35    0.52
   1   7   7    0.34    0.32
   2  -7   7    0.98    0.57
   2  -7   7   -0.11    0.72
  -2  -7  -7    0.58    0.46
   2   7   7    0.45    0.35
   2   7   7    0.96    0.84
  -3  -7  -7    0.93    0.49
   3   7   7    0.62    0.70
   3   7   7    0.61    0.38
  -4  -8   7    1.16    0.47
  -3  -8   7    1.11    0.47
  -2   8   7    0.54    0.64
   0  -8   7    0.30    0.53
   0  -8   7   -0.77    0.63
   0   8   7    0.23    0.28
   0   8   7    0.04    0.65
  -1  -8  -7    0.40    0.38
   1  -8   7    0.60    0.60
   1  -8   7   -0.34    0.70
   1   8   7   -0.05    0.64
   1   8   7    0.61    0.37
  -2  -8  -7   -0.05    0.63
   2   8   7    1.17    0.71
   2   8   7    0.67    0.36
  -1  -9   7    1.67    0.72
  -1  -9   7    1.78    0.78
  -1   9   7    3.04    0.49
   0  -9   7    0.13    0.74
   0   9   7    2.78    0.51
  -6   0   8    1.24    0.50
   6   0  -8   -2.52    1.24
  -6   0   8    0.99    0.49
  -5   0   8    1.51    0.74
   5   0  -8    0.62    1.15
  -5   0   8    2.34    0.46
  -5   0   8    3.22    0.61
  -5   0   8    3.08    0.51
  -4   0   8    3.48    0.64
  -4   0   8    4.29    0.59
  -4   0   8    2.74    0.46
   4   0  -8    2.49    1.35
  -4   0   8    2.89    0.75
   3   0  -8    1.69    1.69
  -3   0   8    2.75    0.70
  -3   0   8    2.84    0.46
  -3   0   8    2.87    0.62
  -3   0   8    3.47    0.53
  -2   0   8    0.32    0.31
  -2   0   8    1.18    0.55
  -2   0   8    0.68    0.37
  -2   0   8    1.42    0.57
  -1   0   8    1.01    0.59
  -1   0   8    0.93    0.53
  -1   0   8    0.87    0.34
  -1   0   8    0.89    0.39
   1   0   8    4.61    0.55
   1   0   8    4.67    0.54
   1   0   8    5.07    0.89
   1   0   8    4.65    0.83
  -1   0  -8    5.84    0.58
  -2   0  -8    1.60    0.45
   2   0   8    1.55    0.63
   2   0   8    1.42    0.47
   2   0   8    0.83    0.46
   2   0   8    1.16    0.67
   3   0   8    0.66    0.69
   3   0   8    0.96    0.47
   3   0   8    2.12    0.65
   3   0   8    1.35    0.53
  -3   0  -8    2.88    0.49
   4   0   8   19.43    1.46
  -6  -1   8    0.45    0.39
  -6  -1   8    0.73    0.44
  -6   1   8   -0.14    0.42
  -6   1   8    0.08    0.45
  -5  -1   8   -0.12    0.59
  -5  -1   8   -0.19    0.34
  -5  -1   8    0.42    0.40
  -5   1   8    0.28    0.44
  -5   1   8    0.21    0.38
  -5   1   8    0.30    0.50
  -5   1   8   -0.22    0.66
  -4  -1   8    0.68    0.62
  -4  -1   8    2.28    0.56
  -4  -1   8    1.40    0.40
  -4  -1   8    2.60    0.48
  -4   1   8    1.23    0.39
  -4   1   8    1.99    0.61
  -4   1   8    2.58    0.54
  -4   1   8    0.47    0.59
  -3  -1   8    0.97    0.52
  -3  -1   8    0.51    0.37
  -3  -1   8    0.44    0.32
  -3  -1   8    0.56    0.54
  -3   1   8    1.27    0.55
  -3   1   8    0.40    0.55
  -3   1   8    1.09    0.41
  -3   1   8    0.29    0.33
  -2  -1   8    0.15    0.51
  -2  -1   8    0.23    0.34
  -2  -1   8    0.07    0.46
  -2  -1   8   -0.09    0.29
  -2   1   8    0.24    0.52
  -2   1   8    0.43    0.35
   2   1  -8   -2.19    1.61
  -2   1   8    0.61    0.37
  -2   1   8   -0.01    0.47
  -1  -1   8    0.92    0.36
  -1  -1   8    0.27    0.54
  -1  -1   8    0.25    0.46
  -1  -1   8    0.30    0.32
  -1   1   8    1.02    0.58
  -1   1   8    0.49    0.33
  -1   1   8    0.61    0.38
  -1   1   8    0.82    0.50
   0  -1   8    1.10    0.52
   0  -1   8    0.86    0.59
   0  -1   8    0.95    0.38
   0  -1   8    0.94    0.35
   0   1   8    1.28    0.55
   0   1   8    1.78    0.44
   0   1   8    1.25    0.62
   0   1   8    1.22    0.37
   3  -1   8    0.00    0.65
   3  -1   8    0.87    0.58
   3  -1   8    0.27    0.45
  -3  -1  -8    0.25    0.41
   3  -1   8    0.35    0.46
   3   1   8    0.63    0.47
   3   1   8    0.47    0.44
  -3   1  -8    0.94    0.41
   3   1   8    0.08    0.65
   3   1   8    1.52    0.62
  -4  -1  -8    1.67    0.48
   4  -1   8    1.66    0.61
   4   1   8    1.19    1.27
   4   1   8    0.49    0.49
  -6  -2   8    1.39    0.44
  -6   2   8    0.59    0.53
  -6   2   8    0.18    0.43
  -5  -2   8   -0.63    0.54
  -5  -2   8    0.39    0.37
  -5  -2   8    1.08    0.47
  -5  -2   8    0.82    0.41
  -5   2   8    0.58    0.55
   5   2  -8    0.73    0.93
  -5   2   8    1.27    0.50
  -5   2   8   -0.51    0.35
  -4  -2   8    0.30    0.42
  -4  -2   8   -0.03    0.58
  -4  -2   8   -0.09    0.55
  -4  -2   8    0.12    0.33
   4   2  -8    0.62    1.07
  -4   2   8   -0.37    0.56
  -4   2   8    0.68    0.44
  -4   2   8   -0.03    0.48
  -4   2   8    0.22    0.36
  -3  -2   8    0.00    0.33
  -3  -2   8    0.81    0.49
  -3  -2   8    0.00    0.29
  -3  -2   8   -0.20    0.47
   3  -2  -8    0.25    0.38
  -3   2   8    0.29    0.53
   3   2  -8   -1.97    0.99
  -3   2   8    0.06    0.36
  -3   2   8    0.43    0.41
  -3   2   8   -0.29    0.52
  -2  -2   8    0.14    0.49
  -2  -2   8    0.31    0.49
  -2  -2   8   -0.02    0.29
   2  -2  -8    1.03    0.44
  -2  -2   8   -0.01    0.31
  -2   2   8    0.36    0.56
  -2   2   8   -0.32    0.49
  -2   2   8   -0.11    0.67
   2   2  -8   -1.66    1.28
  -1   2   8    0.01    0.43
  -1   2   8    0.25    0.55
  -1   2   8    0.34    0.81
  -1   2   8    0.51    0.37
   3  -2   8    0.41    0.71
  -3  -2  -8   -0.39    0.38
   3  -2   8    0.79    0.67
   3  -2   8   -1.11    0.40
   3  -2   8   -0.35    0.65
   3   2   8   -0.06    0.67
   3   2   8    0.80    0.55
   3   2   8   -0.21    0.49
   3   2   8    0.07    0.39
   4  -2   8    1.92    0.68
  -4  -2  -8    0.63    0.44
  -5  -3   8    0.02    0.32
  -5  -3   8    1.01    0.38
  -5  -3   8   -0.38    0.67
  -5  -3   8    0.64    0.47
  -5   3   8    0.32    0.42
  -5   3   8    1.50    0.48
  -5   3   8    0.88    0.60
  -4  -3   8    0.21    0.73
  -4  -3   8    0.66    0.44
  -4  -3   8   -0.09    0.31
  -4  -3   8    1.02    0.38
  -4   3   8   -0.17    0.41
  -4   3   8    0.40    0.35
   4   3  -8    3.50    1.52
  -4   3   8   -0.11    0.53
  -3  -3   8   -0.09    0.29
  -3  -3   8    0.25    0.33
   3  -3  -8    0.09    0.39
  -3  -3   8   -0.16    0.51
  -3  -3   8    0.05    0.45
   3   3  -8   -0.19    0.97
  -3   3   8   -0.03    0.54
  -3   3   8    0.42    0.64
  -3   3   8    0.07    0.59
  -3   3   8    0.04    0.39
  -2  -3   8    0.53    0.31
  -2  -3   8    0.71    0.52
   2  -3  -8    1.70    0.52
  -2  -3   8    0.80    0.31
  -2  -3   8    0.21    0.52
   2   3  -8    1.90    1.29
  -2   3   8    1.07    0.38
  -2   3   8    0.62    0.58
  -2   3   8    0.83    0.39
  -2   3   8    0.41    0.52
   3  -3   8   -0.06    0.69
   3  -3   8    0.36    0.45
   3  -3   8    0.64    0.44
  -3  -3  -8    1.46    0.44
   3  -3   8    1.36    0.59
  -3   3  -8    0.89    0.42
   3   3   8    0.44    0.41
   3   3   8    1.40    0.70
   3   3   8    1.17    0.65
  -5  -4   8    7.14    0.76
  -5  -4   8    5.55    0.59
  -5   4   8    6.95    0.74
   4  -4  -8    2.53    0.57
  -4  -4   8    3.07    0.47
  -4  -4   8    2.21    0.72
  -4  -4   8    2.19    0.39
  -4   4   8    2.90    0.98
  -4   4   8    3.68    0.71
  -4   4   8    2.29    0.68
  -3  -4   8    4.45    0.49
  -3  -4   8    2.84    0.78
  -3  -4   8    3.54    0.45
   3  -4  -8    4.53    0.63
  -3  -4   8    5.23    0.78
  -3   4   8    5.70    0.89
  -3   4   8    4.79    0.66
  -3   4   8    4.31    0.58
  -2  -4   8   32.29    1.74
  -2  -4   8   32.35    1.15
  -2  -4   8   32.86    1.49
  -2  -4   8   32.28    1.15
  -2   4   8   31.97    1.29
  -2   4   8   32.47    1.28
  -2   4   8   30.73    1.78
  -2   4   8   33.67    1.64
   3  -4   8    0.36    0.45
   3  -4   8    2.17    0.71
  -3  -4  -8    0.76    0.53
   3   4   8   -0.16    0.51
   3   4   8   -0.24    0.80
   3   4   8    0.87    0.48
  -3   4  -8    2.77    0.78
   3   4   8    1.40    0.74
  -5   5   8    0.78    0.46
  -4  -5   8    1.28    0.46
   4  -5  -8    0.69    0.48
  -4  -5   8    0.26    0.29
  -4  -5   8    0.60    0.37
  -4  -5   8   -0.39    0.53
  -4   5   8    0.73    0.40
  -4   5   8    0.36    0.61
  -3  -5   8    0.37    0.57
  -3  -5   8    1.69    0.54
  -3   5   8    0.63    0.39
  -3   5   8    0.71    0.41
  -2  -5   8    0.43    0.50
  -2  -5   8    0.16    0.28
  -2   5   8    0.70    0.67
  -2   5   8   -0.83    0.60
  -2   5   8    0.38    0.41
  -2   5   8    0.67    0.39
  -2   5  -8    3.88    0.49
  -3  -5  -8    0.78    0.47
   3  -5   8   -0.49    0.55
   3   5   8    0.45    0.41
   3   5   8    1.16    0.87
  -4  -6   8    0.72    0.70
   4  -6  -8    0.13    0.43
  -4  -6   8    1.37    0.47
  -4  -6   8    0.15    0.32
  -4   6   8    0.78    0.37
  -4   6   8    0.10    0.65
   3  -6  -8   -0.09    0.48
  -3  -6   8    0.15    0.27
  -3  -6   8    0.31    0.24
  -3  -6   8    0.67    0.52
  -3  -6   8   -0.27    0.55
  -3   6   8    0.04    0.57
  -3   6   8    0.77    0.42
  -2  -6   8    0.01    0.50
  -2  -6   8   -0.02    0.26
  -2  -6   8    0.10    0.49
  -2   6   8    1.05    0.65
  -2   6   8    0.58    0.37
   2  -6   8   -0.92    0.33
  -2  -6  -8    0.46    0.41
   2   6   8    1.69    0.47
   2   6   8    0.12    0.70
  -3  -7   8    4.82    0.81
   3  -7  -8    2.27    0.82
  -3   7   8    2.62    0.50
   1  -7   8   -0.29    0.75
  -1  -7  -8    1.03    0.45
   1   7   8    0.65    0.38
  -2  -8   8   -0.43    0.56
  -2   8   8    0.98    0.41
   0  -8   8   -0.47    0.71
   0   8   8    1.73    0.42
  -5   0   9    0.43    0.40
  -5   0   9    0.96    0.56
  -4   0   9    0.49    0.40
  -4   0   9    0.74    0.55
  -4   0   9   -0.08    0.61
  -4   0   9    0.56    0.42
  -3   0   9    1.19    0.56
  -3   0   9    0.18    0.40
  -3   0   9   -0.43    0.55
  -3   0   9   -0.17    0.36
  -2   0   9    0.41    0.37
  -2   0   9    0.03    0.37
  -2   0   9   -0.10    0.53
  -2   0   9    0.56    0.59
  -1   0   9    0.15    0.35
  -1   0   9    0.28    0.57
  -1   0   9    0.19    0.53
  -1   0   9   -0.57    0.34
   0   0   9   -0.22    0.33
   0   0   9   -0.18    0.38
   0   0   9   -0.28    0.61
   0   0   9   -0.14    0.50
   1   0   9    0.32    0.55
  -1   0  -9    0.94    0.36
   1   0   9    0.80    0.66
   1   0   9   -0.40    0.40
   1   0   9    0.29    0.38
   2   0   9   -0.10    0.44
   2   0   9   -0.27    0.49
   2   0   9    0.05    0.69
   2   0   9    0.48    0.59
  -2   0  -9    1.00    0.40
   3   0   9    2.24    1.24
   3   0   9    0.67    0.49
  -5  -1   9    0.55    0.44
  -5  -1   9    1.42    0.55
  -5   1   9    1.37    0.60
  -5   1   9    0.25    0.46
  -4  -1   9    1.49    0.55
  -4  -1   9    1.83    0.49
  -4  -1   9    0.62    0.43
  -4   1   9    3.55    1.00
  -4   1   9    0.10    0.63
  -4   1   9    1.88    0.65
  -4   1   9    1.30    0.45
  -3  -1   9    1.17    0.56
  -3  -1   9    0.82    0.43
  -3  -1   9    1.06    0.40
  -3   1   9    0.98    0.65
  -3   1   9    1.05    0.60
  -3   1   9    0.39    0.38
  -3   1   9    0.60    0.46
  -2  -1   9    0.58    0.36
  -2  -1   9    0.07    0.52
  -2  -1   9    0.07    0.36
  -2  -1   9   -0.24    0.51
  -2   1   9    0.01    0.39
  -2   1   9    0.16    0.57
  -2   1   9    0.32    0.58
  -2   1   9    0.26    0.35
  -1  -1   9    0.55    0.56
  -1  -1   9    0.11    0.35
  -1  -1   9   -0.13    0.59
  -1  -1   9    0.09    0.35
  -1   1   9    0.36    0.59
  -1   1   9    0.09    0.54
  -1   1   9    0.03    0.42
   0  -1   9    1.41    0.68
   0  -1   9    1.06    0.40
   0  -1   9    0.41    0.51
   0  -1   9    0.85    0.40
   0   1   9    1.01    0.39
   0   1   9    0.99    0.58
   0   1   9    0.47    0.77
   0   1   9    0.87    0.44
   1  -1   9    0.34    0.64
   1  -1   9    0.24    0.55
  -1  -1  -9    0.75    0.39
   1  -1   9    0.32    0.40
   1  -1   9   -0.66    0.37
   1   1   9    0.53    0.44
   1   1   9    0.46    0.53
   1   1   9   -0.10    0.63
   1   1   9   -0.28    0.42
   2  -1   9   -0.01    0.41
   2  -1   9    0.01    0.68
  -2  -1  -9    0.86    0.42
   2  -1   9    0.50    0.45
   2  -1   9    0.49    0.79
   2   1   9    0.80    0.61
   2   1   9    0.20    0.44
  -2   1  -9    1.76    0.44
   2   1   9    0.02    0.72
   2   1   9   -0.39    0.50
   3  -1   9    0.60    0.56
   3   1   9    0.32    0.49
   3   1   9    1.58    0.63
  -5  -2   9    1.57    0.56
  -5   2   9    0.61    0.82
  -5   2   9   -0.14    0.40
  -4  -2   9    0.01    0.35
  -4  -2   9   -0.71    0.58
  -4  -2   9    0.42    0.46
  -4  -2   9    0.84    0.49
  -4   2   9   -0.62    0.69
  -4   2   9    0.56    0.38
  -4   2   9    0.61    0.46
  -4   2   9    0.78    0.60
  -3  -2   9    1.15    0.48
  -3  -2   9    0.69    0.61
  -3  -2   9    1.68    0.57
  -3  -2   9    1.14    0.43
  -3   2   9    1.29    0.50
  -3   2   9    0.15    0.63
  -3   2   9    1.33    0.64
  -3   2   9    1.43    0.45
  -2  -2   9   -0.01    0.61
  -2  -2   9    0.25    0.35
  -2  -2   9    0.80    0.57
  -2  -2   9    0.22    0.33
  -2   2   9    0.71    0.61
  -2   2   9    0.54    0.37
  -2   2   9   -0.31    0.38
  -2   2   9    0.24    0.57
  -1  -2   9    0.45    0.53
  -1  -2   9    0.76    0.61
  -1  -2   9    0.60    0.35
  -1  -2   9    0.26    0.36
  -1   2   9    0.50    0.66
  -1   2   9    0.32    0.37
  -1   2   9    0.35    0.54
  -1   2   9   -0.04    0.41
   0  -2   9    1.98    0.45
   0  -2   9    1.46    0.62
   0  -2   9    1.83    0.73
   0  -2   9    1.09    0.41
   0   2   9    2.03    0.69
   0   2   9    1.71    0.44
   0   2   9    2.96    0.57
   1  -2   9   -0.49    0.59
   1  -2   9    0.22    0.64
   1  -2   9   -0.13    0.40
  -1  -2  -9    0.78    0.40
   1  -2   9   -0.15    0.42
   1   2   9    0.18    0.54
   1   2   9    0.01    0.45
   1   2   9    0.26    0.38
  -1   2  -9    1.46    0.37
   1   2   9    1.01    0.64
   2  -2   9    0.81    0.62
   2  -2   9    0.45    0.75
  -2  -2  -9    0.95    0.43
   2  -2   9    0.34    0.43
   2   2   9    0.55    0.54
   2   2   9    0.16    0.44
   2   2   9   -0.30    0.52
  -2   2  -9    1.73    0.43
  -4  -3   9    0.44    0.43
  -4  -3   9    1.16    0.48
  -4  -3   9   -0.02    0.43
  -4   3   9    0.86    0.41
  -4   3   9   -1.12    1.00
  -4   3   9   -0.26    0.65
  -4   3   9    1.63    0.53
  -3  -3   9    0.36    0.32
  -3  -3   9    0.53    0.51
  -3  -3   9   -0.14    0.54
  -3  -3   9    0.00    0.35
  -3   3   9    0.43    0.38
  -3   3   9    0.09    0.44
  -2  -3   9   -0.03    0.33
  -2  -3   9    0.13    0.55
  -2  -3   9    0.43    0.35
  -2  -3   9    0.74    0.59
  -2   3   9    0.51    0.48
  -2   3   9    0.61    0.39
  -2   3   9    0.00    0.57
  -1  -3   9    1.28    0.41
  -1  -3   9    0.98    0.37
  -1  -3   9    1.68    0.69
  -1   3   9    1.75    0.45
  -1   3   9    0.88    0.81
  -1   3   9    0.81    0.60
  -1   3   9    0.36    0.47
   2  -3   9   -0.20    0.56
  -2  -3  -9    1.01    0.45
   2  -3   9    0.45    0.61
   2   3   9    0.46    0.56
   2   3   9   -0.38    0.53
   2   3   9    0.91    0.45
  -4  -4   9    0.90    0.50
  -4   4   9    1.79    0.53
  -4   4   9    0.66    0.40
  -4   4   9    0.37    0.61
  -3  -4   9    0.37    0.34
  -3  -4   9    0.51    0.50
  -3  -4   9   -0.49    0.81
  -3   4   9    1.33    0.54
  -3   4   9    0.65    0.63
  -3   4   9    0.11    0.38
  -2  -4   9    0.14    0.56
  -2  -4   9    0.07    0.31
  -2  -4   9    0.04    0.56
  -2  -4   9    0.41    0.35
  -2   4   9    1.10    0.42
  -2   4   9   -0.69    0.54
  -2   4   9    0.47    0.63
  -2   4   9    0.74    0.56
  -2  -4  -9    0.96    0.49
   2   4   9    1.04    0.43
   2   4   9   -0.33    0.60
  -3  -5   9    0.12    0.32
  -3  -5   9    0.59    0.54
  -3   5   9    0.41    0.39
  -2  -5   9    0.37    0.54
  -2  -5   9    0.02    0.32
  -2   5   9    0.10    0.53
  -2   5   9    0.61    0.36
  -2   5   9    0.35    0.90
  -2   5   9   -1.09    0.64
   1  -5   9   -0.09    0.39
  -1  -5  -9    1.22    0.44
   1   5   9    0.35    0.38
   1   5   9   -0.12    0.51
  -1  -6   9    0.69    0.36
  -1  -6   9    0.39    0.63
  -1   6   9    2.24    0.55
   0  -6   9    0.00    0.35
   0  -6   9   -0.13    0.73
  -3   0  10    1.21    0.83
  -3   0  10    1.22    0.43
  -3   0  10    1.68    0.64
  -2   0  10    1.37    0.67
  -2   0  10    2.12    0.48
  -2   0  10    0.88    0.67
  -1   0  10    1.29    0.69
  -1   0  10    0.13    0.64
  -1   0  10    0.47    0.41
   0   0  10    0.95    0.44
   0   0  10    0.71    0.79
   1   0  10    0.71    0.45
   1   0  10    0.80    0.61
  -3  -1  10    0.69    0.52
  -3  -1  10    1.76    0.75
  -3   1  10    1.55    0.68
  -3   1  10    1.02    0.46
  -3   1  10   -0.11    0.70
  -2  -1  10    0.16    0.63
  -2  -1  10    1.12    0.43
  -2  -1  10    1.33    0.65
  -2   1  10    1.87    0.69
  -2   1  10    0.27    0.70
  -1  -1  10    0.54    0.62
  -1  -1  10    0.31    0.39
  -1  -1  10   -0.56    0.60
  -1   1  10   -0.14    0.71
  -1   1  10   -0.83    0.84
  -1   1  10    0.97    0.89
   0  -1  10   -0.18    0.58
   0  -1  10    0.54    0.38
   0   1  10    0.82    0.63
   0   1  10    0.88    0.52
   1  -1  10    1.18    0.65
   1   1  10    0.44    0.87
   1   1  10    0.92    0.47
  -3   2  10    0.57    0.81
  -3   2  10   -0.54    0.64
  -2  -2  10    0.80    0.61
  -2   2  10    0.27    0.92
  -2   2  10    0.60    0.42
  -1  -2  10    0.73    0.66
  -1  -2  10    0.70    0.71
  -1  -2  10    0.78    0.53
  -1   2  10   -0.40    0.59
  -1   2  10   -0.13    0.38
   0  -2  10    0.89    0.75
   0   2  10    0.98    0.46
   0   2  10   -0.09    0.59
  -2  -3  10    0.43    0.62
  -2   3  10   -0.87    0.62
  -2   3  10    1.12    0.43
  -1  -3  10    1.06    0.71
  -1   3  10   -0.20    0.59
  -1   3  10    1.24    0.44
   0   3  10    1.66    0.44
   0   3  10    0.50    0.66
   0   0   0    0.00    0.00

_computing_structure_solution     'SHELXT 2018/2 (Sheldrick, 2018)'
_exptl_crystal_colour             colourless
_exptl_crystal_description        block
_cell_measurement_reflns_used     1925
_cell_measurement_theta_min       6.504
_cell_measurement_theta_max       55.88
_exptl_absorpt_correction_type    multi-scan
_exptl_absorpt_process_details    'Bruker APEX3'
_exptl_absorpt_correction_T_min   0.891
_exptl_absorpt_correction_T_max   1.000
_diffrn_measurement_device_type   'Bruker D8 Venture'
;
_shelx_hkl_checksum    7548

# start Validation Reply Form
_vrf_PLAT029_shelx
;
PROBLEM: _diffrn_measured_fraction_theta_full value Low .      0.938 Why?  
RESPONSE: This results from the intergrowth of the measured 
crystal. As a consequence, several reflections were removed 
during the absorption correction. However, the resulting 
data was still sufficient for a reasonable structure solution. 
;
_vrf_PLAT097_shelx
;
PROBLEM: Large Reported Max.  (Positive) Residual Density       0.97 eA-3  
RESPONSE: This results from the intergrowth of the measured 
crystal. As a consequence, several reflections have higher 
intensity than expected, which in return leads to this high 
positve residual density. However, the resulting data was 
still sufficient for a reasonable structure solution.  
;
_vrf_PLAT911_shelx
;
PROBLEM: Missing FCF Refl Between Thmin & STh/L=    0.594         53 Report
RESPONSE: This results from the intergrowth of the measured 
crystal. As a consequence, several reflections were removed 
during the absorption correction. However, the resulting 
data was still sufficient for a reasonable structure solution. 
;
# end Validation Reply Form
