# Supplementary material for: Resolving a Nearly Two‐Centuries‐Old Mystery: On the Structural Chemistry and Physicochemical Properties of Compounds Associated With the Term Ammelide
Source: Chemistry. 2025 Dec 31;32(9):e03587. doi: 10.1002/chem.202503587 (PMC12958097; doi:10.1002/chem.202503587)
Supplement: Supplementary file 2 — Supporting File 1: chem70637‐sup‐0002‐SuppMat.zip [file CHEM-32-e03587-s001.zip › AmmelidiumNitrate.cif]

 
data_shelx
 
_audit_creation_method            'SHELXL-2018/3'
_shelx_SHELXL_version_number      '2018/3'
_chemical_name_systematic         ?
_chemical_name_common             ?
_chemical_melting_point           ?
_chemical_formula_moiety          ?
_chemical_formula_sum
 'C3 H5 N5 O5' 
_chemical_formula_weight          191.12

loop_
 _atom_type_symbol
 _atom_type_description
 _atom_type_scat_dispersion_real
 _atom_type_scat_dispersion_imag
 _atom_type_scat_source
 'C'  'C'   0.0033   0.0016
 'International Tables Vol C Tables 4.2.6.8 and 6.1.1.4'
 'H'  'H'   0.0000   0.0000
 'International Tables Vol C Tables 4.2.6.8 and 6.1.1.4'
 'N'  'N'   0.0061   0.0033
 'International Tables Vol C Tables 4.2.6.8 and 6.1.1.4'
 'O'  'O'   0.0106   0.0060
 'International Tables Vol C Tables 4.2.6.8 and 6.1.1.4'
 
_space_group_crystal_system       monoclinic
_space_group_IT_number            14
_space_group_name_H-M_alt         'P 21/n'
_space_group_name_Hall            '-P 2yn'
 
_shelx_space_group_comment
;
The symmetry employed for this shelxl refinement is uniquely defined
by the following loop, which should always be used as a source of
symmetry information in preference to the above space-group names.
They are only intended as comments.
;
 
loop_
 _space_group_symop_operation_xyz
 'x, y, z'
 '-x+1/2, y+1/2, -z+1/2'
 '-x, -y, -z'
 'x-1/2, -y-1/2, z-1/2'
 
_cell_length_a                    6.2224(4)
_cell_length_b                    4.6285(2)
_cell_length_c                    23.7842(15)
_cell_angle_alpha                 90
_cell_angle_beta                  94.006(2)
_cell_angle_gamma                 90
_cell_volume                      683.32(7)
_cell_formula_units_Z             4
_cell_measurement_temperature     173(2)
_cell_measurement_reflns_used     2365
_cell_measurement_theta_min       6.670
_cell_measurement_theta_max       55.77
 
_exptl_crystal_description        block
_exptl_crystal_colour             colourless
_exptl_crystal_density_meas       ?
_exptl_crystal_density_method     ?
_exptl_crystal_density_diffrn     1.858          
_exptl_crystal_F_000              392
_exptl_transmission_factor_min    ?
_exptl_transmission_factor_max    ?
_exptl_crystal_size_max           0.050
_exptl_crystal_size_mid           0.050
_exptl_crystal_size_min           0.050
_exptl_absorpt_coefficient_mu     0.175
_shelx_estimated_absorpt_T_min    0.991
_shelx_estimated_absorpt_T_max    0.991
_exptl_absorpt_correction_type    multi-scan
_exptl_absorpt_correction_T_min   0.834
_exptl_absorpt_correction_T_max   1.000
_exptl_absorpt_process_details    'Bruker APEX3'
_exptl_absorpt_special_details    ?
_diffrn_ambient_temperature       173(2)
_diffrn_radiation_wavelength      0.71073
_diffrn_radiation_type            MoK\a
_diffrn_source                    ?
_diffrn_measurement_device_type   'Bruker D8 Venture'
_diffrn_measurement_method        ?
_diffrn_detector_area_resol_mean  ?
_diffrn_reflns_number             1465
_diffrn_reflns_av_unetI/netI      0.0270
_diffrn_reflns_av_R_equivalents   ?
_diffrn_reflns_limit_h_min        -7
_diffrn_reflns_limit_h_max        7
_diffrn_reflns_limit_k_min        0
_diffrn_reflns_limit_k_max        5
_diffrn_reflns_limit_l_min        0
_diffrn_reflns_limit_l_max        29
_diffrn_reflns_theta_min          3.334
_diffrn_reflns_theta_max          26.388
_diffrn_reflns_theta_full         25.242
_diffrn_measured_fraction_theta_max   0.982
_diffrn_measured_fraction_theta_full  0.988
_diffrn_reflns_Laue_measured_fraction_max    0.982
_diffrn_reflns_Laue_measured_fraction_full   0.988
_diffrn_reflns_point_group_measured_fraction_max   0.982
_diffrn_reflns_point_group_measured_fraction_full  0.988
_reflns_number_total              1465
_reflns_number_gt                 1381
_reflns_threshold_expression      'I > 2\s(I)'
_reflns_Friedel_coverage          0.000
_reflns_Friedel_fraction_max      .
_reflns_Friedel_fraction_full     .
 
_reflns_special_details
;
 _reflns_Friedel_fraction is defined as the number of unique
 Friedel pairs measured divided by the number that would be
 possible theoretically, ignoring centric projections and
 systematic absences. Completness statistics refer to single and
 composite reflections containing twin component 1 only.
;
 
_computing_data_collection        ?
_computing_cell_refinement        ?
_computing_data_reduction         ?
_computing_structure_solution     'SHELXT 2018/2 (Sheldrick, 2018)'
_computing_structure_refinement 'SHELXL-2018/3 (Sheldrick, 2018)'
_computing_molecular_graphics     ?
_computing_publication_material   ?
_refine_special_details
;
 Refined as a 2-component twin.
;
_refine_ls_structure_factor_coef  Fsqd
_refine_ls_matrix_type            full
_refine_ls_weighting_scheme       calc
_refine_ls_weighting_details
'w=1/[\s^2^(Fo^2^)+(0.0301P)^2^+0.4116P] where P=(Fo^2^+2Fc^2^)/3'
_atom_sites_solution_primary      ?
_atom_sites_solution_secondary    ?
_atom_sites_solution_hydrogens    difmap
_refine_ls_hydrogen_treatment     refall
_refine_ls_extinction_method      none
_refine_ls_extinction_coef        .
_refine_ls_number_reflns          1465
_refine_ls_number_parameters      139
_refine_ls_number_restraints      0
_refine_ls_R_factor_all           0.0367
_refine_ls_R_factor_gt            0.0319
_refine_ls_wR_factor_ref          0.0844
_refine_ls_wR_factor_gt           0.0799
_refine_ls_goodness_of_fit_ref    1.161
_refine_ls_restrained_S_all       1.161
_refine_ls_shift/su_max           0.000
_refine_ls_shift/su_mean          0.000
 
loop_
 _atom_site_label
 _atom_site_type_symbol
 _atom_site_fract_x
 _atom_site_fract_y
 _atom_site_fract_z
 _atom_site_U_iso_or_equiv
 _atom_site_adp_type
 _atom_site_occupancy
 _atom_site_site_symmetry_order  
 _atom_site_calc_flag
 _atom_site_refinement_flags_posn
 _atom_site_refinement_flags_adp
 _atom_site_refinement_flags_occupancy
 _atom_site_disorder_assembly
 _atom_site_disorder_group
O1 O 0.2356(2) 1.1287(3) 0.29884(6) 0.0245(3) Uani 1 1 d . . . . .
O2 O 0.8211(2) 0.5384(3) 0.30332(6) 0.0240(3) Uani 1 1 d . . . . .
O3 O 0.6607(2) 1.0031(3) 0.46589(6) 0.0260(4) Uani 1 1 d . . . . .
O4 O 0.8903(2) 1.0516(3) 0.40216(5) 0.0213(3) Uani 1 1 d . . . . .
O5 O 0.9341(2) 0.7182(3) 0.46586(6) 0.0233(3) Uani 1 1 d . . . . .
N1 N 0.2793(2) 0.7842(3) 0.36664(6) 0.0157(3) Uani 1 1 d . . . . .
N2 N 0.5293(3) 0.8370(4) 0.29931(7) 0.0173(3) Uani 1 1 d . . . . .
N3 N 0.5832(2) 0.4960(3) 0.37039(6) 0.0149(3) Uani 1 1 d . . . . .
N4 N 0.3313(3) 0.4398(4) 0.43658(7) 0.0187(4) Uani 1 1 d . . . . .
N5 N 0.8292(2) 0.9246(3) 0.44510(6) 0.0145(3) Uani 1 1 d . . . . .
C1 C 0.3395(3) 0.9311(4) 0.31915(7) 0.0158(4) Uani 1 1 d . . . . .
C2 C 0.6555(3) 0.6191(4) 0.32221(7) 0.0155(4) Uani 1 1 d . . . . .
C3 C 0.3956(3) 0.5699(4) 0.39226(7) 0.0139(4) Uani 1 1 d . . . . .
H1 H 0.163(4) 0.838(5) 0.3800(10) 0.025(6) Uiso 1 1 d . . . . .
H2 H 0.571(4) 0.904(6) 0.2698(11) 0.034(7) Uiso 1 1 d . . . . .
H3 H 0.666(4) 0.364(6) 0.3854(9) 0.022(6) Uiso 1 1 d . . . . .
H4 H 0.418(4) 0.306(6) 0.4529(10) 0.029(6) Uiso 1 1 d . . . . .
H5 H 0.204(4) 0.495(5) 0.4494(9) 0.021(6) Uiso 1 1 d . . . . .
 
loop_
 _atom_site_aniso_label
 _atom_site_aniso_U_11
 _atom_site_aniso_U_22
 _atom_site_aniso_U_33
 _atom_site_aniso_U_23
 _atom_site_aniso_U_13
 _atom_site_aniso_U_12
O1 0.0259(7) 0.0238(7) 0.0236(7) 0.0069(6) 0.0008(6) 0.0086(6)
O2 0.0194(7) 0.0337(8) 0.0199(7) -0.0006(6) 0.0077(5) 0.0083(6)
O3 0.0159(7) 0.0300(8) 0.0334(8) 0.0060(6) 0.0109(6) 0.0100(6)
O4 0.0229(7) 0.0244(7) 0.0174(6) 0.0062(6) 0.0063(5) 0.0037(6)
O5 0.0212(7) 0.0231(7) 0.0259(7) 0.0076(6) 0.0038(6) 0.0113(6)
N1 0.0114(7) 0.0179(8) 0.0182(8) 0.0006(6) 0.0034(6) 0.0032(6)
N2 0.0175(8) 0.0218(8) 0.0129(7) 0.0035(6) 0.0036(6) 0.0025(6)
N3 0.0137(7) 0.0151(8) 0.0158(7) 0.0006(6) 0.0017(6) 0.0040(6)
N4 0.0167(8) 0.0204(9) 0.0198(8) 0.0047(7) 0.0055(6) 0.0035(7)
N5 0.0129(7) 0.0160(8) 0.0144(7) -0.0003(6) 0.0004(6) 0.0015(6)
C1 0.0167(8) 0.0179(9) 0.0124(8) -0.0021(7) -0.0011(7) 0.0000(8)
C2 0.0153(8) 0.0191(9) 0.0121(8) -0.0038(7) 0.0008(6) -0.0001(7)
C3 0.0122(8) 0.0147(9) 0.0148(8) -0.0030(7) 0.0003(6) -0.0005(7)
 
_geom_special_details
;
 All esds (except the esd in the dihedral angle between two l.s. planes)
 are estimated using the full covariance matrix.  The cell esds are taken
 into account individually in the estimation of esds in distances, angles
 and torsion angles; correlations between esds in cell parameters are only
 used when they are defined by crystal symmetry.  An approximate (isotropic)
 treatment of cell esds is used for estimating esds involving l.s. planes.
;
 
loop_
 _geom_bond_atom_site_label_1
 _geom_bond_atom_site_label_2
 _geom_bond_distance
 _geom_bond_site_symmetry_2
 _geom_bond_publ_flag
O1 C1 1.202(2) . ?
O2 C2 1.212(2) . ?
O3 N5 1.2444(19) . ?
O4 N5 1.260(2) . ?
O5 N5 1.240(2) . ?
N1 C3 1.348(2) . ?
N1 C1 1.392(2) . ?
N2 C2 1.367(2) . ?
N2 C1 1.373(2) . ?
N3 C3 1.355(2) . ?
N3 C2 1.383(2) . ?
N4 C3 1.301(2) . ?
 
loop_
 _geom_angle_atom_site_label_1
 _geom_angle_atom_site_label_2
 _geom_angle_atom_site_label_3
 _geom_angle
 _geom_angle_site_symmetry_1
 _geom_angle_site_symmetry_3
 _geom_angle_publ_flag
C3 N1 C1 124.04(16) . . ?
C2 N2 C1 125.51(17) . . ?
C3 N3 C2 123.57(16) . . ?
O5 N5 O3 120.10(16) . . ?
O5 N5 O4 120.14(15) . . ?
O3 N5 O4 119.74(15) . . ?
O1 C1 N2 123.71(17) . . ?
O1 C1 N1 122.01(17) . . ?
N2 C1 N1 114.25(16) . . ?
O2 C2 N2 124.01(18) . . ?
O2 C2 N3 120.95(17) . . ?
N2 C2 N3 115.03(16) . . ?
N4 C3 N1 121.40(16) . . ?
N4 C3 N3 121.09(17) . . ?
N1 C3 N3 117.52(16) . . ?
 
_refine_diff_density_max    0.202
_refine_diff_density_min   -0.221
_refine_diff_density_rms    0.052

_shelx_res_file
;
TITL cv292_0m_4_a.res in P2(1)/n
    shelx.res
    created by SHELXL-2018/3 at 15:07:00 on 13-Dec-2024
REM Old TITL cv292_0m_4 in P2(1)/n
REM SHELXT solution in P2(1)/n
REM R1 0.127,  Rweak 0.003,  Alpha 0.040,  Orientation as input
REM Formula found by SHELXT:  C7 O6
CELL  0.71073   6.2224   4.6285  23.7842   90.000   94.006   90.000
ZERR    4.000   0.0004   0.0002   0.0015    0.000    0.002    0.000
LATT  1
SYMM 1/2-X, 1/2+Y, 1/2-Z
SFAC C H N O
UNIT 12 20 20 20
TEMP -100.150
SIZE 0.05 0.05 0.05
L.S. 10
BOND
LIST 4
ACTA
SHEL 6.5 0
OMIT 0 55
FMAP 2
PLAN -20
WGHT    0.030100    0.411600
BASF   0.18492
FVAR       1.21814
O1    4    0.235645    1.128721    0.298843    11.00000    0.02589    0.02384 =
         0.02356    0.00692    0.00075    0.00860
O2    4    0.821143    0.538378    0.303319    11.00000    0.01940    0.03373 =
         0.01989   -0.00057    0.00769    0.00835
O3    4    0.660680    1.003133    0.465887    11.00000    0.01594    0.03001 =
         0.03337    0.00600    0.01093    0.00998
O4    4    0.890254    1.051598    0.402159    11.00000    0.02289    0.02436 =
         0.01741    0.00616    0.00626    0.00372
O5    4    0.934097    0.718228    0.465864    11.00000    0.02122    0.02310 =
         0.02586    0.00764    0.00380    0.01131
N1    3    0.279283    0.784185    0.366640    11.00000    0.01140    0.01789 =
         0.01823    0.00059    0.00341    0.00317
N2    3    0.529297    0.836962    0.299311    11.00000    0.01751    0.02182 =
         0.01288    0.00352    0.00358    0.00253
N3    3    0.583234    0.496040    0.370394    11.00000    0.01370    0.01512 =
         0.01585    0.00060    0.00172    0.00397
N4    3    0.331252    0.439809    0.436581    11.00000    0.01667    0.02036 =
         0.01979    0.00466    0.00548    0.00348
N5    3    0.829191    0.924603    0.445099    11.00000    0.01291    0.01601 =
         0.01437   -0.00033    0.00039    0.00153
C1    1    0.339533    0.931110    0.319149    11.00000    0.01675    0.01793 =
         0.01240   -0.00207   -0.00115    0.00004
C2    1    0.655467    0.619124    0.322209    11.00000    0.01527    0.01913 =
         0.01207   -0.00375    0.00081   -0.00007
C3    1    0.395564    0.569882    0.392256    11.00000    0.01223    0.01466 =
         0.01477   -0.00304    0.00033   -0.00054
H1    2    0.163333    0.837844    0.380007    11.00000    0.02514
H2    2    0.570948    0.904427    0.269775    11.00000    0.03359
H3    2    0.665786    0.363651    0.385385    11.00000    0.02176
H4    2    0.418139    0.305848    0.452850    11.00000    0.02942
H5    2    0.203935    0.494889    0.449437    11.00000    0.02082
HKLF 5


REM  cv292_0m_4_a.res in P2(1)/n
REM wR2 = 0.0844, GooF = S = 1.161, Restrained GooF = 1.161 for all data
REM R1 = 0.0319 for 1381 Fo > 4sig(Fo) and 0.0367 for all 1465 data
REM 139 parameters refined using 0 restraints

END

WGHT      0.0299      0.4151

REM Highest difference peak  0.202,  deepest hole -0.221,  1-sigma level  0.052
Q1    1   0.4725  0.5014  0.3758  11.00000  0.05    0.20
Q2    1   0.0202  1.0633  0.3870  11.00000  0.05    0.20
Q3    1   0.3270  0.6391  0.3661  11.00000  0.05    0.17
Q4    1   0.8593  0.2768  0.4023  11.00000  0.05    0.17
Q5    1   0.8861  0.3135  0.4872  11.00000  0.05    0.17
Q6    1   1.0935  0.2821  0.4914  11.00000  0.05    0.16
Q7    1   0.1228  0.3285  0.4985  11.00000  0.05    0.16
Q8    1   0.4837  0.5957  0.4767  11.00000  0.05    0.16
Q9    1   0.7081  0.1425  0.4906  11.00000  0.05    0.16
Q10   1   0.1408  1.2732  0.3258  11.00000  0.05    0.15
Q11   1  -0.0038  0.9272  0.4060  11.00000  0.05    0.15
Q12   1   0.7828  0.4382  0.2735  11.00000  0.05    0.15
Q13   1   1.3068  0.1797  0.5096  11.00000  0.05    0.15
Q14   1   0.1832  1.1852  0.3608  11.00000  0.05    0.14
Q15   1   0.6303  0.6071  0.3547  11.00000  0.05    0.14
Q16   1   0.3070  0.4845  0.4872  11.00000  0.05    0.14
Q17   1   0.5855  0.4924  0.3431  11.00000  0.05    0.14
Q18   1   0.1245  0.9805  0.2773  11.00000  0.05    0.14
Q19   1   1.0080  0.5461  0.3248  11.00000  0.05    0.14
Q20   1   0.2563  0.3640  0.4008  11.00000  0.05    0.14
;
_shelx_res_checksum   27337

_shelx_hkl_file
;
   1   0   0 0.26331 0.16442   1
  -2   0   1 2900.85 74.6596  -2
   2   0   0 2900.85 74.6596   1
   3   0   0 -0.5782 0.65284   1
  -4   0   2 1832.57 35.2008  -2
   4   0   0 1832.57 35.2008   1
  -5   0   3 53.9139 3.76687  -2
   5   0   0 53.9139 3.76687   1
  -6   0   3 171.649 10.0345  -2
   6   0   0 171.649 10.0345   1
  -7   0   4 13.4143 3.63831  -2
   7   0   0 13.4143 3.63831   1
   0   1   0 -0.2174 0.21418  -2
   0   1   0 -0.2174 0.21418   1
  -1   1   1 1368.45 57.6447  -2
   1   1   0 1368.45 57.6447   1
  -2   1   1 411.514 4.60434  -2
   2   1   0 411.514 4.60434   1
   3   1   0 109.605 1.64184   1
  -4   1   2 138.949 2.55977  -2
   4   1   0 138.949 2.55977   1
  -5   1   3 636.982 12.1101  -2
   5   1   0 636.982 12.1101   1
  -6   1   3 150.592 6.55370  -2
   6   1   0 150.592 6.55370   1
  -7   1   4 55.9483 4.23898  -2
   7   1   0 55.9483 4.23898   1
   0   2   0 6063.28 138.935  -2
   0   2   0 6063.28 138.935   1
   1   2   0 248.571 3.28807   1
  -2   2   1 645.701 7.14381  -2
   2   2   0 645.701 7.14381   1
  -3   2   2 109.497 4.84878  -2
   3   2   0 109.497 4.84878   1
  -4   2   2 1887.02 21.5903  -2
   4   2   0 1887.02 21.5903   1
  -5   2   3 512.277 7.00123  -2
   5   2   0 512.277 7.00123   1
  -6   2   3 317.047 6.63045  -2
   6   2   0 317.047 6.63045   1
  -7   2   4 36.9190 4.82024  -2
   7   2   0 36.9190 4.82024   1
   0   3   0 -0.6676 0.43831  -2
   0   3   0 -0.6676 0.43831   1
  -1   3   1 641.682 29.6339  -2
   1   3   0 641.682 29.6339   1
  -2   3   1 -1.0618 0.67021  -2
   2   3   0 -1.0618 0.67021   1
  -3   3   2 556.090 14.5689  -2
   3   3   0 556.090 14.5689   1
  -4   3   2 212.213 3.51734  -2
   4   3   0 212.213 3.51734   1
  -5   3   3 405.974 5.98468  -2
   5   3   0 405.974 5.98468   1
  -6   3   3 24.4047 1.59637  -2
   6   3   0 24.4047 1.59637   1
   0   4   0 101.984 2.68780  -2
   0   4   0 101.984 2.68780   1
  -1   4   1 44.4780 3.36054  -2
   1   4   0 44.4780 3.36054   1
  -2   4   1 46.4324 2.21055  -2
   2   4   0 46.4324 2.21055   1
  -3   4   2 -0.2325 1.63357  -2
   3   4   0 -0.2325 1.63357   1
  -4   4   2 53.0483 2.68818  -2
   4   4   0 53.0483 2.68818   1
  -5   4   3 108.249 3.84518  -2
   5   4   0 108.249 3.84518   1
   0   5   0 8.84107 2.30826  -2
   0   5   0 8.84107 2.30826   1
  -2   5   1 137.645 3.97777  -2
   2   5   0 137.645 3.97777   1
  -3   5   2 173.206 6.28340  -2
   3   5   0 173.206 6.28340   1
  -7   0   3 86.2710 7.41643  -2
  -7   0   1 86.2710 7.41643   1
  -6   0   2 -0.5915 2.54239  -2
  -6   0   1 -0.5915 2.54239   1
  -5   0   2 257.318 11.0025  -2
  -5   0   1 257.318 11.0025   1
  -4   0   1 1.29873 1.06261  -2
  -4   0   1 1.29873 1.06261   1
  -3   0   1 6193.39 150.261   1
   2   0   0 688.840 10.3943  -2
  -2   0   1 688.840 10.3943   1
  -1   0   1 210.191 3.37060   1
   1   0   1 340.061 5.94940   1
  -2   0   2 1141.70 21.1950  -2
   2   0   1 1141.70 21.1950   1
   3   0   1 772.808 13.6694   1
  -4   0   3 -5.1570 0.91874  -2
   4   0   1 -5.1570 0.91874   1
  -5   0   4 -0.2839 2.62756  -2
   5   0   1 -0.2839 2.62756   1
  -7   0   5 406.484 18.6605  -2
   7   0   1 406.484 18.6605   1
  -7   1   3 79.7186 5.07170  -2
  -7   1   1 79.7186 5.07170   1
  -6   1   2 -0.0966 1.91786  -2
  -6   1   1 -0.0966 1.91786   1
  -5   1   2 105.592 2.23645  -2
  -5   1   1 105.592 2.23645   1
  -4   1   1 64.7149 1.26756  -2
  -4   1   1 64.7149 1.26756   1
  -3   1   1 174.950 2.30869   1
   2   1   0 209.623 2.83185  -2
  -2   1   1 209.623 2.83185   1
  -1   1   1 1677.04 28.9318   1
   0   1   1 313.025 3.28127  -2
   0   1   1 313.025 3.28127   1
  -1   1   2 473.873 20.5877  -2
   1   1   1 473.873 20.5877   1
  -2   1   2 618.103 6.99437  -2
   2   1   1 618.103 6.99437   1
   3   1   1 381.536 4.00313   1
  -4   1   3 168.222 2.89870  -2
   4   1   1 168.222 2.89870   1
  -5   1   4 83.7749 4.39103  -2
   5   1   1 83.7749 4.39103   1
  -6   1   4 475.652 14.1442  -2
   6   1   1 475.652 14.1442   1
  -7   1   5 110.835 5.94762  -2
   7   1   1 110.835 5.94762   1
  -6   2   2 9.86253 1.58088  -2
  -6   2   1 9.86253 1.58088   1
  -5   2   2 124.055 2.33997  -2
  -5   2   1 124.055 2.33997   1
  -4   2   1 1345.77 16.6778  -2
  -4   2   1 1345.77 16.6778   1
  -3   2   1 2.22399 1.25698  -2
  -3   2   1 2.22399 1.25698   1
   2   2   0 513.918 5.85595  -2
  -2   2   1 513.918 5.85595   1
   1   2   0 50.0523 5.59817  -2
  -1   2   1 50.0523 5.59817   1
   0   2   1 240.485 3.23897  -2
   0   2   1 240.485 3.23897   1
   1   2   1 3412.25 45.9804   1
  -2   2   2 516.913 5.44870  -2
   2   2   1 516.913 5.44870   1
  -3   2   3 102.333 14.6376  -2
   3   2   1 102.333 14.6376   1
  -4   2   3 478.152 6.15937  -2
   4   2   1 478.152 6.15937   1
  -5   2   4 116.079 3.00374  -2
   5   2   1 116.079 3.00374   1
  -6   2   4 224.375 5.10519  -2
   6   2   1 224.375 5.10519   1
  -7   2   5 11.0126 3.94901  -2
   7   2   1 11.0126 3.94901   1
  -6   3   2 106.817 2.86228  -2
  -6   3   1 106.817 2.86228   1
  -5   3   2 433.064 6.85839  -2
  -5   3   1 433.064 6.85839   1
  -4   3   1 62.2881 1.63068  -2
  -4   3   1 62.2881 1.63068   1
  -3   3   1 838.762 29.4270  -2
  -3   3   1 838.762 29.4270   1
   2   3   0 20.0626 0.92740  -2
  -2   3   1 20.0626 0.92740   1
  -1   3   1 604.841 8.05833   1
   0   3   1 7.78590 0.55460  -2
   0   3   1 7.78590 0.55460   1
  -1   3   2 83.5912 14.1892  -2
   1   3   1 83.5912 14.1892   1
  -2   3   2 51.6079 1.91871  -2
   2   3   1 51.6079 1.91871   1
  -3   3   3 633.499 16.2773  -2
   3   3   1 633.499 16.2773   1
  -4   3   3 1079.04 13.7892  -2
   4   3   1 1079.04 13.7892   1
  -5   3   4 5.60600 0.93211  -2
   5   3   1 5.60600 0.93211   1
  -6   3   4 63.3728 2.34282  -2
   6   3   1 63.3728 2.34282   1
  -5   4   2 5.04711 1.66457  -2
  -5   4   1 5.04711 1.66457   1
  -4   4   1 62.1025 2.82895  -2
  -4   4   1 62.1025 2.82895   1
  -3   4   1 78.1191 4.35037  -2
  -3   4   1 78.1191 4.35037   1
   2   4   0 81.6547 2.99255  -2
  -2   4   1 81.6547 2.99255   1
  -1   4   1 78.0382 2.27436   1
   0   4   1 151.933 2.66908  -2
   0   4   1 151.933 2.66908   1
  -1   4   2 73.0788 3.13319  -2
   1   4   1 73.0788 3.13319   1
  -2   4   2 1.16738 0.81150  -2
   2   4   1 1.16738 0.81150   1
  -3   4   3 263.441 7.29952  -2
   3   4   1 263.441 7.29952   1
  -4   4   3 103.988 3.72010  -2
   4   4   1 103.988 3.72010   1
  -5   4   4 39.4665 2.83091  -2
   5   4   1 39.4665 2.83091   1
  -3   5   1 17.2289 4.20667  -2
  -3   5   1 17.2289 4.20667   1
   2   5   0 80.2797 3.27698  -2
  -2   5   1 80.2797 3.27698   1
   0   5   1 3.65288 0.58103  -2
   0   5   1 3.65288 0.58103   1
  -2   5   2 18.0527 1.54722  -2
   2   5   1 18.0527 1.54722   1
  -3   5   3 16.8629 2.48270  -2
   3   5   1 16.8629 2.48270   1
  -7   0   2 6.45747 3.85820  -2
  -7   0   2 6.45747 3.85820   1
  -6   0   1 5.33090 2.90636  -2
  -6   0   2 5.33090 2.90636   1
  -5   0   1 71.5447 4.97737  -2
  -5   0   2 71.5447 4.97737   1
   4   0   0 3119.89 49.0400  -2
  -4   0   2 3119.89 49.0400   1
  -3   0   2 -1.4393 0.25959   1
   2   0   1 4735.14 113.216  -2
  -2   0   2 4735.14 113.216   1
  -1   0   2 0.26440 0.18395   1
   1   0   2 0.15382 0.17342   1
  -2   0   3 1206.51 19.9302  -2
   2   0   2 1206.51 19.9302   1
   3   0   2 -1.2941 0.51151   1
  -4   0   4 491.310 16.3027  -2
   4   0   2 491.310 16.3027   1
  -5   0   5 -11.105 2.66134  -2
   5   0   2 -11.105 2.66134   1
  -7   0   6 -2.0417 2.78750  -2
   7   0   2 -2.0417 2.78750   1
  -7   1   2 -1.7762 2.14242  -2
  -7   1   2 -1.7762 2.14242   1
  -6   1   1 3.32841 2.03505  -2
  -6   1   2 3.32841 2.03505   1
  -5   1   1 31.6683 1.24098  -2
  -5   1   2 31.6683 1.24098   1
   4   1   0 354.730 4.83546  -2
  -4   1   2 354.730 4.83546   1
  -3   1   2 33.9099 0.80697   1
   2   1   1 364.839 4.02591  -2
  -2   1   2 364.839 4.02591   1
   1   1   1 647.430 30.8316  -2
  -1   1   2 647.430 30.8316   1
   0   1   2 3742.73 61.9235  -2
   0   1   2 3742.73 61.9235   1
  -1   1   3 831.416 33.2481  -2
   1   1   2 831.416 33.2481   1
  -2   1   3 261.841 3.09813  -2
   2   1   2 261.841 3.09813   1
   3   1   2 933.335 8.36357   1
  -4   1   4 373.224 5.54375  -2
   4   1   2 373.224 5.54375   1
  -5   1   5 293.473 8.51152  -2
   5   1   2 293.473 8.51152   1
  -6   1   5 99.8525 5.24897  -2
   6   1   2 99.8525 5.24897   1
  -7   1   6 34.2145 3.54299  -2
   7   1   2 34.2145 3.54299   1
  -6   2   1 2.64775 1.04512  -2
  -6   2   2 2.64775 1.04512   1
  -5   2   1 222.880 3.57310  -2
  -5   2   2 222.880 3.57310   1
   4   2   0 696.384 8.71052  -2
  -4   2   2 696.384 8.71052   1
   3   2   0 27.8446 8.85570  -2
  -3   2   2 27.8446 8.85570   1
   2   2   1 126.476 1.82947  -2
  -2   2   2 126.476 1.82947   1
  -1   2   2 174.784 2.36487   1
   0   2   2 169.245 2.31879  -2
   0   2   2 169.245 2.31879   1
   1   2   2 517.456 5.36743   1
  -2   2   3 1008.75 10.0796  -2
   2   2   2 1008.75 10.0796   1
  -3   2   4 16.3155 2.10880  -2
   3   2   2 16.3155 2.10880   1
  -4   2   4 99.2410 1.80285  -2
   4   2   2 99.2410 1.80285   1
  -5   2   5 859.327 20.8677  -2
   5   2   2 859.327 20.8677   1
  -6   2   5 446.832 8.67436  -2
   6   2   2 446.832 8.67436   1
  -7   2   6 105.339 7.81922  -2
   7   2   2 105.339 7.81922   1
  -6   3   1 235.879 4.86623  -2
  -6   3   2 235.879 4.86623   1
  -5   3   1 177.644 3.81313  -2
  -5   3   2 177.644 3.81313   1
   4   3   0 177.957 3.25167  -2
  -4   3   2 177.957 3.25167   1
   3   3   0 465.423 10.5451  -2
  -3   3   2 465.423 10.5451   1
   2   3   1 218.514 4.32494  -2
  -2   3   2 218.514 4.32494   1
  -1   3   2 392.459 5.52373   1
   0   3   2 17.3878 0.58651  -2
   0   3   2 17.3878 0.58651   1
  -1   3   3 385.275 25.0483  -2
   1   3   2 385.275 25.0483   1
  -2   3   3 85.3213 2.23848  -2
   2   3   2 85.3213 2.23848   1
  -3   3   4 222.537 5.78561  -2
   3   3   2 222.537 5.78561   1
  -4   3   4 417.548 6.50267  -2
   4   3   2 417.548 6.50267   1
  -5   3   5 28.6535 1.49447  -2
   5   3   2 28.6535 1.49447   1
  -6   3   5 73.8977 2.54156  -2
   6   3   2 73.8977 2.54156   1
  -5   4   1 0.43290 1.61377  -2
  -5   4   2 0.43290 1.61377   1
   4   4   0 54.8586 3.07971  -2
  -4   4   2 54.8586 3.07971   1
   3   4   0 0.85971 2.00526  -2
  -3   4   2 0.85971 2.00526   1
   2   4   1 1.50800 1.06054  -2
  -2   4   2 1.50800 1.06054   1
  -1   4   2 88.8743 2.32596   1
   0   4   2 637.542 8.19234  -2
   0   4   2 637.542 8.19234   1
  -1   4   3 107.602 5.38513  -2
   1   4   2 107.602 5.38513   1
  -2   4   3 40.2091 1.86529  -2
   2   4   2 40.2091 1.86529   1
  -3   4   4 250.500 7.02813  -2
   3   4   2 250.500 7.02813   1
  -4   4   4 71.0676 3.04138  -2
   4   4   2 71.0676 3.04138   1
  -5   4   5 1.80544 1.85849  -2
   5   4   2 1.80544 1.85849   1
   3   5   0 41.2918 5.49194  -2
  -3   5   2 41.2918 5.49194   1
   2   5   1 4.45363 1.31133  -2
  -2   5   2 4.45363 1.31133   1
  -1   5   2 156.515 7.07525   1
   0   5   2 24.1158 2.14375  -2
   0   5   2 24.1158 2.14375   1
  -2   5   3 196.722 4.93211  -2
   2   5   2 196.722 4.93211   1
  -3   5   4 109.926 3.70738  -2
   3   5   2 109.926 3.70738   1
  -7   0   1 158.864 10.4554  -2
  -7   0   3 158.864 10.4554   1
   6   0   0 42.7219 5.10860  -2
  -6   0   3 42.7219 5.10860   1
   5   0   0 76.4954 5.22340  -2
  -5   0   3 76.4954 5.22340   1
   4   0   1 -6.5395 0.39342  -2
  -4   0   3 -6.5395 0.39342   1
  -3   0   3 1748.83 22.6808   1
   2   0   2 280.384 4.71916  -2
  -2   0   3 280.384 4.71916   1
  -1   0   3 6811.98 149.104   1
   0   0   3 4.05999 2.01969  -2
   0   0   3 4.05999 2.01969   1
   1   0   3 1684.15 44.1196   1
  -2   0   4 587.169 9.47384  -2
   2   0   3 587.169 9.47384   1
   3   0   3 9.10753 0.87004   1
  -4   0   5 10.4874 16.8819  -2
   4   0   3 10.4874 16.8819   1
  -5   0   6 68.5703 6.01575  -2
   5   0   3 68.5703 6.01575   1
  -7   0   7 180.811 11.0749  -2
   7   0   3 180.811 11.0749   1
  -7   1   1 34.3201 3.64321  -2
  -7   1   3 34.3201 3.64321   1
   6   1   0 248.856 6.23373  -2
  -6   1   3 248.856 6.23373   1
   5   1   0 154.300 3.48394  -2
  -5   1   3 154.300 3.48394   1
   4   1   1 297.891 4.42673  -2
  -4   1   3 297.891 4.42673   1
  -3   1   3 44.0437 0.82756   1
   2   1   2 121.968 1.60527  -2
  -2   1   3 121.968 1.60527   1
   1   1   2 380.116 17.0025  -2
  -1   1   3 380.116 17.0025   1
   0   1   3 918.209 8.40818  -2
   0   1   3 918.209 8.40818   1
  -1   1   4 2532.09 87.2817  -2
   1   1   3 2532.09 87.2817   1
  -2   1   4 380.056 4.73632  -2
   2   1   3 380.056 4.73632   1
   3   1   3 237.964 2.77832   1
  -4   1   5 858.990 11.2966  -2
   4   1   3 858.990 11.2966   1
  -5   1   6 76.8457 3.97820  -2
   5   1   3 76.8457 3.97820   1
  -6   1   6 10.5832 2.29634  -2
   6   1   3 10.5832 2.29634   1
  -7   1   7 4.96433 2.55467  -2
   7   1   3 4.96433 2.55467   1
   6   2   0 162.203 3.68649  -2
  -6   2   3 162.203 3.68649   1
   5   2   0 376.889 5.44951  -2
  -5   2   3 376.889 5.44951   1
   4   2   1 101.853 2.07856  -2
  -4   2   3 101.853 2.07856   1
   3   2   1 262.949 15.6464  -2
  -3   2   3 262.949 15.6464   1
   2   2   2 1728.78 17.6545  -2
  -2   2   3 1728.78 17.6545   1
  -1   2   3 23.5772 0.81521   1
   0   2   3 151.557 2.05470  -2
   0   2   3 151.557 2.05470   1
   1   2   3 1213.83 11.5591   1
  -2   2   4 2155.59 20.0321  -2
   2   2   3 2155.59 20.0321   1
  -3   2   5 48.8845 3.26041  -2
   3   2   3 48.8845 3.26041   1
  -4   2   5 248.693 3.46294  -2
   4   2   3 248.693 3.46294   1
  -5   2   6 167.429 5.66190  -2
   5   2   3 167.429 5.66190   1
  -6   2   6 220.674 5.03227  -2
   6   2   3 220.674 5.03227   1
  -7   2   7 29.4183 3.54368  -2
   7   2   3 29.4183 3.54368   1
   6   3   0 103.452 2.87631  -2
  -6   3   3 103.452 2.87631   1
   5   3   0 1074.43 16.3779  -2
  -5   3   3 1074.43 16.3779   1
   4   3   1 478.478 7.81353  -2
  -4   3   3 478.478 7.81353   1
   3   3   1 611.076 13.1695  -2
  -3   3   3 611.076 13.1695   1
   2   3   2 29.3307 1.71217  -2
  -2   3   3 29.3307 1.71217   1
  -1   3   3 2.30727 0.51121   1
   0   3   3 2475.61 24.8814  -2
   0   3   3 2475.61 24.8814   1
  -1   3   4 381.737 26.8225  -2
   1   3   3 381.737 26.8225   1
  -2   3   4 71.4832 1.41691  -2
   2   3   3 71.4832 1.41691   1
  -3   3   5 254.478 11.2526  -2
   3   3   3 254.478 11.2526   1
  -4   3   5 37.0430 1.34076  -2
   4   3   3 37.0430 1.34076   1
  -5   3   6 70.1964 2.22177  -2
   5   3   3 70.1964 2.22177   1
  -6   3   6 38.7830 2.64867  -2
   6   3   3 38.7830 2.64867   1
   5   4   0 70.4096 3.16023  -2
  -5   4   3 70.4096 3.16023   1
   4   4   1 59.5759 3.20305  -2
  -4   4   3 59.5759 3.20305   1
   3   4   1 900.982 23.1345  -2
  -3   4   3 900.982 23.1345   1
   2   4   2 163.769 6.23821  -2
  -2   4   3 163.769 6.23821   1
   1   4   2 40.0973 4.28460  -2
  -1   4   3 40.0973 4.28460   1
   0   4   3 -11.449 11.2796  -2
   0   4   3 -11.449 11.2796   1
  -1   4   4 10.5732 1.32982  -2
   1   4   3 10.5732 1.32982   1
  -2   4   4 106.914 3.48378  -2
   2   4   3 106.914 3.48378   1
  -3   4   5 28.7220 2.38084  -2
   3   4   3 28.7220 2.38084   1
  -4   4   5 42.6590 2.41442  -2
   4   4   3 42.6590 2.41442   1
  -5   4   6 26.0096 2.55302  -2
   5   4   3 26.0096 2.55302   1
   3   5   1 36.1313 5.29783  -2
  -3   5   3 36.1313 5.29783   1
   2   5   2 44.7496 2.80712  -2
  -2   5   3 44.7496 2.80712   1
  -1   5   3 363.445 13.6175   1
   0   5   3 2.92139 0.66742  -2
   0   5   3 2.92139 0.66742   1
  -1   5   4 142.171 9.75715  -2
   1   5   3 142.171 9.75715   1
  -2   5   4 35.9926 2.25095  -2
   2   5   3 35.9926 2.25095   1
  -3   5   5 62.3633 3.16486  -2
   3   5   3 62.3633 3.16486   1
   7   0   0 -4.1531 3.30609  -2
  -7   0   4 -4.1531 3.30609   1
   6   0   1 370.208 16.7615  -2
  -6   0   4 370.208 16.7615   1
   5   0   1 0.24735 2.26776  -2
  -5   0   4 0.24735 2.26776   1
   4   0   2 1938.96 31.7063  -2
  -4   0   4 1938.96 31.7063   1
  -3   0   4 1.23780 0.32177   1
   2   0   3 2519.19 67.6232  -2
  -2   0   4 2519.19 67.6232   1
  -1   0   4 0.88412 0.28965   1
   1   0   4 1.60973 0.27630   1
  -2   0   5 1831.82 36.2145  -2
   2   0   4 1831.82 36.2145   1
   3   0   4 -0.2049 0.22509   1
  -4   0   6 122.412 6.86146  -2
   4   0   4 122.412 6.86146   1
  -5   0   7 -17.831 37.4409  -2
   5   0   4 -17.831 37.4409   1
  -6   0   7 149.024 9.29895  -2
   6   0   4 149.024 9.29895   1
  -7   0   8 -4.1693 2.72660  -2
   7   0   4 -4.1693 2.72660   1
   7   1   0 169.495 7.51312  -2
  -7   1   4 169.495 7.51312   1
   6   1   1 249.204 5.20735  -2
  -6   1   4 249.204 5.20735   1
   5   1   1 289.701 5.72693  -2
  -5   1   4 289.701 5.72693   1
   4   1   2 87.7377 1.69313  -2
  -4   1   4 87.7377 1.69313   1
  -3   1   4 236.020 2.66855   1
   2   1   3 231.928 2.89659  -2
  -2   1   4 231.928 2.89659   1
   1   1   3 4307.39 140.334  -2
  -1   1   4 4307.39 140.334   1
   0   1   4 279.627 3.40294  -2
   0   1   4 279.627 3.40294   1
  -2   1   5 339.034 4.13217  -2
   2   1   4 339.034 4.13217   1
   3   1   4 511.838 5.67126   1
  -4   1   6 266.445 5.18878  -2
   4   1   4 266.445 5.18878   1
  -5   1   7 2553.25 49.3757  -2
   5   1   4 2553.25 49.3757   1
  -6   1   7 355.653 11.4467  -2
   6   1   4 355.653 11.4467   1
  -7   1   8 111.803 5.97887  -2
   7   1   4 111.803 5.97887   1
   6   2   1 108.880 3.96477  -2
  -6   2   4 108.880 3.96477   1
   5   2   1 199.208 3.59680  -2
  -5   2   4 199.208 3.59680   1
   4   2   2 248.064 3.79379  -2
  -4   2   4 248.064 3.79379   1
   3   2   2 56.2341 3.61149  -2
  -3   2   4 56.2341 3.61149   1
   2   2   3 2806.58 29.3474  -2
  -2   2   4 2806.58 29.3474   1
  -1   2   4 33.5684 0.72720   1
   0   2   4 429.724 5.01522  -2
   0   2   4 429.724 5.01522   1
   1   2   4 660.071 6.81248   1
  -2   2   5 1033.48 11.2597  -2
   2   2   4 1033.48 11.2597   1
  -3   2   6 112.595 3.51331  -2
   3   2   4 112.595 3.51331   1
  -4   2   6 237.697 3.95610  -2
   4   2   4 237.697 3.95610   1
  -5   2   7 250.514 5.73327  -2
   5   2   4 250.514 5.73327   1
  -6   2   7 440.755 8.56525  -2
   6   2   4 440.755 8.56525   1
  -7   2   8 0.23619 2.35390  -2
   7   2   4 0.23619 2.35390   1
   6   3   1 178.575 4.49109  -2
  -6   3   4 178.575 4.49109   1
   5   3   1 18.4895 1.27441  -2
  -5   3   4 18.4895 1.27441   1
   4   3   2 839.321 12.8775  -2
  -4   3   4 839.321 12.8775   1
   3   3   2 973.355 19.7043  -2
  -3   3   4 973.355 19.7043   1
   2   3   3 47.5981 2.04020  -2
  -2   3   4 47.5981 2.04020   1
  -1   3   4 22.4079 0.98396   1
   0   3   4 721.630 8.47330  -2
   0   3   4 721.630 8.47330   1
  -1   3   5 874.495 44.1879  -2
   1   3   4 874.495 44.1879   1
  -2   3   5 20.2095 1.19235  -2
   2   3   4 20.2095 1.19235   1
  -3   3   6 133.170 4.30254  -2
   3   3   4 133.170 4.30254   1
  -4   3   6 0.79688 0.60345  -2
   4   3   4 0.79688 0.60345   1
  -5   3   7 142.938 3.30739  -2
   5   3   4 142.938 3.30739   1
  -6   3   7 105.254 4.12822  -2
   6   3   4 105.254 4.12822   1
   5   4   1 34.6254 2.69351  -2
  -5   4   4 34.6254 2.69351   1
   4   4   2 93.8888 3.97880  -2
  -4   4   4 93.8888 3.97880   1
   3   4   2 379.637 11.6446  -2
  -3   4   4 379.637 11.6446   1
   2   4   3 127.564 4.49838  -2
  -2   4   4 127.564 4.49838   1
   1   4   3 31.5764 4.20285  -2
  -1   4   4 31.5764 4.20285   1
   0   4   4 31.7945 0.90678  -2
   0   4   4 31.7945 0.90678   1
  -1   4   5 66.3409 2.68077  -2
   1   4   4 66.3409 2.68077   1
  -2   4   5 259.239 7.02033  -2
   2   4   4 259.239 7.02033   1
  -3   4   6 61.3462 3.91904  -2
   3   4   4 61.3462 3.91904   1
  -4   4   6 362.603 8.03632  -2
   4   4   4 362.603 8.03632   1
  -5   4   7 7.99384 2.06270  -2
   5   4   4 7.99384 2.06270   1
   3   5   2 44.1250 5.44927  -2
  -3   5   4 44.1250 5.44927   1
   2   5   3 132.718 4.93626  -2
  -2   5   4 132.718 4.93626   1
  -1   5   4 266.312 10.7480   1
   0   5   4 47.5515 1.68575  -2
   0   5   4 47.5515 1.68575   1
  -1   5   5 22.3575 4.53927  -2
   1   5   4 22.3575 4.53927   1
  -2   5   5 202.238 5.57411  -2
   2   5   4 202.238 5.57411   1
  -3   5   6 10.4798 1.95005  -2
   3   5   4 10.4798 1.95005   1
   7   0   1 310.442 15.7862  -2
  -7   0   5 310.442 15.7862   1
   6   0   2 -0.8719 2.67612  -2
  -6   0   5 -0.8719 2.67612   1
   5   0   2 26.3248 3.56880  -2
  -5   0   5 26.3248 3.56880   1
   4   0   3 -5.4548 0.51022  -2
  -4   0   5 -5.4548 0.51022   1
  -3   0   5 194.706 3.73107   1
   2   0   4 409.859 6.72198  -2
  -2   0   5 409.859 6.72198   1
  -1   0   5 852.386 12.2660   1
   0   0   5 2.79115 0.35841  -2
   0   0   5 2.79115 0.35841   1
   1   0   5 2575.67 65.4657   1
  -2   0   6 4.83693 0.62233  -2
   2   0   5 4.83693 0.62233   1
   3   0   5 48.0856 1.13425   1
  -4   0   7 2.93131 1.65080  -2
   4   0   5 2.93131 1.65080   1
  -5   0   8 10.4109 2.63702  -2
   5   0   5 10.4109 2.63702   1
  -6   0   8 47.6235 5.29387  -2
   6   0   5 47.6235 5.29387   1
  -7   0   9 580.794 24.3686  -2
   7   0   5 580.794 24.3686   1
   7   1   1 29.0155 3.31473  -2
  -7   1   5 29.0155 3.31473   1
   6   1   2 36.5164 1.61583  -2
  -6   1   5 36.5164 1.61583   1
   5   1   2 120.398 3.11690  -2
  -5   1   5 120.398 3.11690   1
   4   1   3 391.210 4.65235  -2
  -4   1   5 391.210 4.65235   1
   3   1   3 708.554 23.6846  -2
  -3   1   5 708.554 23.6846   1
   2   1   4 1492.07 15.2477  -2
  -2   1   5 1492.07 15.2477   1
   1   1   4 7572.13 238.665  -2
  -1   1   5 7572.13 238.665   1
   0   1   5 827.443 8.29557  -2
   0   1   5 827.443 8.29557   1
   1   1   5 7579.01 139.514   1
  -2   1   6 2500.25 24.5318  -2
   2   1   5 2500.25 24.5318   1
   3   1   5 150.956 2.14731   1
  -4   1   7 21.1875 0.61468  -2
   4   1   5 21.1875 0.61468   1
  -5   1   8 474.653 8.54417  -2
   5   1   5 474.653 8.54417   1
  -6   1   8 73.7259 4.51785  -2
   6   1   5 73.7259 4.51785   1
  -7   1   9 48.3242 4.19081  -2
   7   1   5 48.3242 4.19081   1
   6   2   2 621.347 9.96564  -2
  -6   2   5 621.347 9.96564   1
   5   2   2 454.962 7.43370  -2
  -5   2   5 454.962 7.43370   1
   4   2   3 81.1196 1.78553  -2
  -4   2   5 81.1196 1.78553   1
   3   2   3 12.4414 1.87248  -2
  -3   2   5 12.4414 1.87248   1
   2   2   4 792.926 9.87028  -2
  -2   2   5 792.926 9.87028   1
  -1   2   5 93.9468 1.50881   1
   0   2   5 209.827 2.67436  -2
   0   2   5 209.827 2.67436   1
   1   2   5 127.871 1.94327   1
  -2   2   6 76.8975 1.77003  -2
   2   2   5 76.8975 1.77003   1
  -3   2   7 203.518 5.74742  -2
   3   2   5 203.518 5.74742   1
  -4   2   7 294.010 4.31096  -2
   4   2   5 294.010 4.31096   1
  -5   2   8 652.650 10.2051  -2
   5   2   5 652.650 10.2051   1
  -6   2   8 106.343 3.12140  -2
   6   2   5 106.343 3.12140   1
  -7   2   9 55.6143 4.47002  -2
   7   2   5 55.6143 4.47002   1
   6   3   2 31.8184 2.43753  -2
  -6   3   5 31.8184 2.43753   1
   5   3   2 72.8682 2.23191  -2
  -5   3   5 72.8682 2.23191   1
   4   3   3 157.941 3.24268  -2
  -4   3   5 157.941 3.24268   1
   3   3   3 917.270 16.2071  -2
  -3   3   5 917.270 16.2071   1
   2   3   4 29.3726 1.51845  -2
  -2   3   5 29.3726 1.51845   1
  -1   3   5 121.621 2.74405   1
   0   3   5 71.0794 1.40799  -2
   0   3   5 71.0794 1.40799   1
   1   3   5 272.086 3.74376   1
  -2   3   6 134.046 2.38516  -2
   2   3   5 134.046 2.38516   1
  -3   3   7 208.208 4.61018  -2
   3   3   5 208.208 4.61018   1
  -4   3   7 318.336 4.84345  -2
   4   3   5 318.336 4.84345   1
  -5   3   8 27.7404 1.49312  -2
   5   3   5 27.7404 1.49312   1
  -6   3   8 57.5476 3.13478  -2
   6   3   5 57.5476 3.13478   1
   5   4   2 2.72709 1.82743  -2
  -5   4   5 2.72709 1.82743   1
   4   4   3 169.642 5.68408  -2
  -4   4   5 169.642 5.68408   1
   3   4   3 10.6790 1.95218  -2
  -3   4   5 10.6790 1.95218   1
   2   4   4 521.669 14.5184  -2
  -2   4   5 521.669 14.5184   1
   1   4   4 286.287 12.1278  -2
  -1   4   5 286.287 12.1278   1
   0   4   5 521.463 6.30431  -2
   0   4   5 521.463 6.30431   1
  -1   4   6 24.7369 1.73619  -2
   1   4   5 24.7369 1.73619   1
  -2   4   6 76.3136 3.89301  -2
   2   4   5 76.3136 3.89301   1
  -3   4   7 39.5951 2.75989  -2
   3   4   5 39.5951 2.75989   1
  -4   4   7 132.399 4.15937  -2
   4   4   5 132.399 4.15937   1
  -5   4   8 9.69705 2.03753  -2
   5   4   5 9.69705 2.03753   1
   3   5   3 251.284 13.3983  -2
  -3   5   5 251.284 13.3983   1
   2   5   4 55.5445 3.09903  -2
  -2   5   5 55.5445 3.09903   1
  -1   5   5 58.1315 3.98871   1
   0   5   5 20.3501 1.27300  -2
   0   5   5 20.3501 1.27300   1
  -1   5   6 59.1918 3.44536  -2
   1   5   5 59.1918 3.44536   1
  -2   5   6 353.160 9.25568  -2
   2   5   5 353.160 9.25568   1
  -3   5   7 19.1333 2.62840  -2
   3   5   5 19.1333 2.62840   1
   7   0   2 -2.8729 3.28258  -2
  -7   0   6 -2.8729 3.28258   1
  -6   0   6 107.777 2.31488   1
   5   0   3 22.5055 3.49345  -2
  -5   0   6 22.5055 3.49345   1
   4   0   4 308.130 5.77022  -2
  -4   0   6 308.130 5.77022   1
  -3   0   6 0.54133 0.37935   1
   2   0   5 19.2295 0.82170  -2
  -2   0   6 19.2295 0.82170   1
  -1   0   6 1.08663 0.32049   1
   0   0   6 427.300 7.43191  -2
   0   0   6 427.300 7.43191   1
   1   0   6 2.17817 0.33909   1
  -2   0   7 928.114 14.4760  -2
   2   0   6 928.114 14.4760   1
   3   0   6 -0.0862 0.34934   1
  -4   0   8 198.070 4.30699  -2
   4   0   6 198.070 4.30699   1
  -5   0   9 12.2148 3.04304  -2
   5   0   6 12.2148 3.04304   1
  -6   0   9 42.4473 5.25687  -2
   6   0   6 42.4473 5.25687   1
  -7   0  10 3.68514 2.81415  -2
   7   0   6 3.68514 2.81415   1
   7   1   2 64.0934 4.63528  -2
  -7   1   6 64.0934 4.63528   1
   6   1   3 35.9431 1.64368  -2
  -6   1   6 35.9431 1.64368   1
   5   1   3 59.4313 1.90895  -2
  -5   1   6 59.4313 1.90895   1
   4   1   4 203.412 2.82747  -2
  -4   1   6 203.412 2.82747   1
   3   1   4 2187.49 49.1387  -2
  -3   1   6 2187.49 49.1387   1
   2   1   5 2290.07 22.8462  -2
  -2   1   6 2290.07 22.8462   1
   1   1   5 3303.37 111.090  -2
  -1   1   6 3303.37 111.090   1
   0   1   6 390.628 4.53612  -2
   0   1   6 390.628 4.53612   1
   1   1   6 1817.11 19.4117   1
  -2   1   7 3693.51 45.5142  -2
   2   1   6 3693.51 45.5142   1
  -3   1   8 575.308 19.4711  -2
   3   1   6 575.308 19.4711   1
  -4   1   8 169.629 2.77681  -2
   4   1   6 169.629 2.77681   1
  -5   1   9 64.4493 1.89400  -2
   5   1   6 64.4493 1.89400   1
  -6   1   9 188.395 11.1406  -2
   6   1   6 188.395 11.1406   1
  -7   1  10 237.117 9.39175  -2
   7   1   6 237.117 9.39175   1
   6   2   3 339.473 6.09888  -2
  -6   2   6 339.473 6.09888   1
   5   2   3 151.813 2.97369  -2
  -5   2   6 151.813 2.97369   1
   4   2   4 221.856 3.28903  -2
  -4   2   6 221.856 3.28903   1
   3   2   4 36.7685 2.93618  -2
  -3   2   6 36.7685 2.93618   1
   2   2   5 24.5324 0.82825  -2
  -2   2   6 24.5324 0.82825   1
  -1   2   6 136.926 2.04980   1
   0   2   6 520.372 5.73070  -2
   0   2   6 520.372 5.73070   1
   1   2   6 1118.51 12.3839   1
  -2   2   7 139.023 2.37546  -2
   2   2   6 139.023 2.37546   1
  -3   2   8 154.572 3.95592  -2
   3   2   6 154.572 3.95592   1
  -4   2   8 323.116 5.00934  -2
   4   2   6 323.116 5.00934   1
  -5   2   9 137.870 2.67755  -2
   5   2   6 137.870 2.67755   1
  -6   2   9 44.0731 2.43019  -2
   6   2   6 44.0731 2.43019   1
   7   2   6 12.4809 2.52388   1
   6   3   3 136.235 3.85063  -2
  -6   3   6 136.235 3.85063   1
   5   3   3 20.8447 1.38487  -2
  -5   3   6 20.8447 1.38487   1
   4   3   4 -0.3998 0.66442  -2
  -4   3   6 -0.3998 0.66442   1
   3   3   4 518.834 10.0122  -2
  -3   3   6 518.834 10.0122   1
   2   3   5 312.869 7.62689  -2
  -2   3   6 312.869 7.62689   1
  -1   3   6 14.8217 0.54304   1
   0   3   6 79.1511 1.48623  -2
   0   3   6 79.1511 1.48623   1
   1   3   6 381.150 4.86646   1
  -2   3   7 131.706 2.40570  -2
   2   3   6 131.706 2.40570   1
  -3   3   8 163.230 3.96081  -2
   3   3   6 163.230 3.96081   1
  -4   3   8 164.067 3.63618  -2
   4   3   6 164.067 3.63618   1
  -5   3   9 35.6376 1.49118  -2
   5   3   6 35.6376 1.49118   1
  -6   3   9 90.6006 3.90380  -2
   6   3   6 90.6006 3.90380   1
   5   4   3 65.4146 3.49968  -2
  -5   4   6 65.4146 3.49968   1
   4   4   4 297.031 8.21871  -2
  -4   4   6 297.031 8.21871   1
   3   4   4 151.319 5.29414  -2
  -3   4   6 151.319 5.29414   1
   2   4   5 74.5415 3.19474  -2
  -2   4   6 74.5415 3.19474   1
   1   4   5 77.6925 6.45021  -2
  -1   4   6 77.6925 6.45021   1
   0   4   6 0.26373 0.47483  -2
   0   4   6 0.26373 0.47483   1
   1   4   6 5.74740 0.66186   1
  -2   4   7 26.3280 2.38617  -2
   2   4   6 26.3280 2.38617   1
  -3   4   8 192.133 7.39321  -2
   3   4   6 192.133 7.39321   1
  -4   4   8 124.355 4.02032  -2
   4   4   6 124.355 4.02032   1
  -5   4   9 2.50796 1.92770  -2
   5   4   6 2.50796 1.92770   1
   3   5   4 11.8345 3.90308  -2
  -3   5   6 11.8345 3.90308   1
   2   5   5 292.952 8.31648  -2
  -2   5   6 292.952 8.31648   1
   0   5   6 27.2705 1.82983  -2
   0   5   6 27.2705 1.82983   1
  -1   5   7 192.292 6.82584  -2
   1   5   6 192.292 6.82584   1
  -2   5   7 260.533 7.47556  -2
   2   5   6 260.533 7.47556   1
  -3   5   8 5.70869 2.12938  -2
   3   5   6 5.70869 2.12938   1
   7   0   3 838.382 32.7558  -2
  -7   0   7 838.382 32.7558   1
   6   0   4 34.7427 1.63821  -2
  -6   0   7 34.7427 1.63821   1
   5   0   4 106.008 2.92226  -2
  -5   0   7 106.008 2.92226   1
   4   0   5 18.3397 25.7241  -2
  -4   0   7 18.3397 25.7241   1
  -3   0   7 2085.36 33.0083   1
   2   0   6 220.177 4.10501  -2
  -2   0   7 220.177 4.10501   1
  -1   0   7 521.522 8.47943   1
   0   0   7 4.22910 0.43088  -2
   0   0   7 4.22910 0.43088   1
   1   0   7 2413.03 64.8675   1
  -2   0   8 12.4367 0.66362  -2
   2   0   7 12.4367 0.66362   1
   3   0   7 449.440 7.56459   1
  -4   0   9 -0.0652 1.71878  -2
   4   0   7 -0.0652 1.71878   1
  -5   0  10 29.6632 3.86379  -2
   5   0   7 29.6632 3.86379   1
  -6   0  10 1.18431 2.93333  -2
   6   0   7 1.18431 2.93333   1
  -7   0  11 20.8262 3.78664  -2
   7   0   7 20.8262 3.78664   1
   7   1   3 36.8161 3.73231  -2
  -7   1   7 36.8161 3.73231   1
   6   1   4 152.938 2.84931  -2
  -6   1   7 152.938 2.84931   1
   5   1   4 602.537 7.32050  -2
  -5   1   7 602.537 7.32050   1
   4   1   5 13.2430 0.76668  -2
  -4   1   7 13.2430 0.76668   1
   3   1   5 371.088 9.59917  -2
  -3   1   7 371.088 9.59917   1
   2   1   6 3011.63 28.8124  -2
  -2   1   7 3011.63 28.8124   1
   1   1   6 4924.25 161.458  -2
  -1   1   7 4924.25 161.458   1
   0   1   7 675.782 7.24637  -2
   0   1   7 675.782 7.24637   1
   1   1   7 763.634 8.49613   1
  -2   1   8 144.572 2.24151  -2
   2   1   7 144.572 2.24151   1
  -3   1   9 362.410 12.0990  -2
   3   1   7 362.410 12.0990   1
  -4   1   9 34.0739 1.01120  -2
   4   1   7 34.0739 1.01120   1
  -5   1  10 582.109 9.82013  -2
   5   1   7 582.109 9.82013   1
  -6   1  10 297.566 14.8980  -2
   6   1   7 297.566 14.8980   1
  -7   1  11 198.645 11.5301  -2
   7   1   7 198.645 11.5301   1
   7   2   3 32.1228 2.93263  -2
  -7   2   7 32.1228 2.93263   1
   6   2   4 101.279 2.61686  -2
  -6   2   7 101.279 2.61686   1
   5   2   4 173.768 4.01396  -2
  -5   2   7 173.768 4.01396   1
   4   2   5 589.785 8.19561  -2
  -4   2   7 589.785 8.19561   1
   3   2   5 386.150 6.23225  -2
  -3   2   7 386.150 6.23225   1
   2   2   6 383.992 4.48269  -2
  -2   2   7 383.992 4.48269   1
  -1   2   7 538.071 6.04953   1
   0   2   7 50.0982 1.15157  -2
   0   2   7 50.0982 1.15157   1
   1   2   7 516.521 5.89963   1
  -2   2   8 168.587 2.65058  -2
   2   2   7 168.587 2.65058   1
  -3   2   9 353.869 5.78652  -2
   3   2   7 353.869 5.78652   1
  -4   2   9 36.9055 1.19162  -2
   4   2   7 36.9055 1.19162   1
  -5   2  10 518.065 7.04128  -2
   5   2   7 518.065 7.04128   1
  -6   2  10 74.8401 3.16516  -2
   6   2   7 74.8401 3.16516   1
   6   3   4 261.399 5.99037  -2
  -6   3   7 261.399 5.99037   1
   5   3   4 220.057 4.50796  -2
  -5   3   7 220.057 4.50796   1
   4   3   5 480.793 7.40750  -2
  -4   3   7 480.793 7.40750   1
   3   3   5 133.632 3.86681  -2
  -3   3   7 133.632 3.86681   1
   2   3   6 395.816 8.91413  -2
  -2   3   7 395.816 8.91413   1
  -1   3   7 294.126 4.95192   1
   0   3   7 64.8404 1.68446  -2
   0   3   7 64.8404 1.68446   1
   1   3   7 206.072 3.07389   1
  -2   3   8 102.127 2.39634  -2
   2   3   7 102.127 2.39634   1
  -3   3   9 22.3461 1.74332  -2
   3   3   7 22.3461 1.74332   1
  -4   3   9 16.6637 1.40665  -2
   4   3   7 16.6637 1.40665   1
  -5   3  10 12.6933 1.49811  -2
   5   3   7 12.6933 1.49811   1
  -6   3  10 13.2117 2.51505  -2
   6   3   7 13.2117 2.51505   1
   5   4   4 26.1592 2.54183  -2
  -5   4   7 26.1592 2.54183   1
   4   4   5 433.021 13.5657  -2
  -4   4   7 433.021 13.5657   1
   3   4   5 86.1535 3.93833  -2
  -3   4   7 86.1535 3.93833   1
   2   4   6 23.5940 1.71412  -2
  -2   4   7 23.5940 1.71412   1
   1   4   6 10.2285 1.81017  -2
  -1   4   7 10.2285 1.81017   1
   0   4   7 780.101 10.2760  -2
   0   4   7 780.101 10.2760   1
  -1   4   8 201.918 6.20462  -2
   1   4   7 201.918 6.20462   1
  -2   4   8 101.978 2.48467  -2
   2   4   7 101.978 2.48467   1
  -3   4   9 144.556 6.20253  -2
   3   4   7 144.556 6.20253   1
  -4   4   9 79.0770 2.71325  -2
   4   4   7 79.0770 2.71325   1
  -5   4  10 11.8344 1.92232  -2
   5   4   7 11.8344 1.92232   1
   3   5   5 87.1272 5.29431  -2
  -3   5   7 87.1272 5.29431   1
   2   5   6 1019.00 21.7140  -2
  -2   5   7 1019.00 21.7140   1
   0   5   7 27.5086 1.51993  -2
   0   5   7 27.5086 1.51993   1
  -1   5   8 115.315 8.68973  -2
   1   5   7 115.315 8.68973   1
  -2   5   8 101.143 4.18063  -2
   2   5   7 101.143 4.18063   1
  -3   5   9 22.6364 2.66824  -2
   3   5   7 22.6364 2.66824   1
   7   0   4 -1.0303 3.36625  -2
  -7   0   8 -1.0303 3.36625   1
   6   0   5 231.678 6.23154  -2
  -6   0   8 231.678 6.23154   1
   5   0   5 -4.3697 0.88790  -2
  -5   0   8 -4.3697 0.88790   1
   4   0   6 350.256 7.41149  -2
  -4   0   8 350.256 7.41149   1
  -3   0   8 -3.7050 0.42348   1
   2   0   7 41.2139 1.36786  -2
  -2   0   8 41.2139 1.36786   1
  -1   0   8 0.91394 0.35912   1
   0   0   8 7630.37 173.607  -2
   0   0   8 7630.37 173.607   1
   1   0   8 7.01513 5.99432   1
  -2   0   9 3940.86 145.280  -2
   2   0   8 3940.86 145.280   1
  -3   0  10 -17.564 23.1756  -2
   3   0   8 -17.564 23.1756   1
  -4   0  10 206.283 3.98712  -2
   4   0   8 206.283 3.98712   1
  -5   0  11 35.0418 3.70170  -2
   5   0   8 35.0418 3.70170   1
  -6   0  11 2993.52 97.7342  -2
   6   0   8 2993.52 97.7342   1
  -7   0  12 3.19227 2.96279  -2
   7   0   8 3.19227 2.96279   1
   7   1   4 74.4930 3.11111  -2
  -7   1   8 74.4930 3.11111   1
   6   1   5 145.970 2.87709  -2
  -6   1   8 145.970 2.87709   1
   5   1   5 491.367 6.38936  -2
  -5   1   8 491.367 6.38936   1
   4   1   6 51.3743 1.43203  -2
  -4   1   8 51.3743 1.43203   1
   3   1   6 872.026 16.7972  -2
  -3   1   8 872.026 16.7972   1
   2   1   7 424.027 5.09057  -2
  -2   1   8 424.027 5.09057   1
   1   1   7 1776.97 70.0120  -2
  -1   1   8 1776.97 70.0120   1
   0   1   8 1829.18 18.9589  -2
   0   1   8 1829.18 18.9589   1
   1   1   8 359.570 4.34409   1
  -2   1   9 39.7882 1.03310  -2
   2   1   8 39.7882 1.03310   1
  -3   1  10 1508.35 22.4381  -2
   3   1   8 1508.35 22.4381   1
  -4   1  10 74.4022 1.68108  -2
   4   1   8 74.4022 1.68108   1
  -5   1  11 82.3380 2.62243  -2
   5   1   8 82.3380 2.62243   1
  -6   1  11 114.972 5.81609  -2
   6   1   8 114.972 5.81609   1
  -7   1  12 246.930 13.2899  -2
   7   1   8 246.930 13.2899   1
   7   2   4 2.50217 1.56172  -2
  -7   2   8 2.50217 1.56172   1
   6   2   5 466.562 8.06014  -2
  -6   2   8 466.562 8.06014   1
   5   2   5 863.815 13.7989  -2
  -5   2   8 863.815 13.7989   1
   4   2   6 110.802 2.00147  -2
  -4   2   8 110.802 2.00147   1
   3   2   6 474.741 6.91875  -2
  -3   2   8 474.741 6.91875   1
   2   2   7 47.4111 1.13923  -2
  -2   2   8 47.4111 1.13923   1
  -1   2   8 55.7434 1.14105   1
   0   2   8 673.564 7.33596  -2
   0   2   8 673.564 7.33596   1
  -1   2   9 282.370 28.8504  -2
   1   2   8 282.370 28.8504   1
  -2   2   9 6366.86 94.0392  -2
   2   2   8 6366.86 94.0392   1
  -3   2  10 82.0064 2.44380  -2
   3   2   8 82.0064 2.44380   1
  -4   2  10 34.1261 1.32975  -2
   4   2   8 34.1261 1.32975   1
  -5   2  11 258.529 4.83231  -2
   5   2   8 258.529 4.83231   1
  -6   2  11 346.052 8.53338  -2
   6   2   8 346.052 8.53338   1
   6   3   5 152.747 4.24292  -2
  -6   3   8 152.747 4.24292   1
   5   3   5 36.3144 1.68854  -2
  -5   3   8 36.3144 1.68854   1
   4   3   6 351.651 5.78333  -2
  -4   3   8 351.651 5.78333   1
   3   3   6 237.839 5.69491  -2
  -3   3   8 237.839 5.69491   1
   2   3   7 38.8058 1.38679  -2
  -2   3   8 38.8058 1.38679   1
  -1   3   8 274.692 4.30228   1
   0   3   8 1.97363 0.50551  -2
   0   3   8 1.97363 0.50551   1
   1   3   8 0.53694 0.44639   1
  -2   3   9 204.994 4.09710  -2
   2   3   8 204.994 4.09710   1
  -3   3  10 292.577 6.19373  -2
   3   3   8 292.577 6.19373   1
  -4   3  10 67.1889 2.84957  -2
   4   3   8 67.1889 2.84957   1
  -5   3  11 0.09345 1.28619  -2
   5   3   8 0.09345 1.28619   1
  -6   3  11 -2.8808 2.15754  -2
   6   3   8 -2.8808 2.15754   1
   5   4   5 7.64567 2.72799  -2
  -5   4   8 7.64567 2.72799   1
   4   4   6 103.714 5.62188  -2
  -4   4   8 103.714 5.62188   1
   3   4   6 109.595 4.45918  -2
  -3   4   8 109.595 4.45918   1
   2   4   7 108.273 4.09213  -2
  -2   4   8 108.273 4.09213   1
  -1   4   8 117.709 8.17591   1
   0   4   8 547.878 9.79441  -2
   0   4   8 547.878 9.79441   1
  -1   4   9 433.508 16.1202  -2
   1   4   8 433.508 16.1202   1
  -2   4   9 361.233 6.38898  -2
   2   4   8 361.233 6.38898   1
  -3   4  10 84.6723 3.89661  -2
   3   4   8 84.6723 3.89661   1
  -4   4  10 14.2939 1.47117  -2
   4   4   8 14.2939 1.47117   1
  -5   4  11 1.76560 1.73936  -2
   5   4   8 1.76560 1.73936   1
   3   5   6 6.26946 4.04283  -2
  -3   5   8 6.26946 4.04283   1
   2   5   7 151.178 4.57994  -2
  -2   5   8 151.178 4.57994   1
   0   5   8 35.4590 1.80035  -2
   0   5   8 35.4590 1.80035   1
  -1   5   9 79.6637 7.31321  -2
   1   5   8 79.6637 7.31321   1
  -2   5   9 2.74547 1.35154  -2
   2   5   8 2.74547 1.35154   1
  -3   5  10 65.3163 4.57654  -2
   3   5   8 65.3163 4.57654   1
   7   0   5 215.700 12.7508  -2
  -7   0   9 215.700 12.7508   1
   6   0   6 9.87840 1.21265  -2
  -6   0   9 9.87840 1.21265   1
   5   0   6 61.2692 2.09188  -2
  -5   0   9 61.2692 2.09188   1
   4   0   7 -2.3476 0.68977  -2
  -4   0   9 -2.3476 0.68977   1
   3   0   7 351.553 13.7623  -2
  -3   0   9 351.553 13.7623   1
   2   0   8 907.672 13.8029  -2
  -2   0   9 907.672 13.8029   1
  -1   0   9 90.6214 2.14125   1
   0   0   9 5.91680 0.55155  -2
   0   0   9 5.91680 0.55155   1
   1   0   9 305.040 5.42415   1
  -2   0  10 128.349 3.37153  -2
   2   0   9 128.349 3.37153   1
  -3   0  11 1283.16 74.8522  -2
   3   0   9 1283.16 74.8522   1
  -4   0  11 0.73101 0.64953  -2
   4   0   9 0.73101 0.64953   1
  -5   0  12 8.96917 3.32351  -2
   5   0   9 8.96917 3.32351   1
  -6   0  12 16.8979 4.16070  -2
   6   0   9 16.8979 4.16070   1
  -7   0  13 224.978 12.9530  -2
   7   0   9 224.978 12.9530   1
   7   1   5 17.1400 1.75094  -2
  -7   1   9 17.1400 1.75094   1
   6   1   6 206.466 3.45242  -2
  -6   1   9 206.466 3.45242   1
   5   1   6 219.605 3.56063  -2
  -5   1   9 219.605 3.56063   1
   4   1   7 94.4972 1.99761  -2
  -4   1   9 94.4972 1.99761   1
   3   1   7 618.960 8.84852  -2
  -3   1   9 618.960 8.84852   1
   2   1   8 27.0569 0.81181  -2
  -2   1   9 27.0569 0.81181   1
   1   1   8 3767.45 131.949  -2
  -1   1   9 3767.45 131.949   1
   1   1   9 3654.92 128.634  -2
  -1   1   9 3654.92 128.634   1
   0   1   9 1.73359 0.37204  -2
   0   1   9 1.73359 0.37204   1
  -1   1   9 738.568 43.4930  -2
   1   1   9 738.568 43.4930   1
  -2   1  10 54.6747 1.20195  -2
   2   1   9 54.6747 1.20195   1
  -3   1  11 140.521 2.89497  -2
   3   1   9 140.521 2.89497   1
  -4   1  11 71.8240 1.55291  -2
   4   1   9 71.8240 1.55291   1
  -5   1  12 114.978 3.37923  -2
   5   1   9 114.978 3.37923   1
  -6   1  12 218.617 8.44410  -2
   6   1   9 218.617 8.44410   1
  -7   1  13 15.4151 2.99925  -2
   7   1   9 15.4151 2.99925   1
   7   2   5 32.8337 2.54745  -2
  -7   2   9 32.8337 2.54745   1
   6   2   6 140.471 3.90627  -2
  -6   2   9 140.471 3.90627   1
   5   2   6 39.9558 1.86989  -2
  -5   2   9 39.9558 1.86989   1
   4   2   7 138.882 2.69393  -2
  -4   2   9 138.882 2.69393   1
   3   2   7 279.695 4.90720  -2
  -3   2   9 279.695 4.90720   1
   2   2   8 1594.26 17.8885  -2
  -2   2   9 1594.26 17.8885   1
   1   2   8 609.837 35.6970  -2
  -1   2   9 609.837 35.6970   1
   0   2   9 362.013 4.74032  -2
   0   2   9 362.013 4.74032   1
   1   2   9 23.4548 0.80205   1
  -2   2  10 4096.10 38.6998  -2
   2   2   9 4096.10 38.6998   1
  -3   2  11 29.7560 1.71059  -2
   3   2   9 29.7560 1.71059   1
  -4   2  11 142.007 2.70489  -2
   4   2   9 142.007 2.70489   1
  -5   2  12 83.0352 2.04963  -2
   5   2   9 83.0352 2.04963   1
  -6   2  12 16.8173 2.10662  -2
   6   2   9 16.8173 2.10662   1
   6   3   6 23.1877 2.23020  -2
  -6   3   9 23.1877 2.23020   1
   5   3   6 153.242 4.19195  -2
  -5   3   9 153.242 4.19195   1
   4   3   7 42.7386 1.69649  -2
  -4   3   9 42.7386 1.69649   1
   3   3   7 -18.965 2.15933  -2
  -3   3   9 -18.965 2.15933   1
   2   3   8 53.2600 1.48485  -2
  -2   3   9 53.2600 1.48485   1
   1   3   8 268.930 12.4260  -2
  -1   3   9 268.930 12.4260   1
   0   3   9 475.678 7.47470  -2
   0   3   9 475.678 7.47470   1
  -1   3  10 227.884 7.21348  -2
   1   3   9 227.884 7.21348   1
  -2   3  10 11.1741 0.90024  -2
   2   3   9 11.1741 0.90024   1
  -3   3  11 395.088 9.45652  -2
   3   3   9 395.088 9.45652   1
  -4   3  11 64.3265 2.18646  -2
   4   3   9 64.3265 2.18646   1
  -5   3  12 200.767 5.03762  -2
   5   3   9 200.767 5.03762   1
  -6   3  12 17.2154 2.27112  -2
   6   3   9 17.2154 2.27112   1
   5   4   6 12.3029 2.25483  -2
  -5   4   9 12.3029 2.25483   1
   4   4   7 167.478 5.76387  -2
  -4   4   9 167.478 5.76387   1
   3   4   7 464.488 11.3861  -2
  -3   4   9 464.488 11.3861   1
   2   4   8 1571.88 30.8011  -2
  -2   4   9 1571.88 30.8011   1
   1   4   8 124.634 6.85642  -2
  -1   4   9 124.634 6.85642   1
   0   4   9 88.6693 1.95211  -2
   0   4   9 88.6693 1.95211   1
  -1   4  10 142.086 7.55044  -2
   1   4   9 142.086 7.55044   1
  -2   4  10 119.726 2.91600  -2
   2   4   9 119.726 2.91600   1
  -3   4  11 433.145 10.6621  -2
   3   4   9 433.145 10.6621   1
  -4   4  11 25.1512 1.77434  -2
   4   4   9 25.1512 1.77434   1
   3   5   7 45.3892 5.99438  -2
  -3   5   9 45.3892 5.99438   1
   2   5   8 8.14015 1.43514  -2
  -2   5   9 8.14015 1.43514   1
   0   5   9 9.33888 1.13693  -2
   0   5   9 9.33888 1.13693   1
   1   5   9 82.9212 3.08704   1
  -2   5  10 3.54275 1.40731  -2
   2   5   9 3.54275 1.40731   1
   7   0   6 2.70884 3.90079  -2
  -7   0  10 2.70884 3.90079   1
   6   0   7 3.22210 1.06720  -2
  -6   0  10 3.22210 1.06720   1
   5   0   7 -6.3528 2.25537  -2
  -5   0  10 -6.3528 2.25537   1
   4   0   8 499.205 9.70152  -2
  -4   0  10 499.205 9.70152   1
  -3   0  10 2.37176 0.45684   1
   2   0   9 585.322 9.51262  -2
  -2   0  10 585.322 9.51262   1
   1   0   9 61.7957 17.9036  -2
  -1   0  10 61.7957 17.9036   1
   0   0  10 1606.98 22.8919  -2
   0   0  10 1606.98 22.8919   1
   1   0  10 0.69049 0.45274   1
  -2   0  11 685.924 11.4548  -2
   2   0  10 685.924 11.4548   1
  -3   0  12 31.4793 28.5051  -2
   3   0  10 31.4793 28.5051   1
  -4   0  12 164.231 3.95338  -2
   4   0  10 164.231 3.95338   1
  -5   0  13 13.5829 3.36533  -2
   5   0  10 13.5829 3.36533   1
  -6   0  13 139.862 9.29600  -2
   6   0  10 139.862 9.29600   1
   7   1   6 61.0030 3.09952  -2
  -7   1  10 61.0030 3.09952   1
   6   1   7 84.3098 2.07012  -2
  -6   1  10 84.3098 2.07012   1
   5   1   7 1471.61 18.5970  -2
  -5   1  10 1471.61 18.5970   1
   4   1   8 312.020 5.94765  -2
  -4   1  10 312.020 5.94765   1
   3   1   8 345.770 5.33717  -2
  -3   1  10 345.770 5.33717   1
   2   1   9 222.578 3.35858  -2
  -2   1  10 222.578 3.35858   1
   1   1   9 96.4766 18.9370  -2
  -1   1  10 96.4766 18.9370   1
   1   1  10 59.6530 18.1961  -2
  -1   1  10 59.6530 18.1961   1
   0   1  10 645.938 7.23366  -2
   0   1  10 645.938 7.23366   1
   1   1  10 51.1727 1.15708   1
  -2   1  11 21.0972 0.96433  -2
   2   1  10 21.0972 0.96433   1
  -3   1  12 122.572 3.00746  -2
   3   1  10 122.572 3.00746   1
  -4   1  12 62.3578 1.59960  -2
   4   1  10 62.3578 1.59960   1
  -5   1  13 97.8629 2.86174  -2
   5   1  10 97.8629 2.86174   1
  -6   1  13 354.940 11.7608  -2
   6   1  10 354.940 11.7608   1
   7   1  10 72.2020 4.75497   1
   6   2   7 270.066 7.55012  -2
  -6   2  10 270.066 7.55012   1
   5   2   7 489.339 7.87615  -2
  -5   2  10 489.339 7.87615   1
   4   2   8 11.3247 0.97546  -2
  -4   2  10 11.3247 0.97546   1
   3   2   8 23.5472 1.28991  -2
  -3   2  10 23.5472 1.28991   1
   2   2   9 2652.78 29.8788  -2
  -2   2  10 2652.78 29.8788   1
   1   2   9 22.0983 17.0204  -2
  -1   2  10 22.0983 17.0204   1
   0   2  10 266.429 3.53646  -2
   0   2  10 266.429 3.53646   1
   1   2  10 26.0272 0.93008   1
  -2   2  11 1496.08 18.2881  -2
   2   2  10 1496.08 18.2881   1
  -3   2  12 47.2798 1.70871  -2
   3   2  10 47.2798 1.70871   1
  -4   2  12 147.467 3.49354  -2
   4   2  10 147.467 3.49354   1
  -5   2  13 366.638 6.45506  -2
   5   2  10 366.638 6.45506   1
  -6   2  13 21.4976 3.01842  -2
   6   2  10 21.4976 3.01842   1
   6   3   7 64.5657 2.99287  -2
  -6   3  10 64.5657 2.99287   1
   5   3   7 39.6447 1.95893  -2
  -5   3  10 39.6447 1.95893   1
   4   3   8 15.9957 1.08705  -2
  -4   3  10 15.9957 1.08705   1
   3   3   8 77.7816 3.29535  -2
  -3   3  10 77.7816 3.29535   1
   2   3   9 3.45835 0.63314  -2
  -2   3  10 3.45835 0.63314   1
   1   3   9 182.124 9.63827  -2
  -1   3  10 182.124 9.63827   1
   0   3  10 542.431 7.61488  -2
   0   3  10 542.431 7.61488   1
  -1   3  11 3.22646 2.81190  -2
   1   3  10 3.22646 2.81190   1
  -2   3  11 168.150 4.10681  -2
   2   3  10 168.150 4.10681   1
  -3   3  12 279.762 6.21357  -2
   3   3  10 279.762 6.21357   1
  -4   3  12 70.5729 2.68594  -2
   4   3  10 70.5729 2.68594   1
  -5   3  13 10.4563 1.94166  -2
   5   3  10 10.4563 1.94166   1
   5   4   7 7.78168 2.23823  -2
  -5   4  10 7.78168 2.23823   1
   4   4   8 15.4502 1.81793  -2
  -4   4  10 15.4502 1.81793   1
   3   4   8 71.8589 4.44523  -2
  -3   4  10 71.8589 4.44523   1
   2   4   9 97.4705 3.92821  -2
  -2   4  10 97.4705 3.92821   1
   1   4   9 607.114 22.2732  -2
  -1   4  10 607.114 22.2732   1
   0   4  10 304.609 4.68988  -2
   0   4  10 304.609 4.68988   1
  -1   4  11 222.843 11.8487  -2
   1   4  10 222.843 11.8487   1
  -2   4  11 158.751 3.91295  -2
   2   4  10 158.751 3.91295   1
  -3   4  12 207.769 7.90356  -2
   3   4  10 207.769 7.90356   1
  -4   4  12 87.2828 3.09788  -2
   4   4  10 87.2828 3.09788   1
   3   5   8 158.277 10.3533  -2
  -3   5  10 158.277 10.3533   1
   2   5   9 8.06914 1.39307  -2
  -2   5  10 8.06914 1.39307   1
   1   5   9 67.7579 5.59306  -2
  -1   5  10 67.7579 5.59306   1
   0   5  10 40.4180 1.60592  -2
   0   5  10 40.4180 1.60592   1
  -1   5  11 67.2291 4.84688  -2
   1   5  10 67.2291 4.84688   1
  -2   5  11 39.3210 2.78740  -2
   2   5  10 39.3210 2.78740   1
   7   0   7 73.3685 3.59487  -2
  -7   0  11 73.3685 3.59487   1
   6   0   8 640.920 11.9066  -2
  -6   0  11 640.920 11.9066   1
   5   0   8 107.554 2.94073  -2
  -5   0  11 107.554 2.94073   1
   4   0   9 -8.4549 0.86577  -2
  -4   0  11 -8.4549 0.86577   1
   3   0   9 664.518 21.5755  -2
  -3   0  11 664.518 21.5755   1
   2   0  10 160.763 3.54274  -2
  -2   0  11 160.763 3.54274   1
   1   0  10 713.598 46.2393  -2
  -1   0  11 713.598 46.2393   1
   0   0  11 10.2136 0.82207  -2
   0   0  11 10.2136 0.82207   1
   1   0  11 143.098 3.25448   1
  -2   0  12 95.3983 2.88092  -2
   2   0  11 95.3983 2.88092   1
  -3   0  13 1096.98 32.4637  -2
   3   0  11 1096.98 32.4637   1
  -4   0  13 -4.5714 0.81214  -2
   4   0  11 -4.5714 0.81214   1
   5   0  11 3.78011 0.75319   1
  -6   0  14 12.6379 3.96322  -2
   6   0  11 12.6379 3.96322   1
   7   0  11 592.001 31.5470   1
   7   1   7 40.4679 4.03147  -2
  -7   1  11 40.4679 4.03147   1
   6   1   8 489.570 9.71293  -2
  -6   1  11 489.570 9.71293   1
   5   1   8 97.7959 2.64486  -2
  -5   1  11 97.7959 2.64486   1
   4   1   9 153.413 3.10970  -2
  -4   1  11 153.413 3.10970   1
   3   1   9 593.184 9.33601  -2
  -3   1  11 593.184 9.33601   1
   2   1  10 4.77206 0.58683  -2
  -2   1  11 4.77206 0.58683   1
   1   1  10 200.929 24.2792  -2
  -1   1  11 200.929 24.2792   1
   1   1  11 243.906 27.6870  -2
  -1   1  11 243.906 27.6870   1
   0   1  11 38.9909 1.21782  -2
   0   1  11 38.9909 1.21782   1
  -1   1  12 27.7019 21.5333  -2
   1   1  11 27.7019 21.5333   1
  -2   1  12 1872.49 20.3495  -2
   2   1  11 1872.49 20.3495   1
  -3   1  13 524.695 10.4033  -2
   3   1  11 524.695 10.4033   1
  -4   1  13 230.823 3.69209  -2
   4   1  11 230.823 3.69209   1
  -5   1  14 69.0729 2.43910  -2
   5   1  11 69.0729 2.43910   1
  -6   1  14 93.8421 3.38326  -2
   6   1  11 93.8421 3.38326   1
   6   2   8 92.9043 2.91164  -2
  -6   2  11 92.9043 2.91164   1
   5   2   8 734.177 11.0820  -2
  -5   2  11 734.177 11.0820   1
   4   2   9 76.3756 2.61607  -2
  -4   2  11 76.3756 2.61607   1
   3   2   9 79.4326 2.23795  -2
  -3   2  11 79.4326 2.23795   1
   2   2  10 1105.60 14.9666  -2
  -2   2  11 1105.60 14.9666   1
   1   2  10 2137.58 66.6992  -2
  -1   2  11 2137.58 66.6992   1
   0   2  11 1272.29 15.2411  -2
   0   2  11 1272.29 15.2411   1
  -1   2  12 43.7364 3.96042  -2
   1   2  11 43.7364 3.96042   1
  -2   2  12 475.523 7.34082  -2
   2   2  11 475.523 7.34082   1
  -3   2  13 101.002 2.73184  -2
   3   2  11 101.002 2.73184   1
  -4   2  13 49.2659 1.77909  -2
   4   2  11 49.2659 1.77909   1
  -5   2  14 35.8377 1.60172  -2
   5   2  11 35.8377 1.60172   1
  -6   2  14 27.2312 3.26373  -2
   6   2  11 27.2312 3.26373   1
   6   3   8 7.01548 1.82232  -2
  -6   3  11 7.01548 1.82232   1
   5   3   8 1.16551 1.19779  -2
  -5   3  11 1.16551 1.19779   1
   4   3   9 116.073 2.45863  -2
  -4   3  11 116.073 2.45863   1
   3   3   9 103.028 3.04667  -2
  -3   3  11 103.028 3.04667   1
   2   3  10 50.3225 1.52130  -2
  -2   3  11 50.3225 1.52130   1
   1   3  10 1.48809 2.45116  -2
  -1   3  11 1.48809 2.45116   1
   0   3  11 33.1434 1.19169  -2
   0   3  11 33.1434 1.19169   1
  -1   3  12 962.675 31.6036  -2
   1   3  11 962.675 31.6036   1
  -2   3  12 21.2712 1.20391  -2
   2   3  11 21.2712 1.20391   1
  -3   3  13 79.4710 2.93683  -2
   3   3  11 79.4710 2.93683   1
  -4   3  13 254.307 5.90400  -2
   4   3  11 254.307 5.90400   1
  -5   3  14 116.909 4.42830  -2
   5   3  11 116.909 4.42830   1
   5   4   8 3.25117 2.52631  -2
  -5   4  11 3.25117 2.52631   1
   4   4   9 89.3142 3.59074  -2
  -4   4  11 89.3142 3.59074   1
   3   4   9 284.276 9.92088  -2
  -3   4  11 284.276 9.92088   1
   2   4  10 215.180 6.47023  -2
  -2   4  11 215.180 6.47023   1
   1   4  10 875.327 18.5520  -2
  -1   4  11 875.327 18.5520   1
   0   4  11 735.051 10.6623  -2
   0   4  11 735.051 10.6623   1
  -1   4  12 56.8638 5.84833  -2
   1   4  11 56.8638 5.84833   1
  -2   4  12 38.8305 1.74634  -2
   2   4  11 38.8305 1.74634   1
  -3   4  13 209.675 11.6611  -2
   3   4  11 209.675 11.6611   1
  -4   4  13 72.5490 4.58799  -2
   4   4  11 72.5490 4.58799   1
   2   5  10 92.8931 7.43452  -2
  -2   5  11 92.8931 7.43452   1
   1   5  10 107.262 7.27958  -2
  -1   5  11 107.262 7.27958   1
   0   5  11 22.1483 1.40198  -2
   0   5  11 22.1483 1.40198   1
  -1   5  12 136.877 7.11496  -2
   1   5  11 136.877 7.11496   1
  -2   5  12 36.8946 3.20415  -2
   2   5  11 36.8946 3.20415   1
   7   0   8 2.95450 1.58913  -2
  -7   0  12 2.95450 1.58913   1
   6   0   9 39.1817 2.45430  -2
  -6   0  12 39.1817 2.45430   1
   5   0   9 0.46729 1.50913  -2
  -5   0  12 0.46729 1.50913   1
   4   0  10 266.496 7.61699  -2
  -4   0  12 266.496 7.61699   1
   3   0  10 16.1490 29.1770  -2
  -3   0  12 16.1490 29.1770   1
   2   0  11 444.994 7.79976  -2
  -2   0  12 444.994 7.79976   1
   1   0  11 64.7848 22.7992  -2
  -1   0  12 64.7848 22.7992   1
   0   0  12 9999.99 229.944  -2
   0   0  12 9999.99 229.944   1
   1   0  12 3.36564 0.51089   1
  -2   0  13 -0.0755 0.59563  -2
   2   0  12 -0.0755 0.59563   1
  -3   0  14 3.43048 2.41099  -2
   3   0  12 3.43048 2.41099   1
  -4   0  14 2615.54 45.2577  -2
   4   0  12 2615.54 45.2577   1
  -5   0  15 57.8400 1.92006  -2
   5   0  12 57.8400 1.92006   1
  -6   0  15 324.404 15.8066  -2
   6   0  12 324.404 15.8066   1
   7   1   8 187.272 6.98944  -2
  -7   1  12 187.272 6.98944   1
   6   1   9 153.902 4.35145  -2
  -6   1  12 153.902 4.35145   1
   5   1   9 489.460 9.26854  -2
  -5   1  12 489.460 9.26854   1
   4   1  10 271.934 4.97936  -2
  -4   1  12 271.934 4.97936   1
   3   1  10 189.106 4.43856  -2
  -3   1  12 189.106 4.43856   1
   2   1  11 1984.51 26.1620  -2
  -2   1  12 1984.51 26.1620   1
   1   1  11 242.601 21.2748  -2
  -1   1  12 242.601 21.2748   1
   0   1  12 202.239 2.96472  -2
   0   1  12 202.239 2.96472   1
  -1   1  13 990.375 58.3544  -2
   1   1  12 990.375 58.3544   1
  -2   1  13 116.036 2.37709  -2
   2   1  12 116.036 2.37709   1
  -3   1  14 885.461 13.0025  -2
   3   1  12 885.461 13.0025   1
  -4   1  14 40.9257 1.61434  -2
   4   1  12 40.9257 1.61434   1
  -5   1  15 54.6034 1.83567  -2
   5   1  12 54.6034 1.83567   1
  -6   1  15 36.4761 2.14954  -2
   6   1  12 36.4761 2.14954   1
   6   2   9 89.5622 2.92925  -2
  -6   2  12 89.5622 2.92925   1
   5   2   9 39.8724 1.78735  -2
  -5   2  12 39.8724 1.78735   1
   4   2  10 294.876 5.69675  -2
  -4   2  12 294.876 5.69675   1
   3   2  10 10.4274 1.21806  -2
  -3   2  12 10.4274 1.21806   1
   2   2  11 432.313 6.71654  -2
  -2   2  12 432.313 6.71654   1
   1   2  11 124.002 7.03822  -2
  -1   2  12 124.002 7.03822   1
   0   2  12 5.21697 0.66566  -2
   0   2  12 5.21697 0.66566   1
  -1   2  13 762.807 27.1982  -2
   1   2  12 762.807 27.1982   1
  -2   2  13 45.0555 1.70041  -2
   2   2  12 45.0555 1.70041   1
  -3   2  14 -1.3085 1.04880  -2
   3   2  12 -1.3085 1.04880   1
  -4   2  14 170.272 4.07152  -2
   4   2  12 170.272 4.07152   1
  -5   2  15 54.2153 2.34533  -2
   5   2  12 54.2153 2.34533   1
  -6   2  15 3.75799 2.16052  -2
   6   2  12 3.75799 2.16052   1
   6   3   9 13.0689 1.86551  -2
  -6   3  12 13.0689 1.86551   1
   5   3   9 56.9862 2.80838  -2
  -5   3  12 56.9862 2.80838   1
   4   3  10 181.742 3.80547  -2
  -4   3  12 181.742 3.80547   1
   3   3  10 95.6179 2.98797  -2
  -3   3  12 95.6179 2.98797   1
   2   3  11 5.61083 0.80485  -2
  -2   3  12 5.61083 0.80485   1
   1   3  11 261.870 11.7313  -2
  -1   3  12 261.870 11.7313   1
   0   3  12 109.678 3.15827  -2
   0   3  12 109.678 3.15827   1
  -1   3  13 456.521 12.4838  -2
   1   3  12 456.521 12.4838   1
  -2   3  13 242.294 5.01420  -2
   2   3  12 242.294 5.01420   1
  -3   3  14 436.395 10.0970  -2
   3   3  12 436.395 10.0970   1
  -4   3  14 9.38736 1.32658  -2
   4   3  12 9.38736 1.32658   1
  -5   3  15 19.7326 2.23595  -2
   5   3  12 19.7326 2.23595   1
   4   4  10 114.440 4.11568  -2
  -4   4  12 114.440 4.11568   1
   3   4  10 256.976 7.54048  -2
  -3   4  12 256.976 7.54048   1
   2   4  11 57.1783 3.03647  -2
  -2   4  12 57.1783 3.03647   1
   1   4  11 137.646 8.90124  -2
  -1   4  12 137.646 8.90124   1
   0   4  12 239.318 5.53533  -2
   0   4  12 239.318 5.53533   1
  -1   4  13 114.102 5.13467  -2
   1   4  12 114.102 5.13467   1
  -2   4  13 73.9121 2.80286  -2
   2   4  12 73.9121 2.80286   1
  -3   4  14 26.7044 2.08211  -2
   3   4  12 26.7044 2.08211   1
  -4   4  14 55.6255 2.62532  -2
   4   4  12 55.6255 2.62532   1
   2   5  11 18.6937 2.15141  -2
  -2   5  12 18.6937 2.15141   1
   0   5  12 25.9142 1.56781  -2
   0   5  12 25.9142 1.56781   1
  -1   5  13 125.652 7.03400  -2
   1   5  12 125.652 7.03400   1
  -2   5  13 81.9947 3.90971  -2
   2   5  12 81.9947 3.90971   1
   7   0   9 65.6964 7.07731  -2
  -7   0  13 65.6964 7.07731   1
   6   0  10 32.8089 2.30989  -2
  -6   0  13 32.8089 2.30989   1
   5   0  10 40.3844 2.87724  -2
  -5   0  13 40.3844 2.87724   1
   4   0  11 6.44270 1.25520  -2
  -4   0  13 6.44270 1.25520   1
   3   0  11 398.038 10.9065  -2
  -3   0  13 398.038 10.9065   1
   2   0  12 -0.3158 0.78928  -2
  -2   0  13 -0.3158 0.78928   1
   1   0  12 1320.86 49.5614  -2
  -1   0  13 1320.86 49.5614   1
   0   0  13 15.8804 1.00062  -2
   0   0  13 15.8804 1.00062   1
  -1   0  14 302.714 35.1698  -2
   1   0  13 302.714 35.1698   1
  -2   0  14 81.3854 3.12810  -2
   2   0  13 81.3854 3.12810   1
  -3   0  15 429.307 11.6332  -2
   3   0  13 429.307 11.6332   1
  -4   0  15 61.4584 41.1866  -2
   4   0  13 61.4584 41.1866   1
  -5   0  16 59.7347 2.38343  -2
   5   0  13 59.7347 2.38343   1
  -6   0  16 55.3099 6.11522  -2
   6   0  13 55.3099 6.11522   1
   7   1   9 55.8675 3.68046  -2
  -7   1  13 55.8675 3.68046   1
   6   1  10 221.807 4.57966  -2
  -6   1  13 221.807 4.57966   1
   5   1  10 374.762 7.76933  -2
  -5   1  13 374.762 7.76933   1
   4   1  11 266.834 5.68275  -2
  -4   1  13 266.834 5.68275   1
   3   1  11 635.582 9.84441  -2
  -3   1  13 635.582 9.84441   1
   2   1  12 479.178 6.90141  -2
  -2   1  13 479.178 6.90141   1
   1   1  12 269.874 22.5891  -2
  -1   1  13 269.874 22.5891   1
   0   1  13 87.6040 1.87884  -2
   0   1  13 87.6040 1.87884   1
  -1   1  14 326.121 36.6084  -2
   1   1  13 326.121 36.6084   1
  -2   1  14 7.85792 0.67912  -2
   2   1  13 7.85792 0.67912   1
  -3   1  15 128.273 3.15390  -2
   3   1  13 128.273 3.15390   1
  -4   1  15 258.671 4.44433  -2
   4   1  13 258.671 4.44433   1
  -5   1  16 24.4486 1.30444  -2
   5   1  13 24.4486 1.30444   1
  -6   1  16 40.0188 2.41781  -2
   6   1  13 40.0188 2.41781   1
   6   2  10 48.7663 2.26741  -2
  -6   2  13 48.7663 2.26741   1
   5   2  10 441.305 8.02254  -2
  -5   2  13 441.305 8.02254   1
   4   2  11 22.7957 1.70655  -2
  -4   2  13 22.7957 1.70655   1
   3   2  11 19.8861 1.36369  -2
  -3   2  13 19.8861 1.36369   1
   2   2  12 185.365 4.17165  -2
  -2   2  13 185.365 4.17165   1
   1   2  12 149.746 33.8958  -2
  -1   2  13 149.746 33.8958   1
   0   2  13 1108.17 14.0983  -2
   0   2  13 1108.17 14.0983   1
  -1   2  14 604.962 22.4057  -2
   1   2  13 604.962 22.4057   1
  -2   2  14 28.9507 1.65487  -2
   2   2  13 28.9507 1.65487   1
  -3   2  15 27.1142 1.54598  -2
   3   2  13 27.1142 1.54598   1
  -4   2  15 407.792 7.24670  -2
   4   2  13 407.792 7.24670   1
  -5   2  16 84.1121 3.25441  -2
   5   2  13 84.1121 3.25441   1
  -6   2  16 44.8823 2.89890  -2
   6   2  13 44.8823 2.89890   1
   5   3  10 11.0744 1.53608  -2
  -5   3  13 11.0744 1.53608   1
   4   3  11 82.7690 2.87715  -2
  -4   3  13 82.7690 2.87715   1
   3   3  11 158.654 4.22124  -2
  -3   3  13 158.654 4.22124   1
   2   3  12 72.6261 2.15967  -2
  -2   3  13 72.6261 2.15967   1
   1   3  12 726.316 23.4993  -2
  -1   3  13 726.316 23.4993   1
   0   3  13 24.9728 1.32272  -2
   0   3  13 24.9728 1.32272   1
  -1   3  14 518.935 13.5115  -2
   1   3  13 518.935 13.5115   1
  -2   3  14 12.5640 1.32704  -2
   2   3  13 12.5640 1.32704   1
  -3   3  15 1223.77 21.0677  -2
   3   3  13 1223.77 21.0677   1
  -4   3  15 306.082 6.86508  -2
   4   3  13 306.082 6.86508   1
  -5   3  16 10.4810 2.69986  -2
   5   3  13 10.4810 2.69986   1
   4   4  11 281.763 7.19039  -2
  -4   4  13 281.763 7.19039   1
   3   4  11 80.8157 3.95221  -2
  -3   4  13 80.8157 3.95221   1
   2   4  12 17.4771 1.05383  -2
  -2   4  13 17.4771 1.05383   1
   1   4  12 52.1441 3.62438  -2
  -1   4  13 52.1441 3.62438   1
   0   4  13 71.5063 2.69565  -2
   0   4  13 71.5063 2.69565   1
  -1   4  14 23.5094 2.66997  -2
   1   4  13 23.5094 2.66997   1
  -2   4  14 3.60040 1.16639  -2
   2   4  13 3.60040 1.16639   1
  -3   4  15 16.7573 1.87528  -2
   3   4  13 16.7573 1.87528   1
  -4   4  15 55.6358 2.70437  -2
   4   4  13 55.6358 2.70437   1
   2   5  12 99.8524 4.37911  -2
  -2   5  13 99.8524 4.37911   1
   0   5  13 9.89574 2.21575  -2
   0   5  13 9.89574 2.21575   1
  -1   5  14 76.7866 5.54867  -2
   1   5  13 76.7866 5.54867   1
   7   0  10 11.3604 2.06425  -2
  -7   0  14 11.3604 2.06425   1
   6   0  11 75.5745 3.46043  -2
  -6   0  14 75.5745 3.46043   1
   5   0  11 -0.1377 1.37993  -2
  -5   0  14 -0.1377 1.37993   1
   4   0  12 5570.17 96.2613  -2
  -4   0  14 5570.17 96.2613   1
   3   0  12 -3.2998 1.23987  -2
  -3   0  14 -3.2998 1.23987   1
   2   0  13 356.749 9.27326  -2
  -2   0  14 356.749 9.27326   1
   1   0  13 57.1508 17.0515  -2
  -1   0  14 57.1508 17.0515   1
   0   0  14 1809.99 29.4671  -2
   0   0  14 1809.99 29.4671   1
  -1   0  14 54.1581 28.1539  -2
   1   0  14 54.1581 28.1539   1
  -1   0  15 222.546 34.8673  -2
   1   0  14 222.546 34.8673   1
  -2   0  15 22.3060 1.42370  -2
   2   0  14 22.3060 1.42370   1
  -3   0  16 26.9562 32.3138  -2
   3   0  14 26.9562 32.3138   1
  -4   0  16 117.082 3.86864  -2
   4   0  14 117.082 3.86864   1
  -5   0  17 29.4463 1.90830  -2
   5   0  14 29.4463 1.90830   1
  -6   0  17 11.5244 3.76248  -2
   6   0  14 11.5244 3.76248   1
   6   1  11 36.2551 1.78601  -2
  -6   1  14 36.2551 1.78601   1
   5   1  11 278.349 6.30144  -2
  -5   1  14 278.349 6.30144   1
   4   1  12 190.557 4.65389  -2
  -4   1  14 190.557 4.65389   1
   3   1  12 278.896 5.90284  -2
  -3   1  14 278.896 5.90284   1
   2   1  13 9.15827 0.92514  -2
  -2   1  14 9.15827 0.92514   1
   1   1  13 588.631 33.3618  -2
  -1   1  14 588.631 33.3618   1
   0   1  14 389.415 5.79190  -2
   0   1  14 389.415 5.79190   1
  -1   1  15 359.083 40.1203  -2
   1   1  14 359.083 40.1203   1
  -2   1  15 129.277 3.23983  -2
   2   1  14 129.277 3.23983   1
  -3   1  16 222.098 5.08356  -2
   3   1  14 222.098 5.08356   1
  -4   1  16 222.772 4.35196  -2
   4   1  14 222.772 4.35196   1
  -5   1  17 28.5525 1.54362  -2
   5   1  14 28.5525 1.54362   1
  -6   1  17 40.6407 2.53388  -2
   6   1  14 40.6407 2.53388   1
   6   2  11 108.014 3.07476  -2
  -6   2  14 108.014 3.07476   1
   5   2  11 148.913 4.29877  -2
  -5   2  14 148.913 4.29877   1
   4   2  12 506.683 9.88985  -2
  -4   2  14 506.683 9.88985   1
   3   2  12 -0.4343 1.20167  -2
  -3   2  14 -0.4343 1.20167   1
   2   2  13 77.2265 2.28230  -2
  -2   2  14 77.2265 2.28230   1
   1   2  13 155.454 22.9200  -2
  -1   2  14 155.454 22.9200   1
   0   2  14 279.290 4.98666  -2
   0   2  14 279.290 4.98666   1
   1   2  14 312.611 6.30999   1
  -2   2  15 265.507 5.58352  -2
   2   2  14 265.507 5.58352   1
  -3   2  16 23.2036 1.73984  -2
   3   2  14 23.2036 1.73984   1
  -4   2  16 60.3810 2.46393  -2
   4   2  14 60.3810 2.46393   1
  -5   2  17 76.4465 3.55931  -2
   5   2  14 76.4465 3.55931   1
  -6   2  17 8.50946 2.03437  -2
   6   2  14 8.50946 2.03437   1
   5   3  11 110.995 3.33688  -2
  -5   3  14 110.995 3.33688   1
   4   3  12 9.05432 1.40793  -2
  -4   3  14 9.05432 1.40793   1
   3   3  12 142.298 5.23042  -2
  -3   3  14 142.298 5.23042   1
   2   3  13 10.5614 0.99595  -2
  -2   3  14 10.5614 0.99595   1
   1   3  13 167.089 9.34740  -2
  -1   3  14 167.089 9.34740   1
   0   3  14 68.5660 2.31373  -2
   0   3  14 68.5660 2.31373   1
  -1   3  15 221.601 7.89417  -2
   1   3  14 221.601 7.89417   1
  -2   3  15 56.3402 2.41747  -2
   2   3  14 56.3402 2.41747   1
  -3   3  16 756.747 19.4929  -2
   3   3  14 756.747 19.4929   1
  -4   3  16 341.892 8.71453  -2
   4   3  14 341.892 8.71453   1
  -5   3  17 65.3599 3.43663  -2
   5   3  14 65.3599 3.43663   1
   4   4  12 44.6468 2.70517  -2
  -4   4  14 44.6468 2.70517   1
   3   4  12 25.2078 2.42968  -2
  -3   4  14 25.2078 2.42968   1
   2   4  13 1.84134 0.90271  -2
  -2   4  14 1.84134 0.90271   1
   1   4  13 64.5064 5.54994  -2
  -1   4  14 64.5064 5.54994   1
   0   4  14 10.5162 1.12964  -2
   0   4  14 10.5162 1.12964   1
  -1   4  15 11.7911 2.21187  -2
   1   4  14 11.7911 2.21187   1
  -2   4  15 23.3970 1.82254  -2
   2   4  14 23.3970 1.82254   1
  -3   4  16 126.667 4.68503  -2
   3   4  14 126.667 4.68503   1
  -4   4  16 72.6817 3.56967  -2
   4   4  14 72.6817 3.56967   1
   0   5  14 66.1165 3.40200  -2
   0   5  14 66.1165 3.40200   1
   1   5  14 1.50899 1.29820   1
   6   0  12 73.1028 3.48174  -2
  -6   0  15 73.1028 3.48174   1
   5   0  12 234.584 10.6491  -2
  -5   0  15 234.584 10.6491   1
   4   0  13 13.4913 24.9456  -2
  -4   0  15 13.4913 24.9456   1
   3   0  13 621.085 16.0824  -2
  -3   0  15 621.085 16.0824   1
   2   0  14 21.3364 16.8649  -2
  -2   0  15 21.3364 16.8649   1
   1   0  14 1159.13 49.0278  -2
  -1   0  15 1159.13 49.0278   1
   0   0  15 10.2936 1.31313  -2
   0   0  15 10.2936 1.31313   1
  -1   0  16 315.746 41.1062  -2
   1   0  15 315.746 41.1062   1
  -2   0  16 346.348 7.91201  -2
   2   0  15 346.348 7.91201   1
  -3   0  17 1040.81 24.1857  -2
   3   0  15 1040.81 24.1857   1
  -4   0  17 -0.9675 1.67325  -2
   4   0  15 -0.9675 1.67325   1
  -5   0  18 50.5034 3.07443  -2
   5   0  15 50.5034 3.07443   1
  -6   0  18 58.4192 6.41163  -2
   6   0  15 58.4192 6.41163   1
   6   1  12 142.337 3.58882  -2
  -6   1  15 142.337 3.58882   1
   5   1  12 23.2579 1.68918  -2
  -5   1  15 23.2579 1.68918   1
   4   1  13 1056.38 16.5175  -2
  -4   1  15 1056.38 16.5175   1
   3   1  13 31.1662 1.78474  -2
  -3   1  15 31.1662 1.78474   1
   2   1  14 36.7379 1.74972  -2
  -2   1  15 36.7379 1.74972   1
   1   1  14 100.383 5.93337  -2
  -1   1  15 100.383 5.93337   1
   0   1  15 855.105 13.1684  -2
   0   1  15 855.105 13.1684   1
  -1   1  16 107.433 32.9549  -2
   1   1  15 107.433 32.9549   1
  -2   1  16 166.588 3.97727  -2
   2   1  15 166.588 3.97727   1
  -3   1  17 19.7395 1.70648  -2
   3   1  15 19.7395 1.70648   1
  -4   1  17 145.793 3.89242  -2
   4   1  15 145.793 3.89242   1
  -5   1  18 110.671 3.38472  -2
   5   1  15 110.671 3.38472   1
  -6   1  18 35.3385 5.33542  -2
   6   1  15 35.3385 5.33542   1
   6   2  12 5.52723 2.47838  -2
  -6   2  15 5.52723 2.47838   1
   5   2  12 232.244 5.76887  -2
  -5   2  15 232.244 5.76887   1
   4   2  13 94.4949 3.19999  -2
  -4   2  15 94.4949 3.19999   1
   3   2  13 44.1373 2.53868  -2
  -3   2  15 44.1373 2.53868   1
   2   2  14 79.1082 2.40602  -2
  -2   2  15 79.1082 2.40602   1
   1   2  14 135.559 31.9102  -2
  -1   2  15 135.559 31.9102   1
   0   2  15 40.2160 1.81941  -2
   0   2  15 40.2160 1.81941   1
  -1   2  16 153.056 5.74922  -2
   1   2  15 153.056 5.74922   1
  -2   2  16 283.822 6.17637  -2
   2   2  15 283.822 6.17637   1
  -3   2  17 86.7649 3.05988  -2
   3   2  15 86.7649 3.05988   1
  -4   2  17 9.94273 1.42676  -2
   4   2  15 9.94273 1.42676   1
  -5   2  18 222.403 5.49447  -2
   5   2  15 222.403 5.49447   1
   5   3  12 22.5367 1.58820  -2
  -5   3  15 22.5367 1.58820   1
   4   3  13 76.6764 3.32733  -2
  -4   3  15 76.6764 3.32733   1
   3   3  13 270.756 6.73312  -2
  -3   3  15 270.756 6.73312   1
   2   3  14 58.7726 2.20368  -2
  -2   3  15 58.7726 2.20368   1
   1   3  14 781.890 20.6654  -2
  -1   3  15 781.890 20.6654   1
   0   3  15 2714.91 37.5205  -2
   0   3  15 2714.91 37.5205   1
  -1   3  16 1048.64 37.7042  -2
   1   3  15 1048.64 37.7042   1
  -2   3  16 10.1488 1.58591  -2
   2   3  15 10.1488 1.58591   1
  -3   3  17 88.2651 3.82517  -2
   3   3  15 88.2651 3.82517   1
  -4   3  17 94.8044 3.39515  -2
   4   3  15 94.8044 3.39515   1
  -5   3  18 12.5245 2.26604  -2
   5   3  15 12.5245 2.26604   1
   4   4  13 16.9310 1.92840  -2
  -4   4  15 16.9310 1.92840   1
   3   4  13 5.83486 1.97864  -2
  -3   4  15 5.83486 1.97864   1
   2   4  14 9.27473 1.18106  -2
  -2   4  15 9.27473 1.18106   1
   1   4  14 22.0516 3.79511  -2
  -1   4  15 22.0516 3.79511   1
   0   4  15 115.992 3.60489  -2
   0   4  15 115.992 3.60489   1
  -1   4  16 78.2830 4.47208  -2
   1   4  15 78.2830 4.47208   1
  -2   4  16 124.359 3.93772  -2
   2   4  15 124.359 3.93772   1
  -3   4  17 33.9560 3.22642  -2
   3   4  15 33.9560 3.22642   1
   6   0  13 226.337 7.97299  -2
  -6   0  16 226.337 7.97299   1
   5   0  13 11.5907 2.15657  -2
  -5   0  16 11.5907 2.15657   1
   4   0  14 302.789 9.47389  -2
  -4   0  16 302.789 9.47389   1
   3   0  14 -1.4060 1.52639  -2
  -3   0  16 -1.4060 1.52639   1
   2   0  15 1540.98 30.9617  -2
  -2   0  16 1540.98 30.9617   1
   1   0  15 94.8744 22.6502  -2
  -1   0  16 94.8744 22.6502   1
   0   0  16 801.537 17.2110  -2
   0   0  16 801.537 17.2110   1
  -1   0  17 244.264 41.8835  -2
   1   0  16 244.264 41.8835   1
  -2   0  17 106.597 3.93019  -2
   2   0  16 106.597 3.93019   1
  -3   0  18 37.6686 38.7386  -2
   3   0  16 37.6686 38.7386   1
  -4   0  18 728.079 18.7533  -2
   4   0  16 728.079 18.7533   1
  -5   0  19 75.7203 4.00992  -2
   5   0  16 75.7203 4.00992   1
  -6   0  19 114.512 9.08329  -2
   6   0  16 114.512 9.08329   1
   6   1  13 13.5543 1.43548  -2
  -6   1  16 13.5543 1.43548   1
   5   1  13 19.8052 1.78517  -2
  -5   1  16 19.8052 1.78517   1
   4   1  14 437.153 10.0765  -2
  -4   1  16 437.153 10.0765   1
   3   1  14 162.494 4.08973  -2
  -3   1  16 162.494 4.08973   1
   2   1  15 147.629 3.80219  -2
  -2   1  16 147.629 3.80219   1
   1   1  15 355.285 14.3093  -2
  -1   1  16 355.285 14.3093   1
   0   1  16 54.6939 1.89656  -2
   0   1  16 54.6939 1.89656   1
  -1   1  17 1011.40 19.2203  -2
   1   1  16 1011.40 19.2203   1
  -2   1  17 62.9891 1.95328  -2
   2   1  16 62.9891 1.95328   1
  -3   1  18 568.469 10.9085  -2
   3   1  16 568.469 10.9085   1
  -4   1  18 8.78695 1.34740  -2
   4   1  16 8.78695 1.34740   1
  -5   1  19 14.8550 1.53410  -2
   5   1  16 14.8550 1.53410   1
  -6   1  19 -0.2308 2.49155  -2
   6   1  16 -0.2308 2.49155   1
   6   2  13 42.2119 2.09931  -2
  -6   2  16 42.2119 2.09931   1
   5   2  13 301.485 8.05055  -2
  -5   2  16 301.485 8.05055   1
   4   2  14 31.8148 1.93589  -2
  -4   2  16 31.8148 1.93589   1
   3   2  14 12.3717 1.56338  -2
  -3   2  16 12.3717 1.56338   1
   2   2  15 70.9255 2.42146  -2
  -2   2  16 70.9255 2.42146   1
   1   2  15 140.548 4.48468  -2
  -1   2  16 140.548 4.48468   1
   0   2  16 149.455 3.88785  -2
   0   2  16 149.455 3.88785   1
  -1   2  17 323.295 8.09106  -2
   1   2  16 323.295 8.09106   1
  -2   2  17 199.494 4.83781  -2
   2   2  16 199.494 4.83781   1
  -3   2  18 182.753 5.42390  -2
   3   2  16 182.753 5.42390   1
  -4   2  18 19.4265 1.66725  -2
   4   2  16 19.4265 1.66725   1
  -5   2  19 29.8261 2.11271  -2
   5   2  16 29.8261 2.11271   1
   5   3  13 42.3738 2.12480  -2
  -5   3  16 42.3738 2.12480   1
   4   3  14 86.9856 3.18395  -2
  -4   3  16 86.9856 3.18395   1
   3   3  14 408.170 8.56780  -2
  -3   3  16 408.170 8.56780   1
   2   3  15 3.64247 0.86623  -2
  -2   3  16 3.64247 0.86623   1
  -1   3  16 20.4280 2.34512   1
   0   3  16 544.328 11.0695  -2
   0   3  16 544.328 11.0695   1
  -1   3  17 73.3531 6.06419  -2
   1   3  16 73.3531 6.06419   1
  -2   3  17 448.519 9.17302  -2
   2   3  16 448.519 9.17302   1
  -3   3  18 311.182 7.15522  -2
   3   3  16 311.182 7.15522   1
  -4   3  18 86.5051 3.27650  -2
   4   3  16 86.5051 3.27650   1
   4   4  14 22.7812 2.92335  -2
  -4   4  16 22.7812 2.92335   1
   3   4  14 102.100 4.54438  -2
  -3   4  16 102.100 4.54438   1
   2   4  15 26.4194 1.68589  -2
  -2   4  16 26.4194 1.68589   1
   1   4  15 24.4089 4.05099  -2
  -1   4  16 24.4089 4.05099   1
   0   4  16 56.4943 2.46066  -2
   0   4  16 56.4943 2.46066   1
  -1   4  17 20.5208 3.97091  -2
   1   4  16 20.5208 3.97091   1
  -2   4  17 10.0668 1.77389  -2
   2   4  16 10.0668 1.77389   1
  -3   4  18 20.4226 3.98156  -2
   3   4  16 20.4226 3.98156   1
   6   0  14 5.21583 1.81118  -2
  -6   0  17 5.21583 1.81118   1
   5   0  14 145.813 6.10584  -2
  -5   0  17 145.813 6.10584   1
   4   0  15 -0.6524 1.44351  -2
  -4   0  17 -0.6524 1.44351   1
   3   0  15 1069.32 24.2586  -2
  -3   0  17 1069.32 24.2586   1
   2   0  16 19.5351 1.91947  -2
  -2   0  17 19.5351 1.91947   1
   1   0  16 1515.95 60.6518  -2
  -1   0  17 1515.95 60.6518   1
   0   0  17 14.9925 1.62311  -2
   0   0  17 14.9925 1.62311   1
  -1   0  17 277.640 44.9932  -2
   1   0  17 277.640 44.9932   1
  -1   0  18 25.3276 34.9876  -2
   1   0  17 25.3276 34.9876   1
  -2   0  18 24.7584 1.98348  -2
   2   0  17 24.7584 1.98348   1
  -3   0  19 556.762 14.6263  -2
   3   0  17 556.762 14.6263   1
  -4   0  19 0.08205 1.35369  -2
   4   0  17 0.08205 1.35369   1
  -5   0  20 29.8081 2.74001  -2
   5   0  17 29.8081 2.74001   1
   6   1  14 11.9617 1.52767  -2
  -6   1  17 11.9617 1.52767   1
   5   1  14 49.3039 2.81149  -2
  -5   1  17 49.3039 2.81149   1
   4   1  15 287.078 6.53890  -2
  -4   1  17 287.078 6.53890   1
   3   1  15 -11.262 23.1657  -2
  -3   1  17 -11.262 23.1657   1
   2   1  16 8.05868 1.11407  -2
  -2   1  17 8.05868 1.11407   1
   1   1  16 243.170 9.90405  -2
  -1   1  17 243.170 9.90405   1
   0   1  17 671.237 11.2022  -2
   0   1  17 671.237 11.2022   1
  -1   1  18 105.306 4.93300  -2
   1   1  17 105.306 4.93300   1
  -2   1  18 45.8782 1.92864  -2
   2   1  17 45.8782 1.92864   1
  -3   1  19 97.4874 3.69926  -2
   3   1  17 97.4874 3.69926   1
  -4   1  19 99.0288 3.21797  -2
   4   1  17 99.0288 3.21797   1
  -5   1  20 453.133 9.25273  -2
   5   1  17 453.133 9.25273   1
   6   2  14 21.9471 1.97853  -2
  -6   2  17 21.9471 1.97853   1
   5   2  14 143.045 4.37925  -2
  -5   2  17 143.045 4.37925   1
   4   2  15 13.1262 1.79864  -2
  -4   2  17 13.1262 1.79864   1
   3   2  15 25.0322 2.03328  -2
  -3   2  17 25.0322 2.03328   1
   2   2  16 201.782 4.89302  -2
  -2   2  17 201.782 4.89302   1
   1   2  16 84.7501 3.63448  -2
  -1   2  17 84.7501 3.63448   1
   0   2  17 159.531 4.12104  -2
   0   2  17 159.531 4.12104   1
  -1   2  18 112.205 4.75755  -2
   1   2  17 112.205 4.75755   1
  -2   2  18 853.339 15.3035  -2
   2   2  17 853.339 15.3035   1
  -3   2  19 25.7543 2.03015  -2
   3   2  17 25.7543 2.03015   1
  -4   2  19 134.566 4.03302  -2
   4   2  17 134.566 4.03302   1
  -5   2  20 133.079 4.62301  -2
   5   2  17 133.079 4.62301   1
   5   3  14 15.5919 1.91477  -2
  -5   3  17 15.5919 1.91477   1
   4   3  15 314.478 8.15729  -2
  -4   3  17 314.478 8.15729   1
   3   3  15 184.204 5.00691  -2
  -3   3  17 184.204 5.00691   1
   2   3  16 104.871 3.88549  -2
  -2   3  17 104.871 3.88549   1
   1   3  16 54.7653 5.67061  -2
  -1   3  17 54.7653 5.67061   1
   0   3  17 16.2210 1.62521  -2
   0   3  17 16.2210 1.62521   1
  -1   3  18 239.710 12.0418  -2
   1   3  17 239.710 12.0418   1
  -2   3  18 9.23341 1.64113  -2
   2   3  17 9.23341 1.64113   1
  -3   3  19 10.3148 2.68484  -2
   3   3  17 10.3148 2.68484   1
  -4   3  19 21.8062 2.03833  -2
   4   3  17 21.8062 2.03833   1
   3   4  15 90.8258 5.22527  -2
  -3   4  17 90.8258 5.22527   1
   2   4  16 49.7858 3.10105  -2
  -2   4  17 49.7858 3.10105   1
   1   4  16 10.9694 3.65637  -2
  -1   4  17 10.9694 3.65637   1
   0   4  17 3.58784 1.08002  -2
   0   4  17 3.58784 1.08002   1
   1   4  17 9.41000 1.85480   1
  -2   4  18 138.291 4.33796  -2
   2   4  17 138.291 4.33796   1
   3   4  17 88.7621 6.23767   1
   6   0  15 255.256 8.96172  -2
  -6   0  18 255.256 8.96172   1
   5   0  15 13.3458 2.32466  -2
  -5   0  18 13.3458 2.32466   1
   4   0  16 1714.26 57.2806  -2
  -4   0  18 1714.26 57.2806   1
   3   0  16 20.7392 28.5528  -2
  -3   0  18 20.7392 28.5528   1
   2   0  17 94.9629 3.87946  -2
  -2   0  18 94.9629 3.87946   1
   1   0  17 63.5238 37.1688  -2
  -1   0  18 63.5238 37.1688   1
   0   0  18 729.700 17.2580  -2
   0   0  18 729.700 17.2580   1
  -1   0  19 29.5520 39.0088  -2
   1   0  18 29.5520 39.0088   1
  -1   0  18 41.3835 39.8109  -2
   1   0  18 41.3835 39.8109   1
  -2   0  19 162.396 5.52248  -2
   2   0  18 162.396 5.52248   1
  -3   0  20 3.14421 2.07540  -2
   3   0  18 3.14421 2.07540   1
  -4   0  20 6.53038 1.61757  -2
   4   0  18 6.53038 1.61757   1
  -5   0  21 0.54660 1.96336  -2
   5   0  18 0.54660 1.96336   1
   6   1  15 34.1284 2.44128  -2
  -6   1  18 34.1284 2.44128   1
   5   1  15 335.445 7.62900  -2
  -5   1  18 335.445 7.62900   1
   4   1  16 33.5616 2.05954  -2
  -4   1  18 33.5616 2.05954   1
   3   1  16 2313.50 33.5613  -2
  -3   1  18 2313.50 33.5613   1
   2   1  17 172.414 4.29970  -2
  -2   1  18 172.414 4.29970   1
   1   1  17 57.1085 4.58264  -2
  -1   1  18 57.1085 4.58264   1
   0   1  18 41.5261 1.95701  -2
   0   1  18 41.5261 1.95701   1
  -1   1  19 1220.61 22.4216  -2
   1   1  18 1220.61 22.4216   1
  -2   1  19 496.864 9.13163  -2
   2   1  18 496.864 9.13163   1
  -3   1  20 12.5479 1.81535  -2
   3   1  18 12.5479 1.81535   1
  -4   1  20 21.3411 1.64207  -2
   4   1  18 21.3411 1.64207   1
  -5   1  21 20.3580 1.86432  -2
   5   1  18 20.3580 1.86432   1
   5   2  15 62.4440 3.41183  -2
  -5   2  18 62.4440 3.41183   1
   4   2  16 32.4430 2.44060  -2
  -4   2  18 32.4430 2.44060   1
   3   2  16 36.9123 2.51034  -2
  -3   2  18 36.9123 2.51034   1
   2   2  17 186.772 4.81935  -2
  -2   2  18 186.772 4.81935   1
   1   2  17 141.569 53.1522  -2
   1   2  18 141.569 53.1522  -2
  -1   2  18 141.569 53.1522   1
   1   2  17 67.0817 2.73847  -2
  -1   2  18 67.0817 2.73847   1
   0   2  18 154.884 3.97769  -2
   0   2  18 154.884 3.97769   1
  -1   2  19 162.090 6.32538  -2
   1   2  18 162.090 6.32538   1
  -2   2  19 23.0396 1.67157  -2
   2   2  18 23.0396 1.67157   1
  -3   2  20 61.0937 3.30369  -2
   3   2  18 61.0937 3.30369   1
  -4   2  20 135.282 4.14016  -2
   4   2  18 135.282 4.14016   1
  -5   2  21 74.7477 3.22514  -2
   5   2  18 74.7477 3.22514   1
   5   3  15 10.6241 1.81634  -2
  -5   3  18 10.6241 1.81634   1
   4   3  16 154.030 4.58311  -2
  -4   3  18 154.030 4.58311   1
   3   3  16 538.233 10.8356  -2
  -3   3  18 538.233 10.8356   1
   2   3  17 14.5995 1.44790  -2
  -2   3  18 14.5995 1.44790   1
   1   3  17 126.615 8.65159  -2
  -1   3  18 126.615 8.65159   1
   0   3  18 131.390 3.97346  -2
   0   3  18 131.390 3.97346   1
  -1   3  19 15.1260 3.58345  -2
   1   3  18 15.1260 3.58345   1
  -2   3  19 44.2251 2.35867  -2
   2   3  18 44.2251 2.35867   1
  -3   3  20 39.9842 5.11683  -2
   3   3  18 39.9842 5.11683   1
  -4   3  20 22.3993 2.33634  -2
   4   3  18 22.3993 2.33634   1
   3   4  16 11.4336 2.75549  -2
  -3   4  18 11.4336 2.75549   1
   2   4  17 31.0961 1.98075  -2
  -2   4  18 31.0961 1.98075   1
   1   4  17 133.520 6.47255  -2
  -1   4  18 133.520 6.47255   1
   0   4  18 119.823 4.53214  -2
   0   4  18 119.823 4.53214   1
   1   4  18 2.97678 1.86327   1
  -2   4  19 8.45614 1.49585  -2
   2   4  18 8.45614 1.49585   1
   6   0  16 31.6232 3.23623  -2
  -6   0  19 31.6232 3.23623   1
   5   0  16 305.300 10.1633  -2
  -5   0  19 305.300 10.1633   1
   4   0  17 -0.4093 1.34237  -2
  -4   0  19 -0.4093 1.34237   1
   3   0  17 2509.36 48.5784  -2
  -3   0  19 2509.36 48.5784   1
   2   0  18 34.5255 2.67894  -2
  -2   0  19 34.5255 2.67894   1
   1   0  18 98.7026 42.3184  -2
  -1   0  19 98.7026 42.3184   1
   0   0  19 14.5761 1.82889  -2
   0   0  19 14.5761 1.82889   1
  -1   0  20 732.686 68.1963  -2
   1   0  19 732.686 68.1963   1
  -2   0  20 -10.042 2.72200  -2
   2   0  19 -10.042 2.72200   1
  -3   0  21 256.595 8.59945  -2
   3   0  19 256.595 8.59945   1
  -4   0  21 -0.8559 1.60127  -2
   4   0  19 -0.8559 1.60127   1
  -5   0  22 2.95138 2.13890  -2
   5   0  19 2.95138 2.13890   1
   6   1  16 1.12210 1.61205  -2
  -6   1  19 1.12210 1.61205   1
   5   1  16 15.4101 2.18731  -2
  -5   1  19 15.4101 2.18731   1
   4   1  17 132.940 4.80127  -2
  -4   1  19 132.940 4.80127   1
   3   1  17 328.012 8.34495  -2
  -3   1  19 328.012 8.34495   1
   2   1  18 323.101 6.73461  -2
  -2   1  19 323.101 6.73461   1
   1   1  18 361.116 13.4591  -2
  -1   1  19 361.116 13.4591   1
   0   1  19 104.077 3.08704  -2
   0   1  19 104.077 3.08704   1
  -1   1  20 139.989 4.90492  -2
   1   1  19 139.989 4.90492   1
  -2   1  20 41.0439 2.05103  -2
   2   1  19 41.0439 2.05103   1
  -3   1  21 197.664 5.19164  -2
   3   1  19 197.664 5.19164   1
  -4   1  21 78.4331 2.99676  -2
   4   1  19 78.4331 2.99676   1
  -5   1  22 55.1072 3.02718  -2
   5   1  19 55.1072 3.02718   1
   5   2  16 107.510 4.59286  -2
  -5   2  19 107.510 4.59286   1
   4   2  17 32.0354 2.15398  -2
  -4   2  19 32.0354 2.15398   1
   3   2  17 10.4202 2.02316  -2
  -3   2  19 10.4202 2.02316   1
   2   2  18 24.3168 3.13444  -2
  -2   2  19 24.3168 3.13444   1
   1   2  18 38.7407 2.57906  -2
  -1   2  19 38.7407 2.57906   1
   0   2  19 221.801 5.42131  -2
   0   2  19 221.801 5.42131   1
  -1   2  20 1011.44 25.3438  -2
   1   2  19 1011.44 25.3438   1
  -2   2  20 501.982 11.5480  -2
   2   2  19 501.982 11.5480   1
  -3   2  21 100.530 4.27319  -2
   3   2  19 100.530 4.27319   1
  -4   2  21 8.09523 1.85664  -2
   4   2  19 8.09523 1.85664   1
   4   3  17 77.7444 3.18119  -2
  -4   3  19 77.7444 3.18119   1
   3   3  17 19.2512 1.90316  -2
  -3   3  19 19.2512 1.90316   1
   2   3  18 8.60528 1.30641  -2
  -2   3  19 8.60528 1.30641   1
   1   3  18 10.4085 3.15120  -2
  -1   3  19 10.4085 3.15120   1
   0   3  19 1.82527 1.02417  -2
   0   3  19 1.82527 1.02417   1
  -2   3  20 12.7671 1.81709  -2
   2   3  19 12.7671 1.81709   1
  -3   3  21 26.3238 3.08525  -2
   3   3  19 26.3238 3.08525   1
  -4   3  21 69.1734 3.48777  -2
   4   3  19 69.1734 3.48777   1
   2   4  18 3.44774 1.36964  -2
  -2   4  19 3.44774 1.36964   1
   1   4  18 76.0349 5.05459  -2
  -1   4  19 76.0349 5.05459   1
   0   4  19 178.332 5.03261  -2
   0   4  19 178.332 5.03261   1
   1   4  19 160.998 9.13435   1
  -2   4  20 60.3158 3.34333  -2
   2   4  19 60.3158 3.34333   1
   6   0  17 95.3254 6.98520  -2
  -6   0  20 95.3254 6.98520   1
   5   0  17 5.99999 2.18586  -2
  -5   0  20 5.99999 2.18586   1
   4   0  18 0.00253 2.22612  -2
  -4   0  20 0.00253 2.22612   1
   3   0  18 8.81202 2.23226  -2
  -3   0  20 8.81202 2.23226   1
   2   0  19 34.4883 3.38967  -2
  -2   0  20 34.4883 3.38967   1
   1   0  19 261.288 50.3320  -2
  -1   0  20 261.288 50.3320   1
   0   0  20 321.613 9.07533  -2
   0   0  20 321.613 9.07533   1
  -1   0  21 1.63271 3.28805  -2
   1   0  20 1.63271 3.28805   1
  -2   0  21 132.639 7.45383  -2
   2   0  20 132.639 7.45383   1
  -3   0  22 2.25528 2.01240  -2
   3   0  20 2.25528 2.01240   1
  -4   0  22 305.869 9.85686  -2
   4   0  20 305.869 9.85686   1
  -5   0  23 32.9964 4.30736  -2
   5   0  20 32.9964 4.30736   1
   5   1  17 170.288 4.99031  -2
  -5   1  20 170.288 4.99031   1
   4   1  18 60.3795 3.24467  -2
  -4   1  20 60.3795 3.24467   1
   3   1  18 14.8798 2.11329  -2
  -3   1  20 14.8798 2.11329   1
   2   1  19 39.6420 2.09641  -2
  -2   1  20 39.6420 2.09641   1
   1   1  19 260.689 9.14122  -2
  -1   1  20 260.689 9.14122   1
   0   1  20 272.390 6.10411  -2
   0   1  20 272.390 6.10411   1
  -1   1  21 222.843 6.37657  -2
   1   1  20 222.843 6.37657   1
  -1   1  20 306.199 60.6343  -2
   1   1  20 306.199 60.6343   1
  -2   1  21 67.8313 3.74071  -2
   2   1  20 67.8313 3.74071   1
  -3   1  22 339.364 7.57871  -2
   3   1  20 339.364 7.57871   1
  -4   1  22 132.837 4.10949  -2
   4   1  20 132.837 4.10949   1
  -5   1  23 37.9488 2.50046  -2
   5   1  20 37.9488 2.50046   1
   5   2  17 54.4126 3.19570  -2
  -5   2  20 54.4126 3.19570   1
   4   2  18 36.6997 2.28281  -2
  -4   2  20 36.6997 2.28281   1
   3   2  18 16.1096 1.84655  -2
  -3   2  20 16.1096 1.84655   1
   2   2  19 183.629 4.94600  -2
  -2   2  20 183.629 4.94600   1
   1   2  19 332.940 15.1008  -2
  -1   2  20 332.940 15.1008   1
   0   2  20 73.1888 3.14080  -2
   0   2  20 73.1888 3.14080   1
  -1   2  21 654.361 24.8330  -2
   1   2  20 654.361 24.8330   1
  -2   2  21 529.119 12.2258  -2
   2   2  20 529.119 12.2258   1
  -3   2  22 59.9853 3.40154  -2
   3   2  20 59.9853 3.40154   1
  -4   2  22 30.5377 2.18591  -2
   4   2  20 30.5377 2.18591   1
   4   3  18 96.7788 4.09911  -2
  -4   3  20 96.7788 4.09911   1
   3   3  18 10.6372 1.77165  -2
  -3   3  20 10.6372 1.77165   1
   2   3  19 10.9551 1.42551  -2
  -2   3  20 10.9551 1.42551   1
   1   3  19 22.0261 2.82005  -2
  -1   3  20 22.0261 2.82005   1
   0   3  20 29.3791 1.99420  -2
   0   3  20 29.3791 1.99420   1
  -1   3  21 67.8266 5.98895  -2
   1   3  20 67.8266 5.98895   1
  -2   3  21 139.337 4.38623  -2
   2   3  20 139.337 4.38623   1
  -3   3  22 4.21261 2.66415  -2
   3   3  20 4.21261 2.66415   1
   2   4  19 19.7916 1.99968  -2
  -2   4  20 19.7916 1.99968   1
   1   4  19 51.6644 5.72756  -2
  -1   4  20 51.6644 5.72756   1
   0   4  20 90.3150 3.93176  -2
   0   4  20 90.3150 3.93176   1
   1   4  20 8.57672 3.01563   1
   5   0  18 1.26197 2.23888  -2
  -5   0  21 1.26197 2.23888   1
   4   0  19 0.39351 1.68354  -2
  -4   0  21 0.39351 1.68354   1
   2   0  20 23.5958 2.39591  -2
  -2   0  21 23.5958 2.39591   1
  -1   0  21 5.49463 1.52826   1
   0   0  21 16.3935 2.34598  -2
   0   0  21 16.3935 2.34598   1
   1   0  21 324.784 14.3180   1
  -2   0  22 155.759 6.19103  -2
   2   0  21 155.759 6.19103   1
  -3   0  23 40.2891 3.34129  -2
   3   0  21 40.2891 3.34129   1
  -4   0  23 0.33916 1.88367  -2
   4   0  21 0.33916 1.88367   1
  -5   0  24 5.04720 2.43117  -2
   5   0  21 5.04720 2.43117   1
   5   1  18 90.7487 3.63623  -2
  -5   1  21 90.7487 3.63623   1
   4   1  19 48.5721 2.52065  -2
  -4   1  21 48.5721 2.52065   1
   3   1  19 335.916 8.90270  -2
  -3   1  21 335.916 8.90270   1
   2   1  20 220.004 7.90466  -2
  -2   1  21 220.004 7.90466   1
   1   1  20 104.930 4.10267  -2
  -1   1  21 104.930 4.10267   1
   0   1  21 208.926 5.30147  -2
   0   1  21 208.926 5.30147   1
  -1   1  22 107.864 5.12099  -2
   1   1  21 107.864 5.12099   1
  -2   1  22 322.442 7.25787  -2
   2   1  21 322.442 7.25787   1
  -3   1  23 340.757 8.97373  -2
   3   1  21 340.757 8.97373   1
  -4   1  23 111.069 3.76771  -2
   4   1  21 111.069 3.76771   1
   5   2  18 17.1537 2.11640  -2
  -5   2  21 17.1537 2.11640   1
   4   2  19 4.38577 1.68880  -2
  -4   2  21 4.38577 1.68880   1
   3   2  19 142.753 4.52234  -2
  -3   2  21 142.753 4.52234   1
   2   2  20 283.358 6.77061  -2
  -2   2  21 283.358 6.77061   1
   1   2  20 164.531 6.66331  -2
  -1   2  21 164.531 6.66331   1
   0   2  21 1.06246 0.96850  -2
   0   2  21 1.06246 0.96850   1
  -1   2  22 307.240 8.27287  -2
   1   2  21 307.240 8.27287   1
  -2   2  22 396.326 8.58473  -2
   2   2  21 396.326 8.58473   1
  -3   2  23 51.8479 2.84866  -2
   3   2  21 51.8479 2.84866   1
  -4   2  23 18.9853 2.69148  -2
   4   2  21 18.9853 2.69148   1
   4   3  19 141.791 5.24018  -2
  -4   3  21 141.791 5.24018   1
   3   3  19 76.3081 3.31290  -2
  -3   3  21 76.3081 3.31290   1
   2   3  20 41.5280 2.35226  -2
  -2   3  21 41.5280 2.35226   1
   1   3  20 48.9383 3.87498  -2
  -1   3  21 48.9383 3.87498   1
   0   3  21 8.32402 1.33077  -2
   0   3  21 8.32402 1.33077   1
  -1   3  22 59.7195 5.87555  -2
   1   3  21 59.7195 5.87555   1
  -2   3  22 23.4483 1.95115  -2
   2   3  21 23.4483 1.95115   1
  -3   3  23 187.980 7.71006  -2
   3   3  21 187.980 7.71006   1
  -1   4  21 31.8254 2.98015   1
   0   4  21 73.8168 3.83365  -2
   0   4  21 73.8168 3.83365   1
   5   0  19 2.29345 2.28445  -2
  -5   0  22 2.29345 2.28445   1
   4   0  20 840.239 22.3241  -2
  -4   0  22 840.239 22.3241   1
   3   0  20 16.0472 3.92670  -2
  -3   0  22 16.0472 3.92670   1
   2   0  21 722.851 19.3503  -2
  -2   0  22 722.851 19.3503   1
  -1   0  22 -0.4068 1.81684   1
   0   0  22 31.8715 3.09359  -2
   0   0  22 31.8715 3.09359   1
  -1   0  23 -1.3728 3.14041  -2
   1   0  22 -1.3728 3.14041   1
  -2   0  23 884.515 22.8484  -2
   2   0  22 884.515 22.8484   1
  -3   0  24 9.37188 3.53982  -2
   3   0  22 9.37188 3.53982   1
  -4   0  24 11.0614 2.10608  -2
   4   0  22 11.0614 2.10608   1
   5   1  19 17.4790 2.25682  -2
  -5   1  22 17.4790 2.25682   1
   4   1  20 31.2988 2.19418  -2
  -4   1  22 31.2988 2.19418   1
   3   1  20 533.772 10.8933  -2
  -3   1  22 533.772 10.8933   1
   2   1  21 83.4625 3.70840  -2
  -2   1  22 83.4625 3.70840   1
   1   1  21 171.416 9.67723  -2
  -1   1  22 171.416 9.67723   1
   0   1  22 79.7131 3.02473  -2
   0   1  22 79.7131 3.02473   1
  -1   1  23 30.4114 2.60057  -2
   1   1  22 30.4114 2.60057   1
  -2   1  23 41.8472 2.60104  -2
   2   1  22 41.8472 2.60104   1
  -3   1  24 101.674 4.38453  -2
   3   1  22 101.674 4.38453   1
  -4   1  24 8.27113 1.53668  -2
   4   1  22 8.27113 1.53668   1
   4   2  20 49.9533 2.65363  -2
  -4   2  22 49.9533 2.65363   1
   3   2  20 34.4502 2.81543  -2
  -3   2  22 34.4502 2.81543   1
   2   2  21 1620.32 27.7871  -2
  -2   2  22 1620.32 27.7871   1
   1   2  21 191.315 7.55382  -2
  -1   2  22 191.315 7.55382   1
   0   2  22 2.10270 1.12885  -2
   0   2  22 2.10270 1.12885   1
  -1   2  23 235.535 6.07510  -2
   1   2  22 235.535 6.07510   1
  -2   2  23 398.772 8.73042  -2
   2   2  22 398.772 8.73042   1
  -3   2  24 4.34509 1.70201  -2
   3   2  22 4.34509 1.70201   1
  -4   2  24 11.3282 1.80407  -2
   4   2  22 11.3282 1.80407   1
   3   3  20 -0.5990 1.63968  -2
  -3   3  22 -0.5990 1.63968   1
   2   3  21 26.1588 1.98708  -2
  -2   3  22 26.1588 1.98708   1
   1   3  21 37.9210 3.62173  -2
  -1   3  22 37.9210 3.62173   1
   0   3  22 90.9234 3.45919  -2
   0   3  22 90.9234 3.45919   1
   1   3  22 -0.3846 2.17980   1
  -2   3  23 9.07799 1.57896  -2
   2   3  22 9.07799 1.57896   1
   5   0  20 114.928 6.05965  -2
  -5   0  23 114.928 6.05965   1
   4   0  21 -1.1362 1.69568  -2
  -4   0  23 -1.1362 1.69568   1
   3   0  21 118.719 5.74011  -2
  -3   0  23 118.719 5.74011   1
   2   0  22 201.811 7.65359  -2
  -2   0  23 201.811 7.65359   1
  -1   0  23 5.20045 1.63743   1
   0   0  23 39.2878 3.01078  -2
   0   0  23 39.2878 3.01078   1
  -1   0  24 6.14406 3.32790  -2
   1   0  23 6.14406 3.32790   1
  -2   0  24 21.6736 2.66500  -2
   2   0  23 21.6736 2.66500   1
  -3   0  25 380.294 12.0326  -2
   3   0  23 380.294 12.0326   1
  -4   0  25 -0.2883 2.39880  -2
   4   0  23 -0.2883 2.39880   1
   5   1  20 142.058 5.42787  -2
  -5   1  23 142.058 5.42787   1
   4   1  21 309.167 7.51016  -2
  -4   1  23 309.167 7.51016   1
   3   1  21 107.505 3.87096  -2
  -3   1  23 107.505 3.87096   1
   2   1  22 154.673 4.61530  -2
  -2   1  23 154.673 4.61530   1
   1   1  22 31.2476 3.04644  -2
  -1   1  23 31.2476 3.04644   1
   0   1  23 34.5207 2.13449  -2
   0   1  23 34.5207 2.13449   1
  -1   1  24 202.702 5.48364  -2
   1   1  23 202.702 5.48364   1
  -2   1  24 905.527 16.6725  -2
   2   1  23 905.527 16.6725   1
  -3   1  25 146.229 4.60459  -2
   3   1  23 146.229 4.60459   1
  -4   1  25 12.1105 1.97144  -2
   4   1  23 12.1105 1.97144   1
   4   2  21 14.8061 2.00633  -2
  -4   2  23 14.8061 2.00633   1
   3   2  21 41.1000 2.63048  -2
  -3   2  23 41.1000 2.63048   1
   2   2  22 445.647 9.61546  -2
  -2   2  23 445.647 9.61546   1
   1   2  22 85.3271 4.84988  -2
  -1   2  23 85.3271 4.84988   1
   0   2  23 42.8982 2.35761  -2
   0   2  23 42.8982 2.35761   1
  -1   2  24 66.9263 3.18582  -2
   1   2  23 66.9263 3.18582   1
  -2   2  24 20.1288 1.86365  -2
   2   2  23 20.1288 1.86365   1
  -3   2  25 34.1807 2.53599  -2
   3   2  23 34.1807 2.53599   1
   2   3  22 7.70402 1.75769  -2
  -2   3  23 7.70402 1.75769   1
  -1   3  23 2.11745 1.57785   1
   0   3  23 115.712 4.00462  -2
   0   3  23 115.712 4.00462   1
  -1   3  24 20.1281 4.57533  -2
   1   3  23 20.1281 4.57533   1
  -2   3  24 11.5740 1.62481  -2
   2   3  23 11.5740 1.62481   1
   5   0  21 3.37653 3.29341  -2
  -5   0  24 3.37653 3.29341   1
   4   0  22 20.1316 2.80471  -2
  -4   0  24 20.1316 2.80471   1
   3   0  22 8.30716 3.59823  -2
  -3   0  24 8.30716 3.59823   1
   2   0  23 74.7827 4.39485  -2
  -2   0  24 74.7827 4.39485   1
   1   0  23 1.37115 2.05078  -2
  -1   0  24 1.37115 2.05078   1
   0   0  24 61.8909 3.99343  -2
   0   0  24 61.8909 3.99343   1
  -1   0  25 1.69839 2.27118  -2
   1   0  24 1.69839 2.27118   1
  -2   0  25 9.23521 1.97121  -2
   2   0  24 9.23521 1.97121   1
  -3   0  26 18.7572 4.31242  -2
   3   0  24 18.7572 4.31242   1
  -4   0  26 439.820 13.5908  -2
   4   0  24 439.820 13.5908   1
   4   1  22 15.6577 1.77178  -2
  -4   1  24 15.6577 1.77178   1
   3   1  22 23.3158 2.06451  -2
  -3   1  24 23.3158 2.06451   1
   2   1  23 649.792 12.8414  -2
  -2   1  24 649.792 12.8414   1
   1   1  23 69.3911 3.10344  -2
  -1   1  24 69.3911 3.10344   1
   0   1  24 8.93057 1.36364  -2
   0   1  24 8.93057 1.36364   1
  -1   1  25 77.5746 3.25934  -2
   1   1  24 77.5746 3.25934   1
  -2   1  25 490.970 10.2834  -2
   2   1  24 490.970 10.2834   1
  -3   1  26 222.986 6.02272  -2
   3   1  24 222.986 6.02272   1
   4   2  22 14.2939 2.20309  -2
  -4   2  24 14.2939 2.20309   1
   3   2  22 0.30072 1.53485  -2
  -3   2  24 0.30072 1.53485   1
   2   2  23 57.7763 2.87314  -2
  -2   2  24 57.7763 2.87314   1
   1   2  23 17.1635 1.98669  -2
  -1   2  24 17.1635 1.98669   1
   0   2  24 153.483 4.67959  -2
   0   2  24 153.483 4.67959   1
  -1   2  25 119.778 4.19640  -2
   1   2  24 119.778 4.19640   1
  -2   2  25 39.1951 2.35295  -2
   2   2  24 39.1951 2.35295   1
  -3   2  26 35.1127 2.82183  -2
   3   2  24 35.1127 2.82183   1
   2   3  23 4.56725 1.52723  -2
  -2   3  24 4.56725 1.52723   1
   1   3  23 17.9303 2.98204  -2
  -1   3  24 17.9303 2.98204   1
   0   3  24 43.2528 3.22898  -2
   0   3  24 43.2528 3.22898   1
  -1   3  25 13.7971 4.51499  -2
   1   3  24 13.7971 4.51499   1
   4   0  23 0.73344 1.87723  -2
  -4   0  25 0.73344 1.87723   1
   3   0  23 100.828 5.48846  -2
  -3   0  25 100.828 5.48846   1
   2   0  24 6.08369 1.85276  -2
  -2   0  25 6.08369 1.85276   1
   1   0  24 1.07163 2.12394  -2
  -1   0  25 1.07163 2.12394   1
   0   0  25 49.4180 3.51352  -2
   0   0  25 49.4180 3.51352   1
  -1   0  26 1.43447 2.29832  -2
   1   0  25 1.43447 2.29832   1
  -2   0  26 6.59185 1.77989  -2
   2   0  25 6.59185 1.77989   1
  -3   0  27 783.635 29.7115  -2
   3   0  25 783.635 29.7115   1
   4   1  23 12.9682 1.95926  -2
  -4   1  25 12.9682 1.95926   1
   3   1  23 35.7860 2.46525  -2
  -3   1  25 35.7860 2.46525   1
   2   1  24 602.932 12.2264  -2
  -2   1  25 602.932 12.2264   1
   1   1  24 147.209 5.37381  -2
  -1   1  25 147.209 5.37381   1
   0   1  25 3.48487 1.12940  -2
   0   1  25 3.48487 1.12940   1
  -1   1  26 142.265 4.62679  -2
   1   1  25 142.265 4.62679   1
  -2   1  26 374.079 8.49926  -2
   2   1  25 374.079 8.49926   1
  -3   1  27 24.7605 2.90713  -2
   3   1  25 24.7605 2.90713   1
   3   2  23 52.1984 3.35988  -2
  -3   2  25 52.1984 3.35988   1
   2   2  24 177.711 5.31550  -2
  -2   2  25 177.711 5.31550   1
   1   2  24 83.6599 3.56809  -2
  -1   2  25 83.6599 3.56809   1
   0   2  25 41.6418 2.52773  -2
   0   2  25 41.6418 2.52773   1
  -1   2  26 100.263 3.87417  -2
   1   2  25 100.263 3.87417   1
  -2   2  26 170.844 5.18830  -2
   2   2  25 170.844 5.18830   1
   1   3  24 22.0071 3.23212  -2
  -1   3  25 22.0071 3.23212   1
   0   3  25 147.941 4.83964  -2
   0   3  25 147.941 4.83964   1
   4   0  24 184.678 10.8700  -2
  -4   0  26 184.678 10.8700   1
   3   0  24 6.96089 3.76173  -2
  -3   0  26 6.96089 3.76173   1
   2   0  25 17.7364 2.43842  -2
  -2   0  26 17.7364 2.43842   1
   1   0  25 1.01874 2.12057  -2
  -1   0  26 1.01874 2.12057   1
   0   0  26 229.961 8.64103  -2
   0   0  26 229.961 8.64103   1
  -1   0  27 9.06756 2.62370  -2
   1   0  26 9.06756 2.62370   1
  -2   0  27 314.533 10.7393  -2
   2   0  26 314.533 10.7393   1
  -3   0  28 9.20300 2.86577  -2
   3   0  26 9.20300 2.86577   1
  -4   1  26 1.40254 1.60676   1
   3   1  24 221.870 6.26013  -2
  -3   1  26 221.870 6.26013   1
   2   1  25 87.1090 3.53175  -2
  -2   1  26 87.1090 3.53175   1
   1   1  25 610.758 12.4240  -2
  -1   1  26 610.758 12.4240   1
   0   1  26 15.9455 1.86959  -2
   0   1  26 15.9455 1.86959   1
  -1   1  27 31.4414 2.40183  -2
   1   1  26 31.4414 2.40183   1
  -2   1  27 60.6646 2.89245  -2
   2   1  26 60.6646 2.89245   1
   3   1  26 200.716 6.49795   1
   3   2  24 45.4892 3.79479  -2
  -3   2  26 45.4892 3.79479   1
   2   2  25 181.119 10.5034  -2
  -2   2  26 181.119 10.5034   1
   1   2  25 141.850 4.77274  -2
  -1   2  26 141.850 4.77274   1
   0   2  26 40.5836 2.63418  -2
   0   2  26 40.5836 2.63418   1
  -1   2  27 7.63510 1.77485  -2
   1   2  26 7.63510 1.77485   1
  -2   2  27 16.2262 2.52515  -2
   2   2  26 16.2262 2.52515   1
   3   0  25 466.530 14.6954  -2
  -3   0  27 466.530 14.6954   1
   2   0  26 74.1703 4.69788  -2
  -2   0  27 74.1703 4.69788   1
   1   0  26 27.5618 3.27804  -2
  -1   0  27 27.5618 3.27804   1
   0   0  27 30.5830 3.43778  -2
   0   0  27 30.5830 3.43778   1
  -1   0  28 29.7502 3.37785  -2
   1   0  27 29.7502 3.37785   1
  -2   0  28 6.56789 2.91638  -2
   2   0  27 6.56789 2.91638   1
   3   1  25 101.579 8.06949  -2
  -3   1  27 101.579 8.06949   1
   2   1  26 54.5008 2.86636  -2
  -2   1  27 54.5008 2.86636   1
   1   1  26 16.4076 1.97184  -2
  -1   1  27 16.4076 1.97184   1
   0   1  27 28.8878 2.42097  -2
   0   1  27 28.8878 2.42097   1
  -1   1  28 9.02572 1.83691  -2
   1   1  27 9.02572 1.83691   1
  -2   1  28 40.4501 3.31551  -2
   2   1  27 40.4501 3.31551   1
   2   2  26 67.4204 3.20473  -2
  -2   2  27 67.4204 3.20473   1
   1   2  26 37.3484 5.03649  -2
  -1   2  27 37.3484 5.03649   1
   0   2  27 5.30317 1.89573  -2
   0   2  27 5.30317 1.89573   1
   1   2  27 150.308 6.02304   1
   2   0  27 3.44039 2.48294  -2
  -2   0  28 3.44039 2.48294   1
   1   0  27 12.4848 2.69253  -2
  -1   0  28 12.4848 2.69253   1
   0   0  28 28.5218 3.33028  -2
   0   0  28 28.5218 3.33028   1
  -1   0  29 35.9821 4.74436  -2
   1   0  28 35.9821 4.74436   1
  -2   0  29 23.0901 2.90240  -2
   2   0  28 23.0901 2.90240   1
   2   1  27 18.1499 1.87081  -2
  -2   1  28 18.1499 1.87081   1
   1   1  27 35.4127 4.94211  -2
  -1   1  28 35.4127 4.94211   1
   0   1  28 12.5440 1.65949  -2
   0   1  28 12.5440 1.65949   1
  -1   1  29 12.3798 4.27252  -2
   1   1  28 12.3798 4.27252   1
   2   0  28 4.78470 2.19527  -2
  -2   0  29 4.78470 2.19527   1
   0   0  29 28.2190 3.75537  -2
   0   0  29 28.2190 3.75537   1
   1   0  29 1.35393 2.03627   1
   1   1  28 5.63782 2.20544  -2
  -1   1  29 5.63782 2.20544   1
   0   1  29 3.91173 1.31143  -2
   0   1  29 3.91173 1.31143   1
   0   0   0    0.00    0.00   0

_computing_structure_solution     'SHELXT 2018/2 (Sheldrick, 2018)'
_exptl_crystal_colour             colourless
_exptl_crystal_description        block
_cell_measurement_reflns_used     2365
_cell_measurement_theta_min       6.670
_cell_measurement_theta_max       55.77
_exptl_absorpt_correction_type    multi-scan
_exptl_absorpt_process_details    'Bruker APEX3'
_exptl_absorpt_correction_T_min   0.834
_exptl_absorpt_correction_T_max   1.000
_diffrn_measurement_device_type   'Bruker D8 Venture'
;
_shelx_hkl_checksum   37298

# start Validation Reply Form
_vrf_PLAT430_shelx
;
PROBLEM: Short Inter D...A Contact  O3       ..O3       .       2.66 Ang.  
RESPONSE: The lone pairs of the oxygen atoms do 
not point directly towards each other 
and form instead hydrogen bonds to 
nearby hydrogen atoms.
;
# end Validation Reply Form
