# Supplementary material for: Resolving a Nearly Two‐Centuries‐Old Mystery: On the Structural Chemistry and Physicochemical Properties of Compounds Associated With the Term Ammelide
Source: Chemistry. 2025 Dec 31;32(9):e03587. doi: 10.1002/chem.202503587 (PMC12958097; doi:10.1002/chem.202503587)
Supplement: Supplementary file 2 — Supporting File 1: chem70637‐sup‐0002‐SuppMat.zip [file CHEM-32-e03587-s001.zip › AmmelidiumPerchlorate.cif]

 
data_shelx
 
_audit_creation_method            'SHELXL-2018/3'
_shelx_SHELXL_version_number      '2018/3'
_chemical_name_systematic         ?
_chemical_name_common             ?
_chemical_melting_point           ?
_chemical_formula_moiety          ?
_chemical_formula_sum
 'C3 H5 Cl N4 O6' 
_chemical_formula_weight          228.56

loop_
 _atom_type_symbol
 _atom_type_description
 _atom_type_scat_dispersion_real
 _atom_type_scat_dispersion_imag
 _atom_type_scat_source
 'C'  'C'   0.0033   0.0016
 'International Tables Vol C Tables 4.2.6.8 and 6.1.1.4'
 'H'  'H'   0.0000   0.0000
 'International Tables Vol C Tables 4.2.6.8 and 6.1.1.4'
 'N'  'N'   0.0061   0.0033
 'International Tables Vol C Tables 4.2.6.8 and 6.1.1.4'
 'O'  'O'   0.0106   0.0060
 'International Tables Vol C Tables 4.2.6.8 and 6.1.1.4'
 'Cl'  'Cl'   0.1484   0.1585
 'International Tables Vol C Tables 4.2.6.8 and 6.1.1.4'
 
_space_group_crystal_system       monoclinic
_space_group_IT_number            14
_space_group_name_H-M_alt         'P 21/n'
_space_group_name_Hall            '-P 2yn'
 
_shelx_space_group_comment
;
The symmetry employed for this shelxl refinement is uniquely defined
by the following loop, which should always be used as a source of
symmetry information in preference to the above space-group names.
They are only intended as comments.
;
 
loop_
 _space_group_symop_operation_xyz
 'x, y, z'
 '-x+1/2, y+1/2, -z+1/2'
 '-x, -y, -z'
 'x-1/2, -y-1/2, z-1/2'
 
_cell_length_a                    7.6704(5)
_cell_length_b                    10.2444(6)
_cell_length_c                    10.2540(6)
_cell_angle_alpha                 90
_cell_angle_beta                  90.731(2)
_cell_angle_gamma                 90
_cell_volume                      805.68(8)
_cell_formula_units_Z             4
_cell_measurement_temperature     173(2)
_cell_measurement_reflns_used     9905
_cell_measurement_theta_min       5.621
_cell_measurement_theta_max       61.07
 
_exptl_crystal_description        block
_exptl_crystal_colour             colourless
_exptl_crystal_density_meas       ?
_exptl_crystal_density_method     ?
_exptl_crystal_density_diffrn     1.884          
_exptl_crystal_F_000              464
_exptl_transmission_factor_min    ?
_exptl_transmission_factor_max    ?
_exptl_crystal_size_max           0.050
_exptl_crystal_size_mid           0.050
_exptl_crystal_size_min           0.050
_exptl_absorpt_coefficient_mu     0.491
_shelx_estimated_absorpt_T_min    0.976
_shelx_estimated_absorpt_T_max    0.976
_exptl_absorpt_correction_type    multi-scan
_exptl_absorpt_correction_T_min   0.946
_exptl_absorpt_correction_T_max   1.000
_exptl_absorpt_process_details    'Bruker APEX3'
_exptl_absorpt_special_details    ?
_diffrn_ambient_temperature       173(2)
_diffrn_radiation_wavelength      0.71073
_diffrn_radiation_type            MoK\a
_diffrn_source                    ?
_diffrn_measurement_device_type   'Bruker D8 Venture'
_diffrn_measurement_method        ?
_diffrn_detector_area_resol_mean  ?
_diffrn_reflns_number             17615
_diffrn_reflns_av_unetI/netI      0.0183
_diffrn_reflns_av_R_equivalents   0.0290
_diffrn_reflns_limit_h_min        -9
_diffrn_reflns_limit_h_max        9
_diffrn_reflns_limit_k_min        -13
_diffrn_reflns_limit_k_max        13
_diffrn_reflns_limit_l_min        -13
_diffrn_reflns_limit_l_max        13
_diffrn_reflns_theta_min          3.297
_diffrn_reflns_theta_max          27.490
_diffrn_reflns_theta_full         25.242
_diffrn_measured_fraction_theta_max   0.999
_diffrn_measured_fraction_theta_full  0.999
_diffrn_reflns_Laue_measured_fraction_max    0.999
_diffrn_reflns_Laue_measured_fraction_full   0.999
_diffrn_reflns_point_group_measured_fraction_max   0.999
_diffrn_reflns_point_group_measured_fraction_full  0.999
_reflns_number_total              1851
_reflns_number_gt                 1768
_reflns_threshold_expression      'I > 2\s(I)'
_reflns_Friedel_coverage          0.000
_reflns_Friedel_fraction_max      .
_reflns_Friedel_fraction_full     .
 
_reflns_special_details
;
 Reflections were merged by SHELXL according to the crystal
 class for the calculation of statistics and refinement.
 
 _reflns_Friedel_fraction is defined as the number of unique
 Friedel pairs measured divided by the number that would be
 possible theoretically, ignoring centric projections and
 systematic absences. Completness statistics refer to single and
 composite reflections containing twin component 1 only.
;
 
_computing_data_collection        ?
_computing_cell_refinement        ?
_computing_data_reduction         ?
_computing_structure_solution     'SHELXT 2018/2 (Sheldrick, 2018)'
_computing_structure_refinement 'SHELXL-2018/3 (Sheldrick, 2018)'
_computing_molecular_graphics     ?
_computing_publication_material   ?
_refine_special_details
;
 Refined as a 2-component twin.
;
_refine_ls_structure_factor_coef  Fsqd
_refine_ls_matrix_type            full
_refine_ls_weighting_scheme       calc
_refine_ls_weighting_details
'w=1/[\s^2^(Fo^2^)+(0.0300P)^2^+1.0577P] where P=(Fo^2^+2Fc^2^)/3'
_atom_sites_solution_primary      ?
_atom_sites_solution_secondary    ?
_atom_sites_solution_hydrogens    difmap
_refine_ls_hydrogen_treatment     refall
_refine_ls_extinction_method      none
_refine_ls_extinction_coef        .
_refine_ls_number_reflns          1851
_refine_ls_number_parameters      148
_refine_ls_number_restraints      0
_refine_ls_R_factor_all           0.0354
_refine_ls_R_factor_gt            0.0335
_refine_ls_wR_factor_ref          0.0895
_refine_ls_wR_factor_gt           0.0879
_refine_ls_goodness_of_fit_ref    1.141
_refine_ls_restrained_S_all       1.141
_refine_ls_shift/su_max           0.000
_refine_ls_shift/su_mean          0.000
 
loop_
 _atom_site_label
 _atom_site_type_symbol
 _atom_site_fract_x
 _atom_site_fract_y
 _atom_site_fract_z
 _atom_site_U_iso_or_equiv
 _atom_site_adp_type
 _atom_site_occupancy
 _atom_site_site_symmetry_order  
 _atom_site_calc_flag
 _atom_site_refinement_flags_posn
 _atom_site_refinement_flags_adp
 _atom_site_refinement_flags_occupancy
 _atom_site_disorder_assembly
 _atom_site_disorder_group
Cl1 Cl 0.38679(6) 0.47919(4) 0.69957(5) 0.01819(14) Uani 1 1 d . . . . .
O1 O 0.47964(18) 0.15224(14) 0.45579(13) 0.0191(3) Uani 1 1 d . . . . .
O2 O 0.5320(2) 0.13170(17) 0.89501(14) 0.0280(4) Uani 1 1 d . . . . .
O3 O 0.2686(2) 0.43776(17) 0.80117(16) 0.0314(4) Uani 1 1 d . . . . .
O4 O 0.5627(2) 0.45474(17) 0.7399(2) 0.0361(4) Uani 1 1 d . . . . .
O5 O 0.3623(2) 0.61701(14) 0.67951(17) 0.0293(4) Uani 1 1 d . . . . .
O6 O 0.3447(2) 0.40968(18) 0.58236(17) 0.0386(4) Uani 1 1 d . . . . .
N1 N 0.7225(2) 0.23550(16) 0.55448(15) 0.0172(3) Uani 1 1 d . . . . .
N2 N 0.5100(2) 0.13309(17) 0.67483(16) 0.0190(3) Uani 1 1 d . . . . .
N3 N 0.7549(2) 0.21702(16) 0.77824(15) 0.0153(3) Uani 1 1 d . . . . .
N4 N 0.9651(2) 0.32146(18) 0.65951(18) 0.0215(4) Uani 1 1 d . . . . .
C1 C 0.5636(2) 0.17216(18) 0.55434(17) 0.0158(4) Uani 1 1 d . . . . .
C2 C 0.5937(2) 0.15918(19) 0.79084(18) 0.0173(4) Uani 1 1 d . . . . .
C3 C 0.8180(2) 0.25939(18) 0.66418(17) 0.0154(4) Uani 1 1 d . . . . .
H1 H 0.754(3) 0.270(3) 0.485(3) 0.028(7) Uiso 1 1 d . . . . .
H2 H 0.417(4) 0.097(3) 0.679(3) 0.026(7) Uiso 1 1 d . . . . .
H3 H 0.810(4) 0.231(3) 0.844(3) 0.028(7) Uiso 1 1 d . . . . .
H4 H 1.024(3) 0.326(3) 0.728(3) 0.029(7) Uiso 1 1 d . . . . .
H5 H 1.003(4) 0.344(3) 0.591(3) 0.031(7) Uiso 1 1 d . . . . .
 
loop_
 _atom_site_aniso_label
 _atom_site_aniso_U_11
 _atom_site_aniso_U_22
 _atom_site_aniso_U_33
 _atom_site_aniso_U_23
 _atom_site_aniso_U_13
 _atom_site_aniso_U_12
Cl1 0.0143(2) 0.0156(2) 0.0247(2) 0.00040(17) 0.00163(16) 0.00018(15)
O1 0.0219(7) 0.0205(7) 0.0147(6) -0.0012(5) -0.0052(5) -0.0009(5)
O2 0.0240(8) 0.0459(10) 0.0141(7) 0.0042(6) 0.0001(5) -0.0076(7)
O3 0.0249(8) 0.0410(9) 0.0284(8) 0.0091(7) 0.0032(6) -0.0070(7)
O4 0.0162(8) 0.0288(8) 0.0631(12) 0.0052(8) -0.0049(7) 0.0050(6)
O5 0.0295(8) 0.0168(7) 0.0412(9) 0.0037(6) -0.0103(7) 0.0007(6)
O6 0.0426(10) 0.0389(10) 0.0346(9) -0.0165(8) 0.0044(7) -0.0057(8)
N1 0.0180(8) 0.0225(8) 0.0109(7) 0.0011(6) 0.0003(6) -0.0036(6)
N2 0.0159(8) 0.0256(9) 0.0155(8) 0.0019(6) -0.0020(6) -0.0075(7)
N3 0.0151(7) 0.0191(8) 0.0115(7) 0.0007(6) -0.0037(6) -0.0005(6)
N4 0.0180(8) 0.0291(9) 0.0174(8) 0.0033(7) -0.0018(7) -0.0070(7)
C1 0.0185(9) 0.0146(8) 0.0143(8) -0.0003(7) -0.0010(6) 0.0016(7)
C2 0.0167(9) 0.0206(9) 0.0145(8) 0.0020(7) -0.0013(7) -0.0001(7)
C3 0.0158(8) 0.0148(8) 0.0156(8) -0.0009(7) 0.0001(6) 0.0025(7)
 
_geom_special_details
;
 All esds (except the esd in the dihedral angle between two l.s. planes)
 are estimated using the full covariance matrix.  The cell esds are taken
 into account individually in the estimation of esds in distances, angles
 and torsion angles; correlations between esds in cell parameters are only
 used when they are defined by crystal symmetry.  An approximate (isotropic)
 treatment of cell esds is used for estimating esds involving l.s. planes.
;
 
loop_
 _geom_bond_atom_site_label_1
 _geom_bond_atom_site_label_2
 _geom_bond_distance
 _geom_bond_site_symmetry_2
 _geom_bond_publ_flag
Cl1 O4 1.4279(16) . ?
Cl1 O6 1.4304(17) . ?
Cl1 O5 1.4388(15) . ?
Cl1 O3 1.4531(16) . ?
O1 C1 1.209(2) . ?
O2 C2 1.207(2) . ?
N1 C3 1.357(2) . ?
N1 C1 1.381(2) . ?
N2 C1 1.367(2) . ?
N2 C2 1.371(2) . ?
N3 C3 1.344(2) . ?
N3 C2 1.379(2) . ?
N4 C3 1.296(3) . ?
 
loop_
 _geom_angle_atom_site_label_1
 _geom_angle_atom_site_label_2
 _geom_angle_atom_site_label_3
 _geom_angle
 _geom_angle_site_symmetry_1
 _geom_angle_site_symmetry_3
 _geom_angle_publ_flag
O4 Cl1 O6 110.99(12) . . ?
O4 Cl1 O5 109.55(10) . . ?
O6 Cl1 O5 109.92(11) . . ?
O4 Cl1 O3 109.70(11) . . ?
O6 Cl1 O3 108.71(11) . . ?
O5 Cl1 O3 107.92(10) . . ?
C3 N1 C1 123.57(16) . . ?
C1 N2 C2 125.75(17) . . ?
C3 N3 C2 123.66(16) . . ?
O1 C1 N2 122.87(17) . . ?
O1 C1 N1 122.77(17) . . ?
N2 C1 N1 114.36(16) . . ?
O2 C2 N2 122.56(18) . . ?
O2 C2 N3 123.04(17) . . ?
N2 C2 N3 114.39(16) . . ?
N4 C3 N3 120.96(17) . . ?
N4 C3 N1 121.25(18) . . ?
N3 C3 N1 117.80(17) . . ?
 
_refine_diff_density_max    0.404
_refine_diff_density_min   -0.428
_refine_diff_density_rms    0.064

_shelx_res_file
;
TITL shelxt_a.res in P2(1)/n
    shelx.res
    created by SHELXL-2018/3 at 14:25:20 on 23-Jan-2025
REM Old TITL AmmelidPerchlorat_1_0m in P2(1)/n
REM SHELXT solution in P2(1)/n: R1 0.176, Rweak 0.008, Alpha 0.035
REM <I/s>   1.025 for  104 systematic absences,  Orientation as input
REM Formula found by SHELXT:  C10 O3 Cl

CELL  0.71073   7.6704  10.2444  10.2540   90.000   90.731   90.000
ZERR    4.000   0.0005   0.0006   0.0006    0.000    0.002    0.000
LATT  1
SYMM 1/2-X, 1/2+Y, 1/2-Z
SFAC C H N O CL
UNIT 12 20 16 24 4
TEMP -100.150
L.S. 10
BOND
SHEL 6.5 0
OMIT 0 55
ACTA
LIST 3
FMAP 2
PLAN 20
SIZE 0.05 0.05 0.05
OMIT 2 0 0
TWIN  -1 0 -0.019 0 -1 0 0 0 1
WGHT    0.030000    1.057700
BASF   0.01519
FVAR       0.69381
CL1   5    0.386788    0.479187    0.699570    11.00000    0.01432    0.01558 =
         0.02469    0.00040    0.00163    0.00018
O1    4    0.479641    0.152237    0.455791    11.00000    0.02192    0.02052 =
         0.01473   -0.00120   -0.00516   -0.00094
O2    4    0.532003    0.131702    0.895009    11.00000    0.02403    0.04595 =
         0.01408    0.00417    0.00011   -0.00757
O3    4    0.268602    0.437756    0.801173    11.00000    0.02487    0.04100 =
         0.02836    0.00906    0.00316   -0.00699
O4    4    0.562655    0.454740    0.739854    11.00000    0.01617    0.02880 =
         0.06306    0.00519   -0.00487    0.00503
O5    4    0.362310    0.617013    0.679513    11.00000    0.02950    0.01679 =
         0.04124    0.00366   -0.01031    0.00075
O6    4    0.344668    0.409679    0.582355    11.00000    0.04257    0.03890 =
         0.03455   -0.01647    0.00439   -0.00571
N1    3    0.722532    0.235497    0.554483    11.00000    0.01804    0.02252 =
         0.01094    0.00107    0.00032   -0.00358
N2    3    0.509990    0.133093    0.674831    11.00000    0.01594    0.02565 =
         0.01549    0.00195   -0.00204   -0.00749
N3    3    0.754852    0.217017    0.778241    11.00000    0.01509    0.01913 =
         0.01148    0.00068   -0.00367   -0.00052
N4    3    0.965110    0.321457    0.659505    11.00000    0.01801    0.02910 =
         0.01741    0.00331   -0.00180   -0.00699
C1    1    0.563638    0.172162    0.554344    11.00000    0.01851    0.01458 =
         0.01429   -0.00030   -0.00096    0.00158
C2    1    0.593662    0.159177    0.790842    11.00000    0.01671    0.02059 =
         0.01452    0.00197   -0.00134   -0.00013
C3    1    0.818047    0.259388    0.664184    11.00000    0.01583    0.01480 =
         0.01562   -0.00091    0.00008    0.00254
H1    2    0.754149    0.270317    0.484904    11.00000    0.02812
H2    2    0.416860    0.096609    0.679034    11.00000    0.02638
H3    2    0.810119    0.230644    0.844291    11.00000    0.02807
H4    2    1.023552    0.326288    0.728056    11.00000    0.02903
H5    2    1.003416    0.344355    0.590992    11.00000    0.03140

HKLF 4


REM  shelxt_a.res in P2(1)/n
REM wR2 = 0.0895, GooF = S = 1.141, Restrained GooF = 1.141 for all data
REM R1 = 0.0335 for 1768 Fo > 4sig(Fo) and 0.0354 for all 1851 data
REM 148 parameters refined using 0 restraints

END

WGHT      0.0300      1.0577

REM Highest difference peak  0.404,  deepest hole -0.428,  1-sigma level  0.064
Q1    1   0.3297  0.3823  0.7868  11.00000  0.05    0.40
Q2    1   0.4359  0.4772  0.7735  11.00000  0.05    0.28
Q3    1   0.5630  0.4866  0.8195  11.00000  0.05    0.26
Q4    1   0.7798  0.2245  0.6029  11.00000  0.05    0.25
Q5    1   0.5640  0.1489  0.7321  11.00000  0.05    0.24
Q6    1   0.3562  0.6161  0.7531  11.00000  0.05    0.24
Q7    1   0.7755  0.2307  0.7175  11.00000  0.05    0.24
Q8    1   0.6706  0.1918  0.7824  11.00000  0.05    0.22
Q9    1   0.6387  0.2250  0.5626  11.00000  0.05    0.22
Q10   1   0.6647  0.1842  0.5522  11.00000  0.05    0.20
Q11   1   0.3154  0.4861  0.8344  11.00000  0.05    0.18
Q12   1   0.5000  0.0000  1.0000  10.50000  0.05    0.18
Q13   1   0.4373  0.4061  0.6122  11.00000  0.05    0.17
Q14   1   0.4925  0.6784  0.7026  11.00000  0.05    0.17
Q15   1   0.5568  0.1462  0.6237  11.00000  0.05    0.17
Q16   1   0.3356  0.4211  0.8781  11.00000  0.05    0.17
Q17   1   0.4760  0.6837  0.6689  11.00000  0.05    0.16
Q18   1   0.4285  0.0960  0.8805  11.00000  0.05    0.16
Q19   1   0.1951  0.4300  0.7806  11.00000  0.05    0.16
Q20   1   0.3903  0.6533  0.6839  11.00000  0.05    0.15
;
_shelx_res_checksum   54194

_shelx_hkl_file
;
  -1   0   0    0.10    0.10
  -1   0   0   -0.10    0.10
  -1   0   0   -0.10    0.10
   1   0   0    0.00    0.10
   1   0   0   -0.10    0.10
   1   0   0    0.00    0.10
   2   0   0    0.00    0.10
  -3   0   0    0.60    0.40
   3   0   0   -0.20    0.30
   3   0   0    0.30    0.40
  -3   0   0    0.50    0.40
   3   0   0    0.10    0.40
  -3   0   0    0.30    0.40
   4   0   0  166.58    6.50
   4   0   0  166.28    6.50
  -4   0   0  161.68    6.50
   4   0   0  167.08    6.70
  -4   0   0  166.78    6.60
  -4   0   0  173.78    6.40
  -5   0   0    1.00    0.60
  -5   0   0    1.60    0.60
  -5   0   0    1.60    0.70
   5   0   0    1.80    0.70
   5   0   0    0.80    0.50
   5   0   0    1.10    0.70
   6   0   0   84.59    4.20
   6   0   0   86.09    4.30
  -6   0   0   88.29    4.20
   6   0   0   78.69    4.50
  -6   0   0   79.69    4.20
  -6   0   0   87.19    4.40
  -7   0   0    0.70    1.00
  -7   0   0   -0.10    0.70
   7   0   0    1.00    0.70
  -8   0   0  223.98    9.40
   8   0   0  226.78    9.70
  -8   0   0  240.68   10.10
  -9   0   0   -2.60    1.00
  -9   0   0   -0.20    1.20
   9   0   0   -1.40    0.90
 -10   0   0    3.60    1.60
  10   0   0    1.40    1.40
 -10   0   0    3.00    1.70
   0  -1   0    0.00    0.10
   0  -1   0    0.00    0.10
   0   1   0    0.00    0.10
   0   1   0    0.00    0.10
   0   1   0    0.00    0.10
   1  -1   0  126.59    4.40
  -1  -1   0  127.99    4.40
  -1  -1   0  126.09    4.40
   1  -1   0  126.59    4.30
   1  -1   0  125.89    4.20
  -1   1   0  121.79    4.30
  -1   1   0  126.89    4.30
   1   1   0  115.19    4.20
   1   1   0  127.39    4.40
  -2  -1   0   58.69    2.40
  -2  -1   0   54.79    2.50
  -2  -1   0   55.49    2.40
   2  -1   0   53.79    2.40
   2  -1   0   56.99    2.40
   2  -1   0   54.99    2.30
  -2  -1   0   57.79    2.10
   2  -1   0   57.59    2.00
  -2   1   0   52.89    2.30
   2   1   0   56.89    2.50
  -2   1   0   60.79    2.40
   2   1   0   55.09    2.40
  -2   1   0   56.99    2.40
   2   1   0   54.59    2.40
   3  -1   0 4193.08  156.68
   3   1   0 4229.08  150.48
   3   1   0 4267.47  150.58
  -4  -1   0  281.97   10.70
  -4  -1   0  289.17    9.50
  -4  -1   0  293.87   10.40
  -4  -1   0  304.07   10.60
   4  -1   0  282.77   10.40
   4  -1   0  284.07   10.50
  -4  -1   0  288.17    9.50
   4  -1   0  285.47   10.60
   4   1   0  292.07   10.50
  -4   1   0  295.27   10.40
  -4   1   0  291.17   10.50
   4   1   0  285.57   10.70
  -4   1   0  291.77   10.50
   4   1   0  277.57   10.50
  -5  -1   0  818.92   29.10
   5  -1   0  848.42   29.10
  -5  -1   0  873.91   29.00
  -5  -1   0  889.71   29.40
   5  -1   0  834.52   29.30
   5  -1   0  859.01   29.10
  -5   1   0  868.91   29.00
   5   1   0  853.11   29.10
  -5   1   0  841.82   29.10
   5   1   0  850.11   29.50
   5   1   0  889.11   29.20
  -6  -1   0    0.50    0.60
   6  -1   0    0.50    0.70
   6  -1   0    0.40    0.80
  -6  -1   0    0.50    0.60
   6  -1   0    0.40    0.60
  -6  -1   0   -0.20    0.50
   6   1   0    1.80    0.90
  -6   1   0   -0.70    0.60
   6   1   0    0.60    0.70
  -6   1   0   -0.60    0.60
  -6   1   0    0.20    0.70
   6   1   0    0.30    0.60
  -7  -1   0   -0.50    0.60
   7  -1   0   -0.70    0.70
   7  -1   0    0.70    0.80
  -7  -1   0   -0.60    0.80
  -7   1   0   -0.20    0.80
   7   1   0    1.40    1.00
   7   1   0   -0.40    0.70
  -7   1   0   -0.40    0.80
   8  -1   0   28.20    2.50
  -8  -1   0   27.40    2.40
  -8  -1   0   31.50    2.90
  -8   1   0   27.10    2.60
   8   1   0   25.00    2.60
   8   1   0   27.10    2.60
  -8   1   0   26.50    2.50
  -9  -1   0   93.19    5.60
  -9  -1   0   87.59    4.90
   9  -1   0   91.79    5.20
   9   1   0   88.59    5.20
  -9   1   0   78.99    5.40
  -9   1   0   89.99    5.40
 -10  -1   0   -3.40    1.20
 -10  -1   0    0.30    1.40
  10  -1   0    0.60    1.40
 -10   1   0    0.40    1.60
  10   1   0   -0.70    1.30
 -10   1   0    3.00    1.50
   0  -2   0   14.40    0.80
   0  -2   0   15.70    0.70
   0  -2   0   17.00    0.80
   0  -2   0   15.40    0.90
   0   2   0   17.30    0.90
   0   2   0   16.50    0.90
   0   2   0   15.40    0.70
   0   2   0   15.00    0.80
   1  -2   0 1056.89   45.80
  -1   2   0 1076.69   46.00
  -2  -2   0  178.48    6.30
   2  -2   0  176.68    6.30
  -2  -2   0  174.78    6.20
  -2  -2   0  168.38    6.30
   2  -2   0  171.68    5.90
   2  -2   0  164.88    6.00
   2  -2   0  171.68    6.10
   2  -2   0  169.28    5.90
  -2   2   0  173.98    6.20
  -2   2   0  159.48    6.00
  -2   2   0  172.58    6.10
   2   2   0  169.18    6.20
   2   2   0  166.08    5.90
  -3  -2   0   39.20    2.20
  -3  -2   0   37.10    2.20
  -3  -2   0   39.20    2.10
   3  -2   0   38.10    2.10
   3  -2   0   40.30    2.00
  -3  -2   0   40.40    2.10
   3  -2   0   39.90    2.10
  -3  -2   0   40.80    1.70
   3  -2   0   39.20    1.60
   3  -2   0   39.80    1.70
   3   2   0   39.80    2.10
   3   2   0   40.00    1.70
  -3   2   0   37.50    1.90
  -3   2   0   40.00    2.10
   3   2   0   39.10    2.10
  -3   2   0   40.30    2.10
   4  -2   0 1983.90   88.89
   4  -2   0 1872.71   87.59
   4   2   0 1837.32   74.59
   4   2   0 1786.52   74.99
  -5  -2   0   59.59    2.40
   5  -2   0   60.49    3.40
  -5  -2   0   63.19    3.20
  -5  -2   0   62.69    3.60
   5  -2   0   60.89    3.20
  -5  -2   0   60.29    3.40
  -5  -2   0   63.69    3.40
   5  -2   0   59.19    2.20
   5  -2   0   59.69    3.20
  -5  -2   0   60.99    2.40
   5  -2   0   61.59    2.20
  -5   2   0   59.29    3.10
   5   2   0   61.09    3.20
   5   2   0   54.59    3.40
  -5   2   0   62.49    3.30
  -5   2   0   65.29    3.30
   5   2   0   63.39    3.30
  -6  -2   0   92.79    4.70
  -6  -2   0   84.99    4.60
  -6  -2   0   91.49    4.40
  -6  -2   0   89.79    3.20
  -6  -2   0   90.79    3.10
  -6  -2   0   84.19    4.80
   6  -2   0   88.39    4.70
   6  -2   0   91.49    4.60
   6  -2   0   92.79    4.50
  -6   2   0   88.39    4.50
   6   2   0   89.69    4.50
  -6   2   0   88.29    4.40
  -6   2   0   86.39    4.40
   6   2   0   90.29    4.50
   7  -2   0   78.69    4.20
   7  -2   0   71.69    4.20
  -7  -2   0   74.49    4.40
  -7  -2   0   76.49    4.00
  -7   2   0   77.29    4.20
  -7   2   0   74.09    4.20
   7   2   0   70.79    4.20
   7   2   0   79.49    4.40
   8  -2   0   90.49    4.90
  -8  -2   0   89.09    4.70
  -8  -2   0   91.29    5.30
  -8   2   0   86.79    4.90
  -8   2   0   90.19    5.10
   8   2   0   83.39    4.80
   8   2   0   96.49    5.20
  -9  -2   0    0.50    1.00
  -9  -2   0    1.00    1.20
   9  -2   0    2.00    1.30
  -9   2   0    0.60    1.20
  -9   2   0    2.40    1.10
   9   2   0    2.50    1.30
  10  -2   0   26.10    3.00
 -10  -2   0   19.70    2.70
 -10  -2   0   24.50    3.20
 -10   2   0   28.90    2.90
  10   2   0   25.80    2.80
 -10   2   0   28.20    3.10
   0  -3   0    1.20    0.40
   0  -3   0    0.30    0.20
   0  -3   0   -0.10    0.20
   0  -3   0   -0.10    0.10
   0  -3   0   -0.10    0.10
   0   3   0    0.00    0.20
   0   3   0    0.10    0.30
   0   3   0    0.30    0.20
   0   3   0    0.60    0.20
  -1  -3   0 9657.93  322.07
   1  -3   0 9931.81  333.57
  -1  -3   0 9999.00  321.37
   2  -3   0    1.00    0.40
   2  -3   0    0.20    0.20
   2  -3   0    0.20    0.20
  -2  -3   0    0.00    0.30
   2  -3   0    0.30    0.30
  -2  -3   0    0.00    0.30
  -2  -3   0    0.80    0.40
   2  -3   0    0.30    0.40
  -2  -3   0    0.40    0.40
  -2  -3   0    1.60    0.50
  -2  -3   0    0.20    0.20
  -2   3   0    0.00    0.20
   2   3   0    0.50    0.30
  -2   3   0    0.40    0.30
  -2   3   0    0.30    0.30
   2   3   0    0.60    0.30
   3  -3   0 1102.39   57.19
   3   3   0 1002.40   38.60
   3   3   0 1040.40   39.10
  -4  -3   0  208.58    8.20
   4  -3   0  211.68    7.60
   4  -3   0  224.88    7.60
   4  -3   0  221.68    8.40
   4  -3   0  228.98    8.10
  -4  -3   0  212.78    8.50
  -4  -3   0  226.18    8.40
   4  -3   0  215.68    8.30
  -4  -3   0  211.48    8.50
  -4  -3   0  215.98    7.80
  -4  -3   0  222.48    8.30
  -4   3   0  216.78    8.20
  -4   3   0  219.98    8.80
  -4   3   0  220.38    8.10
   4   3   0  210.38    8.30
   5  -3   0   30.10    2.20
  -5  -3   0   30.30    2.30
  -5  -3   0   31.00    1.50
   5  -3   0   26.20    1.90
  -5  -3   0   30.10    1.60
  -5  -3   0   28.70    2.30
   5  -3   0   27.60    1.40
   5  -3   0   28.60    2.10
   5  -3   0   29.20    1.40
  -5  -3   0   28.60    2.00
   5   3   0   28.70    2.10
  -5   3   0   31.10    2.00
  -5   3   0   31.50    2.10
  -5   3   0   29.20    2.10
   5   3   0   31.40    2.20
  -6  -3   0   60.89    2.60
  -6  -3   0   61.99    2.60
   6  -3   0   63.99    2.40
   6  -3   0   61.39    2.30
  -6  -3   0   62.29    3.40
   6  -3   0   62.49    3.80
  -6  -3   0   60.59    3.80
   6  -3   0   60.09    3.60
   6  -3   0   67.89    3.50
  -6   3   0   61.59    3.50
  -6   3   0   62.69    3.50
  -6   3   0   62.09    3.40
   6   3   0   63.99    3.60
   6   3   0   61.39    3.50
   7  -3   0    2.80    1.00
  -7  -3   0    2.80    0.40
  -7  -3   0    3.20    1.20
  -7  -3   0    3.50    0.50
  -7   3   0    2.40    1.10
  -7   3   0    2.80    1.10
  -8  -3   0  107.09    6.00
  -8  -3   0  114.99    5.50
   8  -3   0  103.59    5.50
  -8   3   0  108.59    5.70
  -8   3   0  106.39    5.50
   8   3   0  102.69    5.70
   8   3   0  103.19    5.70
  -9  -3   0  124.29    6.30
   9  -3   0  124.39    6.50
  -9  -3   0  133.29    7.10
  -9   3   0  131.09    6.80
   9   3   0  124.69    6.80
  -9   3   0  133.79    6.60
  10  -3   0   37.50    3.50
 -10  -3   0   33.30    3.40
 -10  -3   0   36.80    4.20
 -10  -3   0   38.30    3.70
 -10   3   0   39.20    3.70
 -10   3   0   41.60    3.40
   0  -4   0  147.69    5.40
   0  -4   0  126.09    5.50
   0  -4   0  143.09    5.30
   0  -4   0  139.09    4.70
   0   4   0  137.99    4.80
   0   4   0  123.29    5.30
   0   4   0  138.79    5.00
   1  -4   0   94.49    3.90
  -1  -4   0   89.99    3.90
   1  -4   0   94.79    3.40
   1  -4   0   86.79    3.50
  -1  -4   0   93.19    3.50
  -1  -4   0   96.89    3.80
  -1  -4   0   93.29    3.60
   1  -4   0   93.79    3.90
  -1  -4   0   96.69    3.90
   1  -4   0   91.49    3.90
   1   4   0   94.49    3.90
  -1   4   0   91.39    3.30
   1   4   0  103.29    4.10
  -1   4   0   98.99    3.60
  -1   4   0   89.19    3.90
   1   4   0   94.99    3.80
   2  -4   0 2541.45  105.79
   3  -4   0   12.60    1.30
  -3  -4   0   13.90    1.30
  -3  -4   0   12.60    1.10
   3  -4   0   13.30    1.00
   3  -4   0   12.30    1.10
  -3  -4   0   14.30    1.30
  -3  -4   0   12.40    1.10
   3  -4   0   12.70    1.10
   3  -4   0   14.10    1.20
  -3  -4   0   13.30    1.30
  -3  -4   0   14.20    1.30
   3   4   0   13.50    1.20
  -3   4   0   12.50    1.00
  -3   4   0   16.90    1.20
  -3   4   0   14.70    1.40
   4  -4   0  184.38    7.10
  -4  -4   0  188.08    7.50
   4  -4   0  183.38    7.30
  -4  -4   0  203.88    7.50
  -4  -4   0  184.88    7.40
   4  -4   0  190.18    6.90
  -4  -4   0  172.38    7.50
   4  -4   0  189.08    7.60
  -4  -4   0  183.38    7.50
  -4  -4   0  182.48    7.00
  -4  -4   0  194.48    6.90
  -4   4   0  183.98    7.00
   4   4   0  187.88    7.30
  -4   4   0  181.48    7.50
  -5  -4   0  154.38    6.60
  -5  -4   0  154.58    5.90
  -5  -4   0  150.98    5.80
  -5  -4   0  153.38    6.80
  -5  -4   0  159.18    6.60
   5  -4   0  153.38    6.60
   5  -4   0  160.68    6.80
  -5  -4   0  141.39    6.50
   5  -4   0  153.68    5.80
  -5  -4   0  163.78    7.10
   5  -4   0  154.18    5.70
  -5   4   0  167.58    6.50
  -5   4   0  146.69    6.20
  -5   4   0  161.78    6.70
   5   4   0  149.59    6.50
   6  -4   0  429.16   14.90
  -6  -4   0  441.86   16.20
   6  -4   0  454.15   15.00
  -6  -4   0  442.46   16.10
   6  -4   0  433.86   16.40
  -6  -4   0  447.26   16.60
   6  -4   0  446.96   16.00
   6  -4   0  427.06   16.40
  -6  -4   0  442.86   15.20
  -6   4   0  451.65   16.30
  -6   4   0  461.45   16.10
  -6   4   0  450.95   16.20
   6   4   0  438.56   16.30
  -7  -4   0   -0.10    0.90
   7  -4   0    0.20    0.30
   7  -4   0    0.30    0.30
  -7  -4   0    0.30    0.60
   7  -4   0   -0.10    0.70
  -7  -4   0   -0.30    0.90
  -7  -4   0   -0.40    0.40
  -7   4   0    0.50    0.70
   7   4   0    0.20    0.60
  -7   4   0   -0.10    0.90
  -8  -4   0   13.50    1.80
  -8  -4   0   14.00    0.90
  -8  -4   0   17.20    2.50
  -8  -4   0   11.30    2.30
  -8  -4   0   13.90    0.80
   8  -4   0   16.90    2.00
   8   4   0   16.50    2.50
  -8   4   0   16.30    2.00
  -8   4   0   15.00    2.30
   9  -4   0   41.00    3.40
  -9  -4   0   45.20    4.20
  -9  -4   0   42.50    3.80
  -9  -4   0   43.70    3.70
  -9   4   0   48.50    3.70
  -9   4   0   45.60    3.60
  10  -4   0   22.60    3.20
 -10  -4   0   24.60    3.00
 -10   4   0   28.00    2.90
 -10   4   0   23.80    3.00
   0  -5   0    0.50    0.40
   0  -5   0    0.10    0.40
   0  -5   0    0.00    0.30
   0  -5   0    0.40    0.50
   0  -5   0    0.50    0.20
   0   5   0    0.10    0.20
   0   5   0   -0.70    0.40
   0   5   0    0.20    0.30
   1  -5   0    1.10    0.40
  -1  -5   0    1.80    0.60
   1  -5   0    1.60    0.70
  -1  -5   0    1.30    0.50
  -1  -5   0    1.00    0.50
   1  -5   0    1.40    0.60
   1  -5   0    0.80    0.50
  -1  -5   0    1.20    0.40
  -1  -5   0    1.40    0.40
   1  -5   0    1.40    0.30
  -1  -5   0    0.60    0.50
  -1   5   0    1.60    0.50
  -1   5   0    1.00    0.30
   1   5   0    1.20    0.50
  -1   5   0    0.60    0.50
   1   5   0    0.80    0.50
  -2  -5   0  905.81   29.70
  -2  -5   0  889.41   29.70
  -2  -5   0  857.71   29.60
   3  -5   0   73.29    3.10
  -3  -5   0   75.79    3.60
  -3  -5   0   71.59    3.50
   3  -5   0   69.29    3.30
  -3  -5   0   70.49    3.60
  -3  -5   0   75.59    3.40
   3  -5   0   72.09    3.40
   3  -5   0   72.59    3.70
  -3  -5   0   72.79    3.70
  -3  -5   0   72.89    3.40
  -3  -5   0   68.69    3.30
  -3   5   0   76.29    3.00
  -3   5   0   75.79    3.30
  -3   5   0   66.59    3.60
   4  -5   0   27.80    1.70
   4  -5   0   28.00    1.70
   4  -5   0   26.50    1.90
  -4  -5   0   26.60    2.00
  -4  -5   0   24.80    2.10
  -4  -5   0   27.70    2.10
  -4  -5   0   28.50    2.00
   4  -5   0   28.10    2.20
  -4  -5   0   27.00    1.80
  -4  -5   0   27.30    2.00
  -4  -5   0   27.80    1.80
  -4  -5   0   28.40    2.20
   4  -5   0   28.20    1.80
  -4   5   0   27.10    1.90
  -4   5   0   29.50    2.10
  -4   5   0   28.90    1.70
  -5  -5   0  194.98    7.80
  -5  -5   0  178.98    7.50
  -5  -5   0  182.48    7.00
   5  -5   0  178.98    7.80
   5  -5   0  182.08    6.90
  -5  -5   0  175.28    7.80
   5  -5   0  178.68    7.20
   5  -5   0  175.38    7.50
  -5  -5   0  190.28    8.00
  -5  -5   0  190.88    7.20
  -5  -5   0  192.88    7.70
   5  -5   0  182.58    6.80
  -5  -5   0  181.98    7.60
   5   5   0  174.18    7.50
  -5   5   0  182.28    7.40
  -5   5   0  170.48    7.00
  -5   5   0  184.98    7.80
  -6  -5   0  180.18    7.10
  -6  -5   0  183.88    7.00
  -6  -5   0  176.58    7.80
   6  -5   0  186.38    6.80
  -6  -5   0  179.78    7.70
   6  -5   0  171.48    6.70
   6  -5   0  167.18    8.20
  -6  -5   0  191.18    8.20
   6  -5   0  186.58    7.50
   6   5   0  172.48    7.70
  -6   5   0  189.48    7.70
  -6   5   0  187.78    8.00
  -7  -5   0    2.10    1.00
  -7  -5   0    3.50    0.80
  -7  -5   0    2.80    1.10
  -7  -5   0    3.30    0.80
  -7  -5   0    2.70    1.10
   7  -5   0    4.30    0.70
   7  -5   0    3.20    1.00
  -7  -5   0    2.10    1.00
  -7   5   0    3.80    1.30
  -7   5   0    2.90    1.20
   7   5   0    4.30    1.30
  -8  -5   0   34.80    2.10
  -8  -5   0   33.20    3.10
  -8  -5   0   37.30    3.30
  -8  -5   0   35.80    2.00
   8  -5   0   35.30    2.80
  -8  -5   0   35.00    2.90
  -8   5   0   33.60    3.00
  -8   5   0   35.80    3.10
   9  -5   0  121.89    6.30
  -9  -5   0  117.09    6.20
  -9  -5   0  125.69    7.00
  -9   5   0  122.59    6.60
  -9   5   0  126.89    6.70
  10  -5   0    4.50    1.90
 -10  -5   0    5.20    1.70
 -10   5   0    5.00    2.00
   0  -6   0  226.98    8.50
   0  -6   0  237.78    8.60
   0  -6   0  210.38    7.50
   0  -6   0  225.38    8.40
   0  -6   0  217.68    7.80
   0   6   0  212.68    7.60
   0   6   0  221.98    8.00
   1  -6   0  704.83   23.90
  -1  -6   0  720.53   23.90
   1  -6   0  684.33   24.00
   1  -6   0  726.23   24.20
  -1  -6   0  705.43   24.00
  -1  -6   0  716.93   24.10
  -1  -6   0  713.63   23.30
  -1   6   0  686.13   23.00
   1   6   0  692.23   24.20
   1   6   0  669.43   23.60
   2  -6   0 2118.29  103.39
  -2  -6   0 2330.67   77.99
   2  -6   0 2339.97  105.49
  -2  -6   0 2354.06   77.89
   3  -6   0   80.99    3.70
  -3  -6   0   86.99    4.10
   3  -6   0   85.69    4.40
  -3  -6   0   90.09    4.20
  -3  -6   0   87.29    4.00
  -3  -6   0   77.99    4.00
   3  -6   0   86.49    3.50
  -3  -6   0   84.49    3.80
   3  -6   0   88.29    3.90
  -3  -6   0   90.39    4.40
   3  -6   0   85.39    4.00
  -3  -6   0   94.89    4.30
  -3   6   0   79.49    3.40
  -3   6   0   85.49    3.80
  -4  -6   0   60.59    3.50
  -4  -6   0   53.49    3.20
   4  -6   0   57.19    2.80
  -4  -6   0   62.99    3.60
   4  -6   0   59.69    3.10
   4  -6   0   57.69    3.00
  -4  -6   0   60.29    3.30
  -4  -6   0   55.19    3.00
  -4  -6   0   56.79    3.20
   4  -6   0   61.09    3.10
  -4  -6   0   58.79    3.20
   4  -6   0   60.79    3.60
  -4  -6   0   63.59    3.50
  -4   6   0   57.09    2.70
  -4   6   0   56.59    3.00
   5  -6   0   76.89    3.60
  -5  -6   0   72.99    3.90
  -5  -6   0   71.19    4.10
   5  -6   0   72.99    3.40
  -5  -6   0   73.19    4.10
  -5  -6   0   65.99    3.50
  -5  -6   0   68.89    3.90
  -5  -6   0   67.29    3.90
  -5  -6   0   74.89    3.70
   5  -6   0   73.49    3.50
  -5  -6   0   74.39    4.10
  -5   6   0   68.99    3.70
  -5   6   0   65.49    3.30
  -5   6   0   76.79    4.20
   6  -6   0   32.00    2.30
   6  -6   0   30.10    2.00
  -6  -6   0   32.30    2.60
  -6  -6   0   34.50    2.70
  -6  -6   0   32.60    2.10
  -6  -6   0   29.10    2.10
   6  -6   0   29.70    2.20
  -6  -6   0   30.90    2.70
  -6  -6   0   32.90    2.70
  -6   6   0   30.40    2.40
  -6   6   0   29.40    2.60
  -7  -6   0  484.55   18.20
  -7  -6   0  474.85   17.90
   7  -6   0  479.35   16.30
  -7  -6   0  456.65   16.60
   7  -6   0  468.45   17.20
  -7  -6   0  475.85   17.70
   7  -6   0  474.45   16.30
  -7   6   0  470.25   17.90
  -8  -6   0   49.70    2.70
  -8  -6   0   49.70    3.60
   8  -6   0   47.90    3.40
  -8  -6   0   54.09    4.10
  -8  -6   0   54.19    4.00
   8  -6   0   48.20    2.30
  -8  -6   0   46.30    2.70
  -8   6   0   44.90    3.50
  -8   6   0   46.10    3.70
  -9  -6   0   27.10    3.20
  -9  -6   0   26.90    3.20
  -9  -6   0   24.90    2.60
   9  -6   0   30.80    2.80
  -9   6   0   29.30    3.20
  -9   6   0   28.40    3.00
  10  -6   0   41.70    3.80
 -10  -6   0   39.20    3.70
 -10   6   0   45.50    3.90
   0  -7   0   -0.30    0.30
   0  -7   0    0.60    0.50
   0  -7   0   -0.50    0.50
   0  -7   0   -0.50    0.50
   0  -7   0    0.00    0.30
   0  -7   0   -0.20    0.40
   0   7   0    0.80    0.50
   0   7   0    0.50    0.70
  -1  -7   0  269.77    9.30
   1  -7   0  255.87    9.40
   1  -7   0  253.37   10.20
   1  -7   0  265.47   10.20
   1  -7   0  266.97    9.00
  -1  -7   0  253.77   10.00
   1  -7   0  270.17   10.10
  -1  -7   0  278.37   10.30
  -1  -7   0  261.27    9.60
  -1  -7   0  275.17   10.20
  -1   7   0  258.07   10.30
  -1   7   0  274.17    9.60
  -1   7   0  255.17    9.00
   1   7   0  268.37    9.80
   1   7   0  271.37   10.40
   2  -7   0  111.39    5.40
  -2  -7   0  115.79    4.60
   2  -7   0  114.29    4.30
  -2  -7   0  124.59    5.80
  -2  -7   0  116.09    5.00
   2  -7   0  115.89    4.70
  -2  -7   0  109.09    4.70
  -2  -7   0  118.99    5.30
  -2  -7   0  111.29    5.20
   2  -7   0  121.89    5.30
   2  -7   0  114.69    5.10
   2   7   0  122.29    5.60
  -2   7   0  113.09    4.20
   2   7   0  113.59    5.00
  -2   7   0  116.29    5.50
  -3  -7   0  449.66   16.10
  -3  -7   0  445.56   16.20
   3  -7   0  465.35   15.60
  -3  -7   0  451.35   15.70
   3  -7   0  451.65   15.90
  -3  -7   0  431.96   16.50
   3  -7   0  462.15   15.20
  -3  -7   0  421.36   15.70
  -3  -7   0  461.45   16.20
   3  -7   0  430.06   16.40
  -3  -7   0  465.65   16.20
   3  -7   0  450.45   16.10
  -3   7   0  442.06   15.00
  -3   7   0  437.46   15.60
  -3   7   0  430.66   16.40
   4  -7   0    2.30    0.90
   4  -7   0    2.30    0.90
  -4  -7   0    2.70    0.90
  -4  -7   0    3.40    1.00
  -4  -7   0    3.20    1.10
  -4  -7   0    2.20    1.00
   4  -7   0    3.40    0.80
   4  -7   0    3.50    0.90
  -4  -7   0    2.80    0.90
  -4  -7   0    3.30    1.20
  -4  -7   0    3.40    1.00
  -4   7   0    2.30    0.70
  -4   7   0    3.80    1.20
  -4   7   0    2.90    0.70
  -5  -7   0  257.17   10.00
   5  -7   0  249.88    9.80
  -5  -7   0  258.47   10.60
   5  -7   0  266.77   10.00
  -5  -7   0  256.57   10.10
  -5  -7   0  260.17   10.70
   5  -7   0  264.37    9.70
   5  -7   0  255.37   10.20
  -5  -7   0  273.87   10.40
  -5   7   0  249.58   10.00
  -5   7   0  272.47   10.80
   6  -7   0   78.39    3.90
  -6  -7   0   74.89    4.00
  -6  -7   0   79.39    4.00
  -6  -7   0   75.69    5.20
  -6  -7   0   72.49    4.50
   6  -7   0   75.99    3.80
   6  -7   0   78.69    3.90
  -6  -7   0   71.49    4.80
  -6   7   0   79.99    4.20
  -6   7   0   83.99    4.30
  -6   7   0   78.79    4.70
  -7  -7   0    3.20    1.30
  -7  -7   0    4.70    1.10
   7  -7   0    2.60    0.90
   7  -7   0    4.00    1.10
  -7  -7   0    2.60    1.10
   7  -7   0    3.30    1.00
  -7  -7   0    4.70    1.60
  -7  -7   0    2.60    1.10
  -7   7   0    5.10    1.50
  -7   7   0    1.80    1.10
  -8  -7   0    2.40    1.30
  -8  -7   0    0.60    1.10
   8  -7   0    1.00    1.00
  -8  -7   0    1.10    1.40
  -8  -7   0   -0.90    0.80
  -8   7   0    0.70    1.20
  -8   7   0    3.70    1.40
  -9  -7   0   17.80    2.70
  -9  -7   0   15.10    2.80
   9  -7   0   19.00    2.40
  -9  -7   0   15.60    3.00
  -9   7   0   15.50    2.80
   0  -8   0  257.17   10.40
   0  -8   0  269.97   10.30
   0  -8   0  258.17    9.10
   0  -8   0  263.97   10.40
   0  -8   0  269.47    9.20
   0   8   0  273.87    9.80
  -1  -8   0    8.80    1.50
   1  -8   0   10.00    1.60
  -1  -8   0    8.70    0.90
   1  -8   0   11.10    1.60
  -1  -8   0    9.30    0.90
  -1  -8   0    8.70    1.60
   1  -8   0   10.30    1.70
   1  -8   0    9.80    0.80
  -1  -8   0    9.60    1.60
  -1  -8   0    7.90    1.00
  -1   8   0    9.70    1.70
  -1   8   0   10.90    1.20
  -1   8   0    9.90    0.70
   1   8   0   10.60    1.20
   1   8   0   10.20    1.70
   2  -8   0    0.30    0.30
  -2  -8   0    0.30    0.70
  -2  -8   0   -0.70    0.50
  -2  -8   0    0.40    0.50
  -2  -8   0   -0.40    0.50
  -2  -8   0   -0.20    0.50
  -2  -8   0    0.40    0.60
   2  -8   0   -0.80    0.50
   2  -8   0   -0.20    0.50
   2  -8   0   -0.90    0.60
  -2   8   0    0.00    0.50
   2   8   0   -0.60    0.60
  -2   8   0    0.20    0.60
   2   8   0    0.30    0.60
  -2   8   0    0.10    0.30
  -3  -8   0  373.06   14.00
  -3  -8   0  378.56   13.50
   3  -8   0  378.86   12.90
  -3  -8   0  399.56   14.30
   3  -8   0  364.86   13.40
  -3  -8   0  368.36   14.00
   3  -8   0  352.76   13.90
  -3  -8   0  384.86   13.90
   3  -8   0  374.36   13.90
   3   8   0  400.66   14.60
  -3   8   0  378.96   14.50
  -3   8   0  369.96   12.70
  -3   8   0  389.56   13.60
  -4  -8   0   87.99    4.60
  -4  -8   0   96.49    4.40
   4  -8   0   88.09    4.30
   4  -8   0   90.19    3.80
   4  -8   0   88.79    4.40
  -4  -8   0   87.59    5.00
  -4  -8   0   83.39    4.40
   4  -8   0   92.69    4.60
  -4  -8   0   91.09    4.80
  -4  -8   0   88.29    4.70
  -4   8   0   96.89    5.10
  -4   8   0   84.19    3.60
  -4   8   0   80.89    4.20
   5  -8   0  156.88    6.80
   5  -8   0  153.58    6.70
  -5  -8   0  160.48    7.00
  -5  -8   0  157.78    7.50
  -5  -8   0  163.98    7.00
   5  -8   0  155.58    6.80
  -5  -8   0  155.78    7.30
  -5   8   0  146.89    7.40
  -5   8   0  158.68    6.10
  -5   8   0  159.68    6.80
   6  -8   0   45.80    3.10
   6  -8   0   56.09    3.10
  -6  -8   0   56.89    4.00
   6  -8   0   58.39    3.40
  -6  -8   0   57.89    3.70
  -6  -8   0   62.59    3.70
  -6  -8   0   57.59    3.90
  -6   8   0   54.69    3.00
  -6   8   0   58.49    4.00
  -6   8   0   56.29    3.50
  -7  -8   0  126.59    7.20
  -7  -8   0  139.99    6.80
   7  -8   0  132.59    5.90
  -7  -8   0  143.89    7.20
   7  -8   0  132.99    5.90
   7  -8   0  135.89    6.00
  -7   8   0  131.49    6.50
  -7   8   0  118.69    6.80
  -8  -8   0   72.29    5.10
   8  -8   0   70.59    4.10
  -8  -8   0   73.69    4.80
   8  -8   0   69.59    3.70
  -8  -8   0   69.39    4.00
  -8   8   0   75.39    4.70
  -9  -8   0   28.20    3.20
   9  -8   0   24.90    2.70
  -9   8   0   24.90    2.90
  -9   8   0   19.90    3.50
   0  -9   0   -0.40    0.50
   0  -9   0    0.50    0.40
   0  -9   0   -0.50    0.30
   0  -9   0    0.40    0.70
   0   9   0   -0.40    0.60
   0   9   0    0.50    0.70
  -1  -9   0  228.48    9.60
  -1  -9   0  248.28    8.80
  -1  -9   0  234.78    8.40
   1  -9   0  230.38    9.60
   1  -9   0  221.98    8.00
   1  -9   0  237.38    8.60
  -1   9   0  248.58   10.10
  -1   9   0  232.78    8.90
   1   9   0  220.28    9.80
   2  -9   0   63.19    2.50
   2  -9   0   59.49    3.70
   2  -9   0   57.29    3.00
  -2  -9   0   65.49    3.40
  -2  -9   0   59.99    3.80
  -2  -9   0   68.99    3.30
  -2  -9   0   59.29    3.30
  -2   9   0   60.79    4.00
  -2   9   0   68.59    3.60
  -2   9   0   59.89    2.40
   2   9   0   60.69    3.50
   2   9   0   64.59    4.10
  -3  -9   0   27.40    2.40
   3  -9   0   18.30    1.60
  -3  -9   0   24.50    1.80
  -3  -9   0   21.60    1.90
  -3  -9   0   19.70    2.10
  -3   9   0   21.30    2.80
   3   9   0   30.50    2.70
  -3   9   0   20.40    1.20
  -3   9   0   21.30    1.80
   4  -9   0    2.10    0.60
  -4  -9   0    2.70    1.20
  -4  -9   0    2.80    1.20
   4  -9   0    2.90    1.10
  -4  -9   0    2.70    1.10
   4  -9   0    1.90    1.00
  -4  -9   0    2.80    1.20
  -4  -9   0    2.90    1.30
  -4  -9   0    1.30    0.80
  -4   9   0    2.40    1.00
  -4   9   0    1.80    1.00
   5  -9   0  104.79    5.30
  -5  -9   0  105.69    5.20
   5  -9   0  107.09    5.20
   5  -9   0  104.89    4.40
  -5  -9   0  107.89    5.90
  -5  -9   0  102.39    5.60
  -5   9   0   99.39    4.20
  -5   9   0  104.39    5.90
  -5   9   0  100.19    5.00
  -6  -9   0  150.58    7.00
   6  -9   0  140.89    6.10
  -6  -9   0  156.48    7.10
   6  -9   0  144.69    6.70
  -6  -9   0  150.38    7.50
  -6  -9   0  147.09    7.40
  -6   9   0  151.78    6.90
  -6   9   0  148.79    6.00
  -6   9   0  157.28    7.80
  -7  -9   0   26.20    2.80
  -7  -9   0   30.50    3.10
  -7  -9   0   29.30    2.60
   7  -9   0   32.50    2.60
  -7  -9   0   38.80    3.40
   7  -9   0   26.30    2.20
  -7   9   0   33.70    2.90
  -7   9   0   33.70    3.30
   8  -9   0   22.90    2.60
  -8  -9   0   24.90    3.10
  -8  -9   0   24.40    3.10
  -8  -9   0   18.50    3.00
  -8  -9   0   22.40    2.40
  -8   9   0   21.20    3.00
  -8   9   0   22.00    2.70
   0 -10   0  112.69    4.10
   0 -10   0  117.29    5.80
   0 -10   0  101.29    4.20
   0 -10   0  105.49    4.60
  -1 -10   0   36.60    3.00
   1 -10   0   36.40    2.20
   1 -10   0   36.50    1.70
  -1 -10   0   40.60    2.10
  -1 -10   0   43.50    2.40
   1 -10   0   39.70    3.00
   1  10   0   36.10    2.50
   1  10   0   36.60    3.50
  -1  10   0   35.90    3.10
  -2 -10   0   37.90    2.30
  -2 -10   0   35.10    2.40
   2 -10   0   37.60    2.20
  -2 -10   0   41.10    3.00
   2 -10   0   34.30    1.50
   2 -10   0   33.90    2.90
  -2 -10   0   33.00    2.00
  -2  10   0   38.60    2.50
   2  10   0   33.70    2.60
  -2  10   0   33.30    3.10
   2  10   0   36.10    3.60
  -3 -10   0   24.60    2.10
   3 -10   0   25.00    2.40
  -3 -10   0   30.80    2.70
  -3 -10   0   28.60    2.50
   3 -10   0   27.70    2.00
  -3 -10   0   27.10    2.00
   3 -10   0   26.90    1.30
  -3 -10   0   29.90    2.60
  -3  10   0   33.20    2.30
  -3  10   0   26.30    1.30
  -3  10   0   27.30    2.80
  -4 -10   0  123.89    6.40
   4 -10   0  127.09    4.70
  -4 -10   0  137.09    6.30
   4 -10   0  128.79    6.40
  -4 -10   0  132.29    7.00
  -4 -10   0  123.19    5.70
   4 -10   0  119.49    5.60
  -4  10   0  125.19    4.70
  -5 -10   0   16.70    2.70
  -5 -10   0   14.10    2.40
  -5 -10   0   18.50    2.20
   5 -10   0   16.60    2.30
   5 -10   0   15.30    1.30
  -5 -10   0   18.90    2.00
  -5  10   0   16.90    1.90
  -5  10   0   19.20    2.40
  -5  10   0   13.70    1.30
   6 -10   0   -0.50    0.90
  -6 -10   0    0.40    1.20
  -6 -10   0    0.70    1.40
   6 -10   0   -0.20    0.80
  -6 -10   0    0.80    1.20
  -6 -10   0   -1.10    1.00
  -6  10   0    0.10    1.30
  -7 -10   0   68.09    4.40
  -7 -10   0   65.69    4.90
  -7 -10   0   70.79    4.60
   7 -10   0   70.99    3.60
   7 -10   0   72.49    4.30
  -7 -10   0   64.59    4.90
  -7  10   0   66.39    4.20
  -7  10   0   69.09    5.10
  -8 -10   0   19.30    3.10
  -8 -10   0   25.40    2.90
  -8 -10   0   20.00    3.10
  -8  10   0   24.60    3.00
   0 -11   0    0.10    0.50
   0 -11   0    0.70    0.80
   0 -11   0    0.00    0.60
   0 -11   0    0.00    0.40
   0  11   0    0.10    0.80
   0  11   0    0.30    0.80
  -1 -11   0    5.50    0.90
  -1 -11   0    3.30    1.30
   1 -11   0    2.40    0.80
   1 -11   0    5.30    1.50
   1 -11   0    3.40    0.50
  -1 -11   0    3.10    0.80
  -1 -11   0    3.70    0.90
  -1  11   0    3.50    1.50
   1  11   0    3.30    1.30
  -1  11   0    4.00    1.10
   1  11   0    3.10    1.10
  -2 -11   0  100.29    4.30
   2 -11   0   96.99    4.40
   2 -11   0   94.49    5.50
  -2 -11   0   88.59    4.40
  -2 -11   0  103.19    5.70
  -2 -11   0   95.09    4.90
  -2  11   0   93.99    5.80
   2  11   0  108.49    6.00
  -2  11   0  106.79    4.80
  -3 -11   0    9.30    1.40
  -3 -11   0    9.50    1.80
  -3 -11   0    6.70    1.50
  -3 -11   0    8.80    1.60
  -3 -11   0    8.70    2.00
   3 -11   0    9.70    1.60
   3 -11   0   10.30    2.00
  -3  11   0    9.70    1.60
  -3  11   0   11.20    2.30
   3  11   0   12.00    2.30
   4 -11   0   46.00    3.00
   4 -11   0   44.50    3.50
  -4 -11   0   46.10    3.30
  -4 -11   0   53.29    3.10
  -4 -11   0   50.39    4.10
  -4 -11   0   45.30    3.70
  -4  11   0   43.90    3.90
  -4  11   0   43.40    3.00
  -5 -11   0   35.10    3.30
   5 -11   0   35.90    1.70
  -5 -11   0   35.50    3.10
  -5 -11   0   32.40    3.70
  -5 -11   0   36.50    2.70
   5 -11   0   33.40    3.10
  -5  11   0   41.60    3.00
  -6 -11   0  106.29    6.10
  -6 -11   0  114.19    6.60
   6 -11   0  107.19    5.90
  -6 -11   0  107.19    6.10
  -6 -11   0  111.79    5.70
  -6  11   0  110.49    6.80
  -6  11   0   99.59    5.50
  -7 -11   0   29.00    3.20
  -7 -11   0   30.20    3.20
   7 -11   0   32.60    3.10
  -7 -11   0   29.00    3.60
  -7  11   0   33.50    3.20
   0 -12   0    3.20    0.50
   0 -12   0    2.00    0.90
   0 -12   0    5.10    1.70
   0 -12   0    2.20    0.60
   0  12   0    1.70    1.00
   0  12   0    2.30    1.40
  -1 -12   0   10.80    1.10
  -1 -12   0    6.70    1.80
   1 -12   0   10.80    2.20
   1 -12   0    8.60    1.30
  -1 -12   0   11.00    1.20
  -1  12   0    9.50    1.50
  -1  12   0   10.50    2.20
   1  12   0    8.10    1.60
   1  12   0   10.90    2.50
   2 -12   0   -0.50    1.10
  -2 -12   0    0.90    0.70
  -2 -12   0    0.30    1.10
  -2 -12   0    0.00    0.90
  -2 -12   0    0.90    0.90
   2 -12   0    0.10    0.90
  -2 -12   0   -0.20    0.90
  -2  12   0    1.10    1.00
  -2  12   0    0.50    1.30
   2  12   0    1.10    1.30
  -3 -12   0  205.78    9.70
  -3 -12   0  203.78    8.40
  -3 -12   0  200.38    8.10
   3 -12   0  211.68    9.60
  -3 -12   0  196.98    8.80
   3  12   0  214.28   10.10
  -3  12   0  214.68    8.50
  -3  12   0  213.88   10.20
  -4 -12   0    4.30    1.60
  -4 -12   0    3.10    1.20
  -4 -12   0    3.60    1.50
  -4 -12   0    7.30    2.00
   4 -12   0    6.60    1.90
  -4  12   0    5.70    1.40
  -4  12   0    6.00    1.70
   5 -12   0   55.89    4.00
  -5 -12   0   50.79    3.40
  -5 -12   0   44.50    4.50
  -5 -12   0   50.89    3.80
  -5  12   0   57.69    4.80
  -5  12   0   48.60    3.60
  -6 -12   0    4.00    1.60
  -6 -12   0    3.90    1.80
  -6 -12   0    1.40    1.50
   6 -12   0    2.10    1.70
  -6  12   0    3.30    1.60
   0 -13   0    1.20    1.40
   0  13   0   -1.70    1.00
  -1 -13   0   68.39    4.90
   1 -13   0   69.39    4.90
  -1 -13   0   67.19    2.90
  -1  13   0   60.39    5.00
   1  13   0   83.09    6.30
  -1  13   0   69.69    3.80
  -2 -13   0  155.38    8.10
  -2 -13   0  154.58    6.00
   2 -13   0  148.79    7.90
  -2 -13   0  150.88    6.90
  -2  13   0  155.28    6.70
   2  13   0  147.89    9.20
  -2  13   0  138.89    8.20
   3 -13   0   10.90    2.30
  -3 -13   0   14.30    2.10
  -3 -13   0   12.10    1.60
  -3 -13   0    9.80    2.40
  -3  13   0   10.90    1.90
  -3  13   0    6.80    2.00
  -4 -13   0    5.30    1.80
  -4 -13   0    6.50    2.30
  -4 -13   0    3.50    1.70
   4 -13   0    5.90    2.00
  -5 -13   0    1.50    1.70
  -5 -13   0   -0.60    1.30
  -5 -13   0    1.30    2.20
   5 -13   0    0.70    1.70
   1  14   0   92.99    7.30
 -10   0   1   -1.10    1.30
 -10   0   1   -0.60    1.40
  10   0  -1   -0.40    1.20
  -9   0   1   16.10    2.50
  -9   0   1   17.60    2.20
   9   0  -1   19.20    2.80
  -8   0   1    0.00    1.00
  -8   0   1    0.40    1.00
   8   0  -1    0.50    1.00
  -7   0   1  887.31   30.40
   7   0  -1  856.01   30.20
   7   0  -1  868.61   30.30
  -7   0   1  857.21   30.00
   6   0  -1    0.10    0.70
  -6   0   1   -0.50    0.50
  -6   0   1    0.00    0.60
  -6   0   1   -0.10    0.60
  -6   0   1    0.50    0.70
   6   0  -1   -0.30    0.60
   6   0  -1   -0.30    0.50
  -5   0   1 1543.15   50.89
   5   0  -1 1518.55   51.19
   4   0  -1   -0.20    0.30
  -4   0   1   -0.20    0.40
   4   0  -1    0.00    0.40
  -4   0   1    0.50    0.50
  -4   0   1    0.20    0.50
   4   0  -1   -0.30    0.50
   3   0  -1  220.58    8.40
   3   0  -1  233.18    8.50
  -3   0   1  230.88    8.40
  -3   0   1  235.28    8.50
   3   0  -1  235.78    8.50
  -3   0   1  236.18    8.40
  -2   0   1    0.20    0.10
  -2   0   1   -0.20    0.20
  -2   0   1    0.20    0.30
   2   0  -1   -0.20    0.20
   2   0  -1    0.10    0.30
   2   0  -1    0.20    0.30
  -2   0   1    0.10    0.30
  -2   0   1   -0.20    0.20
  -1   0   1  704.13   30.40
   0   0  -1    0.00    0.10
   0   0  -1    0.00    0.10
   0   0  -1    0.00    0.10
   0   0   1    0.00    0.10
  -1   0  -1 2080.69   72.19
   1   0   1 1904.61   71.79
  -2   0  -1    0.20    0.20
   2   0   1    0.90    0.40
  -2   0  -1    0.00    0.20
   2   0   1    0.30    0.20
  -2   0  -1    0.40    0.20
  -3   0  -1  245.58    8.40
   3   0   1  235.68    8.10
   3   0   1  236.58    8.40
  -3   0  -1  236.78    8.70
  -3   0  -1  241.78    8.10
   3   0   1  235.38    8.70
  -3   0  -1  246.18    8.70
   3   0   1  246.08    8.60
  -4   0  -1   -0.10    0.40
  -4   0  -1   -0.40    0.30
  -4   0  -1    0.70    0.40
   4   0   1    0.40    0.40
  -4   0  -1    0.10    0.20
   4   0   1    0.00    0.30
   4   0   1    0.20    0.20
   4   0   1   -0.40    0.40
   5   0   1 2152.08   95.49
  -5   0  -1 2026.00  103.19
   6   0   1    0.40    0.50
   6   0   1   -0.80    0.50
  -6   0  -1   -0.50    0.60
  -6   0  -1   -0.10    0.70
   6   0   1   -0.50    0.50
  -7   0  -1  480.85   16.90
   7   0   1  474.05   17.30
  -7   0  -1  476.55   17.50
   7   0   1  459.35   17.10
   8   0   1   -0.80    1.00
   8   0   1    0.10    1.00
  -8   0  -1   -0.90    0.80
  -8   0  -1   -1.70    0.80
   9   0   1   72.29    4.60
  -9   0  -1   73.19    4.20
  -9   0  -1   76.79    4.80
 -10   0  -1   -2.80    1.30
  10   0   1   -1.70    1.20
 -10   0  -1    0.30    1.10
 -10   0  -1   -0.10    1.20
 -10  -1   1  172.28    8.40
  10  -1  -1  176.98    8.80
 -10  -1   1  188.78    9.20
  10   1  -1  186.88    9.00
 -10   1   1  175.28    8.60
 -10   1   1  180.98    9.00
  -9  -1   1   67.19    4.60
  -9  -1   1   66.99    4.40
   9  -1  -1   69.59    4.50
   9   1  -1   70.99    4.50
  -9   1   1   67.79    4.50
  -9   1   1   71.09    4.60
  -8  -1   1   62.19    4.20
  -8  -1   1   56.39    3.70
   8  -1  -1   57.69    3.90
  -8   1   1   59.99    3.90
   8   1  -1   63.29    4.00
  -8   1   1   58.09    3.80
   7  -1  -1   10.70    1.80
  -7  -1   1   10.50    1.80
  -7  -1   1    9.60    1.80
   7  -1  -1   10.70    1.90
   7   1  -1   11.30    1.80
   7   1  -1    9.00    1.70
  -7   1   1   11.60    1.90
  -7   1   1   11.00    1.80
  -6  -1   1  292.17   11.40
   6  -1  -1  296.67   11.60
   6  -1  -1  283.37   11.30
   6  -1  -1  284.27   11.40
  -6  -1   1  295.67   11.80
  -6  -1   1  301.87   11.30
  -6  -1   1  298.07   11.60
   6   1  -1  296.37   11.40
  -6   1   1  290.57   11.20
  -6   1   1  294.57   11.30
  -6   1   1  290.67   11.30
   6   1  -1  303.37   11.50
  -5  -1   1  117.19    5.20
   5  -1  -1  122.29    5.30
  -5  -1   1  118.89    5.50
  -5  -1   1  119.89    5.20
   5  -1  -1  114.79    5.30
   5  -1  -1  121.89    5.30
  -5  -1   1  113.99    5.30
   5   1  -1  115.79    5.30
  -5   1   1  120.69    5.20
   5   1  -1  118.09    5.30
  -5   1   1  111.69    5.20
  -5   1   1  115.69    5.10
  -4  -1   1  382.76   14.10
  -4  -1   1  412.86   13.10
   4  -1  -1  386.26   14.30
  -4  -1   1  403.36   14.90
  -4  -1   1  398.16   14.50
   4  -1  -1  395.96   14.20
   4  -1  -1  407.56   14.20
  -4  -1   1  395.46   14.20
  -4   1   1  421.16   14.20
  -4   1   1  396.66   14.20
  -4   1   1  405.16   14.20
   4   1  -1  395.76   14.30
   3  -1  -1  459.55   16.40
  -3  -1   1  487.45   16.10
  -3  -1   1  466.75   16.20
   3  -1  -1  453.85   15.90
  -3  -1   1  462.85   16.20
  -3  -1   1  437.26   15.90
   3   1  -1  470.85   16.10
  -3   1   1  470.55   16.00
  -3   1   1  471.75   16.00
  -3   1   1  482.75   15.90
  -2  -1   1 3340.27  120.89
   2  -1  -1 3506.55  127.69
   2   1  -1 3471.75  121.49
  -2   1   1 3496.05  127.19
  -1  -1   1   63.29    2.30
   1  -1  -1   63.59    2.30
   1  -1  -1   55.39    2.40
  -1  -1   1   60.99    2.50
  -1  -1   1   65.49    2.50
  -1  -1   1   58.79    2.20
   1  -1  -1   55.89    2.20
  -1   1   1   55.39    2.40
   0   1   1    5.40    0.40
   1  -1   1 1076.49   44.30
  -1  -1  -1 1045.50   40.10
   1   1   1 1074.29   40.60
  -1   1  -1 1115.09   44.80
  -2  -1  -1 2977.50  105.39
   2  -1   1 2987.50  111.39
   2   1   1 2962.30  105.29
  -2   1  -1 2928.31  111.09
   3  -1   1   21.60    1.30
   3  -1   1   23.30    1.50
  -3  -1  -1   20.10    1.10
  -3  -1  -1   23.60    1.50
   3  -1   1   24.10    1.40
  -3  -1  -1   23.20    1.50
   3   1   1   23.90    1.30
  -3   1  -1   22.80    1.50
  -3   1  -1   23.20    1.10
   3   1   1   21.40    1.10
  -3   1  -1   27.10    1.50
  -3   1  -1   22.30    1.30
   3   1   1   22.20    1.40
  -4  -1  -1  594.44   20.90
  -4  -1  -1  614.74   20.50
   4  -1   1  593.44   20.80
  -4  -1  -1  599.34   20.10
   4  -1   1  608.34   21.10
   4  -1   1  633.54   20.00
  -4  -1  -1  571.34   21.40
   4   1   1  596.84   21.10
  -4   1  -1  628.44   20.90
  -4   1  -1  625.54   20.70
   4   1   1  600.74   20.60
  -4   1  -1  604.34   20.10
   4   1   1  634.24   21.40
   4   1   1  635.64   20.10
  -5  -1  -1   10.00    1.10
  -5  -1  -1   11.00    1.40
   5  -1   1   12.90    1.30
  -5  -1  -1    9.60    0.70
   5  -1   1   10.70    1.10
  -5  -1  -1   11.20    1.40
   5  -1   1   11.00    0.60
   5  -1   1   11.00    1.40
   5   1   1   12.80    0.70
   5   1   1   11.90    1.40
   5   1   1   10.10    1.10
  -5   1  -1   11.30    1.20
  -5   1  -1   10.80    0.70
  -5   1  -1   10.90    1.20
  -5   1  -1   10.50    1.20
   5   1   1   10.20    1.20
   6  -1   1  217.28    9.20
   6  -1   1  216.48    8.70
   6  -1   1  217.48    8.80
  -6  -1  -1  214.48    9.00
  -6  -1  -1  218.18    9.00
  -6  -1  -1  213.58    7.30
  -6  -1  -1  232.08    8.50
  -6   1  -1  237.38    8.70
   6   1   1  209.98    9.20
  -6   1  -1  238.98    9.00
  -6   1  -1  224.98    9.00
   6   1   1  223.18    8.60
   6   1   1  223.58    8.90
  -7  -1  -1   30.20    2.70
  -7  -1  -1   34.50    2.40
   7  -1   1   30.50    2.40
   7  -1   1   31.80    2.40
   7   1   1   36.80    2.70
   7   1   1   29.30    2.40
  -7   1  -1   34.80    2.80
  -7   1  -1   33.80    2.50
   8  -1   1    4.40    1.30
  -8  -1  -1    3.70    1.20
  -8  -1  -1    1.50    1.20
   8  -1   1    4.90    1.50
   8   1   1    5.70    1.50
   8   1   1    4.00    1.40
  -8   1  -1    5.60    1.60
  -8   1  -1    4.70    1.30
  -9  -1  -1    3.20    1.60
  -9  -1  -1    5.10    1.30
  -9  -1  -1    2.00    1.20
   9  -1   1    3.50    1.50
  -9   1  -1    2.80    1.10
  -9   1  -1    3.30    1.30
   9   1   1    3.30    1.50
 -10  -1  -1  200.18    9.50
 -10  -1  -1  191.38    9.50
  10  -1   1  192.18    9.30
 -10   1  -1  199.68    9.40
 -10   1  -1  197.98    8.70
 -10   1  -1  198.28    9.50
 -10  -2   1   29.10    3.10
  10  -2  -1   18.70    3.00
 -10  -2   1   18.40    2.80
 -10   2   1   20.00    2.70
 -10   2   1   29.50    3.20
  10   2  -1   26.60    3.10
   9  -2  -1   32.00    3.10
  -9  -2   1   32.50    3.30
  -9  -2   1   33.60    2.90
  -9   2   1   32.40    3.10
   9   2  -1   35.30    3.20
  -9   2   1   30.30    3.00
   8  -2  -1   27.90    2.60
  -8  -2   1   30.20    2.70
  -8  -2   1   32.70    2.90
  -8   2   1   28.90    2.80
   8   2  -1   31.70    2.80
  -8   2   1   29.40    2.70
  -7  -2   1  591.24   21.30
   7  -2  -1  572.34   20.80
  -7  -2   1  596.24   20.80
  -7   2   1  578.64   20.90
   7   2  -1  559.24   21.00
   7   2  -1  580.24   21.00
  -7   2   1  563.14   20.80
  -6  -2   1   47.40    3.10
   6  -2  -1   43.30    3.00
  -6  -2   1   46.30    2.90
  -6  -2   1   41.50    3.50
   6  -2  -1   45.90    3.10
  -6  -2   1   47.10    3.10
   6   2  -1   42.90    2.90
   6   2  -1   49.60    3.10
  -6   2   1   47.60    3.00
  -6   2   1   44.70    2.90
  -6   2   1   43.10    2.80
   5  -2  -1   53.29    3.10
  -5  -2   1   49.60    3.00
   5  -2  -1   55.39    3.00
  -5  -2   1   52.69    3.20
  -5  -2   1   53.69    2.10
  -5  -2   1   55.59    2.10
  -5  -2   1   56.39    3.10
  -5  -2   1   54.29    3.30
   5  -2  -1   58.89    3.20
  -5   2   1   54.39    3.00
  -5   2   1   54.29    3.10
   5   2  -1   54.09    3.10
  -5   2   1   48.20    2.90
   5   2  -1   56.39    3.10
  -4  -2   1   33.70    2.20
  -4  -2   1   31.50    1.40
  -4  -2   1   29.90    1.40
  -4  -2   1   29.50    2.00
   4  -2  -1   30.10    1.30
   4  -2  -1   32.90    2.00
  -4  -2   1   30.70    2.10
   4  -2  -1   29.60    2.00
   4  -2  -1   33.00    2.10
  -4  -2   1   32.30    2.00
   4  -2  -1   30.70    1.30
  -4   2   1   30.80    1.90
  -4   2   1   29.60    1.90
   4   2  -1   31.50    2.00
   4   2  -1   29.70    2.00
  -4   2   1   30.20    2.10
   3  -2  -1   51.29    2.50
  -3  -2   1   51.79    2.10
  -3  -2   1   49.20    2.60
   3  -2  -1   50.89    2.00
  -3  -2   1   44.50    2.60
  -3  -2   1   56.89    2.60
   3  -2  -1   56.59    2.70
   3  -2  -1   49.00    2.00
  -3  -2   1   51.09    2.10
  -3  -2   1   53.59    2.70
  -3   2   1   53.59    2.50
  -3   2   1   53.69    2.60
   3   2  -1   46.10    2.60
   3   2  -1   49.50    2.50
  -3   2   1   48.00    2.40
  -2  -2   1   42.90    2.20
   2  -2  -1   46.50    2.00
   2  -2  -1   44.10    2.00
  -2  -2   1   42.70    2.00
  -2  -2   1   42.50    1.90
  -2  -2   1   45.50    1.90
  -2  -2   1   42.90    2.20
   2  -2  -1   44.00    2.20
   2  -2  -1   42.80    1.80
   2   2  -1   46.00    2.30
   2   2  -1   47.40    2.10
   2   2  -1   43.80    2.20
  -2   2   1   44.80    1.90
  -2   2   1   45.90    1.80
  -2   2   1   43.70    2.00
  -2   2   1   42.20    2.10
  -1  -2   1 3743.33  127.69
   1  -2  -1 3781.02  136.89
   1   2  -1 3824.22  127.39
  -1   2   1 3809.42  135.99
   0  -2   1   52.99    2.20
   0  -2  -1   49.40    2.00
   0  -2  -1   53.49    1.80
   0  -2  -1   54.29    2.10
   0  -2   1   53.99    2.20
   0  -2   1   52.39    2.10
   0   2   1   50.49    2.00
   0   2  -1   49.70    2.20
   0   2   1   52.09    2.10
   0   2  -1   49.80    2.10
   0   2  -1   49.70    2.10
   1  -2   1 5633.84  199.68
  -1  -2  -1 5931.21  192.18
   1   2   1 5801.62  192.38
  -1   2  -1 5692.33  200.18
  -2  -2  -1  215.48    7.50
   2  -2   1  218.68    7.40
  -2  -2  -1  214.48    7.60
  -2  -2  -1  206.78    7.60
   2  -2   1  214.98    7.40
   2  -2   1  207.28    7.60
   2  -2   1  220.98    7.60
  -2  -2  -1  216.98    7.60
  -2  -2  -1  225.88    7.40
  -2   2  -1  210.88    7.40
  -2   2  -1  209.48    7.60
   2   2   1  206.18    7.40
   2   2   1  201.58    7.60
  -2   2  -1  220.78    7.60
  -2   2  -1  215.98    7.40
   3  -2   1  123.29    5.00
  -3  -2  -1  122.59    4.70
  -3  -2  -1  124.49    5.00
   3  -2   1  126.89    4.50
   3  -2   1  126.19    4.90
  -3  -2  -1  129.19    4.60
  -3  -2  -1  122.29    5.00
   3  -2   1  123.99    4.70
   3   2   1  118.49    4.90
  -3   2  -1  126.19    4.50
  -3   2  -1  119.79    4.70
   3   2   1  123.39    4.70
  -3   2  -1  122.79    4.90
   3   2   1  124.49    4.60
  -3   2  -1  127.49    4.90
   3   2   1  119.79    5.00
   4  -2   1   65.29    3.10
  -4  -2  -1   63.09    2.60
   4  -2   1   62.69    2.50
  -4  -2  -1   64.59    2.90
   4  -2   1   63.09    3.20
   4  -2   1   65.39    3.00
   4   2   1   61.89    3.10
   4   2   1   64.79    2.60
  -4   2  -1   61.69    2.50
   4   2   1   64.99    3.00
   4   2   1   60.99    3.30
  -4   2  -1   62.69    3.00
  -4   2  -1   62.69    3.00
   5  -2   1  137.09    6.10
  -5  -2  -1  136.89    6.00
  -5  -2  -1  141.59    6.00
   5  -2   1  135.79    5.70
  -5  -2  -1  142.09    5.00
  -5  -2  -1  141.09    5.60
   5  -2   1  141.89    4.90
   5  -2   1  139.49    5.80
   5   2   1  138.89    5.70
  -5   2  -1  137.89    5.70
  -5   2  -1  141.69    6.00
  -5   2  -1  137.79    5.80
   5   2   1  133.59    5.90
   5   2   1  135.69    6.20
   6  -2   1    0.80    0.70
   6  -2   1    2.20    0.30
  -6  -2  -1    1.70    0.90
  -6  -2  -1    1.10    0.70
   6  -2   1    1.70    0.30
   6  -2   1    2.30    0.90
  -6  -2  -1    1.90    1.00
  -6  -2  -1    1.50    0.40
   6  -2   1    2.50    0.80
  -6   2  -1    0.00    0.70
   6   2   1    2.40    0.90
   6   2   1    2.60    0.90
  -6   2  -1    2.20    0.80
   6   2   1    1.40    0.80
  -6   2  -1    1.60    0.70
   7  -2   1  111.79    5.50
   7  -2   1  122.69    5.60
  -7  -2  -1  110.69    3.90
  -7  -2  -1  115.49    5.20
  -7  -2  -1  118.19    5.90
  -7   2  -1  120.59    5.40
   7   2   1  120.09    5.70
   7   2   1  116.19    5.40
  -7   2  -1  111.19    5.60
  -8  -2  -1    2.20    1.40
  -8  -2  -1    2.50    1.10
   8  -2   1    3.30    1.20
  -8  -2  -1    3.20    1.20
  -8   2  -1    4.50    1.30
  -8   2  -1    3.40    1.10
   8   2   1    4.00    1.20
   8   2   1    3.60    1.30
   9  -2   1   27.10    2.70
  -9  -2  -1   28.30    2.90
  -9  -2  -1   21.90    2.40
  -9  -2  -1   26.70    2.90
  -9   2  -1   27.60    2.80
  -9   2  -1   22.90    2.70
 -10  -2  -1    5.40    1.80
 -10  -2  -1    4.80    2.00
  10  -2   1    2.10    1.70
 -10   2  -1    5.80    1.60
 -10   2  -1    6.90    2.10
  10  -3  -1   12.40    2.40
 -10  -3   1   10.10    2.30
 -10  -3   1   11.80    3.00
 -10   3   1   11.90    2.40
  10   3  -1   13.20    2.80
 -10   3   1   14.00    2.60
   9  -3  -1    9.10    2.00
  -9  -3   1    6.50    1.90
  -9  -3   1    9.30    1.80
   9   3  -1    7.80    2.00
  -9   3   1   10.70    2.10
  -9   3   1    9.30    1.90
  -8  -3   1  221.28    9.40
   8  -3  -1  211.88    9.30
  -8  -3   1  225.08    9.90
  -8   3   1  224.58    9.50
   8   3  -1  208.88    9.50
  -8   3   1  214.78    9.40
  -7  -3   1    2.70    1.20
   7  -3  -1    2.30    1.00
  -7   3   1    3.60    1.30
  -7   3   1    2.60    1.20
   7   3  -1    3.80    1.20
   6  -3  -1  358.96   12.30
   6  -3  -1  374.46   14.20
   6  -3  -1  383.96   14.00
  -6  -3   1  380.36   14.40
   6  -3  -1  386.16   14.30
  -6  -3   1  385.06   14.10
  -6  -3   1  370.86   12.60
  -6  -3   1  383.86   12.70
  -6   3   1  379.26   14.00
  -6   3   1  379.36   13.90
   6   3  -1  378.06   14.10
   6   3  -1  373.16   14.20
  -6   3   1  395.26   14.20
  -5  -3   1   19.10    1.20
   5  -3  -1   18.50    1.60
  -5  -3   1   22.30    1.90
  -5  -3   1   19.60    1.90
   5  -3  -1   20.40    1.80
  -5  -3   1   21.20    1.20
   5  -3  -1   18.60    1.00
   5  -3  -1   20.80    1.10
   5  -3  -1   18.90    1.80
  -5   3   1   18.90    1.60
   5   3  -1   19.10    1.70
  -5   3   1   18.40    1.70
   5   3  -1   18.90    1.80
  -5   3   1   21.50    1.90
   4  -3  -1  245.88    8.80
   4  -3  -1  273.57    9.50
  -4  -3   1  264.37   10.00
   4  -3  -1  252.87    8.90
   4  -3  -1  259.67    9.60
   4  -3  -1  264.17    9.80
  -4  -3   1  262.97    9.90
  -4  -3   1  260.77    9.80
  -4  -3   1  241.98    9.50
  -4  -3   1  257.47    9.00
   4   3  -1  258.57    9.80
  -4   3   1  241.88    9.30
  -4   3   1  256.77    9.40
  -4   3   1  268.37    9.80
   3  -3  -1    6.20    0.80
  -3  -3   1    6.00    0.90
  -3  -3   1    5.40    1.00
  -3  -3   1    7.10    0.90
  -3  -3   1    7.20    0.70
   3  -3  -1    7.60    1.00
   3  -3  -1    6.30    0.70
   3  -3  -1    5.70    0.60
  -3  -3   1    5.90    1.00
  -3  -3   1    7.00    0.70
  -3  -3   1    7.30    0.90
  -3   3   1    6.40    0.80
  -3   3   1    5.90    1.10
  -3   3   1    6.30    0.80
   3   3  -1    6.90    1.00
  -2  -3   1  324.57   11.80
   2  -3  -1  335.67   11.40
  -2  -3   1  321.67   11.40
  -2  -3   1  341.17   11.50
   2  -3  -1  321.67   11.30
   2  -3  -1  346.37   11.80
   2  -3  -1  331.97   11.30
  -2  -3   1  336.17   11.50
  -2  -3   1  343.47   12.20
  -2   3   1  339.67   11.30
   2   3  -1  340.87   11.80
  -2   3   1  322.07   11.30
  -2   3   1  337.97   11.40
   2   3  -1  319.67   11.40
   1  -3  -1 3762.82  139.99
  -1  -3   1 3733.03  129.59
   1   3  -1 3919.61  129.49
  -1   3   1 3822.42  139.89
   0  -3   1  171.28    6.10
   0  -3   1  159.98    6.00
   0  -3  -1  164.38    5.90
   0  -3   1  173.38    5.40
   0  -3  -1  164.88    5.70
   0  -3   1  160.68    5.90
   0   3  -1  158.78    6.00
   0   3   1  156.08    5.70
   0   3  -1  164.18    5.90
   0   3   1  157.78    5.90
   0   3   1  157.78    5.50
   0   3  -1  176.38    6.20
  -1  -3  -1  383.76   13.10
   1  -3   1  368.36   13.20
   1  -3   1  389.26   13.20
  -1  -3  -1  389.96   13.00
   1  -3   1  384.96   13.00
  -1   3  -1  389.66   12.50
   1   3   1  402.16   13.10
  -1   3  -1  381.66   13.30
   1   3   1  393.26   13.10
  -1   3  -1  397.06   13.10
  -1   3  -1  379.56   13.10
   1   3   1  365.86   13.00
   2  -3   1   29.20    1.60
  -2  -3  -1   31.60    1.60
  -2  -3  -1   31.20    1.70
   2  -3   1   31.10    1.40
  -2  -3  -1   30.10    1.60
  -2  -3  -1   32.50    1.70
   2  -3   1   30.50    1.90
   2  -3   1   30.80    1.60
  -2  -3  -1   31.20    1.70
  -2   3  -1   34.90    1.70
  -2   3  -1   33.00    1.40
  -2   3  -1   30.20    1.70
   2   3   1   28.10    1.60
   2   3   1   31.30    1.60
  -2   3  -1   31.00    1.70
  -3  -3  -1    7.00    0.80
   3  -3   1    6.50    0.90
  -3  -3  -1    7.10    1.10
  -3  -3  -1    6.00    0.80
  -3  -3  -1    7.00    0.70
  -3  -3  -1    6.20    0.80
  -3  -3  -1    7.60    0.80
  -3  -3  -1    6.70    1.00
   3  -3   1    8.50    1.00
   3  -3   1    6.60    0.70
   3  -3   1    6.60    0.70
   3   3   1    6.50    0.70
   3   3   1    7.40    1.10
  -3   3  -1    6.40    0.80
  -3   3  -1    6.10    0.80
  -3   3  -1    6.10    0.70
  -3   3  -1    6.10    0.70
  -4  -3  -1  226.88    9.00
  -4  -3  -1  249.68    9.10
   4  -3   1  238.38    9.00
  -4  -3  -1  242.78    9.10
  -4  -3  -1  234.58    8.80
   4  -3   1  231.98    9.00
  -4  -3  -1  245.38    8.50
   4  -3   1  241.28    8.40
  -4  -3  -1  246.38    9.30
   4  -3   1  237.88    8.70
  -4   3  -1  236.68    8.70
  -4   3  -1  240.68    9.00
   4   3   1  234.78    9.20
   4   3   1  243.98    9.00
  -4   3  -1  247.08    9.00
  -4   3  -1  237.58    8.40
   4   3   1  227.98    8.40
  -5  -3  -1   11.20    1.30
  -5  -3  -1   11.00    1.40
   5  -3   1   11.20    1.40
  -5  -3  -1    9.80    1.20
   5  -3   1   12.00    0.90
   5  -3   1   11.40    1.30
   5  -3   1   11.60    0.90
  -5  -3  -1   10.40    1.20
   5  -3   1    9.50    1.20
  -5  -3  -1   10.10    0.90
  -5  -3  -1   12.10    1.50
  -5  -3  -1   12.70    1.30
   5   3   1   10.20    1.20
  -5   3  -1   11.20    1.40
   5   3   1   11.00    0.90
   5   3   1   11.00    1.70
  -5   3  -1   11.60    1.30
  -5   3  -1   10.10    1.20
   6  -3   1  500.25   17.10
  -6  -3  -1  526.85   18.20
  -6  -3  -1  512.95   17.40
   6  -3   1  530.15   17.10
   6  -3   1  492.35   18.70
  -6  -3  -1  508.35   18.70
   6  -3   1  527.55   18.30
  -6  -3  -1  512.55   17.30
   6  -3   1  516.15   18.50
  -6  -3  -1  509.65   18.60
   6   3   1  513.75   18.60
  -6   3  -1  529.45   19.00
  -6   3  -1  511.95   18.30
  -6   3  -1  521.15   18.50
  -7  -3  -1   79.59    4.00
  -7  -3  -1   80.09    4.10
  -7  -3  -1   76.09    4.50
   7  -3   1   74.59    4.20
  -7  -3  -1   77.29    3.10
  -7  -3  -1   73.39    5.00
   7  -3   1   81.39    4.20
  -7  -3  -1   76.99    3.10
  -7   3  -1   76.69    4.40
   7   3   1   72.09    4.10
  -7   3  -1   79.39    4.20
   7   3   1   85.89    5.20
  -8  -3  -1   98.89    5.10
   8  -3   1  101.79    5.30
  -8  -3  -1   99.59    5.50
  -8  -3  -1  104.29    5.00
  -8  -3  -1  104.39    5.70
  -8   3  -1  101.79    5.30
  -8   3  -1   98.89    5.50
  -9  -3  -1    6.80    1.60
  -9  -3  -1    7.50    2.00
  -9  -3  -1    6.70    2.00
   9  -3   1    4.50    1.60
  -9   3  -1    5.60    1.40
  -9   3  -1    6.70    1.90
 -10  -3  -1   88.69    6.50
 -10  -3  -1   82.69    6.40
  10  -3   1   76.19    5.80
 -10   3  -1   80.19    5.40
 -10   3  -1   92.29    5.30
  10  -4  -1   10.70    2.20
 -10  -4   1    6.00    2.00
 -10   4   1    1.90    1.50
  -9  -4   1   16.70    2.80
  -9  -4   1   16.40    2.20
   9  -4  -1   19.20    2.30
   9   4  -1   17.00    2.80
  -9   4   1   15.40    2.50
  -9   4   1   14.00    2.50
   8  -4  -1   67.29    4.10
  -8  -4   1   63.79    4.20
  -8  -4   1   63.49    4.40
  -8   4   1   68.39    4.20
  -8   4   1   64.79    4.20
   8   4  -1   66.99    4.20
  -7  -4   1   13.30    1.00
  -7  -4   1   16.00    2.00
  -7  -4   1   16.40    2.00
  -7  -4   1   13.80    2.10
  -7  -4   1   13.80    1.10
   7  -4  -1   16.10    1.80
  -7   4   1   15.60    1.90
   7   4  -1   14.80    1.90
  -7   4   1   13.80    1.90
  -6  -4   1  637.84   22.60
  -6  -4   1  658.53   21.30
   6  -4  -1  620.74   21.00
  -6  -4   1  683.03   23.50
  -6  -4   1  634.74   22.90
   6  -4  -1  617.04   21.00
   6  -4  -1  636.54   22.30
   6  -4  -1  641.04   23.70
  -6   4   1  592.44   22.10
  -6   4   1  663.13   22.70
   6   4  -1  616.94   22.40
  -6   4   1  628.54   22.20
  -5  -4   1   89.79    4.30
   5  -4  -1   80.99    3.30
  -5  -4   1   77.99    3.50
   5  -4  -1   81.49    3.30
  -5  -4   1   83.79    4.40
  -5  -4   1   85.99    3.50
   5  -4  -1   79.39    4.10
  -5  -4   1   85.59    4.30
   5  -4  -1   76.19    4.20
  -5  -4   1   80.49    4.40
  -5  -4   1   71.59    4.10
   5  -4  -1   82.99    4.00
  -5   4   1   75.89    3.80
  -5   4   1   79.39    3.90
   5   4  -1   80.09    4.10
  -5   4   1   83.39    4.20
  -4  -4   1   42.50    2.20
   4  -4  -1   40.30    2.60
   4  -4  -1   42.40    2.20
  -4  -4   1   41.90    2.10
   4  -4  -1   39.90    2.10
  -4  -4   1   42.80    2.70
   4  -4  -1   40.60    2.30
  -4  -4   1   42.00    2.60
  -4  -4   1   40.20    2.60
  -4  -4   1   47.00    2.60
   4  -4  -1   41.00    2.40
  -4  -4   1   43.20    2.70
   4   4  -1   42.30    2.40
  -4   4   1   43.70    2.30
  -4   4   1   40.60    2.60
  -4   4   1   38.80    2.20
   3  -4  -1  938.31   30.90
  -3  -4   1  927.51   31.00
  -3  -4   1  910.51   30.90
  -3  -4   1  875.61   30.80
   3  -4  -1  905.31   30.30
  -3  -4   1  925.11   30.60
  -3  -4   1  919.11   30.40
  -2  -4   1  121.09    5.10
  -2  -4   1  120.49    4.80
  -2  -4   1  119.89    4.80
  -2  -4   1  120.69    4.70
   2  -4  -1  123.39    4.60
   2  -4  -1  121.19    4.70
   2  -4  -1  122.79    5.10
   2  -4  -1  118.99    4.50
  -2  -4   1  122.59    5.00
  -2  -4   1  123.49    5.20
   2   4  -1  117.19    4.60
   2   4  -1  122.39    5.00
  -2   4   1  123.29    4.70
  -2   4   1  128.49    4.50
  -2   4   1  112.89    4.50
  -2   4   1  115.89    5.00
   2   4  -1  117.19    5.10
   1  -4  -1   44.30    2.20
  -1  -4   1   45.00    2.30
  -1  -4   1   46.70    2.20
  -1  -4   1   42.80    2.30
  -1  -4   1   47.60    2.30
  -1  -4   1   47.60    1.90
   1  -4  -1   41.30    1.80
   1  -4  -1   44.40    1.90
  -1  -4   1   44.80    1.90
   1   4  -1   42.50    2.20
  -1   4   1   43.70    2.20
  -1   4   1   42.80    1.90
  -1   4   1   40.80    2.30
  -1   4   1   46.60    1.80
   0  -4   1 2715.63  100.79
   0  -4  -1 2549.74  101.39
   0   4  -1 2820.82  101.49
  -1  -4  -1  391.66   13.10
   1  -4   1  384.76   13.20
  -1  -4  -1  388.46   13.10
  -1  -4  -1  397.86   13.40
   1  -4   1  377.96   13.40
  -1  -4  -1  377.66   13.30
   1   4   1  379.06   13.10
  -1   4  -1  386.26   13.40
   1   4   1  391.16   13.40
  -1   4  -1  388.56   13.30
  -1   4  -1  391.26   12.50
   1   4   1  385.46   13.10
  -2  -4  -1  297.17   10.30
   2  -4   1  290.57   10.50
  -2  -4  -1  297.37   10.30
  -2  -4  -1  279.57   10.20
   2  -4   1  293.87   10.30
  -2  -4  -1  298.47   10.30
   2  -4   1  307.97   10.30
  -2  -4  -1  293.87   10.20
  -2  -4  -1  300.67   10.30
   2   4   1  280.37   10.30
  -2   4  -1  279.67   10.40
  -2   4  -1  275.67   10.20
   2   4   1  286.57   10.30
  -2   4  -1  285.97    9.70
  -2   4  -1  289.07   10.30
   3  -4   1  834.62   27.10
   3  -4   1  802.72   27.30
   3  -4   1  814.22   27.50
   3  -4   1  816.62   27.10
  -3  -4  -1  798.62   27.40
  -3  -4  -1  789.82   27.40
  -3  -4  -1  851.21   27.40
  -3   4  -1  799.72   26.80
   4  -4   1    3.10    0.60
  -4  -4  -1    2.30    0.70
   4  -4   1    1.70    0.70
   4  -4   1    2.60    0.60
  -4  -4  -1    1.40    0.60
   4  -4   1    1.60    0.60
   4  -4   1    1.20    0.70
  -4  -4  -1    2.20    0.70
  -4  -4  -1    1.60    0.70
  -4  -4  -1    2.10    0.50
  -4  -4  -1    2.30    0.60
  -4  -4  -1    1.40    0.70
   4   4   1    2.80    0.60
  -4   4  -1    1.10    0.60
  -4   4  -1    3.40    0.90
  -4   4  -1    0.80    0.60
   5  -4   1   10.80    1.10
  -5  -4  -1    9.00    1.00
  -5  -4  -1    8.30    1.10
  -5  -4  -1   10.10    1.20
   5  -4   1    7.50    0.90
  -5  -4  -1    9.90    1.50
  -5  -4  -1    9.20    1.60
  -5  -4  -1   12.80    1.50
   5  -4   1    9.60    1.00
   5  -4   1    8.40    1.50
  -5   4  -1    9.30    1.20
  -5   4  -1    9.80    1.20
  -5   4  -1    9.90    1.50
   5   4   1    7.30    0.90
  -6  -4  -1  123.39    6.00
   6  -4   1  124.19    4.80
  -6  -4  -1  113.89    4.90
   6  -4   1  116.59    5.80
  -6  -4  -1  128.89    5.90
  -6  -4  -1  127.79    5.00
  -6  -4  -1  122.29    5.50
  -6  -4  -1  125.29    5.50
   6  -4   1  128.79    5.50
  -6   4  -1  134.09    6.00
  -6   4  -1  123.39    5.80
  -6   4  -1  130.19    5.80
  -7  -4  -1  249.78    8.70
   7  -4   1  247.18    9.80
   7  -4   1  236.88    8.40
   7  -4   1  243.08    8.40
  -7  -4  -1  242.18    8.80
  -7  -4  -1  243.78   10.40
  -7  -4  -1  243.68    9.60
  -7  -4  -1  251.57   10.30
  -7   4  -1  247.78   10.00
  -8  -4  -1   16.20    1.90
  -8  -4  -1   20.80    2.30
  -8  -4  -1   19.20    1.20
  -8  -4  -1   19.20    2.20
  -8  -4  -1   18.40    1.20
  -8  -4  -1   20.60    2.30
   8  -4   1   14.80    1.90
  -8   4  -1   18.30    2.20
  -8   4  -1   16.50    2.30
  -9  -4  -1   53.99    4.60
  -9  -4  -1   52.79    4.10
  -9  -4  -1   50.09    3.40
   9  -4   1   53.09    3.70
  -9   4  -1   41.30    3.60
  -9   4  -1   51.69    3.80
 -10   4  -1    1.20    1.20
 -10   4  -1   -0.10    1.70
  10  -5  -1    0.50    1.30
 -10  -5   1    2.30    1.70
 -10   5   1    3.20    1.90
 -10   5   1    5.00    1.90
  -9  -5   1    7.80    1.90
   9  -5  -1   12.80    2.30
  -9  -5   1   10.30    2.30
  -9  -5   1   10.50    2.40
  -9   5   1   10.80    2.20
   9   5  -1   12.30    2.30
  -9   5   1   12.40    2.30
   8  -5  -1  113.79    5.70
  -8  -5   1  104.99    4.20
  -8  -5   1  108.09    6.50
  -8  -5   1  108.49    6.10
  -8   5   1  108.69    5.90
  -8   5   1  104.19    5.60
   8   5  -1  104.39    5.80
  -7  -5   1   37.60    2.90
  -7  -5   1   37.10    3.20
   7  -5  -1   34.70    2.70
  -7  -5   1   36.80    2.10
   7  -5  -1   34.50    1.80
  -7  -5   1   34.20    2.10
   7  -5  -1   35.40    1.70
   7   5  -1   38.90    3.00
  -7   5   1   36.30    3.00
  -7   5   1   37.30    2.80
  -6  -5   1   45.40    3.20
  -6  -5   1   45.80    3.30
  -6  -5   1   41.00    3.00
  -6  -5   1   45.40    2.50
  -6  -5   1   44.00    2.40
   6  -5  -1   49.70    3.00
   6  -5  -1   43.80    3.00
   6  -5  -1   47.90    2.30
   6  -5  -1   39.20    2.20
   6   5  -1   48.60    3.10
  -6   5   1   48.10    3.30
  -6   5   1   43.60    2.80
  -6   5   1   44.00    2.90
   5  -5  -1  394.96   13.50
  -5  -5   1  360.06   14.60
  -5  -5   1  400.06   14.70
  -5  -5   1  394.56   13.70
   5  -5  -1  392.16   14.60
   5  -5  -1  379.46   14.10
  -5  -5   1  356.26   14.10
  -5  -5   1  386.16   14.50
   5  -5  -1  386.36   13.90
  -5  -5   1  387.86   14.50
   5  -5  -1  393.56   13.40
  -5   5   1  381.46   13.80
   5   5  -1  395.96   14.20
  -5   5   1  384.36   14.50
   4  -5  -1   77.89    3.70
   4  -5  -1   80.29    3.50
   4  -5  -1   79.19    3.50
  -4  -5   1   74.99    3.50
  -4  -5   1   76.39    4.10
  -4  -5   1   74.99    4.10
  -4  -5   1   80.09    4.10
  -4  -5   1   77.39    4.00
  -4  -5   1   79.19    3.60
  -4  -5   1   76.79    3.80
   4  -5  -1   81.69    3.60
  -4   5   1   74.39    3.60
  -4   5   1   77.69    3.50
   4   5  -1   78.39    3.80
  -4   5   1   74.39    4.00
  -3  -5   1   24.50    1.90
  -3  -5   1   20.60    1.50
   3  -5  -1   18.70    1.40
   3  -5  -1   17.10    1.70
  -3  -5   1   16.80    1.60
   3  -5  -1   21.30    1.50
   3  -5  -1   21.60    1.40
  -3  -5   1   19.70    1.70
   3  -5  -1   22.40    1.50
  -3  -5   1   20.50    1.50
  -3  -5   1   22.50    1.60
   3   5  -1   20.20    1.50
   3   5  -1   23.30    1.80
  -3   5   1   19.90    1.40
  -3   5   1   19.90    1.70
  -3   5   1   24.00    1.40
  -2  -5   1   29.00    1.60
  -2  -5   1   27.90    1.80
   2  -5  -1   29.00    2.00
   2  -5  -1   28.30    1.50
  -2  -5   1   26.10    1.90
   2  -5  -1   28.50    1.50
  -2  -5   1   31.90    2.00
   2  -5  -1   29.40    1.80
  -2  -5   1   27.30    1.80
   2  -5  -1   27.40    1.70
  -2   5   1   26.90    1.50
  -2   5   1   28.20    1.90
   2   5  -1   26.00    1.90
  -2   5   1   30.70    1.50
   2   5  -1   27.20    2.00
  -2   5   1   27.90    1.80
  -1  -5   1   57.19    3.20
  -1  -5   1   63.29    3.10
  -1  -5   1   67.29    3.20
  -1  -5   1   71.79    3.10
   1  -5  -1   71.39    2.70
   1  -5  -1   61.69    3.20
  -1  -5   1   65.99    2.60
   1  -5  -1   60.79    3.10
  -1  -5   1   72.69    2.70
  -1   5   1   68.79    2.70
  -1   5   1   66.89    3.10
   1   5  -1   68.39    3.40
  -1   5   1   63.89    3.20
   1   5  -1   68.99    3.20
  -1   5   1   64.39    2.70
   0  -5   1   90.59    4.20
   0  -5   1   96.19    3.40
   0  -5  -1  100.99    3.70
   0  -5   1  101.89    4.20
   0  -5   1   92.49    4.20
   0  -5  -1   93.49    3.60
   0  -5   1  101.29    4.20
   0  -5  -1   99.99    4.20
   0   5  -1   94.99    4.00
   0   5  -1   99.19    4.40
   0   5   1   97.69    3.70
   0   5   1   94.49    4.10
   0   5   1   96.99    3.70
   1  -5   1  452.15   15.50
  -1  -5  -1  439.86   15.00
   1  -5   1  440.56   15.50
  -1  -5  -1  454.75   15.10
  -1  -5  -1  420.36   15.40
  -1  -5  -1  444.56   15.40
   1  -5   1  424.96   15.60
   1   5   1  450.75   15.50
   1   5   1  432.86   15.10
  -1   5  -1  466.15   15.30
   1   5   1  451.55   15.10
  -1   5  -1  457.65   15.70
   2  -5   1  105.79    4.30
   2  -5   1  101.29    4.10
  -2  -5  -1  103.39    4.50
   2  -5   1  101.79    4.30
  -2  -5  -1   99.49    4.30
  -2  -5  -1  100.79    4.10
  -2  -5  -1   97.79    4.30
  -2  -5  -1   99.19    4.10
  -2  -5  -1  104.19    4.20
   2  -5   1   94.59    4.40
  -2   5  -1   95.99    4.90
  -2   5  -1   96.59    4.10
   2   5   1   97.79    4.30
  -2   5  -1   96.79    3.50
  -3  -5  -1  399.66   13.80
   3  -5   1  394.86   13.10
  -3  -5  -1  405.76   13.90
   3  -5   1  383.66   13.60
   3  -5   1  365.76   13.60
   3  -5   1  381.96   13.60
  -3  -5  -1  382.96   13.80
  -3  -5  -1  387.26   13.70
  -3  -5  -1  390.46   13.70
  -3  -5  -1  373.46   13.80
   3  -5   1  410.86   14.10
   3   5   1  400.06   13.80
  -3   5  -1  384.66   13.10
  -3   5  -1  376.56   14.00
  -3   5  -1  375.36   13.60
   4  -5   1  140.59    6.00
  -4  -5  -1  145.39    6.30
  -4  -5  -1  134.89    5.70
   4  -5   1  142.69    6.20
  -4  -5  -1  153.28    6.00
   4  -5   1  139.89    5.70
  -4  -5  -1  131.59    6.00
  -4  -5  -1  146.29    6.20
  -4  -5  -1  147.29    6.10
   4  -5   1  149.59    5.60
   4  -5   1  142.29    5.70
  -4  -5  -1  149.19    6.10
  -4   5  -1  142.79    5.50
  -4   5  -1  144.79    6.20
  -4   5  -1  139.79    6.00
  -5  -5  -1   21.80    1.60
  -5  -5  -1   20.30    1.90
  -5  -5  -1   27.80    2.20
  -5  -5  -1   25.90    2.00
  -5  -5  -1   23.20    1.90
   5  -5   1   22.70    2.00
  -5  -5  -1   23.30    2.10
   5  -5   1   23.20    1.60
  -5  -5  -1   25.40    2.20
   5  -5   1   22.90    2.10
   5  -5   1   25.10    1.70
  -5   5  -1   21.30    2.00
  -5   5  -1   26.40    1.80
  -5   5  -1   21.60    1.90
   5   5   1   25.10    1.80
  -6  -5  -1  130.49    5.60
   6  -5   1  121.79    4.90
  -6  -5  -1  117.29    5.40
   6  -5   1  114.09    4.80
  -6  -5  -1  116.59    5.80
  -6  -5  -1  120.79    5.00
  -6  -5  -1  120.69    5.90
  -6  -5  -1  117.79    5.00
   6  -5   1  117.99    5.30
  -6   5  -1  117.09    5.30
  -6   5  -1  116.19    5.70
  -6   5  -1  118.59    5.60
   7  -5   1    9.10    1.60
  -7  -5  -1    9.60    1.60
  -7  -5  -1   11.30    2.00
  -7  -5  -1   10.60    2.10
   7  -5   1    8.10    1.00
   7  -5   1    9.40    1.00
  -7  -5  -1    7.70    1.10
  -7   5  -1   11.20    1.90
  -7   5  -1   10.70    1.80
  -8  -5  -1    9.20    1.20
  -8  -5  -1   11.30    1.90
  -8  -5  -1   12.20    1.90
   8  -5   1    6.30    1.60
   8  -5   1   11.20    0.90
  -8  -5  -1   11.60    1.20
  -8  -5  -1   11.60    2.20
  -8  -5  -1   10.20    2.00
   8  -5   1   10.00    0.80
  -8   5  -1   12.00    2.10
  -8   5  -1   14.60    2.30
  -9  -5  -1   30.10    2.70
   9  -5   1   30.00    2.90
  -9  -5  -1   33.40    3.30
  -9   5  -1   32.60    3.20
  -9   5  -1   36.90    3.20
 -10   5  -1   56.49    4.30
   9  -6  -1    3.60    1.40
  -9  -6   1    2.50    1.70
  -9  -6   1    2.70    1.50
  -9  -6   1    0.90    1.50
  -9   6   1    3.00    1.60
  -9   6   1    4.20    2.00
  -8  -6   1   39.70    3.60
   8  -6  -1   36.60    1.80
   8  -6  -1   38.30    3.00
  -8  -6   1   36.60    3.30
  -8  -6   1   34.70    2.20
   8  -6  -1   37.30    1.80
  -8  -6   1   36.50    3.20
  -8   6   1   38.70    3.40
  -8   6   1   39.90    3.20
   7  -6  -1   70.39    3.30
  -7  -6   1   68.59    3.40
   7  -6  -1   68.49    3.20
   7  -6  -1   71.09    4.10
  -7  -6   1   71.19    3.50
  -7  -6   1   69.09    4.40
  -7  -6   1   76.29    4.80
  -7  -6   1   77.19    4.50
  -7   6   1   70.89    4.10
  -7   6   1   74.69    4.60
   7   6  -1   71.79    4.30
  -6  -6   1    0.80    1.00
  -6  -6   1    1.10    0.90
  -6  -6   1    0.00    0.60
   6  -6  -1    1.80    1.00
   6  -6  -1    0.90    0.60
  -6  -6   1    2.20    0.90
   6  -6  -1    0.80    0.80
  -6   6   1    0.70    0.90
   6   6  -1    0.80    0.90
  -6   6   1    1.10    0.80
  -6   6   1    0.30    0.80
  -5  -6   1   41.10    2.50
  -5  -6   1   37.70    2.30
  -5  -6   1   31.40    2.60
  -5  -6   1   33.90    2.60
  -5  -6   1   38.10    2.90
  -5  -6   1   41.30    3.40
   5  -6  -1   39.30    2.30
  -5  -6   1   37.10    2.90
   5  -6  -1   38.80    2.30
   5  -6  -1   39.00    2.40
   5  -6  -1   38.80    2.50
   5   6  -1   33.50    2.50
  -5   6   1   39.50    3.00
  -5   6   1   39.30    2.30
  -5   6   1   42.80    2.60
   4  -6  -1   84.49    3.90
   4  -6  -1   88.29    4.00
   4  -6  -1   91.89    4.10
  -4  -6   1   88.99    4.20
   4  -6  -1   96.69    4.20
  -4  -6   1   92.69    4.70
  -4  -6   1   92.89    4.40
  -4  -6   1   97.59    4.20
  -4  -6   1   90.79    4.60
   4  -6  -1   85.29    4.70
  -4  -6   1   89.59    4.30
  -4  -6   1   88.99    4.70
  -4   6   1   85.49    3.90
   4   6  -1   90.59    4.30
  -4   6   1   90.29    4.60
  -3  -6   1   71.19    3.50
   3  -6  -1   71.89    3.50
   3  -6  -1   72.39    3.20
  -3  -6   1   62.79    3.60
  -3  -6   1   65.29    3.40
  -3  -6   1   71.49    3.70
   3  -6  -1   74.29    3.20
  -3  -6   1   72.69    3.60
   3  -6  -1   73.09    3.50
  -3  -6   1   69.89    3.70
  -3  -6   1   70.69    4.00
  -3   6   1   63.19    3.70
  -3   6   1   78.59    3.30
   3   6  -1   66.79    3.70
  -3   6   1   73.39    3.10
  -2  -6   1 1030.50   35.50
  -2  -6   1 1091.69   35.50
   2  -6  -1 1087.99   35.60
   2  -6  -1 1067.19   35.40
  -2   6   1 1022.70   35.80
   1  -6  -1   11.30    0.80
   1  -6  -1   12.10    1.20
   1  -6  -1   15.60    1.40
  -1  -6   1   10.90    1.10
  -1  -6   1   12.70    0.90
  -1  -6   1   10.80    0.80
  -1  -6   1   11.30    1.30
  -1  -6   1   13.50    1.30
  -1  -6   1   11.60    1.30
   1  -6  -1   11.10    0.90
   1   6  -1   11.00    1.30
  -1   6   1   12.30    1.40
  -1   6   1   10.30    1.20
  -1   6   1   11.70    0.90
   1   6  -1   11.80    1.40
  -1   6   1   10.50    0.90
   0  -6  -1 2036.60   87.69
   0  -6  -1 2127.79   89.39
   0  -6   1 2206.88   88.09
   0   6  -1 2089.69   87.79
   1  -6   1   95.09    4.20
   1  -6   1   86.39    4.20
  -1  -6  -1   95.39    3.70
   1  -6   1   88.59    3.80
   1  -6   1   91.69    3.00
   1  -6   1   94.09    4.30
  -1  -6  -1   87.29    4.10
  -1  -6  -1   91.69    3.70
  -1   6  -1   90.09    3.90
   1   6   1   89.49    3.70
   1   6   1   88.59    4.60
   1   6   1   92.49    4.20
  -1   6  -1   94.19    4.40
   1   6   1   93.49    3.80
   2  -6   1   84.79    4.30
   2  -6   1   87.99    3.30
  -2  -6  -1   92.39    4.00
  -2  -6  -1   96.19    4.00
   2  -6   1   91.79    4.30
  -2  -6  -1   87.79    4.20
   2  -6   1   95.09    4.00
   2  -6   1   98.59    4.30
  -2   6  -1   95.59    3.20
  -2   6  -1   87.79    4.40
   2   6   1   88.49    4.40
  -2   6  -1  102.09    4.20
   2   6   1  101.59    4.40
  -3  -6  -1   70.49    3.30
  -3  -6  -1   63.69    3.30
   3  -6   1   68.89    3.40
  -3  -6  -1   65.59    3.40
   3  -6   1   64.99    3.40
  -3  -6  -1   69.79    3.40
  -3  -6  -1   73.79    3.50
  -3  -6  -1   62.09    3.30
   3  -6   1   70.79    3.70
   3  -6   1   69.79    2.70
   3  -6   1   64.29    3.20
   3   6   1   60.29    3.30
  -3   6  -1   64.79    2.60
  -3   6  -1   68.39    3.70
  -3   6  -1   67.89    3.60
   4  -6   1  318.57   12.20
   4  -6   1  334.77   11.60
  -4  -6  -1  319.47   11.90
   4  -6   1  314.67   11.50
  -4  -6  -1  305.97   11.80
  -4  -6  -1  327.67   11.80
  -4  -6  -1  303.77   11.90
  -4  -6  -1  313.27   11.50
   4  -6   1  311.77   11.00
   4  -6   1  317.97   11.70
  -4   6  -1  322.67   11.70
  -4   6  -1  308.97   11.00
  -4   6  -1  315.17   12.10
   4   6   1  297.27   11.50
   5  -6   1  119.39    5.00
  -5  -6  -1  112.89    5.80
  -5  -6  -1  129.09    5.30
   5  -6   1  115.69    5.10
  -5  -6  -1  119.69    5.70
   5  -6   1  116.59    5.10
  -5  -6  -1  117.69    5.30
   5  -6   1  110.69    5.40
  -5  -6  -1  128.49    5.70
  -5  -6  -1  113.79    5.50
  -5   6  -1  124.39    5.60
  -5   6  -1  127.49    5.80
  -5   6  -1  117.09    4.90
   6  -6   1    6.20    1.10
  -6  -6  -1    6.80    1.30
  -6  -6  -1    5.00    1.40
  -6  -6  -1    4.60    1.20
  -6  -6  -1    6.70    1.70
  -6  -6  -1    4.40    1.00
   6  -6   1    4.60    1.10
   6  -6   1    6.00    1.10
  -6  -6  -1    6.50    1.40
  -6   6  -1    5.60    1.40
  -6   6  -1    5.80    1.20
  -6   6  -1    5.60    1.30
   7  -6   1   62.89    3.60
  -7  -6  -1   62.49    3.30
  -7  -6  -1   71.69    4.30
   7  -6   1   65.59    3.10
  -7  -6  -1   66.59    4.30
  -7  -6  -1   67.79    3.90
  -7  -6  -1   61.89    3.40
  -7   6  -1   64.79    4.10
  -7   6  -1   69.19    4.10
  -7   6  -1   54.09    3.50
  -8  -6  -1   19.90    2.60
  -8  -6  -1   17.90    2.10
   8  -6   1   20.30    1.50
  -8  -6  -1   22.10    2.60
   8  -6   1   19.50    1.50
  -8  -6  -1   18.70    1.80
  -8  -6  -1   19.60    1.90
  -8   6  -1   21.40    2.50
  -8   6  -1   18.40    2.30
   9  -6   1    3.50    1.20
  -9  -6  -1    1.60    1.50
  -9  -6  -1    2.50    1.30
  -9  -6  -1    3.20    1.70
  -9   6  -1    2.10    1.40
  -9  -7   1   21.50    3.40
   9  -7  -1   24.80    2.60
  -9  -7   1   16.00    2.70
  -9  -7   1   24.70    3.00
  -9   7   1   24.20    3.10
  -9   7   1   29.90    3.00
  -8  -7   1   13.60    2.60
  -8  -7   1   13.70    2.30
  -8  -7   1   10.80    1.50
  -8  -7   1   13.00    2.40
   8  -7  -1   12.90    2.10
   8  -7  -1   11.10    1.90
  -8   7   1   12.50    2.40
  -8   7   1   14.30    2.40
   7  -7  -1   44.70    2.70
   7  -7  -1   49.60    2.80
  -7  -7   1   50.29    3.80
  -7  -7   1   47.50    2.90
  -7  -7   1   44.20    3.40
   7  -7  -1   48.20    3.20
  -7  -7   1   48.20    2.90
  -7   7   1   47.80    3.70
   6  -7  -1    9.50    1.60
  -6  -7   1    6.60    1.30
  -6  -7   1    6.60    1.70
  -6  -7   1    9.30    1.90
   6  -7  -1    6.50    1.10
  -6  -7   1    8.20    1.50
   6  -7  -1    7.00    1.20
  -6   7   1    7.50    1.50
  -6   7   1    8.70    1.50
  -6   7   1    7.00    1.80
   5  -7  -1  497.55   18.30
   5  -7  -1  505.85   18.00
  -5  -7   1  525.75   18.60
  -5  -7   1  523.55   18.20
   5  -7  -1  508.95   18.10
  -5  -7   1  519.15   19.10
  -5  -7   1  513.55   19.20
  -5  -7   1  508.35   18.30
  -5   7   1  512.35   19.10
  -5   7   1  532.65   18.20
  -5   7   1  504.15   17.80
  -4  -7   1  355.96   13.70
   4  -7  -1  346.77   12.70
   4  -7  -1  341.27   12.60
  -4  -7   1  348.77   13.40
   4  -7  -1  360.96   12.90
   4  -7  -1  340.07   12.40
  -4  -7   1  355.86   13.40
  -4  -7   1  361.56   12.90
  -4  -7   1  332.37   13.20
  -4  -7   1  347.87   13.00
  -4  -7   1  345.37   13.30
  -4   7   1  334.67   12.20
  -4   7   1  355.66   12.50
  -3  -7   1  513.55   18.30
   3  -7  -1  524.75   18.20
  -3  -7   1  538.15   18.90
   3  -7  -1  492.45   18.00
  -3  -7   1  489.65   17.80
   3  -7  -1  510.85   17.50
  -3  -7   1  524.55   18.60
   3  -7  -1  525.25   18.70
  -3  -7   1  512.25   17.80
   3  -7  -1  513.65   17.50
  -3  -7   1  514.15   18.30
  -3  -7   1  531.15   18.70
   3   7  -1  524.45   18.40
  -3   7   1  488.35   18.50
  -3   7   1  493.85   17.30
   2  -7  -1  571.84   19.10
  -2  -7   1  581.44   20.10
   2  -7  -1  554.64   20.20
   2  -7  -1  576.34   19.90
   2  -7  -1  572.84   19.10
   2  -7  -1  568.14   20.00
  -2  -7   1  571.54   19.80
  -2  -7   1  568.74   19.20
  -2   7   1  578.44   19.20
   2   7  -1  577.44   20.40
  -2   7   1  542.15   20.20
   2   7  -1  543.35   19.90
  -1  -7   1  535.85   18.00
   1  -7  -1  517.55   18.50
   1  -7  -1  521.15   17.40
  -1  -7   1  510.95   18.50
  -1  -7   1  502.55   18.40
   1  -7  -1  511.75   18.40
  -1  -7   1  519.05   17.30
   1  -7  -1  539.25   18.40
  -1  -7   1  492.15   18.30
  -1  -7   1  504.15   17.40
   1   7  -1  516.55   18.20
  -1   7   1  508.85   17.40
  -1   7   1  527.75   17.50
  -1   7   1  555.34   18.70
   1   7  -1  522.75   18.80
   0  -7   1    3.50    0.40
   0  -7   1    5.30    0.90
   0  -7   1    4.30    1.10
   0  -7   1    3.60    1.00
   0  -7  -1    4.20    1.10
   0  -7  -1    3.00    0.90
   0  -7  -1    4.10    1.00
   0  -7  -1    4.10    0.70
   0  -7  -1    3.60    0.60
   0  -7   1    5.00    0.50
   0  -7   1    3.80    1.00
   0   7   1    3.40    1.00
   0   7   1    3.70    0.70
   0   7  -1    4.70    1.00
   0   7  -1    4.70    1.10
   0   7   1    4.90    1.10
  -1  -7  -1  131.19    5.00
  -1  -7  -1  135.79    6.10
   1  -7   1  127.69    5.60
   1  -7   1  135.99    5.20
  -1  -7  -1  124.09    5.00
  -1  -7  -1  125.29    5.00
   1  -7   1  132.99    5.70
  -1   7  -1  131.59    5.90
  -1   7  -1  133.59    5.40
   1   7   1  121.69    5.00
   1   7   1  120.79    5.70
   1   7   1  125.39    5.60
   2  -7   1  162.58    6.70
  -2  -7  -1  167.08    6.30
   2  -7   1  163.08    6.70
  -2  -7  -1  154.68    6.20
  -2  -7  -1  160.18    6.50
   2  -7   1  147.79    6.80
  -2  -7  -1  159.48    6.20
   2  -7   1  164.68    6.30
   2   7   1  166.98    6.90
   2   7   1  167.38    6.80
  -2   7  -1  150.98    5.20
  -2   7  -1  154.88    6.90
   3  -7   1  233.38    9.00
   3  -7   1  230.88    9.00
  -3  -7  -1  224.18    8.90
  -3  -7  -1  237.88    9.20
  -3  -7  -1  242.78    8.80
  -3  -7  -1  242.18    8.90
   3  -7   1  235.28    8.70
  -3  -7  -1  236.58    8.90
  -3  -7  -1  210.18    8.90
   3  -7   1  230.88    7.90
  -3  -7  -1  226.08    8.80
   3  -7   1  231.08    9.30
  -3   7  -1  227.88    8.80
   3   7   1  226.88    9.00
  -3   7  -1  215.38    9.30
  -3   7  -1  216.58    7.80
  -4  -7  -1  109.69    5.10
  -4  -7  -1  107.49    5.10
  -4  -7  -1  109.59    5.00
  -4  -7  -1  116.49    5.10
   4  -7   1  110.59    5.40
   4  -7   1  104.99    5.00
  -4  -7  -1  104.49    5.20
   4  -7   1  109.29    4.90
  -4  -7  -1  108.69    5.30
  -4  -7  -1  109.69    5.10
   4  -7   1  100.19    4.20
  -4  -7  -1  110.59    5.20
  -4   7  -1  104.69    5.30
  -4   7  -1  106.49    5.00
  -5  -7  -1  176.48    7.80
  -5  -7  -1  191.48    8.10
   5  -7   1  178.58    6.90
  -5  -7  -1  184.88    7.70
   5  -7   1  186.58    7.40
  -5  -7  -1  177.28    7.80
   5  -7   1  171.88    7.60
  -5  -7  -1  179.48    7.60
  -5  -7  -1  182.88    7.40
  -5   7  -1  178.78    7.60
  -5   7  -1  177.28    8.00
  -5   7  -1  177.28    6.80
  -6  -7  -1  174.78    7.50
  -6  -7  -1  180.48    7.90
  -6  -7  -1  176.58    8.10
   6  -7   1  183.58    7.40
   6  -7   1  184.28    7.80
   6  -7   1  179.98    7.20
  -6  -7  -1  175.28    7.40
  -6  -7  -1  188.18    7.80
  -6  -7  -1  189.68    8.10
  -6   7  -1  177.18    7.80
  -6   7  -1  179.08    8.20
  -6   7  -1  180.88    7.20
   7  -7   1   15.50    1.60
  -7  -7  -1   15.60    2.40
  -7  -7  -1   18.00    1.80
   7  -7   1   12.50    1.70
  -7  -7  -1   15.70    1.90
  -7  -7  -1   10.30    1.50
  -7  -7  -1   12.20    2.20
   7  -7   1   14.40    1.70
  -7   7  -1   14.90    2.30
  -7   7  -1   14.30    1.90
  -7   7  -1   16.20    2.10
  -8  -7  -1    0.70    1.30
  -8  -7  -1    0.10    1.40
  -8  -7  -1    2.20    1.10
   8  -7   1    1.30    1.10
   8  -7   1    1.50    0.90
  -8  -7  -1   -0.20    0.90
  -8   7  -1    0.00    1.10
  -8   7  -1   -0.30    1.10
   9  -7   1   29.80    2.80
  -9  -7  -1   33.20    3.10
  -9  -7  -1   32.80    3.50
  -9   7  -1   30.10    3.30
  -9  -8   1   26.10    3.30
   9  -8  -1   28.00    3.00
   8  -8  -1   42.00    3.10
  -8  -8   1   42.00    3.70
  -8  -8   1   44.90    3.00
   8  -8  -1   39.90    2.70
  -8   8   1   49.80    3.50
  -8   8   1   43.70    4.40
   7  -8  -1   75.19    3.90
   7  -8  -1   74.89    4.20
  -7  -8   1   77.99    5.10
  -7  -8   1   80.09    5.10
  -7  -8   1   70.29    4.60
  -7  -8   1   74.69    4.10
   7  -8  -1   74.59    3.90
  -7   8   1   76.29    5.00
  -7   8   1   83.49    4.50
   6  -8  -1  236.88    9.10
   6  -8  -1  243.38    9.30
  -6  -8   1  229.88    9.40
   6  -8  -1  228.08    9.10
  -6  -8   1  235.78   10.30
  -6  -8   1  230.28    9.70
  -6   8   1  223.98    9.30
  -6   8   1  221.38    8.90
  -6   8   1  232.68   10.30
  -5  -8   1   28.70    2.80
   5  -8  -1   31.90    2.40
  -5  -8   1   29.30    2.40
   5  -8  -1   31.00    2.10
  -5  -8   1   32.90    2.50
   5  -8  -1   32.10    2.40
  -5  -8   1   29.10    2.80
  -5   8   1   32.80    2.90
  -5   8   1   27.90    2.00
  -5   8   1   26.60    2.20
  -4  -8   1    7.60    1.60
   4  -8  -1    5.20    1.10
   4  -8  -1    6.90    1.30
  -4  -8   1    8.00    1.50
  -4  -8   1    6.00    1.50
  -4  -8   1    7.00    1.30
  -4  -8   1    6.10    1.40
  -4  -8   1    6.20    1.60
   4  -8  -1    4.90    1.10
   4  -8  -1    4.30    1.00
  -4   8   1    6.10    1.10
  -4   8   1    7.70    1.10
  -4   8   1    4.50    1.40
   3  -8  -1  430.46   15.40
   3  -8  -1  412.76   14.50
  -3  -8   1  404.46   15.70
   3  -8  -1  421.06   15.20
  -3  -8   1  417.46   14.70
   3  -8  -1  409.46   14.40
  -3  -8   1  429.46   15.50
  -3  -8   1  421.36   16.10
   3   8  -1  424.46   15.90
  -3   8   1  397.66   15.70
   3   8  -1  422.76   15.50
  -3   8   1  418.36   14.30
  -3   8   1  411.86   14.60
  -2  -8   1    0.00    0.40
   2  -8  -1    0.40    0.70
  -2  -8   1    1.40    0.80
   2  -8  -1    0.30    0.50
  -2  -8   1    1.60    0.80
  -2  -8   1    0.30    0.60
   2  -8  -1    0.10    0.40
  -2  -8   1   -0.20    0.50
   2  -8  -1    0.10    0.70
   2   8  -1   -0.50    0.70
   2   8  -1    0.90    0.90
  -2   8   1    0.60    0.50
  -2   8   1    0.60    0.60
  -1  -8   1    1.60    0.70
  -1  -8   1    2.00    0.70
   1  -8  -1    1.10    0.70
   1  -8  -1    0.70    0.80
   1  -8  -1    1.70    0.50
  -1  -8   1    1.60    0.80
  -1  -8   1    1.50    0.90
   1  -8  -1    2.40    0.60
  -1  -8   1    1.80    0.50
   1  -8  -1    1.30    0.70
  -1  -8   1    1.60    0.50
   1   8  -1    0.60    0.70
  -1   8   1    0.00    0.50
   1   8  -1    3.00    0.90
  -1   8   1    2.50    0.70
   0  -8   1  455.15   15.60
   0  -8  -1  483.75   16.00
   0  -8   1  480.05   17.10
   0  -8  -1  458.65   17.00
   0  -8   1  469.15   15.60
   0  -8   1  493.55   17.30
   0  -8   1  465.95   16.50
   0  -8  -1  457.85   17.20
   0  -8   1  456.45   17.10
   0   8   1  483.95   16.20
   0   8   1  501.55   17.50
   0   8  -1  495.05   17.60
   0   8   1  458.15   16.10
   0   8  -1  475.05   17.20
  -1  -8  -1   27.10    2.10
   1  -8   1   26.80    2.20
   1  -8   1   22.70    2.00
  -1  -8  -1   23.30    1.60
   1  -8   1   25.90    1.80
   1  -8   1   29.40    2.40
  -1  -8  -1   22.70    2.00
  -1  -8  -1   24.30    1.60
  -1  -8  -1   27.30    2.20
  -1  -8  -1   26.80    1.60
   1   8   1   27.20    2.30
  -1   8  -1   25.80    2.30
   1   8   1   27.40    1.80
  -2  -8  -1    0.90    0.70
  -2  -8  -1    2.00    0.90
   2  -8   1    1.50    0.80
   2  -8   1    1.80    0.70
  -2  -8  -1    1.60    0.80
  -2  -8  -1    1.60    0.60
   2  -8   1    1.00    0.80
  -2  -8  -1    0.90    0.60
  -2  -8  -1    1.90    0.90
  -2  -8  -1    1.40    0.60
  -2   8  -1    1.10    0.70
  -2   8  -1    1.30    0.80
   2   8   1    1.30    0.90
  -3  -8  -1  287.87   10.80
  -3  -8  -1  295.77   11.10
  -3  -8  -1  275.87   10.50
  -3  -8  -1  289.47   10.80
   3  -8   1  280.17   11.00
  -3  -8  -1  315.07   11.40
  -3  -8  -1  275.57   10.70
   3  -8   1  278.57   11.00
   3  -8   1  294.77   10.70
   3  -8   1  293.17    9.50
  -3   8  -1  272.07    9.40
  -3   8  -1  285.67   11.50
  -3   8  -1  266.87   10.60
  -4  -8  -1  111.69    5.40
  -4  -8  -1  114.09    5.80
   4  -8   1  111.29    5.40
   4  -8   1  125.39    4.40
  -4  -8  -1  102.79    5.30
  -4  -8  -1  108.39    5.40
  -4  -8  -1  119.19    5.30
   4  -8   1  121.99    5.40
   4  -8   1  120.19    5.40
  -4  -8  -1  113.79    5.60
  -4   8  -1  117.19    6.00
  -4   8  -1  117.39    5.40
  -4   8  -1  113.09    4.30
  -5  -8  -1   17.30    2.10
   5  -8   1   20.20    1.40
   5  -8   1   14.70    1.70
  -5  -8  -1   17.30    1.90
  -5  -8  -1   21.60    2.20
  -5  -8  -1   19.40    2.10
   5  -8   1   16.20    1.80
  -5  -8  -1   19.10    2.00
  -5   8  -1   15.70    2.10
  -5   8  -1   19.20    1.40
  -5   8  -1   20.80    2.00
  -6  -8  -1   29.50    2.80
  -6  -8  -1   28.50    2.40
  -6  -8  -1   30.20    2.60
   6  -8   1   27.50    2.30
  -6  -8  -1   28.40    3.00
   6  -8   1   30.10    2.40
   6  -8   1   25.80    1.90
  -6   8  -1   31.00    2.90
  -6   8  -1   28.40    2.50
  -6   8  -1   29.40    2.00
   7  -8   1   16.80    2.10
   7  -8   1   10.50    1.70
  -7  -8  -1   16.60    2.50
   7  -8   1   15.70    1.60
  -7  -8  -1   18.00    1.90
  -7  -8  -1   16.10    2.20
  -7  -8  -1   19.40    2.90
  -7   8  -1   17.20    1.90
  -7   8  -1   19.30    2.50
  -7   8  -1   14.90    2.30
  -8  -8  -1  134.99    6.70
   8  -8   1  128.49    6.00
  -8  -8  -1  134.79    7.20
  -8  -8  -1  130.59    7.10
  -8  -8  -1  132.09    6.20
  -8   8  -1  135.49    6.90
  -8   8  -1  130.69    7.20
  -9  -8  -1   54.89    4.10
  -9   8  -1   58.59    4.10
  -9   8  -1   61.59    4.70
  -9   8  -1   59.09    4.50
  -8  -9   1    2.30    1.70
   8  -9  -1    1.00    1.50
   8  -9  -1    3.00    1.40
  -8  -9   1    3.60    2.00
  -8  -9   1    2.30    1.60
  -8  -9   1    2.40    1.30
  -8   9   1    2.30    1.60
  -8   9   1    3.90    1.50
   7  -9  -1    1.40    1.20
  -7  -9   1   -1.20    1.00
  -7  -9   1   -0.20    1.10
  -7  -9   1    1.60    1.60
  -7  -9   1    1.30    1.50
   7  -9  -1    1.00    1.00
  -7   9   1    1.10    1.30
   6  -9  -1   43.00    3.00
  -6  -9   1   43.30    3.80
  -6  -9   1   38.20    3.10
  -6  -9   1   47.00    3.80
  -6  -9   1   40.80    3.50
   6  -9  -1   44.60    2.80
  -6   9   1   40.40    3.50
  -6   9   1   49.00    3.10
  -6   9   1   40.20    2.70
   5  -9  -1   52.59    2.90
  -5  -9   1   55.89    4.20
  -5  -9   1   60.69    4.30
   5  -9  -1   57.99    3.60
   5  -9  -1   52.19    3.20
  -5  -9   1   56.89    3.40
  -5   9   1   49.20    3.10
  -5   9   1   56.29    2.80
  -5   9   1   59.39    4.10
   4  -9  -1    3.30    1.20
  -4  -9   1    2.80    1.20
  -4  -9   1    5.30    1.60
  -4  -9   1    2.70    0.90
  -4  -9   1    4.00    1.40
   4  -9  -1    3.30    1.00
   4  -9  -1    3.00    0.80
  -4  -9   1    2.60    1.10
  -4   9   1    3.90    1.00
  -4   9   1    4.00    0.80
  -4   9   1    2.80    1.20
  -3  -9   1  147.49    6.10
   3  -9  -1  141.89    5.90
  -3  -9   1  140.79    6.60
  -3  -9   1  152.48    6.00
   3  -9  -1  149.39    6.80
  -3  -9   1  152.78    6.90
  -3  -9   1  153.38    7.50
   3  -9  -1  146.49    5.70
   3   9  -1  144.69    7.20
  -3   9   1  142.09    7.20
   3   9  -1  147.19    6.80
  -3   9   1  146.69    5.90
  -3   9   1  150.18    5.60
   2  -9  -1   43.00    2.30
  -2  -9   1   47.80    2.40
  -2  -9   1   46.10    3.20
  -2  -9   1   48.80    2.90
   2  -9  -1   44.00    3.10
  -2  -9   1   53.19    2.60
   2  -9  -1   47.30    2.30
  -2   9   1   45.60    2.30
   2   9  -1   44.10    3.40
  -2   9   1   49.10    2.50
  -2   9   1   40.30    3.30
   2   9  -1   43.10    3.00
  -1  -9   1  244.78    9.10
   1  -9  -1  240.68    8.50
  -1  -9   1  231.48    8.30
   1  -9  -1  230.28    9.70
  -1  -9   1  236.98    9.80
  -1   9   1  230.68    8.60
  -1   9   1  231.78    8.40
   1   9  -1  243.98    9.40
   1   9  -1  243.28   10.20
   0  -9   1  110.99    5.60
   0  -9  -1  115.29    5.70
   0  -9  -1  113.29    4.50
   0  -9   1  113.39    4.00
   0  -9   1  119.69    5.00
   0  -9   1  116.19    4.00
   0  -9  -1  106.29    4.40
   0   9  -1  103.59    5.70
   0   9   1  110.39    4.60
   0   9  -1  112.29    5.20
   0   9   1  109.79    5.70
  -1  -9  -1  406.46   13.90
  -1  -9  -1  385.06   15.00
   1  -9   1  403.56   15.00
  -1  -9  -1  393.66   13.80
   1  -9   1  377.46   14.00
   1   9   1  382.66   13.90
   1   9   1  398.46   15.20
  -1   9  -1  433.36   15.60
  -1   9  -1  398.16   14.40
  -2  -9  -1  188.28    8.10
  -2  -9  -1  186.08    7.30
   2  -9   1  182.58    8.00
  -2  -9  -1  190.38    7.20
  -2  -9  -1  176.68    7.20
   2  -9   1  183.48    7.30
  -2   9  -1  168.98    8.20
   2   9   1  186.78    8.30
  -2   9  -1  183.88    7.50
   3  -9   1   41.50    3.00
  -3  -9  -1   43.40    2.80
  -3  -9  -1   47.70    2.80
  -3  -9  -1   48.00    2.90
   3  -9   1   42.90    2.70
  -3  -9  -1   47.40    2.90
  -3  -9  -1   45.70    3.30
  -3   9  -1   45.50    3.90
  -3   9  -1   51.19    3.00
   3   9   1   45.30    3.30
   4  -9   1   13.10    1.60
  -4  -9  -1   14.60    1.80
  -4  -9  -1   13.00    1.60
  -4  -9  -1   15.80    2.20
   4  -9   1   14.70    1.80
  -4  -9  -1   15.20    1.80
  -4  -9  -1   13.70    2.10
  -4   9  -1   14.70    2.40
  -4   9  -1   12.80    0.80
  -4   9  -1   14.10    1.60
  -5  -9  -1  224.38    9.30
  -5  -9  -1  210.78    9.50
   5  -9   1  209.48    7.70
   5  -9   1  233.78    9.20
  -5  -9  -1  210.38    9.80
  -5   9  -1  207.48    8.90
  -5   9  -1  226.08    9.90
  -6  -9  -1   31.60    2.90
  -6  -9  -1   30.50    2.90
  -6  -9  -1   31.60    2.80
   6  -9   1   33.90    2.90
  -6  -9  -1   33.00    2.80
   6  -9   1   32.60    2.70
  -6   9  -1   31.90    3.10
  -6   9  -1   32.50    2.70
  -6   9  -1   32.10    2.10
  -7  -9  -1    8.10    1.90
   7  -9   1    8.10    1.30
   7  -9   1    7.50    1.60
  -7  -9  -1   10.10    2.10
  -7  -9  -1   12.20    2.20
  -7  -9  -1   11.50    2.40
  -7   9  -1   13.30    2.20
  -7   9  -1    7.70    2.20
  -8  -9  -1    4.70    1.80
   8  -9   1    4.80    1.60
  -8  -9  -1    2.60    2.00
  -8  -9  -1    7.70    2.10
  -8  -9  -1    3.80    1.60
  -8   9  -1    5.80    1.60
  -8   9  -1    4.80    1.90
  -8   9  -1    3.20    1.40
  -7 -10   1    1.70    1.60
   7 -10  -1    1.10    1.10
   7 -10  -1   -0.20    1.30
  -7 -10   1   -0.40    1.20
  -7 -10   1   -2.70    1.50
  -7 -10   1   -1.00    1.20
  -7  10   1    2.10    1.30
  -7  10   1    1.10    1.50
  -6 -10   1   76.09    5.10
  -6 -10   1   76.99    5.40
  -6 -10   1   92.79    5.10
   6 -10  -1   81.39    4.10
  -6 -10   1   89.39    4.80
   6 -10  -1   82.29    4.70
  -6  10   1   76.19    4.40
   5 -10  -1    3.60    1.30
  -5 -10   1    4.20    1.50
   5 -10  -1    1.90    1.10
  -5 -10   1    3.40    1.50
  -5 -10   1    0.90    1.10
  -5 -10   1    1.30    1.30
   5 -10  -1    2.60    0.90
  -5  10   1    2.20    1.40
  -5  10   1    1.60    0.90
  -5  10   1    2.60    1.10
  -4 -10   1  553.14   19.10
  -4 -10   1  565.74   21.00
   4 -10  -1  545.45   19.90
   4 -10  -1  521.65   18.50
  -4 -10   1  546.05   20.10
  -4 -10   1  533.25   20.10
   4 -10  -1  529.95   18.90
  -4 -10   1  514.55   19.30
  -4  10   1  520.75   20.60
  -4  10   1  574.54   19.00
  -4  10   1  542.15   18.30
  -3 -10   1  379.36   13.30
   3 -10  -1  380.96   14.50
   3 -10  -1  362.26   13.20
  -3 -10   1  372.16   14.60
   3 -10  -1  368.96   12.90
  -3  10   1  376.26   15.00
  -3  10   1  364.76   12.80
   3  10  -1  380.56   14.40
   3  10  -1  374.46   15.10
  -2 -10   1   12.20    1.30
  -2 -10   1   15.10    1.60
  -2 -10   1   13.50    1.20
   2 -10  -1   12.30    1.30
   2 -10  -1   16.10    2.30
   2 -10  -1   13.00    1.10
  -2 -10   1   15.50    2.30
  -2  10   1   13.00    2.30
  -2  10   1   15.00    1.70
   2  10  -1   11.00    1.80
   2  10  -1   15.20    2.10
  -2  10   1   13.90    1.40
  -1 -10   1   81.79    4.60
   1 -10  -1   76.69    3.30
  -1 -10   1   76.89    3.10
   1 -10  -1   71.19    3.20
   1 -10  -1   76.89    4.50
  -1 -10   1   71.59    3.70
   1  10  -1   77.89    4.10
  -1  10   1   74.49    3.50
  -1  10   1   70.69    3.20
   1  10  -1   70.69    4.70
  -1  10   1   80.89    4.80
   0 -10  -1    4.60    0.80
   0 -10  -1    4.90    0.90
   0 -10   1    5.80    1.40
   0 -10   1    4.20    0.40
   0 -10  -1    4.50    0.80
   0 -10  -1    6.40    1.60
   0 -10   1    5.30    1.10
   0  10  -1    5.90    1.30
   0  10   1    5.70    1.10
   0  10   1    4.40    1.50
   0  10  -1    4.60    1.40
  -1 -10  -1   38.10    2.10
   1 -10   1   32.50    2.80
  -1 -10  -1   38.00    3.00
   1 -10   1   38.20    2.30
  -1 -10  -1   33.00    2.10
  -1 -10  -1   33.00    2.30
  -1  10  -1   36.90    3.10
  -1  10  -1   37.10    2.60
   1  10   1   35.70    2.30
   1  10   1   37.10    3.10
   2 -10   1   12.60    2.00
  -2 -10  -1   13.40    1.40
  -2 -10  -1   13.00    2.20
  -2 -10  -1   11.40    1.30
  -2 -10  -1   11.00    1.40
   2 -10   1    7.70    1.40
  -2 -10  -1   11.20    1.30
  -2  10  -1   11.20    2.00
   2  10   1    7.50    1.70
  -2  10  -1   11.50    1.60
  -3 -10  -1   37.80    3.10
  -3 -10  -1   38.70    2.60
  -3 -10  -1   37.40    2.50
   3 -10   1   37.50    3.00
  -3 -10  -1   39.90    2.60
  -3 -10  -1   32.10    2.50
   3 -10   1   34.60    2.50
  -3  10  -1   33.00    3.10
  -3  10  -1   40.70    2.70
   3  10   1   36.10    3.10
  -4 -10  -1  251.97   10.70
  -4 -10  -1  246.08    9.80
  -4 -10  -1  244.98   10.10
  -4 -10  -1  248.98   10.10
   4 -10   1  242.98   10.40
  -4  10  -1  239.98   11.00
  -4  10  -1  271.97   10.20
   5 -10   1   48.10    3.60
  -5 -10  -1   41.10    3.70
  -5 -10  -1   46.70    3.40
  -5 -10  -1   55.19    3.70
  -5 -10  -1   49.90    3.30
  -5  10  -1   47.70    2.00
  -5  10  -1   49.80    3.40
  -5  10  -1   50.39    4.10
  -5  10  -1   49.60    2.00
  -6 -10  -1   13.80    2.10
  -6 -10  -1   16.60    2.40
  -6 -10  -1   13.30    2.50
   6 -10   1   13.30    2.20
  -6 -10  -1   15.20    2.20
  -6  10  -1   12.40    1.30
  -6  10  -1   11.90    2.60
  -6  10  -1   12.10    2.10
  -7 -10  -1    3.90    1.70
  -7 -10  -1    2.50    1.40
  -7 -10  -1    4.30    1.90
   7 -10   1    2.60    1.40
  -7 -10  -1    5.90    1.90
  -7  10  -1    5.70    1.90
  -7  10  -1    5.10    1.60
  -7 -11   1    0.30    1.60
  -7 -11   1   -1.30    1.60
   7 -11  -1   -2.90    1.40
  -7 -11   1    5.30    1.70
  -7  11   1    1.40    1.50
  -6 -11   1    1.50    1.50
  -6 -11   1    3.70    2.00
   6 -11  -1    3.60    1.10
   6 -11  -1    3.00    1.30
  -6 -11   1    1.50    1.50
  -6 -11   1    3.90    1.90
  -6  11   1    3.60    1.40
  -6  11   1    2.90    1.70
  -5 -11   1   30.90    2.90
  -5 -11   1   32.20    3.50
   5 -11  -1   28.30    2.80
  -5 -11   1   32.20    2.50
  -5 -11   1   27.00    2.90
  -5  11   1   32.10    3.90
  -5  11   1   31.40    2.40
  -4 -11   1   10.20    2.40
  -4 -11   1   10.10    2.10
  -4 -11   1    8.90    1.40
   4 -11  -1   11.20    1.10
  -4 -11   1    9.40    1.90
   4 -11  -1    8.90    1.90
   4 -11  -1    8.40    1.50
  -4  11   1    7.60    1.00
  -4  11   1   11.90    1.60
  -4  11   1    7.20    2.10
   3 -11  -1    4.90    0.80
  -3 -11   1    4.40    1.80
   3 -11  -1    7.90    1.90
  -3 -11   1    6.20    1.10
  -3 -11   1    8.10    1.90
  -3 -11   1    5.70    1.40
   3 -11  -1    5.90    1.10
  -3 -11   1    6.80    1.70
   3  11  -1    6.30    1.80
  -3  11   1    3.90    1.50
  -2 -11   1   16.60    1.40
   2 -11  -1   17.70    1.50
  -2 -11   1   16.00    1.50
   2 -11  -1   14.70    1.20
  -2 -11   1   18.60    2.20
   2 -11  -1   18.90    2.30
  -2 -11   1   18.50    2.00
  -2  11   1   16.70    2.70
   2  11  -1   16.60    2.70
   2  11  -1   15.90    2.00
  -2  11   1   17.40    1.60
   1 -11  -1  169.28    6.40
  -1 -11   1  169.78    7.10
  -1 -11   1  166.48    8.00
  -1 -11   1  170.28    6.10
  -1 -11   1  183.28    6.30
   1 -11  -1  172.48    6.30
   1 -11  -1  164.58    6.30
   1 -11  -1  166.38    8.00
  -1  11   1  154.78    8.10
  -1  11   1  170.48    6.70
   0 -11   1   14.30    2.30
   0 -11  -1   14.40    1.30
   0 -11   1   11.90    1.60
   0 -11  -1   14.90    1.20
   0 -11  -1   12.30    1.20
   0 -11  -1   16.50    2.50
   0  11   1   12.80    1.40
   0  11  -1   13.80    2.50
   0  11   1   15.40    2.50
   0  11  -1   12.90    1.70
  -1 -11  -1   13.10    1.30
   1 -11   1   14.30    2.30
  -1 -11  -1   12.70    1.40
   1 -11   1   11.70    1.80
  -1 -11  -1   13.60    2.30
  -1 -11  -1   17.30    1.40
  -1  11  -1   17.00    2.70
   1  11   1   14.20    2.40
  -1  11  -1   16.80    1.90
   2 -11   1    4.00    1.10
  -2 -11  -1    5.90    1.20
  -2 -11  -1    4.80    1.10
  -2 -11  -1    3.90    1.50
   2 -11   1    4.40    1.50
  -2 -11  -1    4.40    1.00
  -2  11  -1    4.50    1.30
  -2  11  -1    3.90    1.60
   2  11   1    3.80    1.50
  -3 -11  -1   14.90    1.70
   3 -11   1   11.70    1.80
   3 -11   1   14.80    2.30
  -3 -11  -1   12.70    2.20
  -3 -11  -1   13.10    1.80
  -3 -11  -1   14.40    1.70
  -3  11  -1   16.20    2.80
   3  11   1   13.90    2.50
  -3  11  -1   16.50    1.90
   4 -11   1   58.39    4.00
  -4 -11  -1   57.49    4.20
  -4 -11  -1   64.39    3.80
  -4 -11  -1   61.69    3.50
  -4 -11  -1   52.99    4.30
  -4  11  -1   60.89    4.60
  -4  11  -1   55.99    3.60
  -5 -11  -1   50.59    3.50
  -5 -11  -1   49.99    3.40
  -5 -11  -1   47.90    4.00
  -5 -11  -1   50.19    4.00
   5 -11   1   48.80    3.60
  -6 -11  -1    6.60    1.90
  -6 -11  -1    5.40    1.80
   6 -11   1    5.10    1.70
  -6 -11  -1    3.40    1.40
  -6 -11  -1    5.00    1.70
  -6  11  -1    5.30    1.70
  -6  11  -1    3.80    1.80
  -7 -11  -1   35.10    3.50
  -7 -11  -1   34.20    3.80
  -7 -11  -1   37.40    3.30
   7 -11   1   38.80    3.20
  -7 -11  -1   34.40    3.60
  -7  11  -1   34.40    3.40
  -6 -12   1   32.70    4.20
  -6 -12   1   38.50    3.30
  -6 -12   1   35.90    4.00
  -6 -12   1   36.60    3.50
   6 -12  -1   42.00    3.70
  -5 -12   1   18.50    2.10
   5 -12  -1   10.50    2.10
  -5 -12   1   13.10    2.40
  -5  12   1   12.90    2.10
  -4 -12   1    8.50    2.10
  -4 -12   1   10.30    2.70
  -4 -12   1    8.90    1.40
   4 -12  -1   12.60    2.40
  -4 -12   1   10.10    2.10
  -4  12   1   12.30    1.80
  -4  12   1    6.60    1.90
   3 -12  -1   18.90    2.90
  -3 -12   1   18.30    3.40
  -3 -12   1   17.20    1.60
  -3 -12   1   16.60    2.60
   3 -12  -1   14.70    1.00
  -3 -12   1   15.90    2.60
  -3  12   1   18.30    2.50
   3  12  -1   20.60    3.20
  -2 -12   1   70.69    3.30
  -2 -12   1   75.89    4.90
   2 -12  -1   63.39    2.80
   2 -12  -1   68.09    4.60
   2 -12  -1   69.49    2.80
   2 -12  -1   68.49    3.30
  -2  12   1   75.49    5.20
   2  12  -1   72.59    4.30
  -2  12   1   74.09    3.50
   2  12  -1   67.59    4.90
  -1 -12   1   17.30    2.80
   1 -12  -1   14.30    1.20
  -1 -12   1   20.00    2.10
   1 -12  -1   14.60    1.40
   1 -12  -1   15.20    1.60
   1 -12  -1   14.30    2.60
  -1 -12   1   17.10    1.00
  -1 -12   1   19.00    1.10
   1  12  -1   17.80    2.40
  -1  12   1   14.20    1.60
   1  12  -1   16.00    2.00
  -1  12   1   14.30    2.60
   0 -12  -1  151.38    5.80
   0 -12   1  152.78    6.40
   0 -12  -1  142.19    5.80
   0 -12   1  151.28    7.70
   0 -12  -1  149.19    7.70
   0 -12  -1  140.69    5.70
   0  12  -1  148.99    8.00
   0  12   1  158.68    8.00
   0  12  -1  150.78    6.80
  -1 -12  -1    0.80    0.90
  -1 -12  -1    0.80    0.80
   1 -12   1    1.40    1.00
   1 -12   1    1.20    1.20
  -1 -12  -1    1.70    0.80
  -1 -12  -1    0.40    0.60
  -1 -12  -1   -0.20    1.00
  -1  12  -1    2.40    1.50
   1  12   1    2.70    1.50
  -1  12  -1    0.00    1.00
  -2 -12  -1    4.20    1.00
   2 -12   1    1.90    1.20
  -2 -12  -1    4.60    1.10
  -2 -12  -1    4.10    1.50
  -2 -12  -1    4.00    1.10
   2 -12   1    3.00    1.40
  -2 -12  -1    3.40    1.20
  -2  12  -1    3.40    1.50
   2  12   1    8.20    2.00
  -2  12  -1    4.40    1.30
  -3 -12  -1    0.40    1.30
  -3 -12  -1    1.30    1.00
   3 -12   1    1.10    1.20
  -3 -12  -1    3.10    1.20
  -3 -12  -1    2.70    1.00
  -3  12  -1    1.00    1.10
  -3  12  -1    2.20    1.20
   3  12   1    0.60    1.20
  -4 -12  -1  158.48    8.60
  -4 -12  -1  165.88    7.20
  -4 -12  -1  158.38    7.30
  -4 -12  -1  150.88    8.90
   4 -12   1  176.08    8.30
  -4  12  -1  174.18    8.90
  -4  12  -1  163.78    7.50
   5 -12   1   23.80    2.80
  -5 -12  -1   25.80    3.00
  -5 -12  -1   25.00    3.20
  -5 -12  -1   23.90    2.70
  -5 -12  -1   21.80    2.40
  -5  12  -1   20.90    2.60
  -5  12  -1   26.20    3.40
  -6 -12  -1   12.10    2.70
  -6 -12  -1   14.20    2.50
  -6 -12  -1   11.50    2.60
  -6 -12  -1   10.80    2.20
  -6  12  -1   13.40    2.40
  -5 -13   1  279.27   14.90
  -5 -13   1  281.57   12.20
  -4 -13   1    7.10    2.00
  -4 -13   1   10.30    2.70
  -4 -13   1    8.30    1.60
  -4 -13   1    6.90    2.10
   4 -13  -1   11.10    2.60
  -3 -13   1   46.30    2.70
  -3 -13   1   47.10    4.60
  -3 -13   1   52.69    3.70
  -3 -13   1   41.90    4.10
   3 -13  -1   49.10    4.10
   3  13  -1   43.60    4.30
  -3  13   1   51.39    4.50
  -2 -13   1    2.60    1.80
   2 -13  -1    6.50    2.10
   2  13  -1    2.80    1.90
  -2  13   1    4.50    2.00
  -1 -13   1   24.50    3.50
   1 -13  -1   24.60    3.10
  -1  13   1   29.40    3.40
  -1  13   1   30.80    2.10
   1  13  -1   27.30    2.80
   1  13  -1   24.40    4.40
   0 -13   1   24.40    3.00
   0 -13  -1   21.20    3.20
   0 -13  -1   28.20    2.20
   0 -13  -1   25.50    1.60
   0  13  -1   14.40    3.50
   0  13   1   21.90    3.90
   0  13  -1   26.80    2.70
   1 -13   1   14.50    2.50
  -1 -13  -1   17.70    1.50
  -1 -13  -1   14.30    2.60
  -1 -13  -1   20.80    2.00
  -1  13  -1   17.40    3.10
   1  13   1   18.70    3.30
  -1  13  -1   17.70    2.20
  -2 -13  -1    2.90    1.70
   2 -13   1    2.30    1.70
  -2 -13  -1    3.70    1.10
  -2 -13  -1    4.60    1.00
   2  13   1    5.90    2.00
  -2  13  -1    4.60    1.80
  -2  13  -1    2.60    1.50
   3 -13   1   92.99    5.80
  -3 -13  -1   92.39    4.50
  -3 -13  -1   88.49    4.60
  -3 -13  -1   80.19    5.80
   3  13   1   92.19    6.10
  -3  13  -1   94.69    5.10
  -3  13  -1   86.39    6.00
   4 -13   1    2.50    1.60
  -4 -13  -1    6.50    1.60
  -4 -13  -1    3.80    1.80
  -5 -13  -1   62.49    5.10
  -3 -14   1    5.20    1.90
  -2 -14   1   66.49    4.30
   1  14  -1    2.60    1.90
   0  14   1   88.89    6.30
   1  14   1   11.30    2.50
  -1  14  -1    6.50    2.00
   2  14   1   17.60    3.40
   3  14   1    6.10    2.50
  10   0  -2   44.20    3.90
 -10   0   2   44.30    4.00
 -10   0   2   45.50    4.00
   9   0  -2    0.00    0.90
  -9   0   2   -0.80    1.00
  -8   0   2  307.37   12.60
   8   0  -2  304.47   12.50
  -8   0   2  313.97   12.70
  -7   0   2    0.30    0.90
   7   0  -2    0.20    0.90
  -7   0   2   -0.50    0.70
   6   0  -2 1110.49   38.40
   6   0  -2 1170.98   38.30
  -6   0   2 1139.79   38.60
  -6   0   2 1101.39   38.30
  -6   0   2 1152.48   38.30
  -6   0   2 1070.59   38.10
   5   0  -2    0.20    0.40
   5   0  -2   -0.80    0.50
  -5   0   2    0.10    0.60
  -5   0   2    0.10    0.60
  -5   0   2    0.60    0.50
  -5   0   2   -0.10    0.50
  -4   0   2  228.28    8.70
   4   0  -2  232.48    8.80
   4   0  -2  218.78    7.40
  -4   0   2  230.78    8.50
  -4   0   2  231.18    8.80
   4   0  -2  229.98    9.10
  -4   0   2  228.98    9.10
   3   0  -2    0.10    0.20
  -3   0   2   -0.20    0.30
  -3   0   2   -0.10    0.30
   3   0  -2    0.30    0.40
  -3   0   2    0.30    0.30
  -3   0   2    0.10    0.40
   3   0  -2   -0.10    0.20
  -3   0   2    0.10    0.20
   2   0  -2 2215.78   87.99
  -2   0   2 2243.38   88.29
  -1   0   2   -0.10    0.20
   1   0  -2    0.10    0.20
   1   0  -2    0.00    0.10
   1   0  -2    0.30    0.20
   1   0  -2    0.70    0.30
  -1   0   2    0.10    0.20
  -1   0   2   -0.10    0.20
  -1   0   2    1.10    0.30
   0   0  -2 5868.81  202.28
   0   0   2 5987.10  202.88
  -1   0  -2    0.00    0.20
   1   0   2   -0.20    0.20
   1   0   2    0.20    0.10
   1   0   2    0.10    0.10
   1   0   2   -0.10    0.20
  -1   0  -2    0.30    0.20
  -1   0  -2   -0.10    0.20
   2   0   2 3680.63  132.29
  -2   0  -2 3559.44  131.89
   3   0   2    0.30    0.30
  -3   0  -2    0.00    0.30
  -3   0  -2    0.20    0.20
  -3   0  -2    0.10    0.20
   3   0   2    0.00    0.20
  -3   0  -2    0.00    0.20
  -3   0  -2    0.00    0.30
   3   0   2    0.40    0.50
  -4   0  -2  544.85   18.40
  -4   0  -2  565.14   19.20
   4   0   2  556.24   18.60
  -4   0  -2  576.94   18.60
   4   0   2  561.64   19.00
  -4   0  -2  540.65   19.10
   4   0   2  540.95   19.20
  -4   0  -2  551.84   19.00
   4   0   2  542.55   18.40
  -5   0  -2   -0.40    0.30
   5   0   2   -0.10    0.30
  -5   0  -2    0.00    0.30
  -5   0  -2    0.30    0.60
  -5   0  -2    0.80    0.50
   5   0   2   -0.10    0.60
   5   0   2   -0.70    0.40
   6   0   2   42.60    2.70
  -7   0  -2   -0.40    0.70
   7   0   2    0.50    0.80
   7   0   2   -0.20    0.70
  -7   0  -2    0.10    0.20
  -7   0  -2   -0.10    0.80
  -7   0  -2    0.00    0.60
   8   0   2   53.59    3.30
  -8   0  -2   50.39    3.00
  -8   0  -2   55.79    3.70
  -8   0  -2   50.29    3.60
  -9   0  -2    0.90    0.80
  -9   0  -2   -0.10    1.20
   9   0   2   -1.90    1.30
  -9   0  -2   -0.50    1.10
 -10   0  -2    3.40    1.60
 -10   0  -2    3.60    1.80
 -10   0  -2    4.70    1.40
  10  -1  -2    0.30    1.40
 -10  -1   2   -0.70    1.30
 -10  -1   2   -2.60    1.30
 -10   1   2    0.10    1.00
  10   1  -2   -0.50    1.40
 -10   1   2   -1.90    1.50
   9  -1  -2   87.09    5.30
  -9  -1   2   90.69    5.30
  -9  -1   2   90.29    5.60
  -9   1   2   84.29    5.30
  -9   1   2   94.19    5.50
   9   1  -2   93.29    5.50
  -8  -1   2    2.00    1.20
  -8  -1   2    3.80    1.20
   8  -1  -2    1.10    1.10
   8   1  -2    2.00    1.10
  -8   1   2    5.00    1.40
  -7  -1   2  135.09    6.50
  -7  -1   2  134.99    6.30
   7  -1  -2  114.89    6.10
   7   1  -2  131.99    6.40
  -7   1   2  133.19    6.30
  -7   1   2  139.09    6.40
   6  -1  -2   22.20    2.00
  -6  -1   2   21.60    2.00
  -6  -1   2   21.80    2.30
  -6  -1   2   21.10    2.00
  -6  -1   2   20.50    2.10
   6  -1  -2   17.30    2.00
  -6   1   2   21.90    2.10
   6   1  -2   19.20    2.00
   6   1  -2   19.00    1.90
  -6   1   2   21.10    2.10
  -6   1   2   21.00    2.00
  -6   1   2   21.10    1.90
  -5  -1   2 1173.48   39.70
   5  -1  -2 1196.48   39.70
  -5  -1   2 1199.58   39.40
  -5  -1   2 1153.48   39.80
   5  -1  -2 1117.69   39.40
   5   1  -2 1171.18   39.70
  -5   1   2 1175.98   39.30
  -5   1   2 1186.98   39.70
  -4  -1   2  104.59    4.50
   4  -1  -2  105.89    4.90
  -4  -1   2  100.09    4.60
  -4  -1   2   97.29    4.60
   4  -1  -2  102.19    3.50
   4  -1  -2  106.69    4.70
  -4  -1   2   97.59    4.60
  -4   1   2  103.39    5.00
   4   1  -2   97.19    4.60
   4   1  -2   93.69    4.40
  -4   1   2  107.69    4.50
  -4   1   2  102.79    4.40
  -4   1   2   98.19    3.40
  -4   1   2  100.09    4.60
  -3  -1   2  208.68    7.30
   3  -1  -2  199.58    7.30
  -3  -1   2  191.28    6.70
   3  -1  -2  191.78    7.50
  -3  -1   2  194.58    7.50
  -3  -1   2  203.08    7.60
  -3  -1   2  200.28    7.60
  -3   1   2  191.38    7.20
   3   1  -2  195.08    7.50
  -3   1   2  183.58    6.60
   3   1  -2  200.08    7.40
   3   1  -2  195.48    6.70
  -3   1   2  203.58    7.30
  -3   1   2  197.88    7.40
  -3   1   2  200.08    7.40
   2  -1  -2    3.20    0.60
  -2  -1   2    3.60    0.60
  -2  -1   2    4.00    0.70
   2  -1  -2    4.00    0.40
  -2  -1   2    4.30    0.40
   2  -1  -2    3.70    0.60
  -2  -1   2    3.60    0.70
  -2   1   2    4.40    0.70
  -2   1   2    3.80    0.60
   2   1  -2    4.40    0.80
  -2   1   2    3.70    0.40
  -2   1   2    3.50    0.60
   2   1  -2    3.70    0.70
  -2   1   2    4.30    0.70
   2   1  -2    3.80    0.40
   2   1  -2    3.40    0.60
   1  -1  -2 3815.62  138.09
  -1  -1   2 3806.82  134.89
  -1   1   2 3823.92  138.29
   0  -1   2  304.87   10.60
   0  -1   2  318.47   10.60
   1  -1   2  772.92   36.20
  -1  -1  -2  722.23   34.10
  -1   1  -2  774.02   36.70
   1   1   2  735.83   34.30
  -2  -1  -2   14.70    1.00
  -2  -1  -2   14.20    0.60
   2  -1   2   13.70    0.80
  -2  -1  -2   15.30    1.00
   2  -1   2   14.20    1.00
  -2  -1  -2   14.60    0.90
   2  -1   2   15.20    0.90
  -2  -1  -2   15.00    1.00
  -2  -1  -2   15.70    0.60
  -2   1  -2   14.70    0.90
  -2   1  -2   14.10    0.90
   2   1   2   13.30    1.00
   2   1   2   15.10    1.00
  -2   1  -2   14.60    1.00
  -2   1  -2   14.30    0.90
  -2   1  -2   14.00    0.80
   2   1   2   16.50    1.00
  -3  -1  -2  766.22   39.60
   3  -1   2  772.92   43.00
  -3   1  -2  704.13   42.60
   3   1   2  768.42   39.20
   4  -1   2   68.29    2.80
  -4  -1  -2   76.09    3.80
  -4  -1  -2   68.49    3.40
  -4  -1  -2   66.59    3.30
   4  -1   2   68.79    3.40
   4  -1   2   69.49    3.00
  -4  -1  -2   70.29    2.80
   4  -1   2   68.89    3.20
  -4  -1  -2   68.69    2.80
   4   1   2   65.79    3.40
  -4   1  -2   66.89    3.00
   4   1   2   69.79    2.80
  -4   1  -2   68.29    3.40
  -4   1  -2   67.49    2.80
   4   1   2   67.69    2.90
  -4   1  -2   71.49    3.30
   5  -1   2   95.59    4.30
  -5  -1  -2   86.79    3.80
  -5  -1  -2   87.39    4.40
   5  -1   2   91.59    3.50
  -5  -1  -2   87.09    4.30
   5  -1   2   86.89    4.00
   5  -1   2  104.79    4.70
  -5  -1  -2  104.19    4.50
   5   1   2   89.39    3.60
   5   1   2  102.49    4.70
  -5   1  -2   90.99    4.40
  -5   1  -2   94.09    3.60
  -5   1  -2   95.59    4.40
   5   1   2   92.99    3.90
   6  -1   2  156.08    7.70
  -6  -1  -2  164.78    5.80
  -6  -1  -2  170.98    7.20
   6  -1   2  169.78    5.80
  -6  -1  -2  167.68    6.30
   6  -1   2  161.98    6.80
   6  -1   2  157.48    6.60
  -6  -1  -2  160.78    7.00
  -6  -1  -2  161.08    7.10
   6   1   2  156.58    5.80
  -6   1  -2  159.48    6.90
   6   1   2  152.08    6.40
  -6   1  -2  155.48    7.00
  -6   1  -2  164.68    6.50
  -6   1  -2  161.48    5.80
   6   1   2  157.68    7.30
   6   1   2  173.18    7.00
  -7  -1  -2   34.00    1.40
  -7  -1  -2   26.50    2.60
   7  -1   2   31.00    2.40
  -7  -1  -2   30.50    2.50
   7  -1   2   31.20    2.50
   7   1   2   31.40    2.30
  -7   1  -2   27.60    2.60
   7   1   2   31.80    1.40
  -7   1  -2   29.50    2.20
   8  -1   2  112.69    5.70
  -8  -1  -2  111.79    5.10
  -8  -1  -2  107.89    5.80
  -8  -1  -2  113.29    6.00
   8  -1   2  103.79    5.40
  -8   1  -2  114.29    5.20
  -8   1  -2  114.99    5.80
  -8   1  -2  112.59    5.90
   8   1   2  108.09    5.30
  -9  -1  -2   30.60    2.40
  -9  -1  -2   35.70    3.20
  -9  -1  -2   35.90    3.20
  -9   1  -2   32.90    3.20
  -9   1  -2   38.50    3.20
  -9   1  -2   30.10    2.50
   9   1   2   39.20    3.30
 -10  -1  -2   12.60    2.40
 -10  -1  -2   13.40    1.80
 -10  -1  -2    9.70    2.40
 -10   1  -2    9.30    2.30
 -10   1  -2   13.40    2.60
 -10  -2   2   99.69    6.40
 -10  -2   2   99.09    6.00
  10  -2  -2  101.29    6.10
 -10   2   2   97.79    6.10
 -10   2   2  102.29    6.20
  10   2  -2  114.29    6.50
   9  -2  -2    1.60    1.30
  -9  -2   2    1.40    1.20
  -9  -2   2    4.60    1.80
  -9   2   2    1.30    1.40
  -9   2   2    1.40    1.30
   9   2  -2    2.80    1.50
  -8  -2   2    3.90    1.20
   8  -2  -2    4.30    1.40
  -8  -2   2    4.40    1.60
  -8   2   2    2.10    1.30
   8   2  -2    3.90    1.30
  -8   2   2    4.00    1.40
   7  -2  -2  107.09    5.60
  -7  -2   2  119.39    5.80
  -7   2   2  117.59    5.80
  -7   2   2  115.09    5.70
   6  -2  -2  615.74   21.30
  -6  -2   2  600.54   21.60
   6  -2  -2  598.74   21.60
  -6  -2   2  625.84   21.50
   6  -2  -2  576.14   21.40
  -6   2   2  595.44   21.50
   6   2  -2  599.74   21.40
  -6   2   2  613.74   21.20
  -6   2   2  602.14   21.20
  -6   2   2  576.44   21.30
   6   2  -2  583.54   21.50
  -5  -2   2  116.89    4.10
   5  -2  -2  114.19    5.40
   5  -2  -2  113.89    3.90
  -5  -2   2  109.49    5.50
  -5  -2   2  112.39    5.40
   5  -2  -2  119.09    4.20
  -5  -2   2  120.29    5.40
   5  -2  -2  114.69    5.20
  -5  -2   2  113.99    4.10
   5  -2  -2  114.29    5.30
   5   2  -2  104.69    5.30
  -5   2   2  121.59    5.40
  -5   2   2  113.49    5.10
  -5   2   2  117.49    5.10
   4  -2  -2   93.09    4.40
  -4  -2   2   97.59    3.50
  -4  -2   2   96.39    4.50
  -4  -2   2   93.19    4.50
   4  -2  -2   89.69    3.40
  -4  -2   2   96.59    3.50
   4  -2  -2   96.09    4.60
  -4  -2   2   87.89    4.80
   4  -2  -2   93.69    4.30
  -4  -2   2   92.79    4.20
  -4   2   2   88.59    4.10
   4   2  -2   91.69    4.40
   4   2  -2   99.09    4.30
  -4   2   2   95.09    4.40
  -4   2   2   94.59    4.20
  -4   2   2   94.49    3.40
   3  -2  -2  155.68    5.80
   3  -2  -2  166.88    6.60
   3  -2  -2  165.88    6.30
  -3  -2   2  165.98    6.60
  -3  -2   2  169.28    6.60
  -3  -2   2  173.78    5.90
  -3  -2   2  164.98    6.30
   3  -2  -2  166.48    6.60
  -3   2   2  168.78    6.20
  -3   2   2  167.98    6.30
   3   2  -2  167.98    6.70
   3   2  -2  160.68    5.90
  -3   2   2  170.18    6.50
  -3   2   2  162.08    5.80
   3   2  -2  162.68    6.60
   3   2  -2  164.28    6.40
  -2  -2   2  865.11   39.00
   2  -2  -2  873.61   52.89
  -2   2   2  884.51   46.50
   2   2  -2  818.72   38.50
  -1  -2   2    0.40    0.20
   1  -2  -2    0.00    0.20
  -1  -2   2    0.10    0.20
   1  -2  -2    0.00    0.20
  -1  -2   2    0.10    0.30
   1  -2  -2    0.90    0.30
  -1  -2   2    0.50    0.30
  -1  -2   2    0.60    0.30
  -1   2   2    0.50    0.20
   1   2  -2    0.50    0.20
  -1   2   2    0.90    0.20
   1   2  -2    0.50    0.40
   1   2  -2    0.10    0.20
  -1   2   2    1.60    0.40
  -1   2   2    0.60    0.40
   0  -2   2 2087.89   79.99
   0  -2  -2 2095.99   81.09
   0   2   2 2125.39   81.19
   1  -2   2   17.00    1.10
   1  -2   2   17.20    1.10
   1  -2   2   17.10    0.80
  -1  -2  -2   18.70    0.90
   1  -2   2   16.70    1.00
  -1  -2  -2   17.90    1.10
  -1  -2  -2   19.20    0.90
  -1  -2  -2   18.40    1.10
  -1   2  -2   18.70    0.80
  -1   2  -2   16.60    1.10
  -1   2  -2   17.10    1.10
  -1   2  -2   16.60    1.10
   1   2   2   15.60    0.90
   1   2   2   16.80    1.10
   1   2   2   17.40    1.10
   2  -2   2   52.79    2.40
  -2  -2  -2   50.29    2.30
   2  -2   2   55.69    2.40
  -2  -2  -2   59.69    2.40
  -2  -2  -2   51.99    2.00
  -2  -2  -2   61.69    2.50
   2   2   2   51.09    2.30
  -2   2  -2   55.49    2.50
  -3  -2  -2  176.88    6.90
  -3  -2  -2  185.08    6.90
   3  -2   2  191.38    6.80
  -3  -2  -2  191.38    6.70
  -3  -2  -2  183.08    6.40
   3  -2   2  184.18    6.60
   3  -2   2  181.08    7.00
  -3  -2  -2  183.58    7.00
   3  -2   2  188.38    6.70
  -3   2  -2  187.48    6.70
   3   2   2  179.08    7.00
  -3   2  -2  179.78    6.70
  -3   2  -2  186.88    7.00
  -3   2  -2  185.58    6.80
   4  -2   2  197.18    7.80
  -4  -2  -2  195.38    7.70
   4  -2   2  203.08    7.50
   4  -2   2  201.38    7.50
  -4  -2  -2  195.58    7.70
  -4  -2  -2  196.88    7.10
   4  -2   2  204.48    7.10
  -4  -2  -2  198.68    7.10
  -4  -2  -2  211.78    8.20
  -4   2  -2  195.38    7.70
  -4   2  -2  198.68    7.10
  -4   2  -2  198.88    7.40
  -4   2  -2  192.88    7.50
   4   2   2  203.18    7.20
   4   2   2  195.68    7.80
   5  -2   2    9.90    1.10
   5  -2   2    7.10    0.70
  -5  -2  -2    6.20    1.20
  -5  -2  -2    5.70    0.70
  -5  -2  -2    7.60    0.80
  -5  -2  -2    8.40    1.30
   5  -2   2    6.00    1.10
   5   2   2    9.30    0.90
  -5   2  -2    8.30    1.00
  -5   2  -2    6.40    1.20
  -5   2  -2    6.90    1.10
  -5   2  -2    8.90    0.80
   5   2   2    8.30    1.40
   5   2   2    7.90    0.90
   6  -2   2   20.70    1.80
   6  -2   2   21.50    1.80
  -6  -2  -2   21.90    2.00
   6  -2   2   18.50    1.20
   6   2   2   25.30    1.40
   6   2   2   26.20    1.80
  -6   2  -2   19.40    2.00
   7  -2   2   68.49    3.70
   7  -2   2   60.79    2.40
   7  -2   2   57.39    3.50
   7  -2   2   65.79    2.40
  -7  -2  -2   61.09    2.60
  -7  -2  -2   56.19    4.20
   7   2   2   60.59    2.60
   7   2   2   63.29    3.40
  -7   2  -2   65.19    3.50
  -8  -2  -2  129.89    6.50
   8  -2   2  130.29    6.20
  -8  -2  -2  131.19    6.70
  -8  -2  -2  124.89    5.70
   8  -2   2  129.79    6.30
  -8   2  -2  136.99    6.00
  -8   2  -2  137.19    6.60
  -8   2  -2  128.79    6.30
   8   2   2  125.59    5.90
  -9  -2  -2    0.70    1.50
  -9  -2  -2    0.00    0.90
  -9  -2  -2    2.90    1.30
  -9   2  -2   -0.10    1.10
  -9   2  -2    1.30    0.80
   9   2   2   -0.50    1.40
  -9   2  -2    2.70    1.30
 -10  -2  -2    4.10    1.30
 -10  -2  -2    6.80    2.20
 -10  -2  -2    6.20    1.90
 -10   2  -2    6.60    1.50
 -10   2  -2    1.50    1.60
 -10   2  -2    6.50    1.80
  10  -3  -2    1.20    1.40
 -10  -3   2    0.90    1.60
 -10   3   2    2.90    1.80
  -9  -3   2  117.09    6.70
  -9  -3   2  111.39    6.20
   9  -3  -2  106.19    6.10
   9   3  -2  111.09    6.30
  -9   3   2  119.59    6.50
  -9   3   2  115.49    6.20
   8  -3  -2   80.99    4.60
  -8  -3   2   71.69    4.70
  -8   3   2   66.09    4.40
  -8   3   2   70.79    4.40
   8   3  -2   67.09    4.40
   7  -3  -2   38.90    2.90
  -7  -3   2   34.70    2.80
  -7  -3   2   39.70    3.20
  -7   3   2   34.70    2.80
   7   3  -2   39.60    3.00
  -7   3   2   34.10    2.80
   6  -3  -2   69.39    4.20
  -6  -3   2   74.49    2.90
   6  -3  -2   71.99    3.90
   6  -3  -2   71.59    4.10
   6  -3  -2   71.19    2.50
  -6  -3   2   75.89    4.40
  -6  -3   2   70.59    4.10
  -6   3   2   69.79    3.80
   6   3  -2   65.69    3.90
   6   3  -2   71.49    4.20
  -6   3   2   72.19    4.10
  -6   3   2   61.79    3.70
   5  -3  -2  376.16   13.80
  -5  -3   2  368.36   14.00
   5  -3  -2  380.96   12.60
   5  -3  -2  370.66   13.70
  -5  -3   2  377.36   14.20
  -5  -3   2  383.06   14.20
  -5  -3   2  387.16   13.90
  -5  -3   2  359.86   12.70
   5  -3  -2  374.46   12.50
  -5   3   2  381.46   14.00
   5   3  -2  373.16   13.80
  -5   3   2  383.46   13.60
   5   3  -2  376.36   14.10
  -5   3   2  350.76   13.50
   4  -3  -2  172.48    6.90
   4  -3  -2  187.98    7.10
  -4  -3   2  180.68    7.40
   4  -3  -2  166.88    6.30
  -4  -3   2  177.38    7.40
  -4  -3   2  185.88    7.10
  -4  -3   2  188.18    6.50
  -4  -3   2  160.18    7.20
   4  -3  -2  168.18    7.20
  -4  -3   2  176.98    6.40
   4   3  -2  173.68    7.00
  -4   3   2  184.08    7.30
  -4   3   2  175.88    6.90
   4   3  -2  180.98    7.40
  -4   3   2  176.08    6.30
  -4   3   2  178.18    6.80
   3  -3  -2   48.80    2.30
  -3  -3   2   57.69    3.00
   3  -3  -2   57.99    2.70
  -3  -3   2   52.49    2.90
  -3  -3   2   51.99    2.60
   3  -3  -2   57.09    2.60
  -3  -3   2   52.69    2.40
   3  -3  -2   49.60    2.80
  -3  -3   2   52.09    2.90
   3   3  -2   54.49    2.40
   3   3  -2   55.29    3.00
   3   3  -2   49.80    2.60
   3   3  -2   53.29    2.90
  -3   3   2   51.19    2.40
  -3   3   2   48.70    2.80
  -3   3   2   57.09    2.60
  -3   3   2   53.99    2.30
  -2  -3   2  562.14   19.80
   2  -3  -2  591.54   20.20
  -2  -3   2  568.84   20.30
   2  -3  -2  605.04   19.70
   2  -3  -2  587.14   19.90
   2  -3  -2  594.34   19.60
  -2  -3   2  565.84   20.20
  -2  -3   2  577.34   20.40
  -2  -3   2  622.54   19.90
  -2   3   2  622.74   20.20
   2   3  -2  598.74   19.90
   2   3  -2  596.14   20.30
   1   3  -2  608.24   20.70
   0  -3  -2  259.57    9.10
   0  -3   2  254.77    9.20
   0  -3   2  257.07    8.60
   0  -3  -2  263.97    9.10
   0  -3  -2  268.27    9.20
   0  -3   2  258.27    9.40
   0  -3   2  257.47    9.30
   0   3   2  266.97    9.20
   0   3  -2  262.67    9.30
   0   3  -2  271.07    9.30
   0   3  -2  280.17    9.50
   0   3   2  258.77    9.00
   1  -3   2  193.18    7.30
   1  -3   2  210.28    7.40
  -1  -3  -2  189.98    7.60
   1  -3   2  206.48    7.40
  -1  -3  -2  215.28    7.30
  -1  -3  -2  210.88    7.00
  -1  -3  -2  191.68    7.10
  -1   3  -2  203.48    7.50
   1   3   2  207.18    7.00
   1   3   2  203.48    7.40
  -1   3  -2  207.78    7.40
   1   3   2  200.48    7.30
   1   3   2  210.78    7.20
  -2  -3  -2  107.39    4.10
   2  -3   2  104.49    4.20
   2  -3   2  105.39    4.50
  -2  -3  -2   92.99    4.30
   2  -3   2  104.89    4.20
  -2  -3  -2  105.29    4.20
  -2   3  -2  102.69    4.20
  -2   3  -2  104.49    3.70
  -2   3  -2  105.59    4.50
  -2   3  -2  104.59    3.80
   2   3   2  101.29    3.90
  -2   3  -2  106.29    4.30
   2   3   2   99.59    4.10
   2   3   2  105.29    4.20
   2   3   2  108.59    4.10
  -3  -3  -2  662.23   21.70
  -3  -3  -2  651.13   22.10
   3  -3   2  657.63   22.10
  -3  -3  -2  650.03   22.20
  -3  -3  -2  628.04   21.80
   3  -3   2  661.43   22.20
  -3   3  -2  647.24   22.20
   3   3   2  690.73   21.90
   3   3   2  622.84   22.10
  -3   3  -2  635.94   22.00
  -3   3  -2  661.93   21.70
  -4  -3  -2  100.19    4.00
  -4  -3  -2   95.39    4.40
  -4  -3  -2   96.69    3.90
  -4  -3  -2  102.59    4.50
   4  -3   2   96.79    3.90
  -4  -3  -2   94.59    4.40
   4  -3   2   99.09    4.00
   4  -3   2   97.89    4.40
   4  -3   2   94.99    4.20
  -4  -3  -2  100.19    4.00
  -4   3  -2   95.69    4.20
  -4   3  -2   96.49    4.20
   4   3   2   94.59    4.50
  -4   3  -2   96.19    4.10
  -4   3  -2   91.99    4.30
   5  -3   2  400.36   14.10
  -5  -3  -2  390.66   13.60
   5  -3   2  386.26   13.40
  -5  -3  -2  381.16   13.50
  -5  -3  -2  394.86   14.30
   5  -3   2  399.76   13.90
   5  -3   2  395.06   14.40
  -5  -3  -2  390.96   14.30
   5   3   2  366.76   14.40
  -5   3  -2  385.76   14.00
  -5   3  -2  393.06   14.30
   5   3   2  402.66   13.50
  -5   3  -2  387.96   13.90
   6  -3   2   87.59    3.50
  -6  -3  -2   83.99    3.60
  -6  -3  -2   87.99    3.90
   6  -3   2   85.29    4.30
  -6  -3  -2   79.69    3.90
  -6  -3  -2   89.29    4.50
   6  -3   2   84.89    4.10
  -6  -3  -2   85.69    4.50
   6   3   2   81.99    3.60
  -6   3  -2   87.79    4.20
  -6   3  -2   82.29    4.40
  -7  -3  -2   27.10    2.10
   7  -3   2   29.20    2.30
   7  -3   2   26.00    1.50
   7  -3   2   28.50    1.50
  -7  -3  -2   30.20    2.30
   7  -3   2   28.30    2.30
  -7  -3  -2   26.10    2.40
  -7   3  -2   29.90    2.30
  -7   3  -2   26.90    2.90
   7   3   2   28.60    1.70
  -8  -3  -2    2.10    0.50
  -8  -3  -2    2.30    0.50
  -8  -3  -2    1.40    0.90
   8  -3   2    2.60    1.00
  -8  -3  -2    0.90    0.90
  -8  -3  -2    2.60    1.30
  -8  -3  -2    0.30    0.90
  -8   3  -2    3.30    1.10
  -8   3  -2    1.00    1.20
  -9  -3  -2   69.99    4.70
  -9  -3  -2   61.29    3.60
  -9  -3  -2   66.79    4.70
  -9   3  -2   67.89    4.30
  -9   3  -2   62.39    4.30
 -10  -3  -2   10.30    1.90
 -10   3  -2    8.30    2.60
  10  -4  -2   -0.10    1.40
 -10  -4   2   -0.20    1.60
 -10   4   2    1.90    1.50
 -10   4   2    0.40    1.50
  -9  -4   2    3.20    1.60
   9  -4  -2    2.80    1.40
  -9   4   2    3.30    1.50
   9   4  -2    1.70    1.30
  -9   4   2    2.50    1.50
  -8  -4   2    2.10    1.10
  -8  -4   2    2.20    1.40
   8  -4  -2    1.80    1.20
  -8   4   2    3.20    1.30
   8   4  -2    2.70    1.20
  -8   4   2    0.20    1.00
  -7  -4   2   43.50    3.30
  -7  -4   2   40.40    1.90
   7  -4  -2   42.90    3.00
  -7  -4   2   38.10    1.90
  -7  -4   2   43.50    3.20
   7   4  -2   39.20    3.10
  -7   4   2   38.90    2.90
   6  -4  -2  116.99    4.40
   6  -4  -2  117.99    5.60
   6  -4  -2  111.89    5.60
  -6  -4   2  117.39    4.60
  -6  -4   2  116.79    6.00
   6  -4  -2  110.89    4.40
  -6  -4   2  121.09    5.90
  -6  -4   2  116.89    4.60
  -6  -4   2  117.89    5.80
   6   4  -2  115.69    5.90
  -6   4   2  130.59    6.00
   6   4  -2  121.29    5.70
  -6   4   2  115.39    5.40
  -6   4   2  119.09    5.40
   5  -4  -2    0.40    0.70
  -5  -4   2    1.80    0.80
  -5  -4   2    1.90    0.90
   5  -4  -2    0.10    0.60
   5  -4  -2    0.50    0.40
   5  -4  -2    1.90    0.50
  -5  -4   2    2.90    1.00
   5  -4  -2    1.70    0.70
  -5  -4   2    1.70    0.80
  -5  -4   2    1.50    0.60
  -5  -4   2    1.50    0.80
  -5  -4   2    1.20    0.50
  -5   4   2    2.00    0.80
   5   4  -2    0.70    0.70
  -5   4   2    1.40    0.70
  -5   4   2    1.60    0.80
  -4  -4   2   33.70    2.50
   4  -4  -2   33.90    2.00
  -4  -4   2   32.50    2.10
  -4  -4   2   26.30    2.20
  -4  -4   2   32.70    1.90
   4  -4  -2   30.60    2.00
  -4  -4   2   33.70    1.90
   4  -4  -2   34.00    2.10
  -4  -4   2   30.40    2.30
  -4  -4   2   32.60    2.40
   4  -4  -2   33.90    2.40
   4   4  -2   33.00    2.20
  -4   4   2   32.00    2.30
  -4   4   2   31.30    2.00
  -4   4   2   31.20    1.90
  -3  -4   2    3.00    0.60
  -3  -4   2    1.90    0.80
  -3  -4   2    3.10    0.60
  -3  -4   2    2.30    0.70
   3  -4  -2    2.50    0.50
   3  -4  -2    2.90    0.80
   3  -4  -2    2.50    0.60
  -3  -4   2    3.20    0.90
  -3  -4   2    3.00    0.80
   3  -4  -2    2.80    0.70
  -3   4   2    2.50    0.60
   3   4  -2    1.80    0.60
  -3   4   2    2.70    0.80
  -3   4   2    4.20    0.70
   3   4  -2    3.50    0.80
  -3   4   2    3.10    0.70
   2  -4  -2   39.30    2.30
  -2  -4   2   38.90    2.40
   2  -4  -2   40.40    2.00
  -2  -4   2   34.00    1.90
   2  -4  -2   36.60    1.70
  -2  -4   2   37.30    2.00
  -2  -4   2   37.70    2.30
   2  -4  -2   36.20    1.90
  -2   4   2   35.50    2.20
   2   4  -2   38.40    1.90
  -2   4   2   38.00    1.90
  -2   4   2   36.50    2.00
   2   4  -2   39.20    2.30
   2   4  -2   38.10    2.10
  -1  -4   2  259.47    9.50
   1  -4  -2  244.08    9.30
   1  -4  -2  252.77    8.40
  -1  -4   2  254.37    9.20
   1  -4  -2  258.07    8.90
  -1  -4   2  242.88    9.20
   1   4  -2  259.27    9.60
  -1   4   2  255.97    9.10
   1   4  -2  264.07    9.40
   1   4  -2  252.67    9.20
  -1   4   2  261.47    9.30
   1   4  -2  261.37    8.70
   0  -4   2  642.04   21.60
   0  -4   2  652.23   21.60
   0   4  -2  633.24   21.80
   0   4  -2  630.84   21.60
   0   4   2  637.64   21.60
   1  -4   2  387.96   13.90
  -1  -4  -2  406.56   13.40
  -1  -4  -2  389.96   13.70
  -1  -4  -2  416.06   13.40
   1  -4   2  379.86   14.00
   1  -4   2  403.96   13.80
   1   4   2  397.86   13.70
   1   4   2  416.66   13.80
   1   4   2  397.46   13.90
  -1   4  -2  391.86   13.90
  -1   4  -2  403.86   13.90
  -1   4  -2  407.96   14.10
  -2  -4  -2  166.68    6.00
   2  -4   2  154.38    6.10
   2  -4   2  162.38    6.30
   2  -4   2  165.58    6.20
  -2  -4  -2  155.18    5.90
  -2  -4  -2  156.38    5.90
  -2  -4  -2  160.78    6.10
  -2  -4  -2  166.08    6.20
  -2   4  -2  161.38    6.20
  -2   4  -2  163.08    5.50
  -2   4  -2  160.58    6.30
  -2   4  -2  154.08    5.40
   2   4   2  167.38    6.10
   2   4   2  163.98    6.20
  -2   4  -2  157.78    6.20
   2   4   2  155.28    6.10
  -3  -4  -2   61.49    2.70
   3  -4   2   55.79    2.90
   3  -4   2   58.39    2.90
   3  -4   2   57.69    2.80
  -3  -4  -2   60.19    2.90
  -3  -4  -2   61.49    2.80
  -3  -4  -2   54.29    2.90
  -3  -4  -2   53.59    2.90
  -3  -4  -2   56.89    2.90
  -3  -4  -2   56.59    2.70
   3  -4   2   58.39    2.40
   3   4   2   60.09    2.90
  -3   4  -2   57.69    2.80
  -3   4  -2   55.49    2.40
  -3   4  -2   58.49    3.00
   4  -4   2   85.69    4.10
   4  -4   2   87.79    3.70
   4  -4   2   88.49    3.60
  -4  -4  -2   78.59    3.70
  -4  -4  -2   86.79    4.10
  -4  -4  -2   84.39    4.20
   4  -4   2   82.39    4.10
  -4  -4  -2   86.59    4.10
  -4  -4  -2   86.19    4.10
  -4  -4  -2   88.29    3.80
  -4   4  -2   85.79    3.70
  -4   4  -2   88.79    4.10
  -4   4  -2   85.09    3.70
  -4   4  -2   84.59    4.00
   4   4   2   85.09    3.80
   4   4   2   82.39    4.10
  -5  -4  -2   39.50    2.20
   5  -4   2   40.30    2.60
  -5  -4  -2   37.60    2.60
   5  -4   2   43.30    2.70
  -5  -4  -2   35.00    2.50
   5  -4   2   37.80    2.60
   5  -4   2   38.30    2.10
  -5  -4  -2   37.10    2.50
  -5  -4  -2   35.70    2.20
  -5  -4  -2   39.30    2.20
  -5   4  -2   37.20    2.60
  -5   4  -2   38.10    2.30
  -5   4  -2   37.80    2.50
   5   4   2   39.00    2.20
  -5   4  -2   33.70    2.10
  -6  -4  -2    2.40    0.70
  -6  -4  -2    3.00    0.80
   6  -4   2    3.80    1.10
   6  -4   2    3.80    0.90
  -6  -4  -2    3.40    0.90
   6  -4   2    4.60    0.80
  -6  -4  -2    3.00    1.10
  -6  -4  -2    3.40    0.90
   6  -4   2    3.90    0.70
  -6   4  -2    3.50    1.20
   6   4   2    4.40    0.90
  -6   4  -2    2.50    0.90
   7  -4   2   17.90    1.80
   7  -4   2   21.20    1.40
  -7  -4  -2   22.40    2.30
  -7  -4  -2   17.70    2.00
  -7  -4  -2   16.60    1.50
   7  -4   2   18.00    1.50
  -7  -4  -2   20.90    1.80
  -7  -4  -2   16.50    1.70
   7  -4   2   19.70    2.00
  -7   4  -2   17.60    2.10
  -7   4  -2   20.60    2.00
  -8  -4  -2   46.20    3.10
  -8  -4  -2   51.09    2.60
  -8  -4  -2   52.69    3.90
   8  -4   2   55.59    2.20
  -8  -4  -2   51.59    3.10
   8  -4   2   54.99    2.20
   8  -4   2   57.99    3.60
  -8  -4  -2   56.19    2.60
  -8  -4  -2   53.69    3.90
  -8   4  -2   50.19    3.80
  -8   4  -2   51.99    3.50
  -9  -4  -2   -1.90    1.00
  -9  -4  -2   -0.10    1.20
  -9   4  -2    2.60    1.50
  -9   4  -2   -0.50    1.00
  -9   4  -2    1.80    1.10
 -10  -4  -2   -2.70    1.30
 -10   4  -2    1.40    1.40
 -10  -5   2   33.50    3.70
  10  -5  -2   28.50    3.20
 -10   5   2   30.70    3.40
 -10   5   2   31.10    3.50
   9  -5  -2   23.20    2.60
  -9  -5   2   20.80    3.10
  -9  -5   2   25.60    3.20
   9   5  -2   17.50    2.80
  -9   5   2   20.00    2.70
  -9   5   2   19.10    2.60
   8  -5  -2   78.89    4.70
  -8  -5   2   81.19    5.00
  -8  -5   2   80.19    5.30
  -8  -5   2   81.39    3.30
  -8   5   2   77.69    4.90
  -8   5   2   85.69    4.80
   8   5  -2   76.99    4.90
   7  -5  -2   66.69    2.80
  -7  -5   2   68.99    4.40
   7  -5  -2   67.39    2.90
  -7  -5   2   69.99    3.20
  -7  -5   2   69.09    4.50
   7  -5  -2   70.29    4.10
  -7  -5   2   72.49    3.20
   7   5  -2   68.39    4.20
  -7   5   2   68.99    4.40
  -7   5   2   71.69    4.00
  -6  -5   2   79.09    4.60
  -6  -5   2   72.89    3.50
  -6  -5   2   78.99    4.70
  -6  -5   2   79.39    3.60
   6  -5  -2   78.49    4.30
   6  -5  -2   76.99    3.40
   6  -5  -2   77.19    4.20
   6  -5  -2   78.19    3.40
  -6   5   2   83.29    4.20
  -6   5   2   84.19    4.60
   6   5  -2   78.19    4.30
  -6   5   2   79.29    4.10
  -5  -5   2   28.40    2.40
   5  -5  -2   26.70    1.70
  -5  -5   2   25.00    2.30
  -5  -5   2   29.10    2.30
  -5  -5   2   26.60    2.10
  -5  -5   2   30.30    2.60
   5  -5  -2   29.70    1.80
   5  -5  -2   33.00    2.20
   5  -5  -2   24.00    2.00
  -5  -5   2   27.40    2.40
  -5  -5   2   24.90    1.80
  -5   5   2   31.10    2.10
  -5   5   2   28.20    2.00
  -5   5   2   25.10    2.30
   5   5  -2   28.50    2.20
   4  -5  -2   32.80    2.00
   4  -5  -2   31.50    2.40
  -4  -5   2   31.30    2.40
  -4  -5   2   42.70    2.80
   4  -5  -2   36.70    2.10
  -4  -5   2   36.40    2.40
   4  -5  -2   36.00    2.20
   4  -5  -2   33.40    2.20
  -4  -5   2   34.70    2.60
  -4  -5   2   37.60    2.10
  -4  -5   2   37.70    2.30
   4   5  -2   35.80    2.70
   4   5  -2   38.90    2.40
  -4   5   2   37.50    2.20
  -4   5   2   33.30    2.00
  -4   5   2   33.00    2.50
  -3  -5   2    4.40    0.80
  -3  -5   2    4.60    1.10
   3  -5  -2    4.60    0.80
  -3  -5   2    5.30    1.10
   3  -5  -2    3.00    0.90
   3  -5  -2    4.20    0.70
   3  -5  -2    3.50    0.70
  -3  -5   2    3.60    0.80
  -3  -5   2    5.20    1.00
  -3  -5   2    5.60    1.00
  -3   5   2    4.70    0.70
  -3   5   2    5.20    0.80
   3   5  -2    3.20    0.70
  -3   5   2    4.20    0.80
  -3   5   2    2.90    0.80
   3   5  -2    4.30    1.00
  -2  -5   2  263.47    9.70
   2  -5  -2  258.17    9.20
  -2  -5   2  256.77    9.30
  -2  -5   2  252.47    9.30
  -2  -5   2  255.37    9.50
   2  -5  -2  245.78    8.60
   2  -5  -2  252.17    9.50
  -2  -5   2  256.27    9.80
   2  -5  -2  257.77    9.00
   2   5  -2  240.58    9.70
   2   5  -2  259.07    9.60
  -2   5   2  245.48    8.90
  -2   5   2  238.08    8.50
   2   5  -2  251.67    8.90
  -2   5   2  260.37    9.60
  -2   5   2  234.88    9.10
   1  -5  -2   94.69    4.10
   1  -5  -2   94.89    3.40
  -1  -5   2  100.19    4.50
  -1  -5   2   94.09    4.20
  -1  -5   2   93.49    3.60
  -1  -5   2   94.29    4.20
   1  -5  -2   96.19    3.80
  -1   5   2  103.49    4.40
  -1   5   2   96.89    3.40
   1   5  -2   90.39    4.20
  -1   5   2   95.89    4.20
   1   5  -2   99.49    3.60
   1   5  -2  100.09    5.00
   1   5  -2   97.39    4.30
   0  -5   2  558.74   18.70
   0  -5   2  548.05   19.00
   0  -5  -2  550.94   18.70
   0  -5  -2  540.45   17.80
   0  -5   2  544.65   18.80
   0  -5  -2  562.84   18.70
   0   5   2  545.75   18.80
   0   5   2  556.94   18.60
   0   5  -2  518.35   18.80
   0   5  -2  529.45   19.00
   0   5  -2  543.15   18.80
   1  -5   2  319.67   11.50
   1  -5   2  310.07   11.70
  -1  -5  -2  325.07   11.00
  -1  -5  -2  322.47   11.00
   1  -5   2  333.77   11.80
  -1  -5  -2  335.07   11.40
   1   5   2  334.37   12.20
   1   5   2  322.67   11.40
  -1   5  -2  337.87   11.70
   1   5   2  329.17   11.60
  -1   5  -2  317.57   11.70
  -1   5  -2  314.87   11.90
  -2  -5  -2  257.87    9.30
   2  -5   2  263.97    9.60
  -2  -5  -2  265.77    9.30
  -2  -5  -2  242.08    9.50
  -2  -5  -2  270.37    9.50
   2  -5   2  271.57    9.90
   2  -5   2  259.27    9.70
  -2   5  -2  258.57    9.90
   2   5   2  263.07   10.10
  -2   5  -2  261.17    9.60
   2   5   2  269.97    9.60
  -2   5  -2  254.17    8.60
  -2   5  -2  265.97    9.70
   2   5   2  270.67    9.60
  -3  -5  -2   92.89    4.10
  -3  -5  -2   92.49    4.10
  -3  -5  -2   89.09    4.00
   3  -5   2   94.29    4.30
  -3  -5  -2   94.79    4.20
   3  -5   2   95.69    4.20
  -3  -5  -2   98.49    4.20
  -3   5  -2   89.59    4.30
  -3   5  -2   86.99    4.10
  -3   5  -2   91.09    3.50
   3   5   2   92.49    4.10
  -3   5  -2   92.99    4.10
   3   5   2   83.69    4.00
  -4  -5  -2  498.35   17.10
  -4  -5  -2  511.35   17.40
   4  -5   2  502.85   16.60
   4  -5   2  473.75   17.50
   4  -5   2  475.25   17.30
  -4  -5  -2  469.15   16.90
  -4  -5  -2  500.75   17.30
  -4   5  -2  486.25   17.40
   4   5   2  499.75   17.10
  -4   5  -2  470.15   16.60
  -4   5  -2  495.75   17.10
  -4   5  -2  498.65   17.40
  -5  -5  -2  187.48    8.40
  -5  -5  -2  201.18    9.00
  -5  -5  -2  196.08    7.70
  -5  -5  -2  196.88    8.30
  -5  -5  -2  210.38    8.40
   5  -5   2  207.08    9.10
   5  -5   2  208.38    7.70
   5  -5   2  200.78    8.40
   5  -5   2  207.48    7.80
   5  -5   2  197.48    8.30
  -5  -5  -2  206.48    7.90
   5   5   2  208.08    7.90
  -5   5  -2  209.78    8.30
  -5   5  -2  200.08    8.30
  -5   5  -2  195.48    7.60
   6  -5   2   24.30    1.90
   6  -5   2   23.70    1.70
   6  -5   2   23.80    2.30
  -6  -5  -2   24.00    1.80
  -6  -5  -2   24.10    2.20
  -6  -5  -2   22.00    1.80
  -6  -5  -2   21.00    2.20
  -6   5  -2   28.30    2.40
  -6   5  -2   24.50    2.20
   6   5   2   25.60    1.90
  -6   5  -2   26.70    2.00
   7  -5   2   63.99    3.60
  -7  -5  -2   59.59    3.90
  -7  -5  -2   60.89    3.40
  -7  -5  -2   55.99    3.10
   7  -5   2   58.99    2.90
   7  -5   2   62.59    3.00
  -7  -5  -2   69.49    4.20
  -7  -5  -2   58.99    3.30
  -7  -5  -2   62.19    3.20
  -7   5  -2   62.39    3.80
  -7   5  -2   60.79    3.60
  -7   5  -2   60.39    3.90
  -8  -5  -2   37.00    3.20
  -8  -5  -2   34.10    2.20
  -8  -5  -2   29.40    2.10
  -8  -5  -2   33.30    2.60
  -8  -5  -2   34.70    2.50
   8  -5   2   34.70    1.90
  -8  -5  -2   37.00    3.20
  -8   5  -2   32.10    3.00
  -8   5  -2   33.40    2.80
  -9  -5  -2  103.79    4.40
  -9  -5  -2   91.89    5.80
  -9  -5  -2   95.99    4.80
  -9   5  -2   94.79    5.40
  -9   5  -2   88.79    5.20
 -10   5  -2  233.28   10.40
   9  -6  -2    6.50    1.70
  -9  -6   2    3.50    1.60
  -9  -6   2    1.70    1.40
  -9   6   2    2.90    1.70
  -9   6   2    4.50    1.60
   9   6  -2    2.40    1.50
  -8  -6   2    5.60    1.80
  -8  -6   2    4.80    1.60
  -8  -6   2    6.90    1.20
   8  -6  -2    3.10    0.60
   8  -6  -2    6.60    1.80
   8  -6  -2    3.70    0.60
   8   6  -2    3.90    1.30
  -8   6   2    3.60    1.40
  -8   6   2    5.00    1.50
   7  -6  -2  412.86   14.80
   7  -6  -2  437.06   14.70
  -7  -6   2  440.36   17.70
   7  -6  -2  430.46   16.10
  -7  -6   2  428.66   15.10
  -7  -6   2  426.66   16.90
   7   6  -2  463.65   16.50
  -7   6   2  409.66   16.60
  -7   6   2  410.76   15.80
  -6  -6   2   47.10    3.50
  -6  -6   2   51.89    2.90
  -6  -6   2   52.89    4.30
   6  -6  -2   50.89    3.30
   6  -6  -2   52.99    3.30
  -6  -6   2   51.49    2.80
   6  -6  -2   48.30    2.60
  -6   6   2   47.40    3.50
   6   6  -2   48.30    3.20
  -6   6   2   52.09    3.10
  -6   6   2   50.09    3.10
  -5  -6   2   25.10    2.40
  -5  -6   2   23.90    1.80
   5  -6  -2   29.80    2.10
   5  -6  -2   28.90    1.90
  -5  -6   2   23.90    1.90
   5  -6  -2   22.40    1.70
  -5  -6   2   25.50    2.20
  -5  -6   2   23.10    2.40
   5  -6  -2   26.40    2.10
  -5  -6   2   31.30    2.60
  -5   6   2   25.70    1.90
  -5   6   2   18.60    2.10
  -5   6   2   25.10    1.90
   5   6  -2   27.40    2.20
   4  -6  -2  122.89    5.10
   4  -6  -2  113.89    5.80
   4  -6  -2  118.69    5.10
  -4  -6   2  129.49    6.00
  -4  -6   2  116.69    5.20
   4  -6  -2  124.39    5.20
  -4  -6   2  116.49    5.30
   4  -6  -2  127.69    5.30
  -4  -6   2  113.59    5.90
  -4  -6   2  128.69    5.90
  -4  -6   2  107.89    5.70
  -4  -6   2  114.99    5.30
  -4   6   2  126.39    5.90
   4   6  -2  121.29    5.30
  -4   6   2  130.29    5.00
  -4   6   2  126.59    5.10
   4   6  -2  122.69    5.90
   3  -6  -2   16.80    1.80
  -3  -6   2   21.20    2.00
  -3  -6   2   18.50    1.60
   3  -6  -2   18.40    1.50
  -3  -6   2   22.10    1.90
  -3  -6   2   21.30    1.90
  -3  -6   2   19.20    1.70
   3  -6  -2   19.30    1.50
   3  -6  -2   15.40    1.40
  -3  -6   2   19.00    1.50
   3   6  -2   21.00    1.60
  -3   6   2   22.60    1.40
  -3   6   2   19.70    1.40
   3   6  -2   21.30    2.00
  -3   6   2   21.30    1.90
  -3   6   2   20.00    1.60
   2  -6  -2    2.40    0.80
   2  -6  -2    2.40    0.60
   2  -6  -2    3.50    0.50
  -2  -6   2    1.40    0.70
  -2  -6   2    3.00    0.90
  -2  -6   2    3.10    0.90
  -2  -6   2    2.80    0.80
   2  -6  -2    3.30    0.80
  -2  -6   2    3.50    0.70
  -2   6   2    2.40    0.60
  -2   6   2    2.50    0.50
  -2   6   2    1.60    0.80
  -2   6   2    3.00    0.80
   2   6  -2    3.40    0.90
   2   6  -2    3.20    0.90
   2   6  -2    3.30    0.60
   1  -6  -2  204.08    8.20
   1  -6  -2  224.78    7.60
  -1  -6   2  210.68    8.00
  -1  -6   2  194.28    8.30
  -1  -6   2  216.28    7.30
   1  -6  -2  213.98    8.10
   1  -6  -2  210.88    7.10
  -1  -6   2  206.88    8.10
  -1  -6   2  207.48    8.20
  -1  -6   2  197.38    7.30
  -1   6   2  217.28    8.10
   1   6  -2  223.98    8.60
   1   6  -2  203.78    8.20
  -1   6   2  203.68    7.10
  -1   6   2  205.28    7.50
  -1   6   2  223.78    8.30
   0  -6  -2   46.10    1.80
   0  -6   2   43.00    2.70
   0  -6  -2   49.40    2.30
   0  -6  -2   50.19    2.70
   0  -6   2   48.80    2.50
   0  -6   2   46.70    2.80
   0  -6  -2   47.70    2.70
   0  -6   2   50.99    2.80
   0   6   2   45.10    2.30
   0   6   2   44.90    2.70
   0   6   2   53.49    2.80
   0   6  -2   47.40    2.60
   0   6  -2   44.50    2.80
  -1  -6  -2  337.67   11.80
  -1  -6  -2  322.87   11.00
   1  -6   2  305.27   11.80
   1  -6   2  307.07   11.90
  -1  -6  -2  330.27   11.30
   1  -6   2  326.67   11.50
  -1   6  -2  316.67   11.70
  -1   6  -2  339.17   12.20
   1   6   2  317.27   11.40
   1   6   2  311.17   11.80
  -1   6  -2  323.77   11.80
  -2  -6  -2    6.30    1.10
   2  -6   2    6.40    1.20
  -2  -6  -2    7.30    0.90
  -2  -6  -2    7.10    1.10
  -2  -6  -2    6.20    0.80
   2  -6   2    3.40    0.90
   2  -6   2    6.40    1.20
  -2  -6  -2   11.10    1.20
  -2  -6  -2    8.10    1.30
   2  -6   2    7.70    1.10
  -2   6  -2    6.00    1.20
   2   6   2    5.80    1.10
  -2   6  -2    6.80    1.30
  -2   6  -2    5.10    1.10
   2   6   2    7.30    1.20
  -3  -6  -2  151.68    5.80
  -3  -6  -2  144.69    5.90
  -3  -6  -2  135.89    5.80
  -3  -6  -2  143.49    5.80
   3  -6   2  142.29    5.90
  -3  -6  -2  139.39    5.80
  -3  -6  -2  134.69    5.90
   3  -6   2  142.19    6.20
   3  -6   2  140.59    5.90
   3  -6   2  139.49    5.90
  -3   6  -2  139.89    6.00
  -3   6  -2  137.09    4.90
  -3   6  -2  136.59    6.20
  -3   6  -2  138.79    4.90
   3   6   2  153.88    6.00
   3   6   2  148.29    6.10
  -4  -6  -2  542.45   19.80
   4  -6   2  550.44   19.50
   4  -6   2  578.24   19.60
  -4  -6  -2  540.35   19.80
  -4  -6  -2  568.84   19.70
   4  -6   2  564.44   20.10
  -4  -6  -2  552.04   19.60
  -4  -6  -2  572.64   19.70
   4  -6   2  573.24   18.80
  -4   6  -2  555.84   20.00
   4   6   2  570.24   19.70
  -4   6  -2  556.14   18.80
  -4   6  -2  557.14   19.80
   5  -6   2  394.86   15.00
  -5  -6  -2  396.76   14.60
  -5  -6  -2  411.16   14.90
  -5  -6  -2  399.06   14.80
  -5  -6  -2  417.66   14.60
  -5  -6  -2  382.36   14.30
   5  -6   2  412.46   14.00
   5  -6   2  400.46   14.40
   5  -6   2  399.56   14.90
   5  -6   2  402.06   14.30
   5   6   2  390.46   14.40
  -5   6  -2  387.66   13.90
  -5   6  -2  402.26   14.80
  -5   6  -2  407.36   15.00
  -6  -6  -2    6.80    1.30
   6  -6   2    6.00    1.10
  -6  -6  -2    7.30    1.60
   6  -6   2    8.00    1.30
  -6  -6  -2    7.60    1.30
  -6  -6  -2    7.70    1.60
   6  -6   2    6.80    1.20
  -6   6  -2    5.10    1.40
  -6   6  -2    4.90    1.10
   6   6   2    6.00    1.20
  -6   6  -2    5.20    1.30
  -7  -6  -2   83.89    4.30
   7  -6   2   84.09    4.20
   7  -6   2   85.89    3.90
  -7  -6  -2   80.99    4.10
  -7  -6  -2   87.29    4.30
  -7  -6  -2   88.79    4.90
   7  -6   2   81.39    3.90
  -7  -6  -2   86.99    4.90
  -7  -6  -2   75.59    4.20
  -7   6  -2   77.09    4.20
  -7   6  -2   84.69    5.40
  -7   6  -2   81.49    4.80
   8  -6   2  181.78    7.00
  -8  -6  -2  175.78    7.30
  -8  -6  -2  182.18    8.70
  -8  -6  -2  182.18    8.60
  -8   6  -2  174.88    7.90
  -8   6  -2  198.28    8.60
  -8   6  -2  187.38    8.60
  -9  -6  -2  107.49    6.20
  -9  -6  -2  104.99    5.10
  -9  -6  -2   98.19    6.10
  -9   6  -2   96.79    5.90
  -9   6  -2   91.89    5.20
  -9   6  -2  102.39    5.80
  -9  -7   2    7.30    2.30
   9  -7  -2    5.70    2.00
  -9  -7   2    6.20    2.40
  -9   7   2    8.90    2.10
  -9   7   2    8.40    2.00
  -8  -7   2   13.30    2.40
   8  -7  -2   11.60    1.40
   8  -7  -2   12.80    2.10
  -8  -7   2    9.50    1.50
  -8  -7   2   13.80    2.70
  -8  -7   2   14.70    2.80
   8   7  -2   13.10    2.40
  -8   7   2   14.00    2.20
  -8   7   2    9.70    2.20
  -7  -7   2   13.30    2.20
  -7  -7   2   13.10    1.70
  -7  -7   2   15.30    2.70
   7  -7  -2   14.20    1.50
  -7  -7   2   13.60    2.50
   7  -7  -2   11.40    1.80
   7  -7  -2   16.10    1.60
  -7  -7   2   13.70    1.60
   7   7  -2   14.10    2.30
  -7   7   2   13.10    2.30
  -7   7   2   15.40    2.00
   6  -7  -2   63.19    3.30
  -6  -7   2   64.89    4.20
   6  -7  -2   63.39    3.60
   6  -7  -2   58.09    3.20
  -6  -7   2   59.99    4.20
  -6  -7   2   60.19    3.30
  -6  -7   2   57.49    3.40
   6  -7  -2   63.29    3.70
  -6   7   2   61.99    3.50
  -6   7   2   56.29    4.00
  -6   7   2   56.99    3.30
  -5  -7   2   49.40    3.60
  -5  -7   2   49.99    3.10
   5  -7  -2   48.00    2.90
   5  -7  -2   41.00    2.70
   5  -7  -2   48.40    2.90
   5  -7  -2   48.20    2.90
  -5  -7   2   48.50    3.60
  -5  -7   2   49.99    3.00
  -5   7   2   47.50    3.00
   5   7  -2   50.79    3.10
  -5   7   2   47.60    2.70
  -4  -7   2  130.99    5.70
  -4  -7   2  127.59    6.40
  -4  -7   2  119.29    6.00
   4  -7  -2  129.89    5.50
   4  -7  -2  126.59    5.40
  -4  -7   2  130.59    5.60
   4  -7  -2  131.99    5.70
  -4  -7   2  135.29    5.80
  -4  -7   2  136.09    7.00
   4  -7  -2  128.59    5.60
  -4  -7   2  126.19    5.60
   4   7  -2  128.39    6.20
  -4   7   2  130.99    5.30
  -4   7   2  120.69    5.20
   4   7  -2  127.69    5.60
  -3  -7   2    2.20    0.80
  -3  -7   2    1.00    0.70
   3  -7  -2    1.60    0.80
   3  -7  -2    3.30    0.80
  -3  -7   2    2.80    0.90
   3  -7  -2    1.70    0.80
   3  -7  -2    5.00    1.40
  -3  -7   2    2.30    0.90
  -3  -7   2    3.70    1.30
  -3  -7   2    3.00    1.00
  -3   7   2    4.00    0.80
  -3   7   2    2.80    1.00
  -3   7   2    2.60    0.60
   3   7  -2    1.60    1.00
  -2  -7   2   29.30    2.10
  -2  -7   2   28.30    1.70
   2  -7  -2   23.00    2.10
   2  -7  -2   30.10    1.80
  -2  -7   2   29.10    1.70
  -2  -7   2   23.90    2.10
  -2  -7   2   24.20    2.20
  -2  -7   2   31.10    2.20
  -2   7   2   28.50    1.70
  -2   7   2   29.20    2.20
   2   7  -2   23.90    2.30
   2   7  -2   35.10    2.40
  -2   7   2   23.10    2.10
  -2   7   2   32.50    1.50
   1  -7  -2  295.17    9.90
  -1  -7   2  305.17   10.10
   1  -7  -2  293.17   10.50
   1  -7  -2  319.27   11.80
  -1  -7   2  290.37   10.10
  -1  -7   2  315.07   11.90
   1  -7  -2  312.07   11.40
  -1  -7   2  299.97   11.30
  -1   7   2  288.77   11.10
   1   7  -2  275.37   11.50
  -1   7   2  300.67   10.10
  -1   7   2  292.57   11.30
   1   7  -2  294.27   11.20
  -1   7   2  289.57   10.40
   0  -7  -2   93.09    4.30
   0  -7   2   83.39    4.00
   0  -7  -2   85.49    3.70
   0  -7   2   92.79    4.40
   0   7  -2   89.69    4.20
   0   7   2   83.49    3.70
   0   7   2   87.29    4.30
   0   7   2   94.29    4.50
   0   7  -2   83.29    4.50
  -1  -7  -2   16.20    1.50
  -1  -7  -2   19.20    1.20
   1  -7   2   16.80    1.40
  -1  -7  -2   17.00    1.30
   1  -7   2   14.60    1.60
   1  -7   2   18.60    1.90
   1  -7   2   14.10    1.60
  -1  -7  -2   20.10    1.10
  -1  -7  -2   14.50    1.60
   1   7   2   15.40    1.60
   1   7   2   15.90    1.40
   1   7   2   16.70    1.70
  -1   7  -2   13.80    1.60
  -1   7  -2   22.40    1.70
   2  -7   2  623.94   21.60
   2  -7   2  636.64   21.60
   2  -7   2  629.44   21.20
  -2  -7  -2  619.44   20.90
  -2  -7  -2  588.74   21.40
  -2  -7  -2  594.64   21.10
  -2  -7  -2  633.04   21.10
   2   7   2  587.84   21.50
  -2   7  -2  605.24   21.40
   2   7   2  628.84   21.60
  -2   7  -2  624.04   22.00
  -3  -7  -2   31.20    2.10
  -3  -7  -2   29.20    2.10
   3  -7   2   29.40    2.20
   3  -7   2   29.90    2.10
  -3  -7  -2   30.90    2.10
  -3  -7  -2   33.70    2.30
   3  -7   2   31.10    2.30
  -3  -7  -2   29.30    2.00
  -3  -7  -2   29.80    2.00
   3  -7   2   25.60    2.30
   3   7   2   30.80    2.30
  -3   7  -2   30.80    2.50
   3   7   2   28.80    2.20
  -3   7  -2   28.50    1.10
  -3   7  -2   28.20    2.20
  -4  -7  -2   62.79    3.40
   4  -7   2   59.39    3.40
  -4  -7  -2   58.79    3.40
  -4  -7  -2   59.39    3.30
  -4  -7  -2   59.39    3.30
  -4  -7  -2   57.69    3.40
  -4  -7  -2   50.79    3.20
   4  -7   2   59.09    3.30
   4  -7   2   57.99    3.30
   4   7   2   54.69    3.30
  -4   7  -2   57.59    2.40
  -4   7  -2   55.39    2.40
  -4   7  -2   59.39    3.40
  -4   7  -2   61.79    3.70
  -5  -7  -2   36.70    2.70
  -5  -7  -2   36.70    2.60
  -5  -7  -2   35.80    2.60
  -5  -7  -2   38.50    2.90
   5  -7   2   34.60    2.50
  -5  -7  -2   36.30    2.50
   5  -7   2   35.40    2.50
  -5  -7  -2   29.70    2.40
  -5   7  -2   42.20    3.10
   5   7   2   37.60    2.60
  -5   7  -2   36.30    2.00
  -5   7  -2   36.80    2.70
  -6  -7  -2  289.47   11.60
  -6  -7  -2  303.47   12.00
  -6  -7  -2  317.47   11.60
   6  -7   2  293.67   11.30
  -6  -7  -2  299.57   11.90
   6  -7   2  291.27   11.20
  -6  -7  -2  300.97   11.60
  -6   7  -2  331.37   13.40
  -6   7  -2  287.57   10.90
  -7  -7  -2  161.38    7.60
  -7  -7  -2  152.98    6.80
   7  -7   2  152.18    6.60
  -7  -7  -2  162.58    7.00
  -7  -7  -2  173.88    7.00
  -7  -7  -2  158.38    7.60
   7  -7   2  150.78    6.50
  -7   7  -2  153.78    6.70
  -7   7  -2  155.68    6.60
  -7   7  -2  160.58    7.70
  -7   7  -2  151.98    7.40
  -8  -7  -2   14.90    2.80
  -8  -7  -2   20.40    2.60
   8  -7   2   17.40    1.80
  -8  -7  -2   16.20    2.00
  -8  -7  -2   19.50    2.00
  -8   7  -2   16.50    2.60
  -8   7  -2   20.00    2.50
  -8   7  -2   20.30    2.20
  -9  -7  -2    0.40    1.30
  -9  -7  -2    2.10    1.90
  -9   7  -2    3.00    1.60
  -9   7  -2    0.50    1.50
  -9   7  -2    3.30    1.80
   9  -8  -2   57.69    4.10
  -9  -8   2   51.69    5.20
  -9   8   2   50.19    4.00
  -8  -8   2    4.30    1.20
   8  -8  -2    2.10    1.20
  -8  -8   2    4.30    1.90
  -8  -8   2    5.30    2.00
   8  -8  -2    1.20    1.40
  -8   8   2    3.70    1.60
  -8   8   2    3.80    1.70
  -7  -8   2   59.19    3.60
   7  -8  -2   66.39    3.50
  -7  -8   2   61.39    4.60
  -7  -8   2   63.89    4.30
  -7  -8   2   61.49    4.60
   7  -8  -2   62.69    3.60
   7  -8  -2   64.39    4.30
  -7   8   2   62.19    4.60
  -7   8   2   59.79    3.80
   6  -8  -2    2.70    1.00
  -6  -8   2    3.20    1.20
   6  -8  -2    3.80    1.20
  -6  -8   2    2.40    1.30
  -6  -8   2    2.60    1.20
   6  -8  -2    5.10    1.30
  -6  -8   2    5.40    1.80
   6  -8  -2    4.80    1.30
  -6   8   2    6.80    1.70
  -6   8   2    4.00    1.10
   5  -8  -2   36.40    2.60
   5  -8  -2   39.10    2.60
  -5  -8   2   40.20    2.80
   5  -8  -2   42.60    2.80
   5  -8  -2   43.70    2.70
  -5  -8   2   37.60    3.80
  -5  -8   2   37.90    2.80
  -5   8   2   39.50    2.50
  -5   8   2   43.60    3.40
   4  -8  -2  222.48    9.00
  -4  -8   2  212.68    8.60
  -4  -8   2  227.68    9.90
   4  -8  -2  225.38    8.50
  -4  -8   2  238.48    8.90
  -4  -8   2  215.48    9.00
  -4  -8   2  225.18    9.50
   4  -8  -2  216.38    8.40
   4   8  -2  211.08    9.40
  -4   8   2  224.48    8.30
  -4   8   2  210.08    8.20
  -3  -8   2  293.77   11.60
  -3  -8   2  310.17   10.80
   3  -8  -2  290.77   11.30
  -3  -8   2  303.57   11.60
  -3  -8   2  313.27   10.90
   3  -8  -2  298.57   11.50
  -3  -8   2  300.17   12.30
  -3   8   2  282.27   10.50
  -3   8   2  274.17   11.70
   3   8  -2  294.07   11.70
  -2  -8   2  252.17   10.30
   2  -8  -2  241.08    8.80
  -2  -8   2  242.88    8.60
  -2  -8   2  243.48    9.70
   2  -8  -2  237.58    8.30
  -2  -8   2  237.38    8.70
   2  -8  -2  239.68    9.40
  -2  -8   2  226.28    9.80
   2  -8  -2  239.28    9.60
  -2   8   2  243.08    8.40
  -2   8   2  241.28    9.90
   2   8  -2  236.98    9.70
   2   8  -2  236.28   10.10
  -2   8   2  227.08    8.60
  -1  -8   2   12.10    1.60
   1  -8  -2   15.50    1.20
  -1  -8   2   12.30    1.60
   1  -8  -2   13.20    1.60
  -1  -8   2   14.90    1.50
  -1  -8   2   17.60    1.80
  -1  -8   2   14.30    0.90
   1  -8  -2   11.00    1.60
   1  -8  -2   12.60    0.80
   1   8  -2   18.00    1.80
  -1   8   2   15.90    1.20
  -1   8   2   16.20    1.70
   1   8  -2   10.20    1.80
  -1   8   2   11.90    1.50
   0  -8   2   15.30    1.50
   0  -8  -2   17.70    1.30
   0  -8  -2   15.20    0.90
   0  -8  -2   16.80    1.70
   0  -8   2   20.60    2.00
   0  -8  -2   15.80    1.80
   0  -8   2   15.50    1.70
   0  -8   2   16.20    1.80
   0   8  -2   17.40    1.70
   0   8   2   14.30    1.70
   0   8   2   15.50    1.70
   0   8  -2   13.90    1.70
   0   8   2   15.90    1.30
  -1  -8  -2  317.17   12.40
  -1  -8  -2  331.07   11.50
   1  -8   2  335.57   12.10
  -1  -8  -2  339.97   13.10
  -1  -8  -2  319.37   11.40
  -1  -8  -2  340.47   11.80
   1  -8   2  345.57   12.60
   1  -8   2  337.27   13.40
   1  -8   2  329.87   12.60
   1   8   2  335.87   12.60
  -1   8  -2  308.37   12.80
   1   8   2  314.67   11.80
  -1   8  -2  341.57   12.40
   1   8   2  351.06   12.80
   2  -8   2   80.09    4.00
  -2  -8  -2   85.59    3.80
  -2  -8  -2   87.29    3.80
  -2  -8  -2   78.29    3.90
  -2  -8  -2   84.59    3.90
   2  -8   2   81.09    4.40
   2  -8   2   87.99    4.50
  -2   8  -2   88.89    4.30
   2   8   2   86.69    4.50
  -2   8  -2   85.79    4.80
   2   8   2   91.19    4.60
  -3  -8  -2   61.69    3.20
  -3  -8  -2   54.39    3.20
   3  -8   2   57.29    3.20
  -3  -8  -2   60.39    3.20
   3  -8   2   52.49    3.30
   3   8   2   57.99    3.50
   3   8   2   55.39    3.50
  -3   8  -2   50.79    3.60
  -3   8  -2   58.29    3.40
  -4  -8  -2  186.88    7.70
  -4  -8  -2  197.78    7.90
   4  -8   2  185.68    7.90
  -4  -8  -2  188.88    8.20
  -4  -8  -2  193.68    8.20
  -4  -8  -2  190.98    7.70
   4  -8   2  179.58    7.80
   4   8   2  186.68    8.00
  -4   8  -2  170.78    7.70
  -4   8  -2  183.08    6.40
  -4   8  -2  203.28    8.60
  -4   8  -2  185.48    6.30
  -5  -8  -2  264.37   11.00
   5  -8   2  264.67   10.20
  -5  -8  -2  254.67   10.40
  -5  -8  -2  258.57   10.10
  -5  -8  -2  247.48   10.40
  -5  -8  -2  258.77   10.30
  -5  -8  -2  248.88   10.50
  -5   8  -2  256.57   10.90
  -5   8  -2  263.57   10.50
  -5   8  -2  254.47    9.10
  -6  -8  -2   62.69    4.60
  -6  -8  -2   73.59    4.30
  -6  -8  -2   57.39    3.70
   6  -8   2   72.79    3.90
  -6  -8  -2   68.09    4.10
  -6  -8  -2   69.89    4.10
  -6   8  -2   66.89    4.40
  -6   8  -2   66.19    3.20
  -6   8  -2   75.89    4.30
   7  -8   2   34.40    2.60
  -7  -8  -2   31.60    3.00
  -7  -8  -2   33.10    2.80
  -7  -8  -2   38.10    2.90
  -7  -8  -2   37.80    3.20
  -7   8  -2   32.10    3.00
  -7   8  -2   40.20    3.60
  -7   8  -2   36.80    2.50
  -8  -8  -2   22.50    2.70
  -8  -8  -2   15.70    2.60
  -8  -8  -2   22.80    3.00
  -8  -8  -2   21.60    2.50
   8  -8   2   20.90    2.20
  -8   8  -2   20.90    2.20
  -8   8  -2   16.50    2.80
  -8   8  -2   20.90    2.80
  -9   8  -2   53.09    5.10
  -9   8  -2   74.69    5.30
  -8  -9   2   73.39    4.10
  -8  -9   2   67.89    5.30
  -8  -9   2   61.89    5.00
   8  -9  -2   70.39    4.30
  -8  -9   2   70.99    4.80
  -8   9   2   63.59    4.30
   7  -9  -2    6.60    1.50
  -7  -9   2    4.80    1.90
  -7  -9   2    9.10    1.70
  -7  -9   2    5.50    1.90
  -7  -9   2    8.30    2.10
  -7   9   2    9.00    2.20
  -6  -9   2   40.30    3.10
  -6  -9   2   40.10    3.70
  -6  -9   2   42.10    3.60
   6  -9  -2   37.00    3.10
   6  -9  -2   36.30    2.80
  -6  -9   2   37.70    3.00
   6  -9  -2   40.20    2.80
  -6   9   2   41.30    3.50
  -6   9   2   35.90    2.70
   5  -9  -2   76.59    4.30
   5  -9  -2   74.29    3.90
  -5  -9   2   75.59    4.20
  -5  -9   2   78.39    5.20
  -5  -9   2   73.89    4.90
   5  -9  -2   72.49    3.90
  -5   9   2   76.29    4.20
  -5   9   2   83.49    3.90
  -5   9   2   73.39    4.90
  -4  -9   2    4.20    1.40
  -4  -9   2    4.10    1.50
  -4  -9   2    3.20    1.10
  -4  -9   2    4.20    1.10
   4  -9  -2    2.40    0.80
  -4  -9   2    2.10    1.00
   4  -9  -2    3.30    1.10
   4  -9  -2    3.00    0.90
   4   9  -2    2.40    1.20
  -4   9   2    4.70    1.00
  -4   9   2    3.90    0.90
  -4   9   2    3.80    1.40
  -3  -9   2   31.40    2.00
   3  -9  -2   34.10    2.00
   3  -9  -2   31.00    2.50
   3  -9  -2   30.70    2.00
  -3  -9   2   31.50    2.70
  -3  -9   2   26.20    2.00
  -3  -9   2   29.70    2.90
  -3   9   2   31.60    1.90
  -3   9   2   30.00    1.90
   3   9  -2   32.50    2.70
  -3   9   2   31.40    2.80
   2  -9  -2  245.08    8.80
  -2  -9   2  247.38   10.00
   2  -9  -2  244.38    9.90
   2  -9  -2  233.58    8.30
  -2  -9   2  241.78    9.50
  -2  -9   2  236.98    8.50
  -2  -9   2  240.28    8.60
   2   9  -2  252.17   10.50
  -2   9   2  226.18    8.40
  -2   9   2  232.18   10.00
   2   9  -2  233.68    9.80
  -2   9   2  229.68    8.60
  -1  -9   2   57.09    3.70
  -1  -9   2   56.09    2.30
   1  -9  -2   58.09    2.30
  -1  -9   2   59.09    2.40
   1  -9  -2   53.09    3.60
   1  -9  -2   59.29    2.80
  -1   9   2   55.49    2.40
   1   9  -2   53.99    3.80
   1   9  -2   55.99    3.50
  -1   9   2   61.19    3.90
  -1   9   2   54.29    2.80
   0  -9  -2   28.10    2.50
   0  -9  -2   30.00    1.40
   0  -9   2   25.90    2.40
   0  -9   2   26.80    2.10
   0   9   2   27.30    1.80
   0   9   2   26.60    2.40
   0   9  -2   27.70    2.30
   0   9  -2   29.00    2.70
   0   9   2   23.20    2.40
  -1  -9  -2   64.19    2.70
  -1  -9  -2   59.09    2.80
  -1  -9  -2   59.09    3.10
   1  -9   2   61.89    3.30
  -1  -9  -2   58.09    3.00
   1  -9   2   63.39    3.90
  -1   9  -2   61.69    3.50
   1   9   2   53.09    3.60
   1   9   2   60.39    3.80
  -1   9  -2   68.69    4.10
   2  -9   2   18.20    2.10
  -2  -9  -2   21.50    2.10
  -2  -9  -2   21.20    1.50
  -2  -9  -2   21.30    1.60
  -2  -9  -2   19.60    1.70
   2  -9   2   19.90    1.80
  -2  -9  -2   22.00    1.70
   2   9   2   19.70    2.10
  -2   9  -2   19.40    1.90
   2   9   2   18.00    2.00
  -2   9  -2   20.00    2.20
   3  -9   2  159.18    6.90
  -3  -9  -2  164.38    7.00
   3  -9   2  164.28    7.30
  -3  -9  -2  164.68    7.60
  -3  -9  -2  175.58    7.30
  -3  -9  -2  162.58    6.70
  -3  -9  -2  164.88    6.80
  -3  -9  -2  160.68    6.70
   3   9   2  143.99    7.20
  -3   9  -2  164.98    7.10
  -3   9  -2  162.98    7.80
   3   9   2  161.38    7.40
  -4  -9  -2   95.29    4.60
  -4  -9  -2   94.19    5.20
  -4  -9  -2   80.19    4.90
  -4  -9  -2   97.79    5.70
   4  -9   2   94.29    4.90
  -4  -9  -2   90.79    4.50
  -4   9  -2   88.29    5.30
  -4   9  -2   85.69    4.70
  -5  -9  -2   12.80    2.00
  -5  -9  -2   14.20    1.80
  -5  -9  -2   11.40    2.00
  -5  -9  -2   12.60    2.10
   5  -9   2   14.50    2.20
  -5   9  -2   13.40    1.80
  -5   9  -2   12.60    0.90
  -5   9  -2   12.50    2.20
  -5   9  -2   12.40    0.80
  -6  -9  -2  157.78    7.30
  -6  -9  -2  164.08    7.40
  -6  -9  -2  157.48    7.40
  -6  -9  -2  153.38    7.30
  -6   9  -2  159.38    7.90
  -6   9  -2  147.29    5.80
  -6   9  -2  153.38    7.40
  -6   9  -2  154.98    5.80
  -7  -9  -2   49.50    3.60
  -7  -9  -2   49.10    3.70
  -7  -9  -2   47.50    3.70
  -7  -9  -2   48.50    3.60
  -7   9  -2   48.30    2.70
  -7   9  -2   49.20    3.90
  -7   9  -2   50.49    4.10
   8  -9   2    3.80    1.70
  -8  -9  -2    3.20    1.80
  -8  -9  -2    2.60    1.50
  -8  -9  -2    2.50    1.60
  -8   9  -2    0.30    1.70
  -7 -10   2   21.30    2.60
  -7 -10   2   24.40    3.20
   7 -10  -2   24.00    2.60
  -7 -10   2   19.80    3.40
  -7 -10   2   23.00    2.70
  -7  10   2   29.00    3.00
  -6 -10   2    1.90    1.10
   6 -10  -2   -0.70    1.00
  -6 -10   2   -0.90    1.20
  -6 -10   2    1.60    1.20
   6 -10  -2    1.60    1.20
  -6 -10   2    0.70    1.30
  -6  10   2   -0.40    1.40
  -6  10   2   -1.40    0.90
  -5 -10   2   57.89    4.00
   5 -10  -2   57.49    3.20
  -5 -10   2   54.49    3.40
   5 -10  -2   53.49    3.20
  -5 -10   2   56.19    4.50
  -5 -10   2   58.09    4.20
   5 -10  -2   54.29    3.70
  -5  10   2   64.69    4.50
  -5  10   2   59.39    3.20
  -4 -10   2    9.10    1.60
   4 -10  -2    6.90    1.20
  -4 -10   2    9.40    1.40
  -4 -10   2    8.50    2.20
  -4 -10   2   10.00    2.00
   4 -10  -2    8.20    1.30
   4 -10  -2    7.50    1.70
  -4 -10   2    9.20    1.90
  -4  10   2    5.90    1.20
  -4  10   2    9.20    2.00
  -4  10   2    9.00    1.30
  -3 -10   2   46.60    2.70
   3 -10  -2   42.70    2.50
  -3 -10   2   45.00    2.50
  -3 -10   2   48.10    4.00
   3 -10  -2   48.50    2.60
   3 -10  -2   47.20    3.40
  -3 -10   2   45.90    3.40
  -3  10   2   44.20    2.40
  -3  10   2   43.00    3.50
   3  10  -2   51.19    3.50
  -3  10   2   40.10    2.40
  -2 -10   2   21.60    1.50
  -2 -10   2   24.50    2.50
   2 -10  -2   16.50    2.10
   2 -10  -2   20.90    1.30
  -2 -10   2   21.30    1.40
  -2  10   2   19.00    2.30
  -2  10   2   23.30    1.40
   2  10  -2   21.00    2.40
   2  10  -2   23.80    2.40
  -2  10   2   21.20    1.60
  -1 -10   2    6.90    1.70
  -1 -10   2    6.50    0.60
  -1 -10   2    7.30    0.70
   1 -10  -2    5.10    1.40
  -1 -10   2    8.70    1.40
   1 -10  -2    5.40    0.70
  -1  10   2    6.20    1.50
   1  10  -2    8.40    1.70
   1  10  -2    5.80    1.70
  -1  10   2    8.40    1.10
  -1  10   2    7.60    0.80
   0 -10  -2    3.60    0.60
   0 -10   2    2.70    1.20
   0 -10  -2    3.50    1.30
   0 -10   2    3.20    1.00
   0 -10  -2    3.20    0.60
   0 -10  -2    3.30    0.80
   0  10  -2    3.20    1.40
   0  10   2    4.90    1.00
   0  10   2    3.80    1.40
   0  10  -2    4.00    1.30
  -1 -10  -2  137.69    5.70
  -1 -10  -2  135.69    5.40
  -1 -10  -2  141.69    6.90
  -1 -10  -2  139.39    5.80
   1 -10   2  149.29    6.90
   1 -10   2  129.69    6.00
  -1  10  -2  135.59    6.40
  -1  10  -2  134.49    7.10
   1  10   2  156.88    7.10
   2 -10   2   25.00    2.40
  -2 -10  -2   20.20    1.60
  -2 -10  -2   17.50    1.80
  -2 -10  -2   23.80    2.40
  -2 -10  -2   19.60    1.80
   2 -10   2   19.70    1.80
  -2 -10  -2   19.20    1.60
  -2  10  -2   18.60    2.00
  -2  10  -2   19.50    2.40
   2  10   2   19.40    2.30
  -3 -10  -2  156.28    6.40
  -3 -10  -2  151.58    7.40
  -3 -10  -2  142.79    6.30
  -3 -10  -2  150.18    6.50
   3 -10   2  163.98    7.30
   3  10   2  153.58    7.40
  -3  10  -2  157.48    7.70
  -3  10  -2  146.29    6.80
  -4 -10  -2    0.20    1.00
   4 -10   2    0.50    1.10
  -4 -10  -2    2.30    1.20
  -4 -10  -2    1.20    0.90
  -4 -10  -2    1.50    0.90
  -4 -10  -2    1.40    1.10
  -4  10  -2    2.00    1.10
  -4  10  -2   -0.60    0.90
   5 -10   2   62.29    4.00
  -5 -10  -2   69.69    4.00
  -5 -10  -2   61.59    4.20
  -5 -10  -2   68.79    4.40
  -5 -10  -2   60.59    3.80
  -5  10  -2   62.39    4.00
  -5  10  -2   62.29    4.60
   6 -10   2    8.00    1.70
  -6 -10  -2   10.10    2.00
  -6 -10  -2    5.10    1.50
  -6 -10  -2    7.40    1.80
  -6 -10  -2    5.00    1.80
  -6  10  -2    8.90    1.90
  -6  10  -2    7.00    1.80
  -7 -10  -2   53.39    4.10
  -7 -10  -2   57.69    4.30
  -7 -10  -2   55.59    4.10
   7 -10   2   54.39    3.80
  -7 -10  -2   52.29    3.80
  -7  10  -2   54.19    4.00
  -7  10  -2   57.89    4.70
  -7 -11   2    1.10    1.70
  -7 -11   2   -1.00    1.70
  -7 -11   2    1.70    1.80
   7 -11  -2    1.70    1.70
   6 -11  -2   26.70    2.40
  -6 -11   2   28.90    3.00
  -6 -11   2   24.70    3.10
  -6 -11   2   30.60    2.70
   6 -11  -2   29.10    2.90
  -6  11   2   31.00    2.60
  -6  11   2   28.70    3.90
  -5 -11   2   12.50    2.70
   5 -11  -2   11.10    2.10
  -5 -11   2   15.10    2.50
  -5 -11   2   10.80    2.30
   5 -11  -2   10.40    1.60
  -5  11   2   11.20    2.50
  -5  11   2    7.10    1.40
  -4 -11   2  105.49    6.10
   4 -11  -2  113.09    6.00
  -4 -11   2  109.59    6.20
   4 -11  -2  112.89    4.80
  -4 -11   2  103.29    5.20
  -4 -11   2  112.69    5.10
  -4 -11   2  103.69    6.70
   4 -11  -2  110.49    4.80
  -4  11   2  118.69    6.70
  -4  11   2  112.99    5.00
  -4  11   2  109.79    4.70
  -3 -11   2    0.30    1.30
   3 -11  -2   -0.10    1.00
  -3 -11   2   -0.90    1.00
   3 -11  -2    0.20    0.70
  -3 -11   2    1.80    0.70
  -3 -11   2    1.60    0.80
  -3  11   2    1.10    0.80
   3  11  -2    0.70    1.40
  -3  11   2   -0.50    1.00
  -3  11   2    0.60    0.70
   2 -11  -2   25.60    1.40
  -2 -11   2   24.50    2.60
   2 -11  -2   20.60    2.50
  -2 -11   2   23.90    1.50
  -2 -11   2   21.40    1.60
  -2  11   2   25.80    1.80
  -2  11   2   24.80    1.40
   2  11  -2   27.30    2.70
   2  11  -2   23.00    2.80
  -2  11   2   25.30    2.80
  -1 -11   2    3.20    1.20
   1 -11  -2    3.30    0.50
   1 -11  -2    1.70    0.70
   1 -11  -2    1.20    1.10
  -1  11   2    3.70    0.90
  -1  11   2    4.00    1.50
   1  11  -2    3.70    1.30
   1  11  -2    2.20    1.30
   0 -11  -2   10.80    0.90
   0 -11  -2   11.50    2.20
   0 -11  -2    9.90    1.20
   0 -11  -2   11.10    0.90
   0 -11  -2    8.20    1.30
   0 -11   2   11.10    1.70
   0 -11   2   13.10    2.20
   0  11  -2    8.70    1.70
   0  11  -2   11.90    2.40
   0  11   2   12.80    2.30
  -1 -11  -2   36.00    2.30
  -1 -11  -2   36.30    3.00
  -1 -11  -2   35.30    2.00
   1 -11   2   38.40    2.90
  -1 -11  -2   34.20    2.60
   1 -11   2   39.60    3.10
   1  11   2   38.90    3.30
  -1  11  -2   35.50    2.90
  -1  11  -2   33.60    3.20
   2 -11   2  161.98    7.60
  -2 -11  -2  149.99    7.60
  -2 -11  -2  143.39    5.90
  -2 -11  -2  152.18    6.60
  -2 -11  -2  146.79    6.10
  -2 -11  -2  161.58    6.50
  -2  11  -2  160.18    7.10
   2  11   2  155.68    7.70
  -2  11  -2  152.48    7.90
  -3 -11  -2    2.40    0.90
  -3 -11  -2    2.20    1.30
  -3 -11  -2    1.30    0.90
  -3 -11  -2   -0.90    0.70
   3 -11   2    1.10    1.00
  -3  11  -2    0.80    1.20
   3  11   2   -0.80    1.00
  -3  11  -2    1.60    1.10
  -4 -11  -2    7.70    2.00
   4 -11   2    3.40    1.50
  -4 -11  -2    9.10    1.60
  -4 -11  -2    7.70    1.50
  -4 -11  -2    9.10    1.50
  -4 -11  -2    8.70    1.90
  -4  11  -2    5.00    1.60
  -5 -11  -2    1.20    1.00
   5 -11   2   -2.30    1.00
  -5 -11  -2    0.00    1.00
  -5 -11  -2   -0.20    1.40
  -5 -11  -2    0.40    1.20
  -5  11  -2    1.00    1.00
  -6 -11  -2  113.79    6.30
  -6 -11  -2  114.99    6.10
  -6 -11  -2  111.69    6.40
  -6 -11  -2  120.79    6.70
   6 -11   2  118.39    6.30
  -6  11  -2  121.99    6.40
  -6  11  -2  131.79    7.40
  -7 -11  -2    2.60    1.70
   7 -11   2    5.70    1.80
  -7 -11  -2    4.80    2.00
  -7 -11  -2    3.10    1.80
  -7  11  -2    2.80    1.80
  -6 -12   2    6.60    2.60
   6 -12  -2    2.70    2.00
  -6 -12   2    5.90    2.10
  -6 -12   2    3.00    1.60
  -6 -12   2    4.80    2.20
   5 -12  -2    4.90    1.70
  -5 -12   2    8.70    2.60
  -5 -12   2    8.40    1.60
  -5 -12   2    8.20    2.10
  -5 -12   2    7.20    2.10
   4 -12  -2   23.20    2.50
  -4 -12   2   20.20    2.50
   4 -12  -2   19.20    2.90
  -4 -12   2   19.50    1.90
  -4 -12   2   22.20    4.20
  -4 -12   2   23.00    2.90
  -4  12   2   23.50    3.20
  -4  12   2   19.70    2.60
   3 -12  -2  196.88    9.10
  -3 -12   2  185.48    9.00
  -3 -12   2  185.88    9.70
  -3 -12   2  175.58    7.10
   3  12  -2  166.18    8.50
  -3  12   2  198.38    6.80
  -2 -12   2    0.20    0.50
  -2 -12   2    0.50    1.20
   2 -12  -2    0.50    1.20
   2 -12  -2   -0.10    0.40
  -2  12   2    0.60    0.90
   2  12  -2    0.60    1.20
  -2  12   2    1.50    1.20
   2  12  -2   -1.00    1.20
   1 -12  -2    2.40    0.30
   1 -12  -2    2.50    0.90
  -1 -12   2    1.70    1.30
   1 -12  -2    3.70    0.90
   1 -12  -2    0.40    1.20
   1  12  -2    3.60    1.40
  -1  12   2    3.80    1.70
   1  12  -2    2.70    1.30
   0 -12  -2   73.39    2.90
   0 -12  -2   74.19    3.60
   0 -12  -2   76.59    2.90
   0 -12  -2   78.99    5.10
   0 -12   2   77.79    5.10
   0 -12  -2   71.19    3.60
   0  12  -2   77.79    5.40
   0  12   2   77.79    5.10
   0  12  -2   73.19    4.50
   1 -12   2   36.40    3.30
  -1 -12  -2   31.80    3.10
  -1 -12  -2   33.60    2.40
  -1 -12  -2   31.70    2.20
  -1 -12  -2   30.00    1.80
  -1  12  -2   27.40    2.50
  -1  12  -2   32.40    3.40
   1  12   2   27.40    3.10
  -2 -12  -2   -1.10    1.10
  -2 -12  -2    1.10    0.80
   2 -12   2    0.90    1.10
  -2 -12  -2    0.90    0.80
   2  12   2    0.40    1.20
  -2  12  -2   -0.50    1.10
  -2  12  -2   -0.30    1.30
  -3 -12  -2    7.20    1.90
  -3 -12  -2    7.90    1.40
   3 -12   2    8.10    1.90
  -3 -12  -2    8.10    1.40
  -3  12  -2   16.70    2.40
   3  12   2   10.00    2.20
   4 -12   2    2.40    1.60
  -4 -12  -2    3.80    2.00
  -4 -12  -2    1.50    1.10
  -4 -12  -2    1.80    1.10
  -4  12  -2    1.50    1.50
  -4  12  -2    3.20    1.30
  -5 -12  -2   70.49    5.00
  -5 -12  -2   73.49    4.40
  -5 -12  -2   68.59    5.10
  -5 -12  -2   74.99    4.80
  -5  12  -2   66.69    4.50
   6 -12   2    1.40    1.70
  -6 -12  -2   -1.10    1.40
  -6 -12  -2    2.30    1.90
  -6 -12  -2   -0.40    1.60
  -6 -12  -2    2.00    1.70
  -6  12  -2    0.00    1.60
  -4 -13   2   77.29    6.20
   4 -13  -2   76.09    5.20
  -4 -13   2   78.29    5.30
  -4 -13   2   82.89    6.40
  -3 -13   2   10.10    2.10
  -3 -13   2   12.30    2.50
  -3 -13   2    9.70    2.70
   3 -13  -2   11.80    2.50
  -3  13   2    5.50    2.00
   2 -13  -2  131.49    7.30
  -2 -13   2  132.59    7.40
  -2  13   2  133.99    7.70
   2  13  -2  127.09    6.80
   2  13  -2  139.29    8.00
   1 -13  -2   22.50    3.40
  -1 -13   2   21.80    3.20
   1  13  -2   27.10    3.30
  -1  13   2   26.20    4.20
   1  13  -2   29.30    3.30
   0 -13  -2  189.48    9.30
   0 -13   2  172.98    9.10
   0 -13  -2  184.18    7.30
   0  13   2  190.28    9.70
   0  13  -2  199.58    9.20
   0  13  -2  187.58    9.80
  -1 -13  -2   -0.20    1.20
  -1 -13  -2    1.60    0.90
   1 -13   2    1.50    1.30
   1  13   2    0.70    1.40
  -1  13  -2    0.50    1.30
  -1  13  -2   -0.80    1.40
   2 -13   2   90.89    5.90
  -2 -13  -2   92.59    6.00
  -2 -13  -2   99.49    4.60
  -2  13  -2   87.29    6.20
   2  13   2   92.39    6.00
   3 -13   2   29.70    3.30
  -3 -13  -2   39.50    2.80
  -3 -13  -2   38.40    3.80
  -3  13  -2   32.20    3.10
   3  13   2   28.60    3.40
   4 -13   2   -1.10    1.50
  -4 -13  -2    4.10    1.40
  -4 -13  -2    5.30    2.10
  -4  13  -2    2.50    1.80
   2  14  -2   44.20    4.00
   1  14  -2    7.30    2.20
   0  14   2    2.30    1.90
   0  14  -2    1.10    1.80
   1  14   2   75.49    5.90
  -1  14  -2   94.99    5.40
  -2  14  -2    2.00    2.10
   2  14   2    2.90    1.90
 -10   0   3   -0.70    1.50
 -10   0   3   -0.80    1.40
  10   0  -3    1.30    1.60
   9   0  -3   50.59    4.00
  -9   0   3   50.49    4.00
  -9   0   3   42.90    3.80
   8   0  -3   -0.30    1.00
  -8   0   3    0.10    1.10
  -8   0   3    0.10    1.10
  -7   0   3  295.17   12.00
  -7   0   3  295.97   12.00
  -6   0   3   -0.50    0.80
  -6   0   3    0.00    0.90
   6   0  -3   -0.10    0.50
   6   0  -3   -0.50    0.50
  -6   0   3   -0.40    0.70
   5   0  -3 1128.49   39.00
  -5   0   3 1141.69   38.80
  -5   0   3 1157.68   38.90
   5   0  -3 1172.78   38.80
  -5   0   3 1128.69   38.90
  -4   0   3   -0.10    0.50
   4   0  -3    0.20    0.20
   4   0  -3    0.70    0.60
   4   0  -3   -0.60    0.40
  -4   0   3    0.30    0.50
  -4   0   3    0.50    0.60
  -4   0   3   -0.40    0.30
  -3   0   3  702.73   23.70
  -3   0   3  684.13   23.50
  -3   0   3  709.33   23.80
  -3   0   3  698.43   23.80
   3   0  -3  694.73   23.90
   2   0  -3   -0.10    0.30
  -2   0   3    0.30    0.20
  -2   0   3   -0.10    0.20
  -2   0   3    0.20    0.30
   2   0  -3   -0.30    0.20
   2   0  -3    1.00    0.40
  -2   0   3    0.20    0.30
   2   0  -3    0.00    0.30
  -1   0   3  176.78    6.00
   1   0  -3  160.28    5.90
  -1   0   3  176.78    6.10
   1   0  -3  161.08    6.00
  -1   0   3  163.88    6.20
   1   0  -3  166.38    6.20
  -1   0   3  164.38    6.00
   0   0   3    1.20    0.30
   0   0   3    2.00    0.40
   0   0  -3    2.10    0.40
   0   0  -3    1.80    0.40
   0   0   3    1.50    0.30
   0   0   3    1.40    0.30
   0   0  -3    1.90    0.40
   0   0  -3    1.80    0.40
   1   0   3   96.99    3.50
   1   0   3   99.39    3.80
   1   0   3  101.09    3.50
  -1   0  -3   96.39    3.80
  -1   0  -3   98.39    3.80
  -1   0  -3   97.09    3.70
   1   0   3   93.49    3.70
   1   0   3   97.09    3.70
  -2   0  -3   -0.10    0.10
  -2   0  -3    0.30    0.20
  -2   0  -3   -0.10    0.30
   2   0   3    0.00    0.20
   2   0   3    0.80    0.20
   2   0   3    0.60    0.30
  -2   0  -3   -0.10    0.20
   3   0   3  134.99    5.40
  -3   0  -3  138.69    5.30
  -3   0  -3  132.29    5.00
   3   0   3  135.19    5.10
  -3   0  -3  133.59    5.20
   3   0   3  131.69    4.70
  -3   0  -3  137.79    5.40
  -4   0  -3    0.30    0.50
   4   0   3    0.60    0.50
  -4   0  -3    0.20    0.20
  -4   0  -3   -0.30    0.40
  -4   0  -3   -0.10    0.40
   4   0   3    0.60    0.30
  -4   0  -3    2.80    0.80
   4   0   3    0.00    0.30
  -5   0  -3  437.56   15.00
  -5   0  -3  413.36   14.80
  -5   0  -3  410.36   14.90
   5   0   3  420.26   14.10
   5   0   3  405.96   14.00
  -5   0  -3  392.86   13.90
  -6   0  -3    0.90    0.80
  -6   0  -3   -0.20    0.70
  -6   0  -3    0.40    0.40
   6   0   3   -0.30    0.40
  -6   0  -3    0.40    0.70
   6   0   3    0.40    0.50
  -7   0  -3  224.58   10.10
  -7   0  -3  228.38    9.30
  -7   0  -3  213.38    8.30
   7   0   3  225.98    7.90
  -7   0  -3  226.68    7.90
   7   0   3  221.48    8.60
  -8   0  -3   -0.20    0.60
  -8   0  -3   -0.50    0.90
   8   0   3    0.00    0.30
  -8   0  -3    0.40    0.30
   8   0   3   -0.90    0.80
  -8   0  -3   -0.10    0.90
  -9   0  -3  295.77   12.50
  -9   0  -3  285.47   12.10
 -10   0  -3    2.30    1.00
 -10   0  -3    0.30    1.30
 -10   0  -3    0.90    1.50
 -10  -1   3    4.70    2.10
  10  -1  -3    5.50    1.90
 -10  -1   3    4.30    2.00
 -10   1   3    2.30    1.70
  10   1  -3    3.40    2.10
  -9  -1   3    1.50    1.40
  -9  -1   3    1.10    1.20
   9  -1  -3    1.90    1.30
  -9   1   3    2.70    1.60
  -9   1   3    4.90    1.80
   9   1  -3    3.20    1.50
  -8  -1   3  335.67   13.60
  -8  -1   3  342.77   13.80
   8   1  -3  323.77   13.50
  -8   1   3  345.17   13.70
  -8   1   3  329.07   13.50
   7  -1  -3  109.29    6.20
  -7  -1   3  107.79    5.70
  -7   1   3  108.29    5.80
  -7   1   3  119.79    5.80
   6  -1  -3  175.58    7.70
   6  -1  -3  169.48    7.90
  -6  -1   3  177.88    7.80
  -6  -1   3  169.08    7.80
   6   1  -3  194.48    7.90
  -6   1   3  175.58    7.80
  -6   1   3  186.08    7.80
   6   1  -3  170.08    7.90
  -6   1   3  187.28    8.00
  -5  -1   3    1.30    0.70
   5  -1  -3    1.30    0.80
  -5  -1   3    4.30    1.10
   5  -1  -3    1.40    0.60
  -5  -1   3    1.70    0.90
  -5   1   3    2.00    0.70
   5   1  -3    1.70    0.70
  -5   1   3    4.70    1.00
  -5   1   3    2.60    0.90
   5   1  -3    0.70    0.70
  -4  -1   3  396.76   13.70
  -4  -1   3  410.36   14.90
   4  -1  -3  397.96   14.90
  -4  -1   3  409.26   14.90
   4  -1  -3  395.56   13.60
   4  -1  -3  414.16   14.70
  -4  -1   3  433.26   15.00
  -4  -1   3  427.46   14.60
   4   1  -3  415.96   13.80
  -4   1   3  401.26   14.50
  -4   1   3  414.56   14.80
   4   1  -3  403.16   14.70
  -4   1   3  417.66   14.70
  -4   1   3  416.66   13.70
  -4   1   3  422.96   14.80
   4   1  -3  408.66   15.00
  -3  -1   3   25.20    1.30
  -3  -1   3   33.30    2.00
   3  -1  -3   23.30    1.30
   3  -1  -3   25.30    1.80
  -3  -1   3   26.10    1.70
  -3  -1   3   27.50    1.90
   3   1  -3   28.60    1.80
  -3   1   3   29.40    1.90
  -3   1   3   29.80    1.80
  -3   1   3   29.10    1.40
  -3   1   3   32.00    1.80
   3   1  -3   27.70    1.90
  -3   1   3   28.70    1.80
   3   1  -3   25.80    1.40
   3   1  -3   22.90    1.80
  -2  -1   3  591.24   20.70
   2  -1  -3  639.14   20.80
  -2   1   3  596.04   20.40
   2   1  -3  612.54   20.90
  -1  -1   3   13.80    1.10
   1  -1  -3   11.40    0.90
   1  -1  -3   13.40    0.90
  -1  -1   3   14.00    1.00
   1  -1  -3   15.00    1.00
   1  -1  -3   14.50    1.00
  -1  -1   3   13.30    0.90
  -1  -1   3   15.40    1.00
   1   1  -3   14.70    0.90
  -1   1   3   13.50    0.90
   1   1  -3   13.10    0.90
  -1   1   3   13.90    0.90
   1   1  -3   14.70    1.10
  -1   1   3   11.50    0.80
  -1   1   3   12.30    1.00
   1   1  -3   13.50    1.10
   0  -1  -3 2168.38   86.89
   0  -1   3 2156.28   86.19
   0   1   3 2198.78   87.19
   0   1  -3 2127.69   85.89
  -1  -1  -3    0.20    0.10
   1  -1   3    0.10    0.20
   1  -1   3    0.50    0.20
   1  -1   3    0.60    0.30
  -1  -1  -3    0.20    0.20
  -1  -1  -3    0.80    0.30
   1  -1   3   -0.20    0.20
  -1  -1  -3    0.20    0.20
  -1   1  -3    0.30    0.30
   1   1   3    0.30    0.20
   1   1   3    0.20    0.20
  -1   1  -3    0.20    0.20
  -1   1  -3   -0.20    0.20
   1   1   3    0.60    0.30
   1   1   3    0.20    0.20
  -1   1  -3    0.50    0.30
   2  -1   3  284.47   10.30
  -2  -1  -3  290.67   10.10
  -2  -1  -3  292.97   10.10
   2  -1   3  292.27   10.10
  -2  -1  -3  285.77   10.20
   2  -1   3  296.97   10.10
  -2   1  -3  284.07   10.00
  -2   1  -3  298.57    9.90
   2   1   3  288.97   10.20
   2   1   3  294.17   10.20
  -2   1  -3  296.87   10.10
  -3  -1  -3  303.07   10.90
   3  -1   3  316.47   10.70
  -3  -1  -3  303.57   11.00
  -3  -1  -3  297.97   11.00
   3  -1   3  308.27   11.10
   3  -1   3  315.17   10.50
  -3  -1  -3  313.67   11.00
  -3   1  -3  311.07   10.70
  -3   1  -3  301.97   10.80
  -3   1  -3  315.37   11.10
  -3   1  -3  307.17   10.80
  -3   1  -3  305.17   10.50
   3   1   3  308.87   10.70
   3   1   3  302.07   11.00
  -4  -1  -3 1443.66   70.39
   4  -1   3 1546.75   76.09
  -4   1  -3 1466.25   75.49
   4   1   3 1453.35   69.89
   5  -1   3   99.99    4.00
  -5  -1  -3   96.69    4.00
  -5  -1  -3  101.39    4.60
  -5  -1  -3   99.29    4.70
   5  -1   3   95.59    4.70
  -5   1  -3   95.29    4.20
   5   1   3   99.79    3.90
  -5   1  -3   97.69    4.50
  -5   1  -3   99.89    4.70
   5   1   3   93.19    3.90
  -5   1  -3   93.49    4.00
  -5   1  -3  104.29    4.50
  -6  -1  -3  546.35   19.10
   6  -1   3  543.85   17.80
  -6  -1  -3  521.45   17.80
   6  -1   3  517.55   18.20
  -6  -1  -3  515.55   18.90
   6   1   3  526.35   18.00
  -6   1  -3  523.15   19.00
  -6   1  -3  497.85   18.70
   6   1   3  523.25   17.80
  -6   1  -3  534.85   18.90
  -6   1  -3  539.85   18.10
  -7  -1  -3  320.57   12.70
   7  -1   3  304.77   10.10
  -7  -1  -3  295.17   10.50
   7   1   3  278.17   10.70
  -7   1  -3  280.37   11.40
  -7   1  -3  282.17   11.70
  -7   1  -3  281.57   10.10
   7   1   3  296.17   10.20
   8  -1   3   23.30    2.30
  -8  -1  -3   28.10    2.60
  -8  -1  -3   25.80    1.40
   8  -1   3   27.10    1.20
  -8  -1  -3   25.00    2.60
  -8   1  -3   26.00    2.60
   8   1   3   29.90    1.40
  -8   1  -3   27.20    2.10
  -8   1  -3   24.20    2.40
   8   1   3   26.30    2.20
   9  -1   3   32.10    3.00
  -9  -1  -3   32.30    2.30
  -9  -1  -3   34.90    3.20
  -9  -1  -3   34.40    3.30
  -9   1  -3   32.70    3.30
  -9   1  -3   33.20    3.00
   9   1   3   37.40    2.90
  -9   1  -3   32.20    2.40
 -10  -1  -3   69.79    5.00
 -10   1  -3   84.29    4.30
 -10   1  -3   68.39    4.90
 -10  -2   3    3.70    1.80
  10  -2  -3    5.50    2.00
 -10   2   3    4.50    2.00
 -10   2   3    2.50    1.80
   9  -2  -3   13.40    2.50
  -9  -2   3   11.10    2.30
  -9  -2   3   15.30    2.60
   9   2  -3   11.60    2.30
  -9   2   3   10.10    2.10
  -9   2   3   12.60    2.40
  -8  -2   3    1.30    1.00
  -8  -2   3    2.00    1.30
   8  -2  -3    2.40    1.30
  -8   2   3    2.30    1.20
  -8   2   3    3.80    1.40
   8   2  -3    2.40    1.20
  -7  -2   3  355.96   13.90
  -7  -2   3  354.06   14.10
   7  -2  -3  371.96   14.70
  -7   2   3  342.27   13.60
  -7   2   3  362.36   14.00
   7   2  -3  339.87   13.80
  -6  -2   3   37.50    1.50
   6  -2  -3   38.40    2.80
  -6  -2   3   35.80    2.80
  -6  -2   3   37.20    3.00
   6   2  -3   34.50    2.70
  -6   2   3   37.70    2.70
   6   2  -3   34.30    2.80
  -6   2   3   37.20    2.90
  -6   2   3   37.40    2.90
  -5  -2   3   29.20    2.40
  -5  -2   3   32.20    1.50
  -5  -2   3   26.40    2.30
   5  -2  -3   26.40    1.30
  -5  -2   3   30.30    2.50
   5  -2  -3   31.20    2.50
  -5  -2   3   30.20    2.20
   5  -2  -3   31.80    2.30
  -5  -2   3   26.50    1.40
  -5   2   3   35.80    2.60
  -5   2   3   30.60    2.30
  -5   2   3   31.00    1.40
   5   2  -3   28.00    2.20
  -5   2   3   31.00    2.20
  -5   2   3   26.20    2.30
  -4  -2   3  174.08    6.80
  -4  -2   3  157.98    7.10
   4  -2  -3  170.58    6.90
   4  -2  -3  170.18    7.10
  -4  -2   3  167.28    7.20
   4  -2  -3  174.48    6.00
  -4  -2   3  170.88    7.20
  -4  -2   3  170.98    6.10
   4   2  -3  179.88    7.00
  -4   2   3  171.08    6.90
  -4   2   3  168.48    6.70
  -4   2   3  165.38    6.00
   4   2  -3  165.28    7.20
  -4   2   3  170.58    6.80
   4   2  -3  166.68    6.10
  -4   2   3  177.18    7.10
  -3  -2   3   37.80    2.40
   3  -2  -3   38.10    2.20
  -3  -2   3   39.20    2.20
  -3  -2   3   38.80    2.50
   3  -2  -3   34.30    2.30
  -3   2   3   44.90    2.30
   3   2  -3   41.00    2.50
   3   2  -3   39.30    1.90
  -3   2   3   37.80    1.80
  -3   2   3   38.90    2.10
   3   2  -3   39.50    2.50
  -3   2   3   42.60    2.50
   3   2  -3   39.10    2.20
  -3   2   3   36.20    2.30
  -2  -2   3   25.40    1.80
  -2  -2   3   20.50    1.30
  -2   2   3   25.10    1.40
  -2   2   3   24.80    1.50
  -2   2   3   18.40    1.50
  -2   2   3   21.90    1.30
  -1  -2   3 1219.58   55.69
   1  -2  -3 1251.07   59.79
  -1   2   3 1294.97   67.39
   0  -2  -3    2.20    0.40
   0  -2   3    2.00    0.30
   0  -2   3    2.10    0.50
   0  -2  -3    2.40    0.50
   0  -2  -3    2.40    0.50
   0  -2   3    1.90    0.50
   0  -2   3    1.80    0.50
   0  -2  -3    2.00    0.30
   0  -2   3    2.10    0.50
   0   2  -3    2.00    0.40
   0   2   3    2.40    0.50
   0   2  -3    1.60    0.40
   0   2   3    1.80    0.40
   0   2  -3    2.00    0.50
   0   2  -3    2.40    0.50
   0   2   3    1.60    0.50
   0   2   3    1.50    0.30
   1  -2   3 2147.19   88.79
   1   2   3 2188.98   86.79
  -1   2  -3 2148.69   89.09
   2  -2   3  399.16   13.90
  -2  -2  -3  417.96   13.80
  -2  -2  -3  395.56   13.80
   2  -2   3  397.56   13.60
  -2  -2  -3  408.56   13.70
   2  -2   3  407.26   13.80
  -2  -2  -3  413.76   13.10
  -2   2  -3  394.56   13.50
   2   2   3  404.06   13.90
  -2   2  -3  403.46   13.70
  -2   2  -3  400.86   14.00
  -2   2  -3  394.66   13.50
   2   2   3  380.16   13.70
  -3  -2  -3  217.78    8.20
   3  -2   3  225.48    7.90
  -3  -2  -3  217.48    8.20
   3  -2   3  225.38    7.90
   3  -2   3  207.48    8.20
  -3  -2  -3  209.08    7.90
  -3  -2  -3  224.18    8.10
   3   2   3  219.78    8.20
  -3   2  -3  220.28    7.90
  -3   2  -3  220.38    7.90
  -3   2  -3  229.08    8.30
  -3   2  -3  218.28    8.00
  -4  -2  -3    1.60    0.50
   4  -2   3    2.30    0.50
  -4  -2  -3    2.70    0.70
   5  -2   3  343.57   12.10
  -5  -2  -3  334.17   12.50
   5  -2   3  346.37   12.80
  -5  -2  -3  344.27   12.60
   5  -2   3  345.27   11.80
  -5  -2  -3  347.07   12.60
  -5  -2  -3  332.97   11.80
  -5  -2  -3  351.06   11.50
  -5   2  -3  328.57   11.90
  -5   2  -3  334.77   12.20
   5   2   3  316.17   13.30
   5   2   3  323.37   11.80
  -5   2  -3  338.57   12.30
  -5   2  -3  336.77   11.80
  -5   2  -3  325.37   12.50
  -6  -2  -3  183.68    7.80
   6  -2   3  183.68    7.30
  -6  -2  -3  174.18    6.80
   6  -2   3  193.28    6.80
  -6  -2  -3  182.78    7.80
  -6  -2  -3  182.48    6.80
  -6  -2  -3  188.08    6.90
  -6   2  -3  181.68    6.80
  -6   2  -3  186.18    7.60
   6   2   3  189.48    6.90
  -6   2  -3  185.78    7.70
  -6   2  -3  181.48    7.50
  -6   2  -3  181.08    7.80
  -7  -2  -3  239.38   10.60
  -7  -2  -3  246.08    8.70
  -7  -2  -3  228.78    8.40
  -7  -2  -3  240.48    9.80
   7  -2   3  232.38    9.20
   7  -2   3  240.18    8.40
  -7   2  -3  226.48    9.80
  -7   2  -3  235.48    9.50
  -7   2  -3  223.78    9.00
   8  -2   3  117.39    6.00
  -8  -2  -3  108.29    5.80
  -8  -2  -3  115.99    5.00
  -8  -2  -3  107.49    5.90
  -8   2  -3  107.19    5.90
   8   2   3  114.99    4.30
  -8   2  -3  109.19    5.70
  -8   2  -3  112.09    5.20
  -9  -2  -3   79.99    4.00
  -9  -2  -3   84.19    5.30
  -9  -2  -3   84.39    5.20
  -9  -2  -3   93.09    4.40
  -9   2  -3   88.39    5.10
  -9   2  -3   81.89    5.30
  -9   2  -3   84.19    4.40
 -10   2  -3   40.80    3.10
 -10   2  -3   45.60    3.70
  10  -3  -3    6.60    2.00
 -10  -3   3    4.90    2.40
 -10   3   3    2.60    1.70
 -10   3   3    9.50    2.10
   9  -3  -3    6.90    1.80
  -9  -3   3    8.40    2.70
  -9  -3   3    6.40    1.70
  -9   3   3    7.80    1.90
   9   3  -3    4.80    1.80
  -9   3   3    5.30    1.80
   8  -3  -3   58.39    4.00
  -8  -3   3   60.39    4.40
  -8  -3   3   54.29    4.20
  -8   3   3   58.89    3.90
   8   3  -3   65.99    4.30
  -8   3   3   64.19    4.40
  -7  -3   3   53.59    2.00
  -7  -3   3   46.20    3.50
  -7  -3   3   58.09    4.00
  -7  -3   3   48.20    1.90
  -7   3   3   58.19    4.40
  -7   3   3   53.19    3.40
   7   3  -3   53.99    3.50
  -6  -3   3   17.80    1.20
   6  -3  -3   20.10    2.00
  -6  -3   3   17.00    2.10
   6  -3  -3   14.80    0.90
   6  -3  -3   20.70    1.00
  -6  -3   3   19.30    1.20
  -6  -3   3   19.30    2.10
  -6   3   3   15.90    1.90
  -6   3   3   15.90    1.80
  -6   3   3   15.50    1.90
   6   3  -3   19.50    2.00
   6   3  -3   16.10    2.00
  -5  -3   3   98.89    4.90
   5  -3  -3  103.39    5.00
  -5  -3   3  110.29    4.50
  -5  -3   3  110.69    4.30
  -5  -3   3  107.89    5.40
  -5  -3   3  111.79    5.50
  -5  -3   3  110.49    5.50
   5  -3  -3  113.69    4.10
   5  -3  -3  108.69    5.40
  -5   3   3  106.39    5.00
  -5   3   3  108.89    5.30
   5   3  -3  100.59    5.00
  -5   3   3  107.49    4.90
   5   3  -3  107.49    5.50
  -5   3   3  106.29    5.10
  -5   3   3  106.99    4.10
  -4  -3   3  660.83   22.70
  -4  -3   3  632.24   22.10
   4  -3  -3  652.83   21.50
   4  -3  -3  655.73   22.60
   4  -3  -3  634.64   22.20
  -4  -3   3  626.34   22.70
  -4  -3   3  651.73   21.60
   4   3  -3  639.54   22.70
   4   3  -3  665.43   21.90
  -4   3   3  611.44   22.10
   4   3  -3  656.33   22.80
  -4   3   3  607.54   22.00
  -4   3   3  645.44   21.90
   4   3  -3  657.03   22.30
  -4   3   3  643.34   21.50
  -4   3   3  660.63   22.60
  -3  -3   3  389.06   12.90
   3  -3  -3  366.86   12.60
  -3  -3   3  363.06   12.70
   3  -3  -3  377.16   13.00
   3  -3  -3  353.36   13.30
  -3  -3   3  361.76   13.50
  -3  -3   3  369.26   13.40
  -3   3   3  354.46   13.20
   3   3  -3  369.86   13.50
  -3   3   3  370.76   12.90
  -3   3   3  356.26   12.80
   3   3  -3  353.06   12.90
   3   3  -3  360.96   12.70
  -3   3   3  375.26   12.60
   3   3  -3  347.37   13.30
  -3   3   3  376.06   12.70
   2  -3  -3  353.96   12.70
  -2  -3   3  371.56   13.20
  -2  -3   3  365.16   12.50
  -2  -3   3  371.06   13.10
   2  -3  -3  381.16   13.00
   2  -3  -3  345.07   12.60
   2   3  -3  359.76   12.60
  -2   3   3  372.16   12.20
  -2   3   3  361.46   12.50
   2   3  -3  356.76   13.00
  -2   3   3  356.86   12.50
  -2   3   3  342.47   12.20
  -1  -3   3  142.99    5.30
   1  -3  -3  143.59    5.70
   1  -3  -3  156.28    5.60
  -1  -3   3  134.99    5.80
  -1  -3   3  150.98    5.60
   1  -3  -3  144.59    5.50
  -1  -3   3  136.49    5.90
  -1   3   3  153.28    5.70
  -1   3   3  153.18    5.50
  -1   3   3  137.19    5.50
   1   3  -3  148.39    5.30
   1   3  -3  154.78    5.70
  -1   3   3  146.49    5.00
   0  -3   3  593.54   19.30
   0  -3   3  543.25   19.10
   0  -3   3  573.44   19.20
   0  -3  -3  556.44   19.00
   0   3   3  562.64   19.10
   0   3  -3  575.84   19.30
   0   3   3  549.65   18.90
   0   3  -3  557.14   19.10
  -1  -3  -3  437.56   15.20
  -1  -3  -3  466.35   15.60
  -1  -3  -3  449.66   15.50
   1  -3   3  460.25   15.60
   1  -3   3  462.15   15.70
   1   3   3  453.95   15.10
   1   3   3  445.56   15.20
  -1   3  -3  458.45   15.70
   1   3   3  457.15   15.60
   1   3   3  452.15   15.50
  -1   3  -3  471.75   15.70
  -1   3  -3  461.25   15.70
  -2  -3  -3  179.48    6.80
   2  -3   3  177.88    6.80
   2  -3   3  179.68    6.90
   2  -3   3  180.38    7.00
  -2  -3  -3  181.58    6.70
  -2   3  -3  181.78    6.30
   2   3   3  181.38    6.80
  -2   3  -3  175.28    6.30
  -2   3  -3  182.08    6.80
  -2   3  -3  176.68    6.80
  -2   3  -3  190.38    7.00
   2   3   3  181.08    6.60
   3  -3   3  152.88    6.10
  -3  -3  -3  156.28    5.40
  -3  -3  -3  146.99    6.10
   3  -3   3  149.19    5.90
  -3  -3  -3  146.59    5.90
  -3  -3  -3  155.58    6.10
  -3  -3  -3  148.99    5.90
   3  -3   3  155.28    5.90
  -3   3  -3  155.48    5.70
   3   3   3  155.08    5.90
  -3   3  -3  151.18    5.60
  -3   3  -3  157.68    6.00
  -3   3  -3  148.19    5.90
  -3   3  -3  159.58    6.20
   3   3   3  149.59    6.00
  -4  -3  -3  157.88    6.60
  -4  -3  -3  159.18    6.50
   4  -3   3  163.08    6.40
   4  -3   3  166.38    6.70
   4  -3   3  164.48    6.20
  -4  -3  -3  175.98    6.70
  -4  -3  -3  159.88    5.80
  -4  -3  -3  151.08    6.20
  -4   3  -3  163.28    6.30
   4   3   3  168.98    6.70
  -4   3  -3  163.08    6.70
  -4   3  -3  153.18    6.30
  -4   3  -3  164.88    6.20
  -4   3  -3  164.68    6.30
   4   3   3  167.48    6.30
  -5  -3  -3   61.29    3.40
   5  -3   3   58.89    2.80
   5  -3   3   59.19    3.50
  -5  -3  -3   61.39    2.60
   5  -3   3   59.49    3.10
  -5  -3  -3   59.99    3.50
  -5  -3  -3   55.69    2.80
  -5  -3  -3   55.99    2.50
  -5  -3  -3   58.59    3.30
  -5   3  -3   57.49    3.10
  -5   3  -3   53.99    3.30
  -5   3  -3   61.19    2.90
   5   3   3   64.29    3.00
  -5   3  -3   60.09    3.30
  -5   3  -3   61.19    3.10
  -6  -3  -3    8.40    1.00
  -6  -3  -3    6.30    1.40
  -6  -3  -3    6.50    0.90
  -6  -3  -3    7.80    1.40
   6  -3   3    8.50    0.90
   6  -3   3    4.80    1.00
  -6   3  -3    9.10    1.20
  -6   3  -3    4.50    1.10
  -6   3  -3    5.50    0.90
   6   3   3    4.10    0.90
  -6   3  -3    6.70    1.20
  -6   3  -3    5.40    1.30
  -7  -3  -3  167.28    7.50
  -7  -3  -3  161.58    6.30
   7  -3   3  156.78    7.50
  -7  -3  -3  158.08    6.20
  -7  -3  -3  159.08    7.30
  -7  -3  -3  157.58    6.20
   7  -3   3  158.78    6.00
  -7   3  -3  162.68    6.80
  -7   3  -3  164.78    7.50
   7   3   3  165.48    6.30
  -7   3  -3  149.29    6.00
  -7   3  -3  169.18    7.10
  -8  -3  -3   84.79    4.30
   8  -3   3   93.49    5.00
  -8  -3  -3   93.79    4.30
   8  -3   3   98.69    3.80
  -8  -3  -3   99.49    5.40
   8  -3   3   97.59    3.70
  -8  -3  -3   94.59    4.00
  -8  -3  -3   97.79    5.50
   8   3   3   98.39    4.00
  -8   3  -3  100.49    5.10
  -8   3  -3   97.29    4.80
  -8   3  -3  102.29    5.50
  -9  -3  -3  155.18    7.70
  -9  -3  -3  149.99    5.20
  -9   3  -3  144.49    7.10
  -9   3  -3  146.79    8.40
  -9   3  -3  136.49    6.60
 -10   3  -3  354.16   13.80
  10  -4  -3   -1.10    1.40
 -10   4   3    0.70    1.40
 -10   4   3   -1.70    1.30
   9  -4  -3  101.99    5.90
  -9  -4   3  100.39    6.00
  -9  -4   3   94.59    6.20
  -9   4   3   96.19    6.00
   9   4  -3  105.99    6.90
  -9   4   3   93.59    5.60
  -8  -4   3    6.80    1.80
  -8  -4   3    6.90    1.70
   8  -4  -3    6.00    1.50
  -8   4   3    4.90    1.60
   8   4  -3    3.60    1.40
  -8   4   3    5.80    1.50
  -7  -4   3  110.49    6.00
  -7  -4   3  101.49    4.10
  -7  -4   3  113.19    6.10
  -7   4   3  114.69    5.50
  -7   4   3  116.89    6.10
  -6  -4   3  479.65   17.10
   6  -4  -3  505.75   18.30
  -6  -4   3  486.95   17.10
   6  -4  -3  516.95   17.00
  -6  -4   3  510.15   19.00
  -6  -4   3  501.55   18.80
   6  -4  -3  487.95   16.90
   6   4  -3  534.15   18.50
  -6   4   3  525.45   18.80
  -6   4   3  511.55   18.00
  -6   4   3  506.25   18.40
  -5  -4   3   42.40    3.00
  -5  -4   3   40.00    3.00
  -4  -4   3   84.59    4.40
   4  -4  -3   83.29    3.50
  -4  -4   3   79.89    4.40
  -4  -4   3   79.89    3.60
  -4  -4   3   77.99    3.80
  -4  -4   3   82.39    3.60
   4  -4  -3   83.69    4.00
  -4   4   3   79.69    4.20
  -4   4   3   84.29    3.70
  -4   4   3   76.89    3.50
  -4   4   3   77.49    3.80
  -4   4   3   84.69    3.90
   4   4  -3   80.59    4.40
  -3  -4   3   39.10    2.70
  -3  -4   3   37.30    2.10
   3  -4  -3   37.80    2.40
   3  -4  -3   38.00    2.50
  -3  -4   3   37.10    2.50
   3  -4  -3   36.60    2.00
  -3  -4   3   38.20    2.10
  -3  -4   3   42.20    2.60
  -3   4   3   35.80    2.10
   3   4  -3   38.70    2.20
  -3   4   3   37.50    2.00
  -3   4   3   38.50    1.90
  -3   4   3   35.50    2.40
   3   4  -3   37.10    2.50
   3   4  -3   36.90    2.10
  -3   4   3   37.30    2.00
  -2  -4   3   51.49    2.60
   2  -4  -3   47.40    2.50
  -2  -4   3   51.69    2.90
   2  -4  -3   51.39    2.60
  -2  -4   3   52.59    3.00
   2  -4  -3   53.49    2.90
  -2  -4   3   57.99    3.60
   2   4  -3   61.59    3.50
  -2   4   3   50.59    2.50
  -2   4   3   45.60    2.50
   2   4  -3   51.89    2.60
  -2   4   3   53.69    2.10
  -2   4   3   52.09    2.20
  -2   4   3   57.49    3.30
  -1  -4   3    1.30    0.50
   0  -4   3  472.65   15.50
   0  -4  -3  479.55   16.10
   0  -4   3  487.25   16.60
   0  -4  -3  455.35   16.20
   0  -4   3  494.25   16.40
   0  -4   3  458.35   16.30
   0   4  -3  473.45   16.40
   0   4  -3  472.25   16.50
   0   4   3  475.15   16.10
   0   4  -3  493.75   16.70
   0   4   3  461.15   16.30
   0   4  -3  463.65   15.50
   1  -4   3  423.76   14.60
  -1  -4  -3  413.66   14.20
   1  -4   3  413.36   14.50
  -1  -4  -3  431.96   14.50
  -1  -4  -3  421.16   13.80
  -1  -4  -3  403.96   14.30
   1  -4   3  437.16   14.60
   1   4   3  401.66   14.30
  -1   4  -3  423.56   14.60
   1   4   3  398.16   14.50
   1   4   3  394.36   14.20
  -1   4  -3  422.36   14.60
  -1   4  -3  427.46   14.70
  -2  -4  -3    2.10    0.60
   2  -4   3    1.30    0.50
  -2  -4  -3    2.50    0.50
  -2  -4  -3    1.70    0.50
   2  -4   3    1.80    0.60
   2  -4   3    1.10    0.50
  -2  -4  -3    1.40    0.40
   2   4   3    2.00    0.60
  -2   4  -3    1.30    0.30
   2   4   3    1.90    0.50
  -2   4  -3    0.80    0.50
   2   4   3    1.80    0.50
   2   4   3    3.20    0.70
  -2   4  -3    1.20    0.50
  -2   4  -3    0.70    0.50
  -3  -4  -3   64.99    3.00
  -3  -4  -3   65.39    2.90
   3  -4   3   65.29    3.30
  -3  -4  -3   64.99    3.30
  -3  -4  -3   62.19    3.20
   3  -4   3   66.19    3.20
   3  -4   3   68.59    3.30
  -3  -4  -3   69.29    2.70
  -3  -4  -3   66.59    3.10
  -3   4  -3   64.89    3.20
   3   4   3   65.89    3.20
  -3   4  -3   64.69    3.20
  -3   4  -3   63.79    2.70
  -3   4  -3   63.69    3.30
  -3   4  -3   61.49    2.70
   4  -4   3    5.50    1.00
  -4  -4  -3    5.10    1.00
  -4  -4  -3    3.40    0.70
  -4  -4  -3    7.40    0.80
   4  -4   3    5.70    1.10
  -4  -4  -3    6.10    0.70
   4  -4   3    4.00    0.90
  -4  -4  -3    4.90    1.00
  -4   4  -3    4.00    0.80
   4   4   3    5.30    1.00
   4   4   3    6.90    1.30
  -4   4  -3    4.40    1.00
  -4   4  -3    4.50    0.70
  -4   4  -3    5.20    1.00
  -4   4  -3    4.90    1.00
   5  -4   3 1053.29   35.10
  -5  -4  -3 1041.90   35.40
   5  -4   3 1042.10   35.20
  -5  -4  -3 1007.10   34.80
   5  -4   3 1031.10   35.60
  -5  -4  -3 1070.69   35.40
  -5  -4  -3 1036.80   34.40
  -5   4  -3 1049.09   35.50
  -5   4  -3 1065.99   35.20
   5   4   3 1068.09   34.90
  -5   4  -3 1014.00   34.80
  -5   4  -3 1043.60   34.80
  -5   4  -3 1027.80   34.80
  -6  -4  -3   26.50    2.20
   6  -4   3   23.40    2.20
  -6  -4  -3   22.00    1.70
  -6  -4  -3   26.20    2.20
   6  -4   3   26.80    2.00
   6   4   3   31.20    2.00
  -6   4  -3   26.80    2.40
  -7  -4  -3  208.18    7.70
   7  -4   3  211.18    7.60
  -7  -4  -3  197.98    7.60
   7  -4   3  198.18    8.50
  -7  -4  -3  199.68    7.70
  -7  -4  -3  205.98    8.90
  -7  -4  -3  208.08    8.90
  -7   4  -3  192.18    8.20
  -7   4  -3  206.38    8.90
  -7   4  -3  203.68    8.40
  -8  -4  -3  155.68    6.40
   8  -4   3  165.68    6.20
   8  -4   3  160.68    6.10
  -8  -4  -3  168.68    8.00
  -8  -4  -3  163.98    7.90
  -8  -4  -3  175.78    6.70
  -8   4  -3  157.18    7.30
  -8   4  -3  175.48    7.40
  -8   4  -3  158.18    7.80
  -9  -4  -3    5.30    0.90
  -9  -4  -3    3.80    1.20
  -9  -4  -3    6.40    1.90
  -9   4  -3    6.30    1.50
  -9   4  -3    6.70    1.60
 -10   4  -3   10.90    1.90
 -10  -5   3    4.80    2.00
 -10   5   3    6.40    2.10
   9  -5  -3   29.00    3.10
  -9  -5   3   36.60    3.70
  -9  -5   3   34.50    3.50
  -9   5   3   29.30    3.00
   9   5  -3   37.20    3.40
  -8  -5   3   30.00    3.10
   8  -5  -3   32.60    2.90
  -8  -5   3   33.20    3.30
  -8  -5   3   32.30    1.70
   8   5  -3   33.10    3.10
  -8   5   3   32.20    3.10
  -8   5   3   33.70    2.80
  -7  -5   3   50.79    4.00
   7  -5  -3   51.99    2.40
  -7  -5   3   54.89    3.90
   7  -5  -3   51.29    4.00
  -7  -5   3   57.09    2.70
  -7  -5   3   52.19    2.60
  -7   5   3   48.20    3.80
  -7   5   3   51.19    3.40
   7   5  -3   53.29    3.70
  -6  -5   3   24.20    2.50
  -6  -5   3   23.80    1.70
   6  -5  -3   26.10    1.70
   6  -5  -3   21.00    1.50
   6  -5  -3   23.70    2.20
   6   5  -3   22.40    2.20
  -6   5   3   23.30    2.30
  -6   5   3   24.40    2.00
  -5  -5   3  146.49    7.00
  -5  -5   3  146.69    5.90
   5  -5  -3  154.58    6.50
  -5  -5   3  147.19    7.00
  -5  -5   3  152.38    6.00
   5  -5  -3  140.29    6.30
   5  -5  -3  155.38    5.80
   5  -5  -3  146.99    5.90
  -5  -5   3  157.08    6.50
  -5  -5   3  149.69    7.10
  -5   5   3  148.59    6.10
   5   5  -3  139.99    6.40
  -5   5   3  141.89    6.70
  -5   5   3  138.59    6.20
   4  -5  -3    0.10    0.60
   4  -5  -3    0.20    0.70
  -4  -5   3    1.50    0.70
  -4  -5   3    1.10    0.70
   4  -5  -3    0.00    0.50
  -4  -5   3    1.20    0.50
  -4  -5   3    0.50    0.50
  -4  -5   3    1.60    0.80
  -4  -5   3    0.10    0.60
   4  -5  -3   -0.20    0.50
  -4   5   3    0.40    0.40
  -4   5   3    0.30    0.50
   4   5  -3    0.80    0.80
  -4   5   3    0.40    0.70
  -4   5   3    0.20    0.50
   4   5  -3   -0.10    0.50
  -3  -5   3  131.19    5.50
  -3  -5   3  134.79    6.00
  -3  -5   3  135.89    6.30
   3  -5  -3  133.29    5.50
  -3  -5   3  151.38    6.30
   3  -5  -3  130.09    6.00
   3  -5  -3  136.39    5.40
  -3   5   3  142.29    5.00
  -3   5   3  133.49    5.50
   3   5  -3  129.69    5.50
  -3   5   3  127.19    5.40
   3   5  -3  137.79    5.60
   3   5  -3  121.59    6.00
  -3   5   3  130.39    5.90
  -2  -5   3   72.29    3.30
   2  -5  -3   80.09    3.60
   2  -5  -3   74.69    3.50
  -2  -5   3   86.09    4.00
  -2  -5   3   75.99    4.10
   2  -5  -3   73.79    3.80
  -2  -5   3   81.79    4.10
  -2  -5   3   84.29    3.80
  -2   5   3   84.19    3.50
  -2   5   3   72.99    3.80
   2   5  -3   88.19    4.10
  -2   5   3   75.79    3.00
   2   5  -3   79.39    3.40
   2   5  -3   80.39    3.70
  -1  -5   3  209.28    7.80
  -1  -5   3  200.08    8.00
   1  -5  -3  202.98    7.60
   1  -5  -3  208.18    7.80
   1  -5  -3  197.38    7.40
  -1  -5   3  200.28    7.80
  -1  -5   3  198.98    7.00
  -1   5   3  205.88    8.30
   1   5  -3  197.48    7.70
  -1   5   3  195.88    7.30
   1   5  -3  192.38    7.00
   1   5  -3  200.98    8.10
  -1   5   3  189.58    7.60
   0  -5  -3  900.41   29.90
   0  -5   3  908.61   30.00
   0   5   3  907.01   30.00
   0   5   3  866.51   29.60
   0   5  -3  874.11   30.00
   1  -5   3   85.39    3.90
   1  -5   3   73.89    3.60
  -1  -5  -3   86.09    3.60
  -1  -5  -3   81.89    2.90
  -1  -5  -3   80.89    3.50
   1  -5   3   73.29    3.70
  -1  -5  -3   84.69    3.00
  -1  -5  -3   73.69    3.70
  -1   5  -3   77.69    3.90
  -1   5  -3   78.89    3.80
   1   5   3   82.89    3.60
   1   5   3   72.89    3.70
  -1   5  -3   80.79    4.10
  -2  -5  -3  300.27   10.50
  -2  -5  -3  297.47   10.80
  -2  -5  -3  293.57   10.90
  -2  -5  -3  284.67   10.80
   2  -5   3  292.67   11.10
  -2  -5  -3  301.57   10.40
   2  -5   3  299.67   11.00
   2  -5   3  310.27   11.00
   2   5   3  301.67   10.90
  -2   5  -3  293.77   11.20
  -2   5  -3  306.37    9.80
   2   5   3  318.37   11.10
  -2   5  -3  291.07   11.00
  -2   5  -3  300.67   11.00
  -3  -5  -3   78.39    3.80
  -3  -5  -3   81.89    3.90
  -3  -5  -3   85.19    3.90
  -3  -5  -3   85.19    4.00
   3  -5   3   85.09    3.90
  -3  -5  -3   83.29    3.60
   3  -5   3   82.39    4.00
   3  -5   3   81.19    3.90
  -3   5  -3   85.29    4.10
  -3   5  -3   84.79    4.10
  -3   5  -3   82.19    3.20
  -3   5  -3   82.39    3.90
   3   5   3   70.89    3.80
  -3   5  -3   82.99    3.10
  -4  -5  -3    7.90    1.00
   4  -5   3    9.70    1.50
   4  -5   3    9.50    1.50
  -4  -5  -3    9.40    1.50
  -4  -5  -3    8.60    1.20
  -4  -5  -3    9.00    1.20
  -4  -5  -3    9.30    1.40
  -4  -5  -3   10.70    1.30
   4  -5   3    9.60    1.40
   4   5   3    9.10    1.40
  -4   5  -3    9.30    1.30
  -4   5  -3    9.20    1.50
  -4   5  -3    8.10    0.90
  -4   5  -3    8.30    1.00
  -4   5  -3    9.10    1.40
  -5  -5  -3   72.29    3.90
   5  -5   3   74.59    3.60
  -5  -5  -3   69.19    4.00
  -5  -5  -3   73.69    3.40
  -5  -5  -3   75.09    4.00
  -5   5  -3   73.89    3.70
  -5   5  -3   74.29    3.50
  -5   5  -3   70.39    3.40
  -5   5  -3   73.39    4.00
  -5   5  -3   70.29    3.90
   5   5   3   76.89    3.70
  -6  -5  -3  263.57   11.90
   6  -5   3  286.57   10.50
  -6  -5  -3  288.37   10.40
  -6  -5  -3  291.07   11.30
  -6  -5  -3  285.27   10.60
   6  -5   3  286.67   11.20
  -6   5  -3  289.57   10.60
   6   5   3  284.67   10.70
  -6   5  -3  276.87   10.50
  -6   5  -3  281.07   11.40
  -6   5  -3  285.17   10.70
  -6   5  -3  285.57   11.10
   7  -5   3    6.20    1.10
  -7  -5  -3    4.30    1.20
  -7  -5  -3    6.00    1.00
  -7  -5  -3    7.60    1.70
  -7  -5  -3    5.30    1.00
   7  -5   3    5.60    1.10
  -7  -5  -3    5.40    1.10
  -7   5  -3    4.30    1.10
   7   5   3    6.20    1.10
  -7   5  -3    7.10    1.50
  -7   5  -3    5.70    1.60
  -7   5  -3    7.00    1.30
  -8  -5  -3   41.10    2.60
   8  -5   3   45.20    2.50
  -8  -5  -3   41.90    3.50
  -8  -5  -3   40.70    2.60
  -8  -5  -3   42.50    3.40
  -8   5  -3   45.10    3.50
  -9  -5  -3  133.79    6.10
  -9  -5  -3  169.88    7.30
  -9  -5  -3  147.89    7.70
  -9  -5  -3  165.38    8.80
  -9   5  -3  146.09    7.10
  -9   5  -3  145.19    7.60
  -9   5  -3  150.38    7.20
 -10   5  -3   38.50    3.40
  -9  -6   3   21.60    3.30
  -9  -6   3   15.50    2.90
   9  -6  -3   18.50    2.80
  -9   6   3   13.20    2.40
  -9   6   3   14.70    2.70
   9   6  -3   13.80    2.50
  -8  -6   3   -0.60    0.80
   8  -6  -3    0.40    1.00
  -8  -6   3    2.20    1.60
   8  -6  -3    0.70    0.60
  -8  -6   3   -0.80    1.30
   8  -6  -3    0.10    0.50
  -8   6   3   -0.50    1.20
  -8   6   3    0.80    1.20
   8   6  -3    0.00    1.10
  -7  -6   3    0.00    0.70
  -7  -6   3    0.40    1.20
   7  -6  -3    0.70    0.60
  -7  -6   3    1.00    0.70
   7  -6  -3    0.70    0.70
   7  -6  -3    2.00    1.00
  -7  -6   3    1.10    1.30
  -7   6   3   -0.40    0.90
  -7   6   3    2.00    1.00
   7   6  -3    1.70    1.10
  -6  -6   3  261.67   11.30
   6  -6  -3  249.08   10.40
   6  -6  -3  254.27   10.50
   6  -6  -3  274.87    9.90
  -6  -6   3  262.87   10.00
   6  -6  -3  264.57    9.70
  -6  -6   3  261.87   11.40
  -6   6   3  271.37   10.20
  -6   6   3  264.87   10.50
  -6   6   3  268.17   11.20
   6   6  -3  260.87   10.60
  -5  -6   3   -0.30    0.70
  -5  -6   3   -0.10    0.60
  -5  -6   3    0.80    1.00
   5  -6  -3    0.50    0.70
   5  -6  -3    1.50    0.80
  -5  -6   3    1.20    0.70
   5  -6  -3    0.70    0.70
  -5  -6   3   -0.40    0.70
   5  -6  -3    4.10    1.00
  -5   6   3    1.30    0.80
  -5   6   3    0.20    0.60
  -5   6   3    0.50    0.70
   5   6  -3    1.20    0.80
   4  -6  -3   91.49    4.20
  -4  -6   3   92.99    4.50
  -4  -6   3   98.89    4.50
   4  -6  -3   95.19    4.30
  -4  -6   3   93.59    5.10
  -4  -6   3   99.39    5.30
  -4  -6   3   97.49    4.60
  -4  -6   3  104.99    5.20
   4  -6  -3   98.19    4.50
   4   6  -3   95.19    4.50
  -4   6   3  101.59    4.50
  -4   6   3  102.79    4.10
   4   6  -3   92.89    5.10
  -4   6   3  100.89    4.40
  -4   6   3   94.79    5.00
   3  -6  -3 1078.49   36.40
  -3  -6   3 1069.59   37.70
  -3  -6   3 1122.29   37.20
  -3  -6   3 1142.29   38.50
  -3  -6   3 1041.30   37.00
   3  -6  -3 1110.69   37.70
  -3  -6   3 1101.69   36.80
  -3  -6   3 1139.39   38.10
   3  -6  -3 1099.39   36.90
   3  -6  -3 1126.39   37.00
   3   6  -3 1105.99   37.80
  -3   6   3 1148.19   37.10
   3   6  -3 1121.99   36.90
  -3   6   3 1076.79   36.70
  -2  -6   3  533.45   18.50
  -2  -6   3  543.35   17.90
  -2  -6   3  523.95   19.20
  -2  -6   3  500.35   18.60
   2  -6  -3  554.04   18.20
   2  -6  -3  502.35   18.30
  -2  -6   3  538.75   18.60
   2   6  -3  519.55   17.80
  -2   6   3  532.55   18.40
  -2   6   3  517.85   18.00
   2   6  -3  519.65   18.80
   2   6  -3  525.85   18.50
  -1  -6   3  114.79    5.10
  -1  -6   3  125.69    5.50
   1  -6  -3  116.89    5.20
   1  -6  -3  111.79    5.00
   1  -6  -3  115.69    4.70
  -1  -6   3  116.69    5.20
   1   6  -3  114.09    5.30
   1   6  -3  114.09    5.50
   1   6  -3  116.99    4.20
   1   6  -3  114.29    5.10
  -1   6   3  111.89    4.60
  -1   6   3  112.99    5.10
   0  -6   3  418.56   15.10
   0  -6  -3  409.06   15.00
   0  -6   3  428.36   15.40
   0  -6  -3  418.06   14.60
   0  -6   3  409.76   14.90
   0  -6  -3  450.95   15.10
   0   6  -3  434.16   15.20
   0   6   3  420.96   15.10
   0   6  -3  427.76   15.20
   0   6  -3  410.46   15.50
   0   6   3  411.96   14.60
   1  -6   3    2.90    0.80
  -1  -6  -3    2.50    0.70
   1  -6   3    6.60    1.10
  -1  -6  -3    5.80    1.10
  -1  -6  -3    2.40    0.70
   1   6   3    4.40    0.90
  -1   6  -3    3.30    0.90
  -1   6  -3    1.10    0.60
   1   6   3    4.40    0.80
  -1   6  -3    6.90    1.20
   1   6   3    2.50    0.70
  -2  -6  -3  184.18    7.80
  -2  -6  -3  184.38    7.50
   2  -6   3  196.28    7.90
  -2  -6  -3  199.68    7.60
   2  -6   3  192.18    8.00
  -2  -6  -3  200.08    7.20
   2  -6   3  206.48    7.80
   2   6   3  212.38    7.80
  -2   6  -3  193.68    8.10
  -2   6  -3  193.48    7.90
   2   6   3  205.68    7.80
  -2   6  -3  199.48    7.90
   2   6   3  212.18    8.00
   3  -6   3   51.49    3.00
  -4  -6  -3  147.29    6.10
   4  -6   3  152.98    6.60
  -4  -6  -3  144.89    6.50
  -4  -6  -3  147.69    6.20
  -4  -6  -3  156.08    6.50
   4  -6   3  153.58    6.30
  -4  -6  -3  140.89    6.40
   4  -6   3  145.89    6.40
  -4  -6  -3  156.98    6.40
  -4  -6  -3  149.09    5.90
   4   6   3  147.29    6.40
  -4   6  -3  144.79    5.50
  -4   6  -3  156.38    6.70
  -4   6  -3  148.09    5.40
  -4   6  -3  144.59    6.30
  -4   6  -3  155.08    6.70
  -5  -6  -3   12.20    1.40
  -5  -6  -3   11.10    1.50
  -5  -6  -3   11.20    1.80
  -5  -6  -3    9.70    1.70
  -5  -6  -3    9.30    1.10
  -5  -6  -3   10.50    1.60
   5  -6   3   11.10    1.60
   5  -6   3   15.60    2.10
  -5   6  -3   10.30    1.70
  -5   6  -3   10.70    1.10
  -5   6  -3   11.20    1.20
  -5   6  -3   11.80    1.90
  -5   6  -3   11.70    1.90
   5   6   3   10.40    1.60
  -6  -6  -3   95.49    4.10
  -6  -6  -3   86.59    4.70
  -6  -6  -3   84.19    4.60
   6  -6   3   94.09    4.30
  -6  -6  -3   86.79    4.30
  -6  -6  -3   83.39    4.10
   6   6   3   91.29    4.40
  -6   6  -3   85.19    4.00
  -6   6  -3   80.59    4.00
  -6   6  -3   88.29    4.80
  -6   6  -3   80.39    4.70
  -7  -6  -3    9.20    1.50
  -7  -6  -3    8.40    1.50
  -7  -6  -3   10.10    1.90
  -7  -6  -3   10.00    1.30
   7  -6   3    8.00    1.30
  -7  -6  -3   10.50    2.00
   7  -6   3    9.10    1.60
  -7   6  -3    9.50    1.40
  -7   6  -3   11.40    2.00
  -7   6  -3    7.90    1.60
   7   6   3    7.60    1.40
  -8  -6  -3    7.40    2.00
  -8  -6  -3    8.00    1.40
  -8  -6  -3   13.20    1.80
   8  -6   3    7.90    1.40
  -8  -6  -3   10.40    1.60
  -8  -6  -3    9.50    1.50
  -8  -6  -3    8.60    2.00
   8  -6   3    8.60    1.80
  -8   6  -3    8.90    1.70
  -8   6  -3   10.40    2.00
  -8   6  -3    9.90    2.10
  -9  -6  -3  136.99    7.40
  -9   6  -3  129.19    6.40
  -9   6  -3  129.69    7.20
  -9   6  -3  141.99    7.10
  -9  -7   3    4.60    2.10
   9  -7  -3    4.80    2.00
   9   7  -3    2.00    1.80
  -9   7   3    4.10    1.70
   8  -7  -3  101.99    4.30
  -8  -7   3  100.29    6.20
  -8  -7   3   99.59    4.70
   8  -7  -3  105.39    5.80
  -8  -7   3   89.09    6.80
  -8   7   3  102.99    7.10
   8   7  -3  101.89    5.80
  -8   7   3   99.79    5.40
  -7  -7   3   53.79    4.20
  -7  -7   3   52.29    3.10
   7  -7  -3   50.89    3.00
  -7  -7   3   58.79    4.40
  -7  -7   3   49.10    3.00
   7  -7  -3   53.79    3.70
   7  -7  -3   52.69    3.00
  -7   7   3   52.99    3.40
  -7   7   3   66.39    4.50
   7   7  -3   64.49    4.00
   6  -7  -3    9.70    1.40
  -6  -7   3   14.90    2.50
   6  -7  -3   13.80    2.00
  -6  -7   3   14.20    2.40
  -6  -7   3   14.00    1.60
   6  -7  -3   14.20    1.80
   6  -7  -3   14.40    1.60
  -6  -7   3   13.30    1.60
  -6   7   3   14.40    2.00
  -6   7   3   11.70    1.60
  -5  -7   3  317.17   13.40
  -5  -7   3  321.97   12.30
  -5  -7   3  329.27   13.60
   5  -7  -3  328.67   12.30
  -5  -7   3  333.27   12.40
   5  -7  -3  315.97   12.20
   5  -7  -3  333.07   12.50
  -5   7   3  349.27   12.00
   5   7  -3  338.77   12.50
  -5   7   3  335.67   13.30
  -5   7   3  318.77   12.20
   4  -7  -3   75.39    4.50
  -4  -7   3   84.79    4.20
   4  -7  -3   82.29    3.90
  -4  -7   3   85.59    4.40
   4  -7  -3   86.79    4.20
  -4  -7   3   96.89    4.60
  -4  -7   3   89.59    5.20
   4  -7  -3   85.59    4.30
  -4   7   3   88.19    4.30
  -4   7   3   89.99    4.90
  -4   7   3   87.89    3.70
  -4   7   3   88.59    4.00
   4   7  -3   87.39    4.20
   4   7  -3   84.79    4.80
  -3  -7   3   67.49    3.80
  -3  -7   3   71.79    3.40
  -3  -7   3   65.09    3.80
  -3  -7   3   72.89    4.40
  -3  -7   3   74.79    4.80
   3  -7  -3   70.59    3.60
  -3  -7   3   76.19    4.20
   3  -7  -3   71.69    3.70
   3  -7  -3   67.19    3.00
  -3   7   3   75.69    3.50
   3   7  -3   80.69    3.90
  -3   7   3   78.99    3.00
   3   7  -3   69.09    4.20
  -3   7   3   69.69    4.10
  -3   7   3   73.39    3.80
  -2  -7   3   60.09    4.00
  -2  -7   3   70.79    3.90
  -2  -7   3   55.29    3.40
  -2  -7   3   61.39    2.80
   2  -7  -3   58.89    3.60
  -2  -7   3   64.39    3.60
   2  -7  -3   67.69    3.20
   2   7  -3   65.89    3.80
  -2   7   3   62.19    3.40
  -2   7   3   57.39    2.90
   2   7  -3   61.69    3.90
   2   7  -3   60.19    2.80
  -1  -7   3  961.90   31.90
  -1  -7   3  928.81   31.40
  -1  -7   3  911.11   30.10
  -1  -7   3  924.31   30.10
  -1  -7   3  913.21   31.30
   1  -7  -3  924.91   31.30
  -1  -7   3  888.71   31.40
   1   7  -3  915.91   32.00
   1   7  -3  945.41   31.60
  -1   7   3  910.51   30.70
  -1   7   3  892.61   31.30
   0  -7   3  210.18    8.10
   0  -7   3  206.18    8.50
   0  -7  -3  199.18    8.20
   0  -7  -3  199.08    8.10
   0  -7   3  217.38    8.40
   0  -7  -3  214.28    7.80
   0   7   3  204.88    8.20
   0   7   3  207.18    7.70
   0   7  -3  195.88    8.30
   0   7  -3  203.78    8.30
   0   7  -3  196.38    8.60
   0   7   3  197.08    8.20
  -1  -7  -3   85.99    3.60
   1  -7   3   78.49    3.80
  -1  -7  -3   67.49    3.80
   1  -7   3   69.19    3.90
   1  -7   3   74.19    3.90
  -1  -7  -3   65.29    3.60
   1   7   3   79.09    4.00
  -1   7  -3   65.99    4.00
  -1   7  -3   73.99    4.00
   1   7   3   80.49    3.60
   1   7   3   76.89    3.90
  -2  -7  -3  263.37    9.60
   2  -7   3  250.07    9.90
  -2  -7  -3  256.47    9.10
   2  -7   3  258.27    9.80
  -2  -7  -3  260.87    9.90
  -2  -7  -3  252.37    9.00
   2  -7   3  257.57   10.10
   2   7   3  259.77    9.80
  -2   7  -3  256.27   10.00
   2   7   3  254.57    9.70
  -2   7  -3  245.48    9.90
  -2   7  -3  236.58   10.10
   2   7   3  256.27   10.00
  -3  -7  -3  462.85   16.20
  -3  -7  -3  439.46   15.70
  -3  -7  -3  457.85   16.00
  -3  -7  -3  464.95   16.40
  -3  -7  -3  456.15   16.30
   3  -7   3  445.56   16.40
   3  -7   3  441.86   16.60
  -3  -7  -3  434.86   15.90
  -3   7  -3  451.35   16.40
   3   7   3  460.05   16.50
  -3   7  -3  462.25   16.80
  -3   7  -3  460.15   16.50
   4  -7   3  216.38    9.00
  -4  -7  -3  200.28    8.20
  -4  -7  -3  198.48    8.00
   4  -7   3  208.68    8.30
   4  -7   3  200.18    8.30
  -4  -7  -3  201.48    8.30
  -4  -7  -3  205.28    8.30
  -4  -7  -3  197.48    8.10
  -4   7  -3  201.58    6.90
  -4   7  -3  205.58    8.50
   4   7   3  214.58    8.40
  -4   7  -3  207.48    8.80
  -4   7  -3  193.18    7.00
  -5  -7  -3   96.09    4.30
  -5  -7  -3   95.69    4.60
   5  -7   3   89.69    4.60
  -5  -7  -3   90.79    4.80
  -5  -7  -3   89.49    4.80
   5  -7   3   94.89    4.60
  -5  -7  -3   90.29    4.60
  -5   7  -3   89.49    3.70
  -5   7  -3   86.39    3.80
  -5   7  -3   97.99    5.00
   5   7   3   86.99    4.60
  -5   7  -3   93.69    5.00
  -6  -7  -3  168.98    7.70
   6  -7   3  162.88    7.10
  -6  -7  -3  169.68    7.10
  -6  -7  -3  171.68    7.50
   6  -7   3  174.58    7.20
  -6   7  -3  172.48    6.60
   6   7   3  174.98    7.30
  -6   7  -3  156.08    6.60
  -6   7  -3  170.58    7.80
  -7  -7  -3   68.99    3.60
   7  -7   3   67.69    3.70
  -7  -7  -3   62.29    4.20
  -7  -7  -3   70.99    4.40
   7  -7   3   67.69    3.80
  -7   7  -3   64.59    3.60
   7   7   3   55.79    3.60
  -7   7  -3   67.29    3.50
  -7   7  -3   65.99    4.30
  -7   7  -3   72.39    4.50
  -8  -7  -3    6.60    1.40
  -8  -7  -3    5.80    1.40
  -8  -7  -3    6.80    1.90
  -8  -7  -3    7.30    1.80
   8  -7   3    5.20    1.20
  -8   7  -3    3.90    1.20
  -8   7  -3    6.40    1.90
  -8   7  -3   10.70    2.10
  -9  -7  -3   68.79    5.00
  -9   7  -3   68.49    4.70
  -9   7  -3   68.69    5.50
  -8  -8   3    3.20    1.20
   8  -8  -3    5.40    1.70
  -8  -8   3    5.90    2.00
   8  -8  -3    4.50    1.80
  -8  -8   3    4.50    2.00
  -8   8   3    3.00    1.70
  -8   8   3    2.50    1.50
   7  -8  -3   30.00    2.70
  -7  -8   3   28.80    2.90
   7  -8  -3   37.80    2.70
  -7  -8   3   36.10    3.60
  -7  -8   3   34.90    3.50
   7  -8  -3   31.90    2.50
  -7  -8   3   33.10    2.60
  -7   8   3   34.80    2.70
   7   8  -3   32.50    3.00
  -7   8   3   38.10    3.50
   6  -8  -3  136.19    6.20
  -6  -8   3  138.19    7.40
   6  -8  -3  134.49    6.10
   6  -8  -3  133.69    6.40
  -6  -8   3  139.69    7.30
  -6  -8   3  136.89    6.30
   6   8  -3  135.49    6.50
  -6   8   3  143.19    6.10
  -6   8   3  142.99    7.30
   5  -8  -3   31.40    2.50
  -5  -8   3   30.90    2.90
  -5  -8   3   30.60    2.60
   5  -8  -3   32.10    2.30
   5  -8  -3   33.50    2.50
  -5  -8   3   33.00    3.20
   5  -8  -3   30.80    2.50
  -5   8   3   30.20    2.30
  -5   8   3   25.50    2.70
   5   8  -3   36.00    2.60
  -5   8   3   31.50    2.10
  -4  -8   3   41.40    3.50
  -4  -8   3   41.20    2.70
   4  -8  -3   39.80    2.30
  -4  -8   3   39.60    2.90
   4  -8  -3   43.30    2.90
   4  -8  -3   39.60    3.00
  -4  -8   3   38.20    3.00
   4  -8  -3   40.60    2.60
   4   8  -3   43.90    3.40
  -4   8   3   47.00    2.30
  -4   8   3   42.50    3.20
   3  -8  -3   41.60    2.50
   3  -8  -3   39.50    1.90
  -3  -8   3   42.20    2.40
  -3  -8   3   35.50    2.30
  -3  -8   3   37.60    3.30
   3  -8  -3   35.40    2.90
  -3  -8   3   40.40    2.80
  -3   8   3   39.30    2.70
  -3   8   3   40.80    2.30
  -3   8   3   33.90    1.80
  -3   8   3   44.80    3.10
   3   8  -3   39.10    3.00
  -2  -8   3   95.59    4.70
   2  -8  -3   91.19    4.10
  -2  -8   3   92.69    4.70
  -2  -8   3   91.39    3.70
  -2  -8   3   85.59    3.70
   2   8  -3   89.49    5.10
  -2   8   3   86.19    4.80
   2   8  -3   87.99    4.80
  -2   8   3   91.79    4.60
  -2   8   3   88.19    4.00
  -1  -8   3   57.79    2.40
   1  -8  -3   68.09    3.10
  -1  -8   3   60.69    2.40
   1  -8  -3   56.19    3.60
  -1  -8   3   57.19    3.60
  -1  -8   3   64.49    3.50
  -1   8   3   58.09    3.60
  -1   8   3   58.79    3.00
  -1   8   3   62.69    3.60
   1   8  -3   61.19    4.00
   1   8  -3   67.19    3.80
   0  -8   3  231.38    9.60
   0  -8  -3  227.88    9.40
   0  -8  -3  241.88    8.90
   0   8   3  251.87    9.60
   0   8  -3  253.17    9.70
   0   8   3  238.38    8.90
   0   8  -3  217.58    9.90
   1  -8   3  450.05   16.60
  -1  -8  -3  464.65   15.90
  -1  -8  -3  445.06   15.00
  -1   8  -3  446.16   16.50
   1   8   3  456.85   16.00
  -1   8  -3  471.15   17.10
   1   8   3  433.46   16.50
  -2  -8  -3  160.38    6.00
  -2  -8  -3  165.68    6.60
   2  -8   3  159.88    7.10
  -2  -8  -3  161.78    6.10
  -2  -8  -3  160.78    7.20
   2  -8   3  158.88    6.80
  -2  -8  -3  159.68    6.80
   2   8   3  153.68    6.90
  -2   8  -3  162.68    7.00
   2   8   3  164.28    7.10
  -2   8  -3  157.18    7.40
   2   8   3  160.38    7.20
  -3  -8  -3   38.10    2.20
  -3  -8  -3   39.30    2.40
  -3  -8  -3   35.40    2.40
  -3  -8  -3   35.30    2.40
   3  -8   3   37.10    2.60
  -3  -8  -3   36.40    2.60
   3  -8   3   36.90    2.70
  -3   8  -3   36.40    2.90
   3   8   3   41.70    2.70
   3   8   3   36.50    2.70
  -3   8  -3   37.30    2.70
   4  -8   3  142.49    6.70
  -4  -8  -3  150.68    6.70
  -4  -8  -3  149.99    6.40
  -4  -8  -3  153.08    6.80
  -4   8  -3  152.78    6.90
  -4   8  -3  152.78    7.30
   4   8   3  156.68    6.90
   5  -8   3   43.90    3.00
  -5  -8  -3   41.10    2.90
  -5  -8  -3   40.30    2.80
  -5  -8  -3   47.30    3.20
  -5  -8  -3   49.10    2.80
  -5  -8  -3   38.60    3.10
  -5   8  -3   41.80    1.90
  -5   8  -3   46.40    3.50
  -5   8  -3   40.90    1.90
   5   8   3   44.90    3.20
   6  -8   3    3.70    1.40
  -6  -8  -3    4.40    1.30
  -6  -8  -3    7.00    1.40
  -6  -8  -3    5.30    1.40
  -6   8  -3    4.80    0.90
  -6   8  -3    4.30    0.90
  -6   8  -3    7.10    1.60
  -6   8  -3    4.90    1.40
   7  -8   3   21.50    2.20
  -7  -8  -3   23.50    2.30
  -7  -8  -3   24.00    2.50
  -7  -8  -3   20.70    2.10
  -7  -8  -3   23.60    2.50
  -7  -8  -3   19.50    2.10
  -7   8  -3   24.50    2.70
  -7   8  -3   22.10    2.60
  -7   8  -3   25.40    3.50
  -7   8  -3   19.80    1.70
   8  -8   3    3.50    1.40
  -8  -8  -3    6.90    1.70
  -8  -8  -3    4.90    1.80
  -8  -8  -3    3.30    1.30
  -8  -8  -3    6.20    2.00
  -8   8  -3    6.80    2.10
  -8   8  -3    3.70    1.60
  -8   8  -3    5.80    1.50
  -8  -9   3    9.40    2.50
  -8  -9   3   11.60    1.90
   8  -9  -3   13.90    2.30
  -8  -9   3   18.20    2.80
  -8   9   3   11.70    2.10
   7  -9  -3   67.69    4.10
  -7  -9   3   61.29    3.90
   7  -9  -3   66.09    3.90
  -7  -9   3   59.89    4.20
  -7  -9   3   57.59    4.90
  -7   9   3   69.29    5.00
  -7   9   3   64.79    3.80
  -6  -9   3    1.80    1.10
  -6  -9   3    2.50    1.50
   6  -9  -3    0.30    1.00
  -6  -9   3    1.70    1.20
  -6  -9   3    3.30    1.50
   6  -9  -3    1.60    1.10
  -6   9   3    0.90    0.90
  -6   9   3    0.60    1.20
  -6   9   3    1.80    1.50
   5  -9  -3  113.09    5.60
  -5  -9   3  113.69    6.30
  -5  -9   3  106.99    5.30
   5  -9  -3  101.69    4.90
  -5  -9   3  115.89    6.60
   5  -9  -3  108.69    5.20
  -5  -9   3  107.29    5.60
  -5   9   3   99.29    4.90
  -5   9   3  115.69    6.30
  -5   9   3  116.59    4.80
  -4  -9   3  156.48    6.50
  -4  -9   3  157.58    8.10
   4  -9  -3  152.08    7.00
   4  -9  -3  148.89    6.00
   4  -9  -3  159.78    6.60
  -4   9   3  149.88    6.30
  -3  -9   3   33.50    3.10
  -3  -9   3   26.90    1.90
  -3  -9   3   26.90    2.80
   3  -9  -3   34.00    2.30
   3  -9  -3   31.60    2.60
  -3  -9   3   29.10    2.00
  -3   9   3   26.30    2.70
  -3   9   3   34.50    1.60
   3   9  -3   31.30    2.80
  -3   9   3   29.00    2.00
  -2  -9   3  363.56   12.60
   2  -9  -3  365.96   13.20
  -2  -9   3  366.46   14.10
  -2  -9   3  369.96   12.60
  -2   9   3  356.86   13.90
  -2   9   3  357.26   13.00
  -2   9   3  377.86   14.40
   2   9  -3  362.86   14.20
  -1  -9   3  295.97    9.90
  -1  -9   3  299.07   12.00
  -1  -9   3  280.67   11.40
  -1  -9   3  306.77   10.00
   1  -9  -3  291.77   10.90
  -1   9   3  302.77   11.80
   1   9  -3  291.77   11.90
   1   9  -3  296.07   12.40
  -1   9   3  297.47   10.90
  -1   9   3  324.37   12.20
   0  -9   3   58.99    3.40
   0  -9   3   60.69    3.70
   0  -9  -3   57.09    3.00
   0   9  -3   62.39    3.70
   0   9  -3   59.29    4.10
   0   9   3   51.69    3.60
   0   9   3   58.69    3.70
   0   9   3   60.69    3.10
   1  -9   3   40.50    2.70
  -1  -9  -3   42.60    1.80
  -1  -9  -3   36.80    2.80
   1  -9   3   49.20    3.30
  -1  -9  -3   45.20    2.60
  -1   9  -3   47.90    3.50
   1   9   3   45.70    3.20
   1   9   3   37.60    3.00
  -1   9  -3   46.60    3.10
   1   9   3   46.90    3.00
  -2  -9  -3  124.49    5.40
   2  -9   3  112.29    5.80
  -2  -9  -3  120.49    4.70
  -2  -9  -3  117.49    5.40
   2  -9   3  122.69    5.60
   2   9   3  124.09    6.00
  -2   9  -3  120.69    5.80
  -3  -9  -3  152.98    6.50
   3  -9   3  169.28    8.20
  -3  -9  -3  165.38    7.10
  -3  -9  -3  167.18    7.00
  -3  -9  -3  160.48    6.50
  -3   9  -3  157.78    7.30
  -3   9  -3  176.58    8.00
   3   9   3  155.08    7.40
   3   9   3  175.68    7.50
  -4  -9  -3    6.50    1.30
  -4  -9  -3   11.40    1.40
  -4  -9  -3   12.10    1.80
  -4  -9  -3   11.40    2.00
  -4   9  -3   13.50    1.80
   4   9   3    8.40    1.60
  -4   9  -3    8.70    1.90
  -5  -9  -3   60.49    3.70
  -5  -9  -3   52.19    3.30
  -5  -9  -3   51.19    3.90
  -5  -9  -3   53.99    3.60
   5  -9   3   54.09    3.60
  -5   9  -3   50.79    3.90
  -5   9  -3   59.39    3.90
   5   9   3   50.09    3.60
  -6  -9  -3    3.70    1.30
  -6  -9  -3    3.20    1.40
  -6  -9  -3    1.60    1.20
   6  -9   3    2.30    1.20
  -6  -9  -3    3.70    1.20
  -6  -9  -3    4.40    1.40
  -6   9  -3    2.10    1.30
  -6   9  -3    3.80    1.40
  -6   9  -3    2.10    0.60
   7  -9   3  153.08    7.00
  -7  -9  -3  162.98    7.50
  -7  -9  -3  145.49    7.20
  -7  -9  -3  142.89    6.90
  -7   9  -3  155.78    7.70
  -7   9  -3  142.99    7.80
   8  -9   3   85.59    4.80
  -8  -9  -3   85.09    5.00
  -8   9  -3   80.79    5.40
  -8   9  -3   87.39    5.80
  -7 -10   3    0.20    1.70
  -7 -10   3    0.10    1.60
  -7 -10   3    0.70    1.50
  -7 -10   3    1.80    1.40
   7 -10  -3   -0.60    1.30
   7 -10  -3    0.60    1.30
  -7  10   3    1.20    1.30
  -6 -10   3   48.30    3.60
  -6 -10   3   51.59    4.40
  -6 -10   3   46.10    4.30
  -6 -10   3   44.40    3.20
   6 -10  -3   39.50    3.30
   6 -10  -3   45.10    3.10
  -6  10   3   40.90    3.70
  -6  10   3   41.70    2.80
  -5 -10   3   -0.80    1.10
   5 -10  -3    0.60    0.80
  -5 -10   3    2.50    1.50
   5 -10  -3   -0.30    1.10
  -5 -10   3    1.30    0.90
  -5 -10   3    1.00    1.40
  -5  10   3   -0.50    1.20
  -4 -10   3   37.90    3.60
   4 -10  -3   40.30    3.20
   4 -10  -3   37.80    2.60
  -4 -10   3   40.00    2.50
  -4 -10   3   35.90    2.60
  -4 -10   3   35.80    3.10
  -4  10   3   43.90    3.60
  -4  10   3   35.40    2.50
   4  10  -3   43.10    3.50
  -4  10   3   41.70    2.10
   3 -10  -3  192.38    7.40
  -3 -10   3  196.68    8.50
   3 -10  -3  202.08    8.50
  -3 -10   3  194.98    9.40
  -3 -10   3  186.78    7.10
  -3 -10   3  169.68    7.00
  -3  10   3  189.98    7.30
  -3  10   3  176.58    8.60
  -3  10   3  172.98    6.40
  -2 -10   3  193.68    6.90
   2 -10  -3  186.18    8.60
   2 -10  -3  193.28    7.60
  -2 -10   3  199.48    8.80
   2  10  -3  182.18    9.10
  -2  10   3  186.88    7.40
  -2  10   3  199.38    9.00
   2  10  -3  199.48    8.70
  -1 -10   3  102.19    5.60
   1 -10  -3   96.59    5.50
   1 -10  -3  108.09    4.70
   1  10  -3   99.19    5.40
   1  10  -3  104.49    6.00
  -1  10   3   96.29    5.40
  -1  10   3  102.59    4.50
  -1  10   3  105.09    5.70
   0 -10   3   78.79    4.70
   0 -10  -3   86.39    4.00
   0  10   3   81.99    4.90
   0  10   3   78.09    4.70
   0  10   3   82.89    4.00
   0  10  -3   70.79    4.90
   0  10  -3   82.09    4.70
  -1 -10  -3   17.00    0.90
   1 -10   3   20.60    2.20
  -1 -10  -3   17.10    0.90
  -1 -10  -3   19.70    1.70
   1  10   3   17.20    1.80
  -1  10  -3   17.60    2.30
   1  10   3   19.30    2.20
   1  10   3   21.50    2.40
  -1  10  -3   18.60    2.10
  -2 -10  -3   52.79    3.10
  -2 -10  -3   47.90    3.40
   2 -10   3   53.49    3.70
  -2 -10  -3   50.89    2.50
   2  10   3   56.89    3.80
  -2  10  -3   54.99    4.10
   2  10   3   56.29    3.70
  -2  10  -3   55.19    3.50
  -3 -10  -3    7.70    1.40
  -3 -10  -3   10.10    1.30
   3 -10   3    4.60    1.30
  -3  10  -3    8.10    1.70
  -3  10  -3    3.70    1.30
   3  10   3    7.50    1.70
   3  10   3    4.60    1.50
  -4 -10  -3  106.09    5.70
  -4 -10  -3  100.29    4.90
   4 -10   3  103.79    5.50
  -4 -10  -3  107.19    5.20
  -4 -10  -3  102.09    4.80
  -4 -10  -3  101.79    5.70
   4  10   3   96.99    5.50
  -4  10  -3   97.09    5.90
  -4  10  -3  102.59    5.60
   5 -10   3    5.90    1.70
  -5 -10  -3    6.60    1.50
  -5 -10  -3    6.50    1.80
  -5 -10  -3    4.90    1.50
  -5 -10  -3    3.80    1.50
  -5  10  -3    8.30    2.10
  -5  10  -3    7.60    1.70
  -6 -10  -3   36.70    3.20
  -6 -10  -3   34.30    2.80
   6 -10   3   31.00    3.00
  -6 -10  -3   29.50    2.90
  -6 -10  -3   35.40    3.10
  -6  10  -3   35.20    3.20
  -6  10  -3   37.90    3.60
  -7 -10  -3    8.90    2.20
  -7 -10  -3    9.40    2.30
  -7 -10  -3    9.30    2.00
  -7 -10  -3    7.80    2.10
   7 -10   3   14.30    2.30
  -7  10  -3   11.50    2.50
  -6 -11   3    5.60    2.40
  -6 -11   3    4.50    1.90
   6 -11  -3    6.30    1.90
  -6 -11   3    6.00    1.40
   6 -11  -3    7.30    1.60
  -6 -11   3    6.30    2.40
   5 -11  -3   44.80    3.00
  -5 -11   3   42.10    3.80
  -5 -11   3   42.90    3.30
  -5 -11   3   41.80    4.10
  -5 -11   3   45.10    3.80
   5 -11  -3   44.90    3.50
  -5  11   3   45.20    4.10
  -5  11   3   34.40    2.60
   4 -11  -3    0.30    0.90
   4 -11  -3    0.00    1.10
  -4 -11   3    1.20    1.50
  -4 -11   3    0.10    0.80
  -4 -11   3    0.40    1.00
  -4 -11   3   -1.20    1.10
  -4  11   3    0.50    0.60
  -4  11   3    0.70    1.10
  -4  11   3    1.20    1.10
   4  11  -3    1.80    1.30
  -4  11   3    1.40    0.80
  -3 -11   3    3.40    1.70
  -3 -11   3    4.20    0.90
   3 -11  -3    4.40    1.00
   3 -11  -3    3.80    1.50
  -3 -11   3    2.30    1.40
  -3 -11   3    3.00    0.90
  -3  11   3    3.10    1.20
   3  11  -3    7.10    1.90
   2 -11  -3   35.50    3.10
  -2 -11   3   36.90    1.80
  -2 -11   3   37.00    3.20
   2 -11  -3   38.80    2.50
  -2  11   3   37.60    2.60
  -2  11   3   40.80    3.50
   2  11  -3   33.70    3.50
   1 -11  -3   93.19    4.50
   1 -11  -3  106.99    5.80
  -1 -11   3  100.39    5.70
   1  11  -3   95.79    6.10
   1  11  -3   96.59    5.50
  -1  11   3  113.69    6.10
   0 -11   3    2.90    1.30
   0 -11  -3    1.00    0.80
   0 -11  -3    3.60    1.40
   0  11   3    2.00    1.30
   0  11   3    1.50    0.90
   0  11  -3    0.30    0.90
   0  11  -3   -0.10    1.10
   1 -11   3   34.80    3.10
  -1 -11  -3   31.50    2.30
  -1 -11  -3   26.70    2.30
  -1 -11  -3   32.20    3.00
   1  11   3   33.70    3.00
  -1  11  -3   34.60    3.00
  -1  11  -3   31.10    3.20
   2 -11   3   45.40    3.60
  -2 -11  -3   44.50    3.60
  -2 -11  -3   43.40    2.90
  -2 -11  -3   40.90    2.10
  -2  11  -3   47.30    3.40
  -2  11  -3   45.10    3.90
   2  11   3   44.40    3.60
  -3 -11  -3   63.09    4.40
   3 -11   3   60.29    4.20
   3  11   3   64.59    4.30
  -3  11  -3   53.09    4.50
  -3  11  -3   65.09    4.70
  -4 -11  -3    7.90    2.00
   4 -11   3    6.50    1.90
  -4 -11  -3    7.80    2.00
  -4 -11  -3    7.20    1.40
  -4 -11  -3    8.40    1.80
  -4  11  -3    7.40    1.80
  -4  11  -3   10.90    2.00
  -5 -11  -3   26.10    2.90
  -5 -11  -3   26.80    2.70
   5 -11   3   33.00    3.10
  -5 -11  -3   28.80    2.40
  -5 -11  -3   24.80    2.90
  -5  11  -3   28.80    3.00
  -6 -11  -3   11.20    2.10
   6 -11   3   12.10    2.30
  -6 -11  -3   10.00    2.30
  -6  11  -3    9.90    2.10
  -6  11  -3   10.20    2.40
  -5 -12   3   58.79    4.40
  -5 -12   3   64.19    3.60
  -5 -12   3   56.69    5.10
   5 -12  -3   57.49    4.40
   5 -12  -3   51.39    3.50
  -5 -12   3   53.69    5.30
  -4 -12   3    6.60    2.40
  -4 -12   3    5.60    1.20
  -4 -12   3    6.90    1.90
   4 -12  -3    6.40    1.40
   4 -12  -3    4.40    1.70
  -4  12   3    4.80    1.90
   3 -12  -3    3.50    1.60
   3 -12  -3    7.40    1.30
  -3 -12   3    5.90    1.90
   3  12  -3    2.70    1.50
   2 -12  -3  132.49    5.70
  -2 -12   3  132.49    4.50
   2 -12  -3  146.19    7.30
  -2  12   3  131.29    7.40
   2  12  -3  147.09    8.00
  -1 -12   3  123.99    6.80
   1 -12  -3  116.69    6.70
   1  12  -3  124.39    6.50
  -1  12   3  125.89    5.70
  -1  12   3  137.79    7.20
   1  12  -3  110.99    7.00
   0 -12  -3   52.49    3.00
   0 -12  -3   50.49    4.10
   0 -12   3   53.49    4.10
   0 -12  -3   44.30    3.00
   0  12  -3   55.79    4.50
   0  12   3   54.39    4.10
   0  12  -3   52.69    4.50
  -1 -12  -3   51.89    3.00
   1 -12   3   43.90    3.80
  -1 -12  -3   52.19    4.10
  -1  12  -3   45.50    4.20
  -1  12  -3   49.10    4.20
   1  12   3   53.29    4.10
  -2 -12  -3   19.50    1.90
   2 -12   3   13.30    2.40
  -2 -12  -3   12.40    2.50
  -2 -12  -3   12.40    1.00
   2  12   3   13.50    2.50
  -2  12  -3    9.70    2.10
  -2  12  -3   17.40    2.70
  -3 -12  -3    0.80    0.90
   3 -12   3    1.40    1.30
   3  12   3    4.00    1.70
  -3  12  -3    0.10    1.60
  -3  12  -3    0.40    1.20
  -4 -12  -3   75.89    4.00
  -4 -12  -3   83.59    5.50
  -4 -12  -3   85.49    4.60
  -4 -12  -3   83.59    5.40
  -4  12  -3   84.89    5.20
  -4  12  -3   81.59    5.70
  -5 -12  -3   27.20    3.20
  -5 -12  -3   23.90    2.60
  -5 -12  -3   19.90    3.10
  -5 -12  -3   24.50    2.40
   5 -12   3   20.50    3.10
  -5  12  -3   21.80    2.90
   4 -13  -3    1.70    1.70
  -4 -13   3    2.10    1.70
  -3 -13   3   31.50    3.40
   3 -13  -3   34.40    3.50
  -3 -13   3   37.60    4.10
   3  13  -3   31.20    3.30
  -2 -13   3   -0.20    1.80
   2 -13  -3   -0.90    0.90
   2 -13  -3    1.70    1.50
  -2 -13   3    1.00    1.50
   2  13  -3    2.50    1.60
   2  13  -3    1.10    1.60
  -2  13   3    1.20    1.40
  -1 -13   3   52.99    4.40
   1 -13  -3   55.39    3.10
   1 -13  -3   52.59    4.40
   1  13  -3   53.19    4.00
  -1  13   3   43.40    4.20
   1  13  -3   53.49    4.80
   0 -13  -3    1.30    1.00
   0 -13  -3    0.20    1.30
   0 -13   3    3.00    1.70
   0  13  -3    0.60    1.40
   0  13   3   -0.10    1.50
   0  13  -3    1.00    1.50
  -1 -13  -3   10.90    1.60
  -1 -13  -3   11.50    2.50
   1 -13   3   11.90    2.40
   1  13   3   11.70    2.60
  -1  13  -3   11.90    2.30
  -1  13  -3    7.70    2.10
   2 -13   3   -0.10    1.50
  -2 -13  -3    0.20    1.60
  -2 -13  -3    2.90    1.30
   2  13   3    1.70    1.40
  -2  13  -3    2.00    1.50
  -2  13  -3    1.60    1.70
   3 -13   3  100.79    6.40
  -3 -13  -3  119.59    5.70
   3  13   3  118.39    6.80
  -3  13  -3  109.99    6.30
  -4 -13  -3   51.09    3.70
  -4 -13  -3   49.40    4.60
  -4  13  -3   53.19    4.20
   2  14  -3   49.99    4.30
   1  14  -3    7.90    2.30
   0  14  -3    3.10    2.00
   0  14   3    3.50    2.40
   1  14   3   13.40    3.00
  -1  14  -3    5.90    2.40
  -2 -14  -3  116.29    6.80
   2  14   3   99.49    6.50
  -2  14  -3  101.29    6.10
 -10   0   4   36.20    4.10
 -10   0   4   49.30    4.30
  -9   0   4   -1.30    1.30
   9   0  -4    0.90    1.30
  -9   0   4    0.50    1.30
   8   0  -4   17.30    2.20
  -8   0   4   19.50    2.30
  -8   0   4   15.70    2.60
   7   0  -4    1.50    1.10
   6   0  -4 1108.59   37.30
  -6   0   4 1064.79   37.30
  -6   0   4 1087.49   37.50
  -5   0   4    0.40    0.50
   5   0  -4   -0.80    0.40
  -5   0   4   -0.40    0.60
  -5   0   4   -0.50    0.60
   5   0  -4    0.50    0.70
  -5   0   4    1.90    0.40
   5   0  -4   -0.10    0.30
   4   0  -4  181.88    6.40
   4   0  -4  178.58    7.50
  -4   0   4  174.18    7.40
  -4   0   4  170.28    7.20
  -4   0   4  176.68    6.30
  -4   0   4  174.38    7.30
  -4   0   4  170.18    7.00
   4   0  -4  177.48    7.20
  -3   0   4    0.00    0.30
  -3   0   4    0.20    0.40
   3   0  -4    0.20    0.50
   3   0  -4    0.20    0.30
  -3   0   4    0.00    0.30
   3   0  -4   -0.60    0.40
  -2   0   4 1268.07   63.89
   2   0  -4 1293.27   64.39
   1   0  -4    0.10    0.30
  -1   0   4    0.70    0.40
  -1   0   4   -0.10    0.30
   1   0  -4   -0.10    0.30
   1   0  -4   -0.10    0.30
  -1   0   4    0.60    0.30
  -1   0   4    0.00    0.20
   0   0  -4  153.58    5.60
   0   0   4  153.88    5.70
   0   0  -4  149.69    5.70
   0   0   4  146.09    5.60
   0   0  -4  148.09    5.70
   0   0  -4  154.58    5.70
   0   0   4  149.29    5.70
   0   0   4  157.18    5.60
   1   0   4    0.10    0.20
   1   0   4    0.10    0.20
  -1   0  -4    0.70    0.40
  -1   0  -4   -0.10    0.30
   1   0   4   -0.40    0.30
   1   0   4    0.40    0.20
  -1   0  -4    0.00    0.20
   2   0   4 3404.76  132.89
  -2   0  -4 3277.67  130.79
  -3   0  -4    0.40    0.30
   3   0   4    0.00    0.40
   3   0   4    0.40    0.30
   3   0   4    0.20    0.30
   3   0   4    0.20    0.20
  -3   0  -4    1.00    0.50
  -3   0  -4   -0.10    0.30
  -3   0  -4    0.60    0.40
  -4   0  -4  220.58    8.10
   4   0   4  215.48    7.50
  -4   0  -4  225.38    8.50
  -4   0  -4  219.78    8.30
  -4   0  -4  225.98    8.50
   4   0   4  221.48    8.60
   5   0   4   -0.30    0.40
  -5   0  -4    0.50    0.30
  -5   0  -4    0.00    0.50
  -5   0  -4    0.80    0.60
   5   0   4   -0.80    0.40
  -5   0  -4    0.50    0.70
   5   0   4    0.00    0.30
   6   0   4   78.89    3.40
  -6   0  -4   79.69    4.10
  -6   0  -4   74.79    3.50
   6   0   4   79.59    3.50
  -6   0  -4   75.89    4.30
   7   0   4   -0.10    0.50
  -7   0  -4   -0.40    0.80
  -7   0  -4    0.20    0.70
  -7   0  -4    0.10    0.80
  -7   0  -4    0.00    0.40
   8   0   4  113.19    4.90
  -8   0  -4  115.69    6.10
  -8   0  -4  105.69    4.40
   8   0   4  111.49    4.40
  -8   0  -4  107.49    5.60
  -8   0  -4  105.99    4.50
  -9   0  -4   -1.40    1.30
  -9   0  -4   -0.50    1.20
 -10   0  -4   41.90    3.70
 -10  -1   4   -1.10    1.60
 -10   1   4   -2.50    1.50
 -10   1   4    2.30    1.90
  -9  -1   4   16.40    2.80
   9  -1  -4   10.80    2.20
  -9  -1   4   12.50    2.50
  -9   1   4    8.80    2.40
  -9   1   4   12.00    2.40
   9   1  -4   13.70    2.90
  -8  -1   4    3.40    1.40
  -8  -1   4    1.50    1.30
   8  -1  -4    1.80    1.30
   8   1  -4    3.60    1.50
  -8   1   4    3.40    1.50
  -8   1   4    3.00    1.60
  -7  -1   4  249.97   10.90
   7  -1  -4  257.27   10.80
  -7   1   4  263.07   10.80
   7   1  -4  283.17   11.00
  -7   1   4  237.78   11.60
   6  -1  -4  316.87   11.90
  -6  -1   4  316.77   12.10
  -6  -1   4  297.57   12.00
  -6  -1   4  293.07   10.00
   6  -1  -4  290.77    9.80
   6   1  -4  313.37   11.90
  -6   1   4  295.37   11.90
  -6   1   4  300.37   12.00
  -6   1   4  306.77   11.80
   5  -1  -4  377.66   14.70
  -5  -1   4  370.46   14.20
  -5  -1   4  403.26   14.70
   5  -1  -4  403.96   13.10
  -5  -1   4  390.36   14.70
  -5  -1   4  405.36   13.10
  -5  -1   4  384.96   14.60
   5  -1  -4  373.76   14.40
   5   1  -4  391.36   14.40
   5   1  -4  374.56   14.70
  -5   1   4  385.96   14.40
   5   1  -4  386.26   13.20
  -5   1   4  377.26   13.00
  -5   1   4  385.86   14.20
  -5   1   4  391.56   14.60
  -5   1   4  391.26   14.50
   4  -1  -4   56.39    3.10
  -4  -1   4   57.99    3.20
  -4  -1   4   52.59    3.20
  -4  -1   4   55.09    3.20
  -4  -1   4   50.49    2.90
   4  -1  -4   53.69    3.20
  -4  -1   4   55.99    2.40
   4  -1  -4   50.19    2.30
  -4   1   4   52.99    2.90
  -4   1   4   60.29    3.10
   4   1  -4   50.29    3.20
  -4   1   4   58.19    3.20
  -4   1   4   57.39    3.10
   4   1  -4   55.49    3.10
   4   1  -4   53.89    2.40
  -4   1   4   55.79    2.40
   4   1  -4   56.89    3.30
   3  -1  -4 1080.19   35.70
  -3   1   4 1030.60   35.20
   3   1  -4 1060.09   35.80
  -2  -1   4 2586.74  107.39
  -2   1   4 2566.54  110.49
   2   1  -4 2668.83  108.39
  -1  -1   4  291.77   10.30
  -1  -1   4  292.67   10.00
   1  -1  -4  287.27   10.00
   1  -1  -4  285.37   10.20
   1  -1  -4  277.37    9.90
  -1  -1   4  265.07   10.10
  -1   1   4  285.77   10.00
  -1   1   4  284.87    9.90
  -1   1   4  296.27   10.10
   1   1  -4  283.37   10.40
   1   1  -4  280.17    9.90
   1   1  -4  272.77   10.00
  -1   1   4  286.87   10.00
   0  -1  -4   94.99    3.70
   0  -1  -4   90.29    3.60
   0  -1   4   88.69    3.70
   0  -1   4   94.49    3.70
   0  -1  -4   85.19    3.50
   0  -1  -4   88.89    3.60
   0  -1   4   83.19    3.40
   0   1   4   92.09    3.70
   0   1   4   88.79    3.50
   0   1  -4   91.39    3.70
   0   1  -4   83.89    3.50
   0   1  -4   89.39    3.70
   0   1   4   93.49    3.60
   0   1  -4   84.29    3.70
   0   1   4   80.99    3.40
  -1  -1  -4  661.43   21.50
   1  -1   4  630.64   21.30
  -1   1  -4  627.44   21.50
  -2  -1  -4 1101.59   55.29
   2  -1   4 1127.49   58.49
  -2   1  -4 1093.99   58.09
   2   1   4 1122.89   56.99
   3  -1   4  169.88    6.60
  -3  -1  -4  175.88    6.60
  -3  -1  -4  178.58    6.80
  -3   1  -4  174.48    6.60
  -3   1  -4  161.38    6.60
  -3   1  -4  189.38    6.60
  -3   1  -4  170.28    6.20
   3   1   4  189.58    6.90
   3   1   4  169.58    6.60
   3   1   4  185.28    6.90
  -3   1  -4  173.38    6.90
   4  -1   4  173.88    6.20
  -4  -1  -4  173.18    6.90
   4  -1   4  169.68    7.00
  -4  -1  -4  187.88    7.00
  -4  -1  -4  170.48    6.80
  -4  -1  -4  176.28    6.60
   4  -1   4  174.38    6.60
  -4   1  -4  168.88    6.50
  -4   1  -4  171.58    6.20
   4   1   4  169.08    6.50
  -4   1  -4  174.58    6.70
   4   1   4  166.28    7.00
  -4   1  -4  163.68    6.90
  -4   1  -4  168.78    6.80
   5  -1   4  260.17    9.00
   5  -1   4  243.18    9.10
  -5  -1  -4  265.17    9.90
  -5  -1  -4  247.68    9.70
  -5  -1  -4  255.37    9.20
   5  -1   4  243.08    9.90
  -5  -1  -4  243.28    9.60
  -5   1  -4  254.17    9.60
   5   1   4  261.87    9.20
  -5   1  -4  253.47    9.70
  -5   1  -4  240.68    9.80
  -5   1  -4  248.98    9.20
   5   1   4  244.08    9.90
  -6  -1  -4  295.67   10.80
  -6  -1  -4  311.07   11.80
   6  -1   4  310.37   10.80
   6  -1   4  294.07   10.80
  -6  -1  -4  304.17   11.60
  -6   1  -4  289.37   10.70
  -6   1  -4  290.87   11.70
  -6   1  -4  302.67   10.60
  -6   1  -4  288.87   11.40
  -6   1  -4  316.57   11.70
   6   1   4  312.57   10.80
   6   1   4  296.87   10.30
  -7  -1  -4   95.69    5.00
  -7  -1  -4   87.19    3.90
   7  -1   4   90.39    3.90
  -7  -1  -4   88.79    4.80
   7  -1   4   91.69    4.10
   7   1   4   90.19    3.90
  -7   1  -4   89.89    4.70
  -7   1  -4   88.49    5.00
   7   1   4   88.49    3.80
  -7   1  -4   84.09    3.80
   8  -1   4    1.60    0.90
   8  -1   4   -0.10    0.50
  -8  -1  -4    1.00    0.70
  -8  -1  -4    1.30    1.10
  -8  -1  -4    1.00    0.50
  -8  -1  -4    1.40    1.10
  -8   1  -4    0.40    1.10
  -8   1  -4    1.50    0.80
  -8   1  -4    1.20    0.70
   8   1   4    1.30    0.60
  -8   1  -4    1.20    0.90
  -9  -1  -4    3.50    1.40
  -9  -1  -4    6.40    1.80
  -9  -1  -4    3.50    0.80
  -9   1  -4    3.10    0.90
  -9   1  -4    5.50    1.60
 -10   1  -4   88.99    5.60
 -10  -2   4   62.49    5.00
 -10   2   4   70.49    5.40
 -10   2   4   71.59    5.10
   9  -2  -4    1.40    1.60
  -9  -2   4    3.20    1.60
  -9  -2   4    2.30    1.50
  -9   2   4    0.10    1.50
  -9   2   4    4.20    1.60
  -8  -2   4   56.49    4.20
   8  -2  -4   58.09    4.10
  -8  -2   4   54.99    4.10
  -8   2   4   60.49    4.00
   8   2  -4   56.59    4.10
  -8   2   4   50.39    4.10
  -7  -2   4   28.20    2.60
  -7   2   4   17.00    2.40
  -7   2   4   25.00    2.40
  -6  -2   4  592.24   22.00
  -6  -2   4  622.24   20.00
  -6  -2   4  627.44   22.00
  -6  -2   4  588.64   19.90
   6  -2  -4  632.14   21.80
   6  -2  -4  593.74   19.80
  -6   2   4  576.54   21.60
   6   2  -4  592.74   21.70
  -6   2   4  602.24   21.50
  -6   2   4  596.34   21.80
  -5  -2   4  398.66   15.40
  -5  -2   4  406.56   15.50
   5  -2  -4  408.26   13.90
   5  -2  -4  421.36   15.20
   5  -2  -4  389.86   15.40
  -5  -2   4  385.06   15.40
  -5  -2   4  431.66   14.00
  -5   2   4  428.86   15.10
   5   2  -4  412.26   14.10
  -5   2   4  421.96   15.20
   5   2  -4  406.86   15.60
   5   2  -4  439.66   15.30
  -5   2   4  407.66   13.90
  -5   2   4  405.96   15.30
  -5   2   4  397.76   15.00
   4  -2  -4    2.60    0.80
   4  -2  -4    3.90    1.00
   3  -2  -4    1.00    0.50
   3  -2  -4    1.30    0.50
   3   2  -4    0.80    0.60
   2  -2  -4  267.17    9.50
  -2  -2   4  257.77    9.60
   2  -2  -4  265.67    9.20
   2  -2  -4  251.97    9.20
   2  -2  -4  267.67    9.70
  -2  -2   4  249.88    9.20
  -2  -2   4  259.87    9.90
  -2  -2   4  269.87    9.30
  -2   2   4  253.87    9.60
   2   2  -4  263.47    9.90
   2   2  -4  270.97    9.30
  -2   2   4  246.68    9.10
  -2   2   4  256.27    9.40
  -2   2   4  261.87    9.20
   2   2  -4  252.37    9.70
   2   2  -4  246.88    9.30
   1  -2  -4 1279.67   65.39
  -1  -2   4 1304.17   62.59
  -1   2   4 1384.56   66.89
   1   2  -4 1271.27   61.59
   0  -2   4  175.08    6.80
   0  -2  -4  173.68    6.60
   0  -2   4  180.58    6.30
   0  -2  -4  167.38    6.60
   0  -2   4  165.38    6.70
   0  -2   4  193.48    6.70
   0  -2  -4  182.68    6.50
   0   2   4  174.48    6.60
   0   2  -4  168.68    6.80
   0   2   4  183.88    6.70
   0   2   4  182.78    6.20
   0   2  -4  182.38    6.70
   1  -2   4  801.32   46.70
  -1  -2  -4  756.12   43.50
  -1   2  -4  876.31   53.59
   1   2   4  825.72   45.40
  -2  -2  -4  147.09    5.70
   2  -2   4  162.78    5.90
   2  -2   4  154.78    6.00
  -2  -2  -4  151.38    5.90
   2  -2   4  140.59    5.60
  -2  -2  -4  146.49    5.90
  -2  -2  -4  156.28    5.00
   2  -2   4  156.08    5.60
  -2   2  -4  154.18    5.80
  -2   2  -4  148.39    5.90
   2   2   4  141.99    5.90
  -2   2  -4  161.68    6.10
   2   2   4  149.29    5.90
  -2   2  -4  152.38    5.60
   2   2   4  150.38    6.00
   3  -2   4  241.78    9.10
   3  -2   4  241.88    8.80
  -3  -2  -4  235.98    8.90
   3  -2   4  230.18    8.50
  -3   2  -4  240.28    8.60
  -3   2  -4  240.48    8.80
   3   2   4  247.18    8.80
  -3   2  -4  243.58    8.60
  -3   2  -4  237.78    8.60
   3   2   4  238.18    8.90
   3   2   4  237.88    9.00
  -3   2  -4  250.57    9.10
  -4  -2  -4  282.67   10.20
  -4  -2  -4  271.47   10.30
   4  -2   4  282.67    9.90
   4  -2   4  266.37   10.40
  -4  -2  -4  265.77    9.90
   4  -2   4  270.27    9.70
  -4  -2  -4  270.47   10.20
  -4   2  -4  279.47    9.90
   4   2   4  265.37   10.30
  -4   2  -4  258.17    9.90
  -4   2  -4  272.17   10.00
  -4   2  -4  273.17    9.70
   4   2   4  289.77   10.00
  -4   2  -4  275.47   10.40
  -5  -2  -4  632.84   21.60
   5  -2   4  621.64   22.40
   5  -2   4  649.93   21.60
  -5  -2  -4  616.64   22.10
   5  -2   4  645.54   21.50
  -5  -2  -4  634.54   22.10
  -5  -2  -4  656.43   22.40
  -5   2  -4  638.54   21.50
   5   2   4  629.04   22.40
  -5   2  -4  640.44   21.80
  -5   2  -4  614.94   22.30
  -5   2  -4  619.84   21.60
  -6  -2  -4  692.63   23.00
   6  -2   4  678.33   23.10
  -6  -2  -4  680.53   23.90
  -6   2  -4  668.63   23.00
  -6   2  -4  694.23   24.10
  -6   2  -4  684.93   23.70
  -6   2  -4  662.33   23.00
  -6   2  -4  665.93   23.50
  -7  -2  -4  463.75   16.50
  -7  -2  -4  493.35   17.80
   7  -2   4  471.25   16.90
  -7  -2  -4  493.15   17.80
  -7   2  -4  483.05   17.40
  -7   2  -4  468.05   16.50
  -7   2  -4  473.05   16.80
  -7   2  -4  482.75   17.90
  -8  -2  -4    2.00    0.50
   8  -2   4    2.10    1.10
  -8  -2  -4    2.30    0.70
   8  -2   4    1.30    0.70
  -8  -2  -4    0.10    1.10
  -8  -2  -4    2.50    1.30
  -8  -2  -4    1.80    0.80
  -8   2  -4    2.50    0.90
  -8   2  -4    2.80    1.10
  -8   2  -4    2.00    1.30
  -8   2  -4    1.30    0.70
   8   2   4    2.00    0.70
  -9  -2  -4    8.60    2.50
  -9  -2  -4   10.60    1.00
  -9   2  -4    8.10    1.40
  -9   2  -4   10.50    2.60
  -9   2  -4    9.50    2.10
 -10   2  -4   12.00    2.50
 -10  -3   4    2.00    1.70
 -10   3   4    2.90    1.70
 -10   3   4   -2.20    1.60
   9  -3  -4    5.40    1.90
  -9  -3   4    6.70    2.10
  -9  -3   4    5.60    2.00
  -9   3   4    3.70    1.90
   9   3  -4    8.80    2.60
  -9   3   4    6.30    2.00
   8  -3  -4   28.50    2.90
  -8  -3   4   27.80    2.90
  -8  -3   4   31.40    3.20
  -8   3   4   29.60    2.80
   8   3  -4   26.70    2.60
  -8   3   4   24.40    2.80
   7  -3  -4  202.68    8.70
  -7  -3   4  187.18    8.70
  -7  -3   4  187.38    8.90
  -7   3   4  180.18    8.20
   7   3  -4  204.78    8.80
  -7   3   4  180.78    8.70
  -6  -3   4  117.49    6.10
  -6  -3   4  122.59    4.60
   6  -3  -4  118.19    4.40
  -6  -3   4  113.09    6.10
   6  -3  -4  119.39    5.90
  -6   3   4  116.19    5.80
  -6   3   4  120.19    6.10
   6   3  -4  127.49    6.00
  -6   3   4  117.89    5.60
  -5  -3   4   82.99    4.70
  -5  -3   4   85.19    4.70
  -5  -3   4   85.99    4.30
   5  -3  -4   81.19    4.60
  -5  -3   4   85.69    3.60
  -5  -3   4   77.19    4.60
   5  -3  -4   90.49    4.50
  -5   3   4   77.99    4.50
   5   3  -4   83.69    4.80
  -5   3   4   83.09    4.30
   5   3  -4   86.49    4.40
   5   3  -4   87.89    3.70
  -5   3   4   85.49    4.30
  -5   3   4   85.79    4.20
  -5   3   4   86.09    3.50
  -4  -3   4  147.89    5.90
  -4  -3   4  155.18    6.90
   4  -3  -4  154.88    5.80
   4  -3  -4  152.28    6.50
  -4  -3   4  149.29    6.30
   4   3  -4  169.18    6.60
   4   3  -4  146.49    5.90
  -4   3   4  150.58    6.30
  -4   3   4  158.38    6.70
  -4   3   4  154.98    5.80
  -4   3   4  153.78    6.20
   4   3  -4  153.18    7.60
  -4   3   4  144.79    6.30
   4   3  -4  159.58    6.90
  -3  -3   4  284.97   10.10
  -3  -3   4  261.17   10.60
  -3  -3   4  296.97   11.00
   3  -3  -4  272.77   10.00
   3  -3  -4  274.27   10.70
   3   3  -4  281.67   10.10
  -3   3   4  286.87   10.00
  -3   3   4  279.07   10.30
  -3   3   4  284.07   10.00
   3   3  -4  267.67   10.70
  -3   3   4  293.67   10.70
   3   3  -4  281.07   10.90
   2  -3  -4  186.78    7.10
  -2  -3   4  195.98    7.70
  -2  -3   4  200.08    7.20
  -2  -3   4  190.48    7.00
   2  -3  -4  200.28    7.30
  -2  -3   4  178.48    8.20
   2  -3  -4  187.58    7.50
  -2  -3   4  185.58    7.50
  -2   3   4  191.98    7.50
  -2   3   4  177.98    7.00
   2   3  -4  189.88    7.20
   2   3  -4  186.48    8.10
  -2   3   4  194.38    7.20
   2   3  -4  189.68    7.10
  -2   3   4  195.08    6.80
  -2   3   4  186.68    6.80
  -1  -3   4  846.02   27.60
  -1  -3   4  820.12   28.10
   1  -3  -4  812.42   27.60
  -1  -3   4  844.92   28.00
   1   3  -4  800.62   27.60
   1   3  -4  816.32   27.90
   0  -3  -4    4.60    0.80
   0  -3  -4    7.40    0.80
   0  -3   4    5.00    0.50
   0  -3   4    6.20    1.00
   0  -3   4    5.70    1.00
   0  -3  -4    4.40    0.40
   0  -3  -4    6.30    0.90
   0  -3   4    4.60    0.80
   0  -3   4    6.30    1.00
   0   3  -4    5.40    1.00
   0   3   4    5.90    0.70
   0   3  -4    5.40    0.60
   0   3   4    6.50    0.80
   0   3  -4    6.00    1.00
   0   3   4    5.30    0.90
   1  -3   4  228.18    8.00
   1  -3   4  251.47    8.70
  -1  -3  -4  228.98    8.60
  -1  -3  -4  243.68    8.60
   1  -3   4  231.28    8.70
  -1   3  -4  239.88    8.70
  -1   3  -4  232.38    8.00
  -1   3  -4  221.68    8.70
  -1   3  -4  229.98    8.60
   1   3   4  238.98    8.10
   1   3   4  234.38    8.60
   1   3   4  223.08    8.50
   2  -3   4  338.87   11.40
  -2  -3  -4  336.17   12.30
  -2  -3  -4  326.07   11.80
   2  -3   4  328.67   11.70
  -2  -3  -4  329.07   11.50
   2  -3   4  330.67   12.00
   2  -3   4  333.17   11.90
  -2   3  -4  331.17   11.30
   2   3   4  334.67   11.60
  -2   3  -4  347.47   12.60
   2   3   4  345.87   11.90
   2   3   4  318.77   11.10
  -2   3  -4  339.47   11.90
  -2   3  -4  334.37   11.90
   2   3   4  337.77   11.90
   3  -3   4 1212.58   41.00
  -3  -3  -4 1244.88   40.80
  -4  -3  -4   77.49    3.60
   4  -3   4   75.69    3.50
  -4  -3  -4   73.09    3.80
  -4  -3  -4   72.59    3.70
   4  -3   4   71.89    4.10
  -4  -3  -4   66.39    3.40
  -4   3  -4   77.69    3.90
   4   3   4   77.39    3.60
  -4   3  -4   73.99    3.40
  -4   3  -4   73.29    3.50
   4   3   4   75.89    3.80
  -4   3  -4   75.89    3.30
  -4   3  -4   69.29    3.40
  -5  -3  -4  275.17   10.20
  -5  -3  -4  266.17   10.50
   5  -3   4  287.57   10.20
   5  -3   4  285.07   10.30
   5  -3   4  262.07   11.40
  -5  -3  -4  268.77   10.60
   5   3   4  290.07   10.30
  -5   3  -4  274.37   10.40
   5   3   4  272.27   10.90
  -5   3  -4  271.97   10.20
  -5   3  -4  272.37   10.20
  -5   3  -4  280.87   10.90
  -5   3  -4  290.87   10.30
  -6  -3  -4   50.99    2.80
  -6  -3  -4   52.99    3.30
   6  -3   4   51.69    2.70
   6  -3   4   47.00    2.90
  -6  -3  -4   48.40    3.20
  -6  -3  -4   53.79    2.10
  -6   3  -4   51.69    2.90
  -6   3  -4   53.39    3.40
  -6   3  -4   52.79    3.10
  -6   3  -4   50.19    3.00
   6   3   4   52.99    2.80
  -6   3  -4   47.70    2.70
  -7  -3  -4   57.79    3.80
  -7  -3  -4   58.89    3.10
  -7  -3  -4   56.99    2.40
  -7  -3  -4   56.69    3.80
   7  -3   4   60.69    3.40
  -7   3  -4   60.69    3.90
  -7   3  -4   58.69    3.00
  -7   3  -4   65.19    3.60
  -7   3  -4   63.19    3.40
   7   3   4   55.69    3.00
  -8  -3  -4   51.99    3.80
   8  -3   4   51.69    3.40
  -8  -3  -4   57.39    3.90
  -8  -3  -4   54.19    2.90
   8  -3   4   52.09    2.70
  -8  -3  -4   52.29    2.30
  -8   3  -4   49.20    2.70
  -8   3  -4   54.09    3.20
  -8   3  -4   54.99    3.50
   8   3   4   54.99    2.80
  -8   3  -4   57.79    4.00
  -9  -3  -4    6.60    1.80
  -9   3  -4    5.60    1.70
  -9   3  -4    5.30    1.50
  -9   3  -4    5.30    1.30
 -10   3  -4   36.80    3.50
 -10   3  -4   37.30    4.10
 -10  -4   4   17.30    3.30
 -10   4   4   14.20    2.80
  -9  -4   4   22.50    2.90
  -9  -4   4   18.60    3.30
   9  -4  -4   21.30    3.50
  -9   4   4   20.70    3.10
   9   4  -4   18.80    3.00
   8  -4  -4    2.00    1.20
  -8  -4   4    1.80    0.40
  -8  -4   4    2.10    1.10
  -8  -4   4   -0.50    1.10
   8   4  -4    1.00    0.90
  -8   4   4    3.50    1.30
  -8   4   4   -1.10    1.00
  -7  -4   4  120.39    4.80
   7  -4  -4  119.39    6.20
  -7  -4   4  125.69    4.90
   7  -4  -4  119.49    4.50
   7  -4  -4  127.29    4.50
  -7  -4   4  120.49    6.70
  -7  -4   4  136.19    6.80
  -7   4   4  124.49    5.90
  -7   4   4  128.99    6.70
   7   4  -4  132.59    6.40
  -6  -4   4   75.09    3.40
   6  -4  -4   82.89    3.40
   6  -4  -4   76.39    4.30
  -6  -4   4   73.99    4.70
  -6  -4   4   75.09    3.40
  -6   4   4   71.69    5.20
   6   4  -4   77.49    4.40
  -6   4   4   74.49    4.00
  -6   4   4   66.89    4.10
   5  -4  -4   34.00    2.00
  -5  -4   4   36.50    2.10
  -5  -4   4   33.50    2.50
  -5  -4   4   34.30    2.80
  -5  -4   4   34.60    2.10
  -5  -4   4   32.30    2.80
   5  -4  -4   39.50    2.70
  -5   4   4   38.20    2.40
  -5   4   4   33.30    2.40
   5   4  -4   33.70    2.60
  -5   4   4   36.80    2.00
  -5   4   4   38.00    2.50
  -5   4   4   34.20    2.70
  -4  -4   4   27.50    2.30
   4  -4  -4   27.30    1.70
   4  -4  -4   25.40    2.30
  -4  -4   4   23.30    2.30
  -4  -4   4   29.70    1.90
   4  -4  -4   27.00    2.10
  -4  -4   4   25.20    1.90
  -4  -4   4   23.30    2.20
  -4   4   4   23.40    1.90
  -4   4   4   26.60    2.20
  -4   4   4   25.40    1.70
  -4   4   4   28.10    1.80
  -4   4   4   27.70    1.90
   4   4  -4   26.40    2.00
   4   4  -4   26.80    1.80
   4   4  -4   25.20    2.30
   3  -4  -4  339.67   12.40
  -3  -4   4  331.07   12.60
  -3  -4   4  324.47   12.80
   3  -4  -4  337.87   12.80
  -3  -4   4  345.27   13.10
  -3  -4   4  343.67   12.20
  -3   4   4  350.96   11.80
  -3   4   4  348.87   12.00
  -3   4   4  345.97   12.30
   3   4  -4  350.16   13.00
  -3   4   4  339.77   12.80
   3   4  -4  333.27   12.20
  -3   4   4  346.87   12.20
  -2  -4   4  419.76   15.80
  -2  -4   4  415.36   15.70
   2  -4  -4  434.76   15.00
  -2  -4   4  427.96   15.50
  -2  -4   4  428.76   14.80
   2  -4  -4  420.56   15.50
   2  -4  -4  450.85   15.50
  -2   4   4  458.15   15.50
  -2   4   4  421.26   15.00
  -2   4   4  432.06   15.10
   2   4  -4  443.16   15.70
  -2   4   4  434.46   14.40
   2   4  -4  429.96   15.20
  -1  -4   4  334.77   12.50
   1  -4  -4  338.57   12.10
   1  -4  -4  325.07   12.20
  -1  -4   4  331.37   12.30
  -1  -4   4  331.97   12.70
  -1  -4   4  344.27   11.60
   1  -4  -4  341.77   12.10
  -1   4   4  358.56   12.30
   1   4  -4  337.47   12.20
   1   4  -4  337.17   12.50
  -1   4   4  332.17   12.10
  -1   4   4  351.56   12.00
   1   4  -4  345.87   11.70
   0  -4  -4  591.14   19.60
   0  -4   4  560.64   19.80
   0  -4   4  566.74   18.90
   0  -4   4  596.64   20.30
   0  -4  -4  576.64   19.50
   0  -4   4  581.74   19.80
   0  -4  -4  556.64   19.60
   0   4  -4  576.14   19.80
   0   4   4  575.04   19.50
   0   4   4  576.74   19.50
   0   4  -4  559.44   20.00
   0   4  -4  564.04   18.90
   1  -4   4    6.80    0.50
   2  -4   4  100.09    4.30
   2  -4   4   95.49    4.40
  -2  -4  -4   89.99    4.20
   2  -4   4  108.59    4.50
  -2  -4  -4   95.19    3.80
  -2  -4  -4   89.69    4.30
  -2   4  -4  103.19    3.70
  -2   4  -4  111.59    4.70
   2   4   4   91.79    4.30
  -2   4  -4   99.29    3.60
   2   4   4  105.19    4.00
  -2   4  -4  100.99    4.40
  -2   4  -4   94.09    4.40
   2   4   4   99.19    4.40
   2   4   4   94.89    3.80
  -3  -4  -4   73.19    2.80
   3  -4   4   77.29    3.60
  -3  -4  -4   71.99    3.30
   3  -4   4   73.39    3.50
   3  -4   4   68.09    3.60
  -3  -4  -4   70.29    3.50
  -3  -4  -4   76.49    3.60
  -3   4  -4   72.39    3.00
   3   4   4   72.69    3.60
   3   4   4   72.29    3.40
  -3   4  -4   69.99    2.90
  -3   4  -4   71.69    3.50
   3   4   4   70.69    3.60
  -3   4  -4   67.89    3.50
  -3   4  -4   75.59    3.80
  -4  -4  -4   58.49    2.50
  -4  -4  -4   59.09    3.10
  -4  -4  -4   65.19    3.20
  -4  -4  -4   58.79    3.40
  -4  -4  -4   60.19    3.30
   4  -4   4   58.09    3.40
   4  -4   4   62.29    3.20
   4  -4   4   63.79    3.20
  -4   4  -4   56.19    2.80
   4   4   4   63.69    3.30
  -4   4  -4   62.09    3.20
  -4   4  -4   64.09    3.30
   4   4   4   61.09    3.30
  -4   4  -4   58.89    2.80
  -4   4  -4   66.19    3.60
  -5  -4  -4   75.39    3.90
  -5  -4  -4   74.59    3.70
  -5  -4  -4   74.39    4.10
   5  -4   4   77.19    3.90
  -5  -4  -4   75.39    2.90
   5  -4   4   80.69    3.70
  -5   4  -4   80.69    3.80
  -5   4  -4   78.89    4.20
   5   4   4   73.29    4.10
  -5   4  -4   75.09    3.50
   5   4   4   80.39    3.80
  -5   4  -4   75.29    3.80
  -5   4  -4   80.69    3.80
   6  -4   4    0.50    0.60
  -6  -4  -4    1.10    0.80
   6  -4   4    2.40    0.90
  -6  -4  -4    1.10    0.40
  -6  -4  -4    1.80    1.00
  -6  -4  -4    0.30    0.70
  -6   4  -4    0.20    0.70
  -6   4  -4    0.50    0.70
  -6   4  -4    0.70    0.70
   6   4   4    1.20    0.80
  -7  -4  -4   35.10    2.40
   7  -4   4   34.00    2.20
  -7  -4  -4   34.20    2.80
  -7  -4  -4   32.10    1.70
  -7  -4  -4   32.70    2.80
  -7  -4  -4   40.20    1.70
   7  -4   4   37.80    2.60
   7   4   4   36.40    2.40
  -7   4  -4   33.80    2.30
  -7   4  -4   31.70    2.90
  -7   4  -4   37.00    2.70
  -7   4  -4   36.40    2.60
  -8  -4  -4  115.89    5.20
  -8  -4  -4  119.49    6.30
  -8  -4  -4  131.59    6.60
  -8  -4  -4  117.79    4.50
   8   4   4  113.19    5.10
  -8   4  -4  129.19    5.90
  -8   4  -4  125.99    6.60
  -8   4  -4  125.79    5.90
  -9  -4  -4   30.10    3.60
  -9  -4  -4   32.60    3.30
  -9   4  -4   30.10    2.80
  -9   4  -4   29.50    3.20
  -9   4  -4   34.30    2.90
 -10   4  -4   55.09    4.20
 -10   4  -4   66.99    4.30
  -9  -5   4    3.30    1.90
  -9  -5   4   -0.50    1.60
   9   5  -4    0.90    1.40
  -9   5   4   -0.10    1.30
  -9   5   4   -1.50    1.20
  -8  -5   4    5.20    1.80
  -8  -5   4    4.40    0.90
   8  -5  -4    6.70    1.80
  -8  -5   4    2.80    0.70
  -8  -5   4    3.10    1.50
  -8   5   4    3.60    1.50
  -8   5   4    2.70    1.60
   8   5  -4    4.40    1.60
   7  -5  -4   80.99    4.70
   7  -5  -4   76.49    3.80
   7  -5  -4   77.69    3.30
  -7  -5   4   71.09    3.50
  -7  -5   4   78.69    5.10
  -7  -5   4   78.29    5.00
   7   5  -4   75.69    4.60
  -7   5   4   74.99    4.80
  -7   5   4   75.59    4.20
  -6  -5   4    6.80    1.50
  -6  -5   4    5.40    1.00
  -6   5   4    3.80    1.30
  -6   5   4    6.50    1.50
   5  -5  -4  313.07   11.80
  -5  -5   4  278.57   11.50
  -5  -5   4  308.37   12.50
  -5  -5   4  316.77   12.60
   5  -5  -4  300.77   11.00
  -5  -5   4  305.87   11.20
  -5  -5   4  306.77   11.20
  -5   5   4  285.67   11.50
  -5   5   4  311.17   11.20
   5   5  -4  313.97   12.60
  -5   5   4  333.77   12.40
   5   5  -4  294.97   11.70
  -5   5   4  309.17   11.50
   4  -5  -4 1109.39   39.80
   4  -5  -4 1188.38   38.70
  -4  -5   4 1148.89   38.90
  -4  -5   4 1169.38   39.00
  -4  -5   4 1179.28   40.00
  -4  -5   4 1186.78   40.20
  -4  -5   4 1112.69   39.70
  -4   5   4 1162.68   38.70
   4   5  -4 1221.28   40.10
  -4   5   4 1186.28   38.50
  -4   5   4 1165.78   39.70
   4   5  -4 1158.68   38.90
  -4   5   4 1154.88   38.70
  -4   5   4 1138.79   39.60
   3  -5  -4    0.90    0.60
  -3  -5   4    3.00    0.80
   3  -5  -4    6.30    1.10
   3  -5  -4    1.30    0.70
  -3  -5   4    3.70    1.10
  -3  -5   4    2.30    0.70
   3   5  -4    0.70    0.70
  -3   5   4    5.50    0.90
   3   5  -4    4.50    1.20
   2  -5  -4   18.00    1.50
  -2  -5   4   20.80    1.60
  -2  -5   4   20.50    1.90
   2  -5  -4   19.40    1.50
  -2  -5   4   20.20    1.80
  -2  -5   4   21.10    2.00
   2  -5  -4   19.90    1.80
  -2  -5   4   20.20    1.40
   2   5  -4   20.30    1.40
  -2   5   4   17.90    0.90
  -2   5   4   21.40    0.90
   2   5  -4   18.20    1.60
  -2   5   4   17.50    1.50
  -2   5   4   20.90    1.80
   2   5  -4   19.80    1.90
  -2   5   4   17.30    1.40
   1  -5  -4   32.60    2.20
  -1  -5   4   32.50    2.20
   1  -5  -4   34.10    2.00
   1  -5  -4   34.50    2.10
  -1  -5   4   33.10    2.50
  -1  -5   4   32.00    2.20
  -1  -5   4   30.90    1.60
  -1   5   4   30.50    2.10
   1   5  -4   34.90    2.20
   1   5  -4   36.20    1.70
  -1   5   4   31.50    1.90
   1   5  -4   33.40    2.40
  -1   5   4   32.50    2.10
   0  -5  -4   54.99    2.80
   0  -5   4   55.49    3.10
   0  -5   4   53.99    2.90
   0  -5  -4   52.69    2.80
   0  -5  -4   53.99    2.90
   0  -5   4   55.19    3.00
   0  -5   4   53.39    2.10
   0   5   4   52.89    2.80
   0   5  -4   54.29    3.10
   0   5  -4   52.99    3.00
   0   5   4   52.29    2.90
   0   5  -4   56.89    2.20
   0   5   4   55.69    2.70
   0   5  -4   53.39    3.20
   1  -5   4   27.20    2.00
  -1  -5  -4   28.50    1.20
   1  -5   4   26.50    1.90
  -1  -5  -4   25.60    1.70
   1  -5   4   26.90    1.90
  -1  -5  -4   27.90    1.80
  -1  -5  -4   25.50    1.80
  -1  -5  -4   26.10    1.10
  -1   5  -4   24.50    1.90
  -1   5  -4   25.20    1.90
   1   5   4   23.80    1.60
   1   5   4   26.00    1.90
  -1   5  -4   29.20    2.10
  -1   5  -4   24.00    1.00
   1   5   4   25.60    1.70
   2  -5   4    4.40    0.90
  -2  -5  -4    4.80    0.70
   2  -5   4    6.20    1.00
  -2  -5  -4    4.80    0.90
   2  -5   4    5.30    1.00
  -2  -5  -4    6.60    0.90
  -2  -5  -4    5.00    1.00
   2   5   4    4.20    0.90
  -2   5  -4    6.40    1.20
  -2   5  -4    5.80    1.20
  -2   5  -4    3.80    0.90
   2   5   4    6.10    1.10
  -2   5  -4    4.30    0.40
   2   5   4    3.90    0.70
  -2   5  -4    5.60    0.40
  -3  -5  -4  228.78    8.60
  -3  -5  -4  233.58    8.10
  -3  -5  -4  208.48    7.80
  -3  -5  -4  227.08    8.50
   3  -5   4  217.48    8.60
   3  -5   4  215.18    9.10
   3  -5   4  213.18    8.50
  -3   5  -4  216.38    8.60
   3   5   4  205.48    9.00
   3   5   4  218.98    8.00
  -3   5  -4  212.38    7.70
  -3   5  -4  227.58    8.70
   3   5   4  234.68    8.70
  -3   5  -4  221.68    8.80
   3   5   4  213.58    8.20
  -3   5  -4  220.98    7.60
  -4  -5  -4 1427.36   49.20
   4  -5   4 1524.15   49.00
   4  -5   4 1506.85   49.10
  -4  -5  -4 1447.16   49.60
   4  -5   4 1463.05   49.30
  -4   5  -4 1462.15   49.40
  -4   5  -4 1501.75   49.20
  -4   5  -4 1456.45   48.30
  -4   5  -4 1464.45   49.00
   4   5   4 1455.05   49.00
  -5  -5  -4   81.19    3.40
   5  -5   4   83.49    4.10
  -5  -5  -4   83.79    4.20
  -5  -5  -4   79.49    4.10
  -5  -5  -4   88.29    4.40
  -5   5  -4   84.09    4.00
   5   5   4   83.59    4.50
   5   5   4   72.69    4.00
  -5   5  -4   85.99    4.30
  -5   5  -4   81.39    4.50
  -5   5  -4   81.59    3.80
  -5   5  -4   81.49    4.10
   6  -5   4  274.77   10.70
  -6  -5  -4  275.17   10.80
  -6  -5  -4  258.17    9.40
  -6  -5  -4  263.27   10.20
   6  -5   4  277.97   10.20
  -6  -5  -4  278.77   11.00
  -6   5  -4  251.77   10.20
  -6   5  -4  269.37   10.20
  -6   5  -4  277.57   11.10
  -6   5  -4  273.17   10.70
   6   5   4  272.87   10.30
  -6   5  -4  272.47   10.10
  -7  -5  -4  151.38    6.50
  -7  -5  -4  163.48    7.50
  -7  -5  -4  164.38    5.80
  -7  -5  -4  153.38    7.30
   7  -5   4  155.28    6.40
  -7   5  -4  143.19    7.20
   7   5   4  151.48    6.60
  -7   5  -4  154.08    7.50
  -7   5  -4  165.98    7.20
  -7   5  -4  156.88    6.70
  -7   5  -4  149.69    6.50
  -8  -5  -4   82.29    5.10
  -8  -5  -4   84.49    4.30
  -8  -5  -4   87.99    5.20
  -8  -5  -4   82.39    3.50
   8  -5   4   89.49    4.10
   8  -5   4   86.09    4.10
  -8   5  -4   90.69    4.80
   8   5   4   93.59    4.40
  -8   5  -4   95.39    5.50
  -9  -5  -4   17.30    2.00
  -9  -5  -4   23.20    3.70
  -9  -5  -4   17.40    2.70
  -9   5  -4   21.70    2.30
  -9   5  -4   24.80    2.90
  -9   5  -4   22.50    2.50
  -9  -6   4    4.00    1.80
   9  -6  -4    5.00    1.70
  -9   6   4    0.40    1.60
  -9   6   4    2.20    1.50
   9   6  -4    1.40    1.60
   8  -6  -4    3.60    0.70
   8  -6  -4    7.70    1.90
  -8  -6   4    8.10    2.10
  -8  -6   4    6.00    1.10
   8   6  -4    6.40    1.70
  -8   6   4    5.50    1.80
  -8   6   4    6.00    1.80
  -7  -6   4   72.59    5.10
   7  -6  -4   78.69    3.50
  -7  -6   4   78.09    3.80
   7  -6  -4   68.89    4.40
  -7  -6   4   70.29    3.60
  -7  -6   4   75.89    5.10
  -7   6   4   74.69    4.90
  -7   6   4   75.99    4.10
   7   6  -4   73.59    4.60
  -6  -6   4   30.60    3.00
  -6  -6   4   26.80    2.90
  -6  -6   4   29.70    2.20
   6  -6  -4   27.70    2.00
   6  -6  -4   29.60    2.60
   6  -6  -4   26.50    2.00
  -6   6   4   28.80    2.20
  -6   6   4   32.10    2.50
  -6   6   4   30.00    2.90
   5  -6  -4  121.89    5.50
  -5  -6   4  111.19    6.00
   5  -6  -4  103.99    4.70
  -5  -6   4  113.29    5.10
  -5   6   4  108.49    4.80
  -5   6   4  105.29    4.70
  -5   6   4  108.59    5.00
   5   6  -4  101.79    5.20
   5   6  -4  113.99    6.10
   4  -6  -4   31.50    2.30
  -4  -6   4   37.50    3.10
   4  -6  -4   47.40    2.80
  -4  -6   4   32.10    2.40
  -4   6   4   47.20    2.70
  -4   6   4   38.30    2.50
   4   6  -4   45.50    3.30
  -3  -6   4    1.30    0.70
  -3  -6   4    1.00    0.90
  -3  -6   4    0.60    0.70
   3  -6  -4    3.10    0.90
   3  -6  -4    1.10    0.70
  -3  -6   4    0.30    0.70
   3  -6  -4    0.70    0.60
  -3  -6   4    0.30    0.60
   3   6  -4    1.50    0.80
  -3   6   4    0.00    0.80
  -3   6   4    0.80    0.70
   3   6  -4    0.60    0.60
  -3   6   4    1.10    0.70
  -3   6   4    1.60    0.50
   2  -6  -4  561.54   18.80
  -2  -6   4  557.24   18.30
  -2  -6   4  535.05   19.00
   2  -6  -4  527.75   18.80
  -2  -6   4  518.45   19.80
  -2  -6   4  531.25   19.80
  -2  -6   4  526.85   19.50
   2   6  -4  510.05   18.30
  -2   6   4  523.35   18.60
   2   6  -4  549.74   19.50
  -2   6   4  545.75   18.90
   2   6  -4  580.64   19.90
  -1  -6   4  299.87   10.00
  -1  -6   4  273.47   11.00
  -1  -6   4  294.07   11.10
  -1  -6   4  297.57   12.10
   1  -6  -4  270.97   10.90
   1  -6  -4  299.17   11.10
   1   6  -4  290.97   10.10
  -1   6   4  293.87   11.00
  -1   6   4  310.87   10.70
   1   6  -4  288.27   11.30
   1   6  -4  283.17   11.50
   1   6  -4  320.17   11.90
   0  -6   4   61.29    2.10
   0  -6  -4   60.09    3.60
   0  -6   4   55.69    3.20
   0  -6   4   64.39    3.50
   0  -6   4   58.89    3.20
   0  -6  -4   56.49    3.10
   0  -6  -4   65.79    3.10
   0   6   4   63.99    3.40
   0   6   4   58.79    3.00
   0   6  -4   57.09    3.50
   0   6  -4   58.09    3.40
   0   6  -4   56.89    2.10
   1  -6   4 1238.28   40.70
   1  -6   4 1201.48   40.50
   1  -6   4 1222.88   40.80
  -1  -6  -4 1178.58   41.00
   1   6   4 1206.88   40.60
   1   6   4 1204.68   40.30
  -2  -6  -4  455.85   15.80
  -2  -6  -4  426.46   15.20
   2  -6   4  439.26   15.90
  -2  -6  -4  426.66   14.90
   2  -6   4  439.86   15.80
  -2  -6  -4  460.85   15.60
  -2  -6  -4  428.56   14.70
   2   6   4  437.26   15.60
  -2   6  -4  431.46   15.90
  -2   6  -4  441.06   16.10
   2   6   4  438.26   15.80
  -2   6  -4  452.15   16.00
  -3  -6  -4   24.20    1.60
   3  -6   4   21.30    2.00
  -3  -6  -4   23.10    1.90
  -3  -6  -4   23.60    1.60
  -3  -6  -4   21.60    1.90
  -3  -6  -4   25.20    1.80
   3  -6   4   23.50    2.30
   3  -6   4   24.70    2.00
   3   6   4   23.70    1.70
  -3   6  -4   24.60    1.10
  -3   6  -4   23.10    2.00
   3   6   4   22.20    2.00
  -3   6  -4   20.50    2.00
  -3   6  -4   21.50    2.00
   3   6   4   22.50    2.00
  -3   6  -4   22.70    1.10
   4  -6   4  724.73   25.00
   4  -6   4  719.63   25.10
  -4  -6  -4  739.03   24.60
  -4  -6  -4  686.73   24.30
  -4  -6  -4  741.03   25.00
  -4  -6  -4  728.63   24.90
  -4  -6  -4  722.53   25.10
  -4   6  -4  725.13   25.30
  -4   6  -4  716.73   23.80
  -4   6  -4  739.83   25.30
  -4   6  -4  691.53   23.90
   4   6   4  744.23   25.10
  -4   6  -4  700.13   25.00
  -5  -6  -4   17.20    1.90
   5  -6   4   15.40    2.00
  -5  -6  -4   18.80    1.50
  -5  -6  -4   19.00    1.90
  -5  -6  -4   16.60    1.90
   5  -6   4   19.60    1.90
  -5  -6  -4   18.70    2.10
  -5   6  -4   17.40    1.90
  -5   6  -4   14.80    1.70
  -5   6  -4   17.90    1.30
  -5   6  -4   16.30    1.40
  -5   6  -4   17.60    2.00
   5   6   4   18.70    1.90
  -6  -6  -4   36.80    2.80
  -6  -6  -4   39.20    2.20
   6  -6   4   42.90    2.70
  -6  -6  -4   39.30    2.90
  -6   6  -4   37.70    2.70
  -6   6  -4   39.10    2.40
  -6   6  -4   38.30    2.90
   6   6   4   35.20    2.70
  -6   6  -4   41.00    3.20
  -6   6  -4   39.70    2.30
   7  -6   4   53.29    3.30
  -7  -6  -4   58.19    3.80
  -7  -6  -4   55.69    3.80
  -7  -6  -4   54.99    2.70
   7  -6   4   58.89    3.30
  -7   6  -4   54.99    3.10
   7   6   4   56.29    3.40
  -7   6  -4   54.59    3.70
  -7   6  -4   59.39    4.00
  -7   6  -4   54.29    3.30
  -8  -6  -4    0.80    1.30
  -8  -6  -4   -0.50    0.60
  -8  -6  -4    1.80    1.50
   8  -6   4    1.30    1.00
  -8   6  -4    0.90    1.00
  -8   6  -4    1.70    1.30
   8   6   4    2.00    1.10
  -8   6  -4    1.70    1.10
  -9  -6  -4  165.48    8.50
  -9  -6  -4  177.18    8.60
  -9   6  -4  178.68    8.30
  -9  -7   4   37.50    4.10
   9  -7  -4   40.40    3.90
  -9   7   4   33.10    3.40
  -8  -7   4  190.58    9.70
  -8  -7   4  197.68    9.70
  -8  -7   4  189.58    7.60
   8  -7  -4  191.48    9.00
   8   7  -4  185.88    9.00
  -8   7   4  190.18    8.30
  -8   7   4  178.38    9.30
   7  -7  -4   29.10    2.70
   7  -7  -4   31.10    2.30
   7  -7  -4   27.40    2.20
  -7  -7   4   25.70    2.30
  -7  -7   4   34.50    3.40
  -7  -7   4   28.10    2.20
  -7  -7   4   29.80    3.30
  -7   7   4   29.80    2.50
   7   7  -4   35.00    2.90
  -7   7   4   28.20    3.10
  -6  -7   4   33.80    3.30
  -6  -7   4   29.50    2.40
   6  -7  -4   32.30    3.20
   6  -7  -4   35.60    2.50
  -6  -7   4   36.80    3.40
   6  -7  -4   33.10    2.60
  -6  -7   4   32.70    2.50
  -6   7   4   32.80    2.80
  -6   7   4   32.40    3.10
   6   7  -4   32.90    2.70
  -6   7   4   38.10    2.50
  -5  -7   4    7.20    1.80
   5  -7  -4   10.00    1.50
   5  -7  -4    7.30    1.30
   5  -7  -4    9.30    1.60
  -5  -7   4    7.20    1.50
  -5  -7   4    7.70    1.50
  -5   7   4    8.50    1.40
  -5   7   4    8.70    1.40
  -5   7   4    6.30    1.30
  -5   7   4    9.30    1.90
   5   7  -4    7.50    2.00
   5   7  -4    5.90    1.30
   4  -7  -4   23.40    2.00
  -4   7   4   17.90    1.80
  -3  -7   4    8.20    1.80
  -3  -7   4    5.60    1.20
   3  -7  -4    7.10    1.30
  -3  -7   4    5.10    1.20
  -3  -7   4    6.20    1.10
   3  -7  -4    4.50    1.20
  -3   7   4    4.20    1.10
   3   7  -4    5.70    1.10
  -3   7   4    4.80    0.60
  -3   7   4    5.90    0.60
  -3   7   4    5.20    1.10
   3   7  -4    6.90    1.60
  -3   7   4    6.10    1.50
   2  -7  -4   -0.30    0.80
   2  -7  -4    0.10    0.60
  -2  -7   4    1.20    0.90
  -2  -7   4    0.40    0.80
   2  -7  -4    0.40    0.70
  -2  -7   4    0.00    0.50
  -2  -7   4   -0.10    0.70
  -2   7   4   -0.60    0.70
   2   7  -4   -0.50    0.50
  -2   7   4    0.00    0.70
   2   7  -4    0.00    0.70
   2   7  -4   -0.30    0.40
  -2   7   4   -0.10    0.50
  -1  -7   4  584.34   20.60
   1  -7  -4  596.14   20.50
   1  -7  -4  584.24   20.60
  -1  -7   4  547.55   20.90
   1  -7  -4  601.44   20.10
  -1  -7   4  581.54   19.20
  -1  -7   4  563.24   20.50
  -1   7   4  574.04   20.50
   1   7  -4  594.14   20.90
   1   7  -4  604.94   21.30
   1   7  -4  562.44   19.20
  -1   7   4  586.64   20.00
   0  -7  -4  388.96   13.30
   0  -7   4  345.37   13.70
   0  -7  -4  345.57   13.50
   0  -7  -4  371.56   13.70
   0  -7   4  363.06   13.60
   0   7  -4  362.36   13.80
   0   7  -4  385.26   14.30
   0   7   4  358.56   13.60
   0   7   4  369.66   13.20
   0   7  -4  378.66   13.90
   0   7   4  384.46   13.70
  -1  -7  -4  429.16   16.40
   1  -7   4  449.06   16.30
  -1  -7  -4  469.95   16.10
   1  -7   4  468.35   16.70
   1  -7   4  440.26   16.50
  -1   7  -4  464.25   17.00
  -1   7  -4  432.96   16.50
   1   7   4  447.16   16.50
   1   7   4  454.85   16.10
  -1   7  -4  466.65   16.70
   1   7   4  464.05   16.30
   2  -7   4   -0.20    0.60
   2  -7   4    0.80    0.70
  -2  -7  -4   -0.50    0.70
  -2  -7  -4    0.00    0.50
  -2  -7  -4    1.00    0.60
  -2  -7  -4    0.30    0.40
  -2  -7  -4    0.50    0.40
   2  -7   4    0.10    0.60
   2   7   4    0.40    0.70
  -2   7  -4   -1.00    0.70
   2   7   4   -0.20    0.50
  -2   7  -4   -0.50    0.70
   2   7   4    0.50    0.70
  -2   7  -4   -0.20    0.60
   3  -7   4    6.40    1.50
   3  -7   4    6.50    1.30
  -3  -7  -4    7.10    1.40
  -3  -7  -4   11.20    1.60
  -3  -7  -4    5.50    1.00
  -3  -7  -4    8.10    1.10
   3  -7   4    7.00    1.50
  -3  -7  -4    6.00    1.10
  -3   7  -4    5.90    1.30
   3   7   4    7.60    1.50
   3   7   4    6.60    1.30
  -3   7  -4    4.40    1.50
   3   7   4    8.30    1.50
  -3   7  -4    6.80    1.50
  -4  -7  -4  495.15   17.20
  -4  -7  -4  488.15   17.10
  -4  -7  -4  495.95   17.70
   4  -7   4  481.15   17.60
  -4  -7  -4  478.65   17.40
  -4   7  -4  480.75   16.00
  -4   7  -4  482.45   16.00
   4   7   4  505.15   17.80
  -4   7  -4  484.45   17.90
  -4   7  -4  472.65   18.00
  -5  -7  -4    3.20    1.20
  -5  -7  -4    2.10    0.80
   5  -7   4    3.20    1.00
  -5  -7  -4    2.00    1.00
  -5  -7  -4    2.00    0.70
  -5  -7  -4    2.60    1.00
  -5   7  -4    2.40    1.10
  -5   7  -4    1.40    0.90
  -5   7  -4    1.20    0.50
  -5   7  -4    2.50    1.10
   5   7   4    2.00    1.00
  -6  -7  -4   39.30    3.10
  -6  -7  -4   36.80    2.90
   6  -7   4   41.70    2.80
  -6  -7  -4   38.40    2.40
  -6  -7  -4   42.80    2.30
   6   7   4   33.80    2.80
  -6   7  -4   36.40    2.30
  -6   7  -4   45.20    3.40
  -6   7  -4   37.80    2.30
  -7  -7  -4  117.89    5.20
  -7  -7  -4  125.49    6.40
  -7  -7  -4  134.69    6.70
   7  -7   4  131.99    5.90
  -7  -7  -4  131.99    5.20
  -7   7  -4  129.49    5.50
  -7   7  -4  132.99    6.70
  -7   7  -4  125.39    6.70
  -7   7  -4  122.29    5.90
   7   7   4  126.09    6.10
   8  -7   4   94.89    4.70
  -8  -7  -4   92.89    5.60
  -8  -7  -4   84.59    5.30
  -8   7  -4   99.29    5.60
  -8   7  -4   90.99    4.60
  -8   7  -4   89.99    5.70
  -9  -7  -4    9.00    2.30
  -9   7  -4    8.40    1.80
  -9   7  -4   10.50    2.10
  -8  -8   4   19.30    3.30
  -8  -8   4   19.70    3.30
   8  -8  -4   18.60    2.70
  -8  -8   4   17.80    2.20
   8   8  -4   13.70    2.60
  -8   8   4   13.00    2.10
  -7  -8   4    9.40    2.20
   7  -8  -4    6.80    1.70
  -7  -8   4    6.90    2.10
   7  -8  -4    3.40    1.30
  -7  -8   4    5.70    1.40
  -7   8   4    6.30    2.30
   7   8  -4    4.80    1.80
  -7   8   4    7.10    1.50
  -6  -8   4   56.79    3.60
  -6  -8   4   68.99    4.90
   6  -8  -4   59.79    3.90
  -6  -8   4   59.79    4.60
   6  -8  -4   62.49    3.70
  -6   8   4   67.79    4.60
   6   8  -4   69.19    4.00
  -6   8   4   55.89    3.20
   5  -8  -4  154.58    6.90
  -5  -8   4  148.99    7.90
  -5  -8   4  155.28    7.00
   5  -8  -4  154.68    6.90
  -5   8   4  161.08    6.40
  -5   8   4  146.89    7.60
   5   8  -4  161.18    7.90
   5   8  -4  149.69    6.80
  -4  -8   4  173.28    8.60
  -4  -8   4  174.18    7.70
  -4  -8   4  164.58    7.10
   4  -8  -4  171.68    7.30
   4   8  -4  176.68    9.10
   4   8  -4  175.08    7.10
  -4   8   4  171.28    7.40
  -4   8   4  163.78    7.00
  -4   8   4  198.98    8.40
  -3  -8   4  621.94   23.80
  -3  -8   4  619.94   21.50
   3  -8  -4  587.04   20.90
  -3   8   4  574.44   21.80
  -3   8   4  601.64   20.70
  -3   8   4  587.84   19.50
  -3   8   4  616.24   21.30
   3   8  -4  578.74   21.90
   3   8  -4  607.84   20.50
  -2  -8   4  136.99    7.20
  -2  -8   4  136.19    5.40
   2  -8  -4  142.29    6.00
  -2  -8   4  135.29    6.50
  -2  -8   4  137.49    5.40
  -2   8   4  138.59    6.40
  -2   8   4  154.28    6.80
  -2   8   4  144.29    5.90
   2   8  -4  144.59    6.80
   1  -8  -4  153.38    6.30
  -1  -8   4  154.08    5.30
  -1  -8   4  145.49    6.70
  -1  -8   4  149.79    5.30
   1  -8  -4  150.68    6.90
  -1  -8   4  143.99    6.80
  -1   8   4  150.38    6.80
   1   8  -4  162.78    7.20
   1   8  -4  149.69    7.30
  -1   8   4  153.58    6.20
   0  -8  -4   45.90    3.10
   0  -8   4   53.59    3.40
   0  -8   4   51.59    3.10
   0  -8  -4   48.60    2.80
   0   8  -4   49.20    3.30
   0   8  -4   50.09    3.60
   0   8   4   47.20    2.80
   0   8   4   50.59    3.20
   0   8   4   45.80    3.10
  -1  -8  -4  121.39    5.10
   1  -8   4  113.79    5.60
   1  -8   4  112.69    5.30
   1   8   4  103.79    5.30
   1   8   4  107.99    5.00
  -1   8  -4  119.29    6.00
  -1   8  -4  112.19    5.60
   1   8   4  118.39    5.60
  -2  -8  -4  217.18    8.20
  -2  -8  -4  202.18    8.10
  -2  -8  -4  202.88    7.20
  -2  -8  -4  194.28    7.10
   2  -8   4  202.98    8.60
   2   8   4  194.08    8.20
  -2   8  -4  201.48    8.60
  -2   8  -4  212.38    9.00
   2   8   4  203.98    8.60
  -3  -8  -4  139.79    5.60
  -3  -8  -4  148.79    6.40
   3  -8   4  142.59    6.60
  -3  -8  -4  147.29    6.10
  -3  -8  -4  136.89    5.80
  -3   8  -4  145.39    7.00
   3   8   4  147.99    6.40
  -3   8  -4  142.79    6.70
   3   8   4  153.18    6.80
  -4  -8  -4   61.89    3.30
  -4  -8  -4   62.59    3.50
   4  -8   4   59.09    3.70
  -4  -8  -4   64.19    4.10
  -4  -8  -4   66.29    3.60
   4   8   4   61.89    4.40
  -4   8  -4   64.69    4.00
  -4   8  -4   56.79    4.00
   5  -8   4  597.74   21.50
  -5  -8  -4  587.64   21.10
  -5  -8  -4  629.44   21.80
  -5   8  -4  602.44   22.00
   5   8   4  634.34   21.80
  -5   8  -4  568.54   19.70
  -5   8  -4  600.44   19.70
  -5   8  -4  619.34   22.20
  -6  -8  -4   38.50    2.70
  -6  -8  -4   42.90    3.10
  -6  -8  -4   39.90    2.40
  -6  -8  -4   38.20    3.20
   6   8   4   40.80    3.10
  -6   8  -4   41.90    3.40
  -6   8  -4   39.80    2.10
  -6   8  -4   40.50    2.20
  -6   8  -4   43.50    3.50
  -7  -8  -4   12.90    2.20
   7  -8   4   10.70    2.20
  -7  -8  -4    9.70    1.50
  -7  -8  -4   11.50    2.20
  -7   8  -4   11.80    2.20
   7   8   4    8.50    1.70
  -7   8  -4   10.40    2.20
  -7   8  -4   10.80    1.40
  -8  -8  -4   77.29    5.00
  -8  -8  -4   91.59    5.00
  -8   8  -4   84.19    4.20
  -8   8  -4   82.49    5.50
  -8   8  -4   89.39    5.50
  -8  -9   4   13.90    2.80
   8  -9  -4   18.00    2.70
  -8  -9   4   13.50    2.20
  -8   9   4   14.60    2.30
  -7  -9   4    0.20    1.20
  -7  -9   4    2.10    1.70
   7  -9  -4    2.00    1.50
   7  -9  -4    1.40    1.40
  -7  -9   4    0.50    1.20
  -7   9   4    2.20    1.50
  -7   9   4    1.40    1.20
  -6  -9   4   10.60    2.40
   6  -9  -4   10.60    1.90
  -6  -9   4   11.20    1.80
  -6  -9   4   11.20    2.60
   6  -9  -4    9.90    1.90
  -6  -9   4    6.90    1.50
  -6   9   4   10.20    2.20
  -6   9   4    9.80    1.50
  -6   9   4    9.80    2.20
  -5  -9   4    5.70    1.90
  -5  -9   4    6.00    1.40
  -5  -9   4    5.50    1.40
   5  -9  -4    2.30    1.20
   5  -9  -4    6.70    1.60
  -5  -9   4    5.20    1.70
   5   9  -4    3.90    1.60
  -5   9   4    3.60    1.10
  -5   9   4    2.80    0.80
  -5   9   4    4.80    1.60
  -4  -9   4  121.79    6.10
  -4  -9   4  120.09    5.40
  -4  -9   4  111.29    6.80
  -4  -9   4  118.79    5.40
   4  -9  -4  118.29    5.60
   4  -9  -4  112.59    6.50
  -4   9   4  123.99    4.60
   4   9  -4  132.49    6.80
   3  -9  -4  288.87   10.90
  -3  -9   4  292.17   10.40
  -3  -9   4  279.17   11.50
  -3  -9   4  290.17   12.60
  -3   9   4  260.97   12.00
  -3   9   4  283.47   10.70
  -2  -9   4   11.60    2.00
  -2  -9   4   10.20    2.10
  -2  -9   4    8.70    1.40
  -2  -9   4    8.60    0.90
   2  -9  -4   11.40    1.30
   2   9  -4    7.90    1.80
  -2   9   4   10.60    1.50
  -1  -9   4   46.50    3.90
   1  -9  -4   67.79    3.30
  -1   9   4   59.59    3.20
   1   9  -4   58.49    3.90
  -1   9   4   56.29    3.70
   1   9  -4   55.19    4.10
   0  -9  -4  533.85   19.10
   0  -9   4  552.04   21.00
   0   9  -4  543.85   20.00
   0   9  -4  571.44   22.00
   0   9   4  528.75   19.10
   0   9   4  561.84   20.00
  -1  -9  -4   33.00    2.30
   1  -9   4   29.40    2.60
  -1  -9  -4   29.80    2.40
   1   9   4   30.10    2.60
   1   9   4   26.50    2.20
  -1   9  -4   28.30    2.60
   1   9   4   31.60    2.60
  -1   9  -4   25.20    3.10
  -2  -9  -4   96.99    4.70
  -2  -9  -4   91.69    3.50
  -2  -9  -4  102.89    4.90
   2  -9   4   97.39    5.10
  -2   9  -4   96.89    5.10
   2   9   4   83.49    4.90
  -2   9  -4   87.99    5.30
   2   9   4   98.59    5.00
  -3  -9  -4  281.67   10.70
  -3  -9  -4  303.87   11.50
  -3  -9  -4  293.47   11.30
  -3  -9  -4  296.67   10.50
   3  -9   4  293.67   11.90
  -3   9  -4  302.57   12.00
   3   9   4  308.47   12.10
  -3   9  -4  304.87   12.40
   4  -9   4   10.60    1.90
  -4  -9  -4   10.40    1.40
  -4  -9  -4   15.00    1.70
  -4  -9  -4   12.70    1.60
  -4  -9  -4   14.70    1.80
  -4  -9  -4   13.00    1.60
  -4   9  -4   10.90    2.10
   4   9   4    9.40    1.80
  -4   9  -4   10.70    1.90
  -5  -9  -4    7.80    1.80
  -5  -9  -4   10.40    1.60
  -5  -9  -4    9.30    1.70
  -5  -9  -4    9.40    1.80
   5  -9   4    9.50    1.90
  -5  -9  -4   14.30    1.70
  -5   9  -4   10.50    2.10
   5   9   4   10.00    1.80
  -5   9  -4    9.30    2.10
  -6  -9  -4   -2.40    1.10
   6  -9   4    0.60    1.20
  -6  -9  -4    0.60    1.10
  -6   9  -4    1.50    1.10
  -6   9  -4    0.50    1.10
   6   9   4    2.10    1.30
  -7  -9  -4    1.60    1.50
  -7  -9  -4    1.70    1.20
  -7  -9  -4   -0.30    1.20
  -7  -9  -4   -1.30    1.20
   7  -9   4    0.30    1.10
  -7   9  -4    2.50    1.50
  -8  -9  -4   79.29    5.00
   8  -9   4   84.59    5.00
  -8   9  -4   91.69    5.70
  -7 -10   4   33.90    4.20
  -7 -10   4   43.30    4.90
  -7 -10   4   47.60    3.60
   7 -10  -4   46.00    3.60
  -7 -10   4   49.80    3.80
   7 -10  -4   37.90    3.50
   6 -10  -4   10.70    2.00
  -6 -10   4   13.70    3.30
   6 -10  -4   10.30    1.90
  -6 -10   4   10.50    2.00
  -6 -10   4   13.60    2.30
  -6  10   4   16.70    3.00
  -6  10   4   11.40    1.60
   5 -10  -4    8.30    1.80
  -5 -10   4    4.90    1.30
  -5 -10   4    9.30    2.50
   5 -10  -4    7.20    1.50
  -5 -10   4    8.20    1.70
  -5 -10   4   12.00    2.40
  -5  10   4    5.90    1.90
   5  10  -4    8.30    2.10
  -4 -10   4    9.70    1.90
  -4 -10   4    7.70    2.30
   4 -10  -4    5.90    1.60
  -4 -10   4    7.40    1.40
  -4 -10   4    8.80    1.40
   4 -10  -4    7.70    1.50
   4  10  -4   12.80    2.40
  -4  10   4    6.40    1.80
   3 -10  -4   21.20    2.40
  -3 -10   4   21.40    1.70
  -3 -10   4   19.10    2.30
   3 -10  -4   22.30    2.00
  -3 -10   4   23.20    1.70
  -3 -10   4   21.40    3.40
  -3  10   4   22.90    2.40
  -3  10   4   22.90    2.00
   3  10  -4   24.30    2.60
  -3  10   4   21.40    2.60
  -2 -10   4   30.90    3.40
   2 -10  -4   29.40    2.20
  -2 -10   4   28.80    2.70
  -2 -10   4   27.00    1.50
   2  10  -4   29.90    3.30
  -2  10   4   25.20    2.60
  -2  10   4   29.20    2.90
  -2  10   4   24.30    2.00
  -1 -10   4    0.50    1.00
   1 -10  -4    1.40    0.70
   1  10  -4    1.90    1.20
  -1  10   4    1.80    1.10
   1  10  -4    1.60    1.20
  -1  10   4    2.60    0.90
  -1  10   4    0.90    1.10
   0 -10   4   16.10    2.00
   0 -10  -4   15.90    1.70
   0  10   4   15.00    1.60
   0  10   4   16.10    2.80
   0  10  -4   14.60    2.40
   0  10  -4   15.40    2.00
   0  10   4   14.10    2.20
  -1 -10  -4   54.49    3.20
   1 -10   4   56.99    3.80
  -1  10  -4   57.69    4.20
  -1  10  -4   53.49    3.70
   1  10   4   52.79    3.80
  -2 -10  -4   12.60    0.70
   2 -10   4   10.40    1.90
  -2 -10  -4   11.90    0.70
  -2 -10  -4   11.50    1.70
   2  10   4   10.70    1.90
  -2  10  -4    9.80    1.80
   2  10   4    9.00    1.80
  -2  10  -4    7.80    1.90
  -3 -10  -4   99.59    5.40
  -3 -10  -4   88.09    3.90
  -3 -10  -4   88.29    3.80
   3 -10   4   93.69    5.20
   3  10   4   86.09    4.90
   3  10   4   83.79    5.10
  -3  10  -4   85.29    5.40
  -3  10  -4   89.19    5.10
  -4 -10  -4    1.60    1.00
  -4 -10  -4    2.30    1.10
  -4 -10  -4    1.30    1.10
  -4 -10  -4    1.00    0.90
   4 -10   4    1.20    1.20
  -4  10  -4    2.20    1.40
   4  10   4    1.40    1.10
  -4  10  -4    3.40    1.30
   4  10   4    2.10    1.30
  -5 -10  -4  105.89    5.60
  -5 -10  -4  109.89    5.80
   5 -10   4  118.69    6.00
  -5 -10  -4  109.79    5.20
  -5 -10  -4  103.99    5.60
  -5  10  -4  121.99    6.30
   5  10   4  111.79    6.10
  -5  10  -4  107.29    6.40
  -6 -10  -4   35.90    2.90
  -6 -10  -4   34.50    3.50
   6 -10   4   32.40    3.20
  -6 -10  -4   35.70    3.00
  -6 -10  -4   38.90    3.40
   6  10   4   36.00    3.20
  -6  10  -4   37.30    3.60
  -6  10  -4   35.20    3.60
  -7 -10  -4   20.40    3.20
  -7 -10  -4   22.20    2.80
   7 -10   4   26.30    2.80
  -7 -10  -4   19.10    3.10
  -7  10  -4   18.10    3.20
  -7  10  -4   26.00    3.00
   6 -11  -4   85.99    4.60
  -6 -11   4   74.19    4.30
   6 -11  -4   63.79    4.50
  -6 -11   4   64.89    5.70
  -6 -11   4   70.69    4.80
  -6 -11   4   73.09    5.40
  -5 -11   4   -0.40    1.60
  -5 -11   4    2.00    1.70
  -5 -11   4   -0.80    0.90
  -5 -11   4   -1.30    1.20
   5 -11  -4   -1.00    1.00
  -5  11   4    1.80    1.40
  -4 -11   4  111.49    5.00
   4 -11  -4  107.39    5.30
  -4 -11   4  112.19    6.20
   4 -11  -4  118.29    6.20
  -4 -11   4  108.59    7.10
   4  11  -4  123.29    6.80
  -3 -11   4   46.80    3.80
   3 -11  -4   49.50    3.90
  -3 -11   4   43.10    2.50
  -3 -11   4   43.80    4.20
   3 -11  -4   48.20    3.00
   3  11  -4   53.09    4.20
  -3  11   4   45.80    3.90
  -2 -11   4   32.10    3.10
   2 -11  -4   33.20    3.00
   2 -11  -4   30.90    2.40
  -2 -11   4   33.00    1.40
  -2 -11   4   34.10    3.70
  -2 -11   4   30.40    1.40
  -2  11   4   31.90    3.20
  -2  11   4   30.70    2.70
   2  11  -4   30.70    3.10
  -1 -11   4    0.60    1.10
   1 -11  -4    2.00    0.90
   1  11  -4    1.90    1.20
   1  11  -4    1.20    1.30
  -1  11   4    1.00    0.90
  -1  11   4    1.90    1.20
  -1  11   4    0.40    1.10
   0 -11  -4  102.99    4.90
   0 -11   4  104.59    5.90
   0  11  -4  105.29    6.40
   0  11   4  103.39    5.80
   0  11  -4   96.19    5.70
   0  11   4  115.89    6.10
   1 -11   4   42.80    3.50
  -1 -11  -4   44.50    2.90
  -1  11  -4   48.60    4.10
   1  11   4   43.60    3.60
  -1  11  -4   41.20    3.40
   1  11   4   36.70    3.20
  -2 -11  -4   60.69    4.00
   2 -11   4   59.89    4.20
   2  11   4   56.59    4.10
  -2  11  -4   50.49    4.30
  -2  11  -4   59.99    4.10
   2  11   4   61.79    4.10
  -3 -11  -4   54.59    2.60
  -3 -11  -4   58.09    3.60
   3 -11   4   58.19    4.10
   3  11   4   52.89    4.10
  -3  11  -4   55.49    4.50
  -3  11  -4   53.69    4.00
   3  11   4   62.79    4.20
   4 -11   4   62.69    4.40
  -4 -11  -4   62.29    3.30
  -4 -11  -4   65.59    4.00
   4  11   4   62.99    4.50
  -4  11  -4   62.29    4.50
  -4  11  -4   63.09    4.80
   5 -11   4    1.80    1.60
  -5 -11  -4    2.20    1.20
  -5 -11  -4    2.00    1.30
  -5  11  -4    2.60    1.50
  -5  11  -4    3.70    1.70
  -6 -11  -4  109.89    6.60
   6 -11   4  105.99    6.80
  -6 -11  -4  121.99    6.40
  -6  11  -4  112.79    7.40
  -6  11  -4  119.69    7.10
  -5 -12   4   20.10    3.30
   5 -12  -4   21.60    2.60
   5 -12  -4   21.40    3.60
  -5 -12   4   18.70    3.00
  -4 -12   4   18.70    1.80
  -4 -12   4   19.10    3.60
  -4 -12   4   14.60    2.60
  -4  12   4   15.80    2.90
   4  12  -4   16.20    2.80
  -3 -12   4   62.79    3.10
   3 -12  -4   56.29    3.50
  -3 -12   4   58.69    5.20
   3 -12  -4   52.29    4.30
   3  12  -4   56.29    4.40
  -3  12   4   55.19    4.60
   2 -12  -4   36.50    3.40
   2 -12  -4   30.90    2.50
   2  12  -4   34.70    3.60
  -2  12   4   38.50    3.60
  -1 -12   4  100.39    6.70
   1 -12  -4   99.89    4.90
   1 -12  -4  112.59    6.30
   1  12  -4  101.39    6.00
   1  12  -4   99.89    7.30
  -1  12   4  109.79    6.40
   0 -12  -4    2.20    1.00
   0 -12   4    1.00    1.50
   0 -12  -4    2.40    1.50
   0  12   4    1.80    1.30
   0  12  -4    2.00    1.20
   0  12  -4    0.70    1.30
  -1 -12  -4   84.49    4.40
  -1 -12  -4   75.39    5.90
   1 -12   4   82.89    5.90
   1  12   4   75.89    5.80
   1  12   4   82.19    5.20
  -1  12  -4   78.09    5.00
  -2 -12  -4    2.30    1.10
  -2  12  -4    0.60    1.30
   2  12   4    0.70    1.30
   3 -12   4   23.20    2.90
  -3 -12  -4   22.70    3.30
  -3 -12  -4   21.20    2.30
  -3  12  -4   20.30    2.80
  -3  12  -4   23.00    3.60
   3  12   4   19.80    3.00
  -4 -12  -4   27.90    3.20
  -4 -12  -4   27.50    3.40
   4 -12   4   27.00    3.10
  -4 -12  -4   29.00    2.70
  -4  12  -4   27.00    3.00
  -4  12  -4   31.40    3.60
  -5 -12  -4   22.30    3.40
   5 -12   4   16.30    2.90
  -5 -12  -4   19.90    3.80
  -5 -12  -4   19.80    3.10
  -5  12  -4   14.70    3.00
   4  13  -4   66.89    5.10
   3 -13  -4   19.00    3.30
   3 -13  -4   18.60    2.80
   3  13  -4   17.80    3.20
  -2 -13   4   23.90    3.90
   2 -13  -4   26.80    2.30
   2 -13  -4   19.10    2.90
   2  13  -4   25.80    3.40
  -2  13   4   22.50    3.10
   1 -13  -4  133.39    7.60
  -1 -13   4  132.29    7.60
   1 -13  -4  141.49    6.30
   1  13  -4  144.39    8.40
  -1  13   4  157.78    8.20
   1  13  -4  137.69    7.40
   0 -13  -4   53.59    3.30
   0 -13   4   48.30    4.30
   0 -13  -4   49.30    4.20
   0  13  -4   52.29    4.80
   0  13  -4   54.19    4.40
  -1 -13  -4   30.60    2.60
  -1 -13  -4   30.70    4.50
   1 -13   4   24.70    3.10
   1  13   4   26.50    3.10
  -1  13  -4   35.00    3.30
  -1  13  -4   31.20    4.10
  -2 -13  -4   17.20    2.20
   2  13   4   17.30    2.90
  -2  13  -4   16.20    2.70
  -3 -13  -4    1.60    1.40
  -3  13  -4    0.10    1.60
   3  13   4    2.70    1.90
  -4 -13  -4   38.90    4.00
  -4 -13  -4   34.90    3.10
  -4  13  -4   33.70    4.00
   1  14  -4   32.20    3.80
   0  14  -4    7.30    2.30
  -1 -14  -4  125.29    6.60
   1  14   4  141.19    8.00
  -1  14  -4  139.09    7.40
 -10   0   5   -2.90    1.80
   9   0  -5  111.89    6.80
  -9   0   5  121.19    7.10
  -9   0   5  143.69    7.30
  -8   0   5   -2.60    1.00
   8   0  -5   -0.60    0.90
  -8   0   5    0.30    1.10
   7   0  -5    6.80    1.50
  -7   0   5    6.20    1.60
  -6   0   5   -0.60    0.80
  -6   0   5    0.90    1.00
   6   0  -5   -0.40    0.40
  -6   0   5    0.10    0.40
   6   0  -5    1.00    0.90
  -5   0   5    7.20    1.30
   4   0  -5    0.30    0.40
  -4   0   5    0.00    0.40
   4   0  -5   -0.20    0.60
  -4   0   5   -0.50    0.60
  -4   0   5   -0.50    0.60
   4   0  -5   -0.90    0.50
   3   0  -5  188.78    7.80
  -3   0   5  196.98    6.90
   3   0  -5  189.78    7.40
  -3   0   5  179.38    7.60
   3   0  -5  187.28    6.90
  -3   0   5  180.18    7.20
  -3   0   5  172.58    7.30
   2   0  -5   -0.30    0.50
   2   0  -5   -0.40    0.30
  -2   0   5   -0.10    0.30
   2   0  -5    0.30    0.50
  -2   0   5    0.00    0.50
   2   0  -5    2.80    0.80
  -2   0   5    0.30    0.40
  -2   0   5    0.00    0.30
  -1   0   5 2335.27  104.79
   1   0  -5 2494.55  106.39
   0   0   5   10.50    1.00
   0   0   5   10.00    1.00
   0   0  -5   11.50    1.00
   0   0  -5   16.10    1.20
   0   0  -5   12.10    1.10
   0   0   5   15.60    1.20
   0   0  -5   14.00    1.20
   0   0   5   14.70    1.20
   1   0   5  261.27    9.60
  -1   0  -5  261.57    9.60
   1   0   5  264.67    9.40
  -1   0  -5  269.77    9.60
  -1   0  -5  258.27    9.40
   1   0   5  266.27    9.20
   2   0   5    0.30    0.40
  -2   0  -5    0.00    0.30
   2   0   5    0.60    0.50
   2   0   5    0.00    0.20
   2   0   5   -0.10    0.20
  -2   0  -5   -0.30    0.30
   3   0   5   45.90    1.60
  -3   0  -5   42.30    2.50
   3   0   5   40.10    2.50
  -3   0  -5   42.10    2.40
  -3   0  -5   45.30    2.40
   3   0   5   45.00    2.50
   4   0   5    0.60    0.70
   4   0   5   -0.40    0.40
  -4   0  -5    0.00    0.50
  -4   0  -5   -0.30    0.40
  -4   0  -5    1.50    0.80
  -4   0  -5   -0.70    0.30
  -5   0  -5  701.83   24.40
   5   0   5  689.43   24.60
  -5   0  -5  693.63   24.20
  -5   0  -5  701.23   23.90
  -5   0  -5  688.03   24.40
   5   0   5  732.33   23.90
   5   0   5  698.23   22.80
   6   0   5    0.50    0.60
  -6   0  -5    0.60    0.70
  -6   0  -5    0.00    0.20
  -6   0  -5    0.70    0.90
   6   0   5    0.10    0.30
  -6   0  -5    0.30    0.80
  -7   0  -5  425.36   15.20
  -7   0  -5  445.06   16.20
   7   0   5  428.86   14.50
  -7   0  -5  428.26   14.40
  -7   0  -5  444.36   16.50
   8   0   5    0.20    0.60
  -8   0  -5    0.40    0.40
  -8   0  -5    0.20    0.80
  -8   0  -5   -0.30    0.90
   8   0   5   -0.90    0.60
  -8   0  -5    0.30    0.80
   9   0   5  106.19    4.30
  -9   0  -5   92.89    5.90
  -9   0  -5  102.99    5.80
 -10  -1   5   66.99    5.30
 -10   1   5   63.49    5.50
   9  -1  -5   47.30    4.70
  -9  -1   5   58.99    4.70
  -9   1   5   60.99    4.50
  -9   1   5   53.69    4.60
   9   1  -5   62.19    4.70
  -8  -1   5   86.19    5.40
  -8  -1   5   78.99    5.20
   8  -1  -5   84.59    5.30
  -8   1   5   81.69    5.40
   8   1  -5   93.89    5.50
  -8   1   5   82.19    5.10
  -7  -1   5  426.96   16.70
   7  -1  -5  433.66   16.60
  -7  -1   5  429.86   16.80
  -7   1   5  412.96   16.70
   7   1  -5  440.76   16.60
  -6  -1   5   94.69    5.30
   6  -1  -5  100.99    5.20
   6  -1  -5   95.29    3.70
  -6  -1   5   89.59    3.70
  -6  -1   5  102.69    5.40
   6   1  -5   91.99    5.00
  -6   1   5   94.19    3.70
  -6   1   5   99.19    5.40
   6   1  -5   97.49    3.80
  -6   1   5   98.99    5.10
  -5  -1   5    1.40    0.50
  -5  -1   5    1.40    0.80
  -5  -1   5    1.50    0.90
   5  -1  -5    2.60    1.00
   5  -1  -5    2.00    1.20
  -5  -1   5    2.30    1.10
  -5  -1   5    1.70    1.00
   5   1  -5    1.10    0.80
   5   1  -5    1.90    0.60
  -5   1   5    1.40    0.90
  -5   1   5    2.50    1.20
  -5   1   5    1.80    0.90
  -5   1   5    1.80    0.60
  -5   1   5    2.40    1.00
   5   1  -5    0.90    1.10
  -4  -1   5  768.32   25.60
  -4  -1   5  782.52   26.90
   4  -1  -5  781.62   27.80
   4  -1  -5  796.32   25.60
  -4   1   5  776.32   26.80
   4   1  -5  724.23   26.60
   4   1  -5  731.43   26.40
  -4   1   5  762.52   25.60
  -4   1   5  778.42   26.40
  -4   1   5  799.32   27.00
   4   1  -5  738.73   25.60
  -4   1   5  767.92   26.40
   4   1  -5  775.42   27.90
  -3  -1   5  465.75   16.40
  -3  -1   5  456.65   16.70
  -3  -1   5  466.55   17.20
   3  -1  -5  489.85   17.30
  -3  -1   5  486.25   17.10
   3  -1  -5  506.65   17.00
   3  -1  -5  492.75   16.40
   3   1  -5  479.85   17.40
   3   1  -5  478.85   16.40
  -3   1   5  496.65   16.80
   3   1  -5  465.05   17.10
  -3   1   5  452.55   17.00
  -3   1   5  475.15   16.80
   3   1  -5  496.55   16.90
  -2  -1   5   62.09    3.00
   2  -1  -5   61.89    3.20
   2  -1  -5   65.99    3.10
   2  -1  -5   63.89    3.40
  -2  -1   5   71.89    3.90
  -2  -1   5   65.59    3.30
   2  -1  -5   58.79    2.90
  -2  -1   5   65.99    3.10
   2   1  -5   59.79    3.10
  -2   1   5   71.19    3.10
   2   1  -5   63.79    3.30
  -2   1   5   64.79    3.30
   2   1  -5   66.49    3.50
   2   1  -5   68.39    3.00
  -2   1   5   61.39    3.10
  -1  -1   5   28.80    1.70
  -1  -1   5   33.00    1.90
  -1  -1   5   33.00    2.10
   1  -1  -5   33.80    1.90
   1  -1  -5   31.60    2.00
   1  -1  -5   29.90    1.80
  -1  -1   5   28.00    1.80
   1  -1  -5   30.10    1.80
   1   1  -5   30.50    2.00
  -1   1   5   28.40    1.70
   1   1  -5   30.20    1.80
  -1   1   5   29.40    1.80
   1   1  -5   31.80    2.10
   1   1  -5   26.10    1.70
  -1   1   5   32.00    1.90
  -1   1   5   33.80    1.90
   0  -1  -5   69.59    3.10
   0  -1   5   73.59    3.10
   0  -1   5   72.69    3.30
   0  -1   5   73.99    3.30
   0  -1  -5   72.69    3.30
   0  -1  -5   68.99    3.20
   0  -1   5   75.39    3.30
   0  -1  -5   71.99    3.20
   0   1  -5   68.29    3.30
   0   1   5   70.89    3.10
   0   1   5   73.89    3.10
   0   1   5   66.99    3.20
   0   1  -5   66.49    3.20
   0   1  -5   74.29    3.10
   0   1   5   72.49    3.20
   1  -1   5  187.38    6.80
   1  -1   5  186.68    7.00
  -1  -1  -5  183.58    7.00
   1  -1   5  186.58    6.80
  -1  -1  -5  181.78    7.00
  -1  -1  -5  185.68    6.60
   1  -1   5  194.78    7.10
   1  -1   5  187.08    6.90
  -1   1  -5  181.58    6.80
   1   1   5  176.78    6.80
   1   1   5  192.18    7.10
   1   1   5  182.88    6.50
  -1   1  -5  182.28    7.10
  -1   1  -5  178.58    7.00
   1   1   5  184.98    6.90
  -2  -1  -5    2.30    0.60
  -2  -1  -5    0.00    0.40
   2  -1   5   -0.10    0.30
   2  -1   5    2.10    0.60
   2  -1   5    0.80    0.40
   2  -1   5    0.20    0.40
   2  -1   5    1.80    0.60
   2   1   5    1.60    0.60
  -2   1  -5    1.30    0.60
  -2   1  -5    1.00    0.40
   2   1   5    0.50    0.50
   2   1   5    0.70    0.20
   2   1   5    0.50    0.50
   3  -1   5  241.78    9.40
  -3  -1  -5  237.28    9.40
   3  -1   5  254.47    9.70
  -3  -1  -5  260.77    9.60
   3  -1   5  270.47   10.00
  -3   1  -5  275.17    9.80
   3   1   5  268.27    9.70
   3   1   5  256.07    9.60
  -3   1  -5  262.27    9.40
   3   1   5  258.17    9.60
  -3   1  -5  257.97    9.50
  -4  -1  -5 1442.96   46.70
   4   1   5 1385.96   46.20
  -4   1  -5 1371.56   45.90
  -4   1  -5 1338.87   45.70
  -5  -1  -5   33.10    2.10
   5  -1   5   35.00    2.90
   5  -1   5   33.40    1.70
  -5  -1  -5   30.40    2.30
  -5  -1  -5   33.60    2.40
  -5  -1  -5   34.00    2.50
   5  -1   5   35.80    2.20
  -5   1  -5   33.20    2.40
  -5   1  -5   29.90    2.10
  -5   1  -5   31.30    1.60
   5   1   5   33.50    2.10
   5   1   5   31.70    2.50
  -5   1  -5   32.20    2.20
  -5   1  -5   34.50    2.40
  -6  -1  -5  157.38    6.80
   6  -1   5  147.59    5.70
  -6  -1  -5  147.19    6.10
   6  -1   5  162.38    6.20
  -6  -1  -5  147.59    6.80
  -6   1  -5  152.78    6.60
   6   1   5  156.78    6.20
  -6   1  -5  152.58    6.20
  -6   1  -5  159.88    7.00
  -6   1  -5  139.09    5.60
  -7   1  -5    7.40    1.70
  -8  -1  -5   54.59    3.70
  -8  -1  -5   47.10    3.70
  -8  -1  -5   50.19    2.80
   8  -1   5   55.89    2.80
   8  -1   5   52.79    2.90
   8   1   5   52.29    2.80
  -8   1  -5   51.69    3.60
  -8   1  -5   51.59    2.90
  -8   1  -5   49.99    3.80
  -8   1  -5   53.19    2.60
  -9  -1  -5    4.00    1.70
   9  -1   5    2.30    0.90
  -9   1  -5    2.60    1.40
  -9   1  -5    3.00    1.70
  -9   1  -5    2.70    0.90
 -10   1  -5   31.30    3.80
 -10  -2   5   35.20    4.60
 -10   2   5   32.00    3.90
   9  -2  -5   32.80    3.20
  -9  -2   5   33.50    3.50
  -9  -2   5   30.20    3.50
   9   2  -5   33.90    3.50
  -9   2   5   31.50    3.20
  -8  -2   5   71.69    5.00
  -8  -2   5   77.69    5.10
   8  -2  -5   78.39    5.00
  -8   2   5   70.39    5.00
   8   2  -5   75.69    5.00
  -8   2   5   71.89    4.60
   7  -2  -5  101.09    5.50
  -7  -2   5   94.39    5.60
  -7  -2   5   92.19    3.60
  -7  -2   5   97.79    5.60
  -7  -2   5   99.29    3.60
   7   2  -5   95.99    5.40
  -7   2   5   96.89    5.60
  -7   2   5   94.39    5.30
   6  -2  -5  204.78    7.60
  -6  -2   5  226.28    9.60
  -6  -2   5  219.08    7.80
  -6  -2   5  228.48    9.70
   6  -2  -5  214.08    9.20
  -6   2   5  223.48    7.70
  -6   2   5  215.68    9.00
   6   2  -5  198.68    9.10
  -6   2   5  215.78    9.30
  -6   2   5  221.98    9.50
   6   2  -5  204.38    8.80
   5  -2  -5  584.94   19.60
  -5  -2   5  596.94   21.30
   5  -2  -5  609.34   20.90
  -5  -2   5  559.14   20.60
  -5  -2   5  590.54   21.20
  -5  -2   5  565.74   19.70
  -5   2   5  580.64   20.70
   5   2  -5  580.24   19.70
  -5   2   5  586.94   19.60
  -5   2   5  563.84   21.00
   5   2  -5  566.74   20.80
  -5   2   5  597.44   20.60
  -4  -2   5  156.68    6.70
  -4  -2   5  147.69    6.70
  -4  -2   5  141.99    6.60
   4  -2  -5  136.89    6.30
   4  -2  -5  140.89    6.60
   4  -2  -5  147.79    5.70
   4   2  -5  143.69    6.80
  -4   2   5  144.49    6.20
  -4   2   5  150.08    5.70
   4   2  -5  150.28    6.40
  -4   2   5  153.28    6.20
  -4   2   5  143.89    6.20
  -4   2   5  150.18    6.60
   4   2  -5  142.69    5.70
   4   2  -5  145.89    6.60
   3  -2  -5    1.90    0.70
   3  -2  -5    2.10    0.80
   2  -2  -5    1.60    0.60
   2  -2  -5    0.60    0.50
   2   2  -5    1.10    0.60
  -2   2   5    2.80    0.60
  -1  -2   5  201.18    7.60
  -1  -2   5  201.08    7.30
  -1  -2   5  215.28    8.00
  -1  -2   5  200.98    7.90
   1  -2  -5  192.58    7.30
   1  -2  -5  211.08    7.70
  -1  -2   5  196.98    7.70
   1  -2  -5  198.48    7.50
   1   2  -5  191.58    7.80
  -1   2   5  203.68    7.60
   1   2  -5  196.08    7.60
  -1   2   5  196.78    7.20
  -1   2   5  185.68    7.50
   1   2  -5  207.08    7.40
  -1   2   5  218.78    7.60
   1   2  -5  207.38    8.00
   0  -2   5  295.17   10.40
   0  -2   5  285.27   10.30
   0  -2   5  285.67   10.40
   0  -2  -5  282.67   10.10
   0  -2  -5  285.57   10.20
   0  -2   5  287.07   10.40
   0  -2   5  276.07    9.90
   0   2   5  281.97   10.20
   0   2   5  270.07   10.20
   0   2  -5  276.87   10.40
   0   2  -5  286.47    9.90
   0   2  -5  286.87   10.30
   0   2   5  281.77   10.00
   1  -2   5  828.02   27.60
   1  -2   5  831.22   27.10
  -1  -2  -5  771.92   27.10
   1  -2   5  783.12   27.10
   1   2   5  797.62   27.00
  -1   2  -5  818.02   27.10
  -1   2  -5  805.52   27.30
  -2  -2  -5  653.23   21.90
   2  -2   5  645.04   21.50
   2  -2   5  625.34   22.00
   2  -2   5  634.44   21.90
  -2  -2  -5  647.34   20.90
   2  -2   5  650.13   21.60
  -2  -2  -5  640.64   21.90
   2   2   5  646.34   21.90
  -2   2  -5  641.24   21.90
  -2   2  -5  666.53   21.70
   2   2   5  624.24   21.60
  -2   2  -5  610.54   22.00
  -3  -2  -5  485.05   16.90
   3  -2   5  472.75   17.10
   3  -2   5  508.85   17.00
   3  -2   5  481.35   16.70
  -3  -2  -5  491.45   16.90
  -3  -2  -5  482.95   17.00
   3   2   5  481.35   16.90
  -3   2  -5  473.75   16.60
   3   2   5  482.45   17.00
   3   2   5  482.95   17.10
  -3   2  -5  485.25   16.60
  -3   2  -5  491.85   17.00
  -3   2  -5  511.45   17.30
  -3   2  -5  476.15   16.70
   4  -2   5   57.79    2.70
  -4  -2  -5   52.79    2.90
  -4  -2  -5   60.19    3.30
  -4  -2  -5   60.09    3.20
  -4  -2  -5   55.49    3.10
   4  -2   5   59.59    3.30
   4  -2   5   55.69    3.00
  -4   2  -5   61.89    3.40
  -4   2  -5   55.59    2.80
   4   2   5   60.29    3.10
  -4   2  -5   56.59    2.70
  -4   2  -5   56.49    2.90
  -4   2  -5   59.59    3.00
   4   2   5   50.29    3.10
   5  -2   5  226.28    8.60
  -5  -2  -5  219.08    8.90
  -5  -2  -5  222.48    8.60
  -5  -2  -5  224.68    9.00
  -5   2  -5  229.08    9.20
  -5   2  -5  231.18    8.90
  -5   2  -5  230.68    8.70
   5   2   5  215.98    9.10
   5   2   5  225.38    8.70
  -5   2  -5  226.78    8.60
  -6  -2  -5   43.20    2.60
   6  -2   5   42.30    2.40
  -6  -2  -5   46.80    3.10
  -6  -2  -5   51.89    3.20
   6  -2   5   49.99    2.70
  -6   2  -5   44.80    2.40
  -6   2  -5   45.30    3.00
  -6   2  -5   42.50    2.60
   6   2   5   38.70    2.60
  -6   2  -5   46.50    2.90
  -6   2  -5   45.10    3.70
   7  -2   5   25.00    1.90
  -7  -2  -5   26.70    2.00
  -7  -2  -5   25.80    2.50
  -7  -2  -5   29.00    2.50
   7  -2   5   28.20    2.00
  -7   2  -5   28.70    2.40
  -7   2  -5   26.50    2.50
  -7   2  -5   24.50    1.80
   7   2   5   26.70    2.00
  -7   2  -5   25.70    2.00
   8  -2   5    3.00    1.20
  -8  -2  -5    4.70    1.10
  -8  -2  -5    3.40    1.30
  -8  -2  -5    4.60    1.50
   8  -2   5    5.10    1.10
  -8   2  -5    6.10    1.80
  -8   2  -5    4.00    1.00
   8   2   5    6.50    1.10
  -8   2  -5    4.20    1.30
  -9  -2  -5  104.69    5.90
   9  -2   5   91.09    4.40
  -9  -2  -5   94.49    6.00
  -9   2  -5  106.39    6.20
  -9   2  -5  101.29    4.60
  -9   2  -5  112.89    5.80
 -10   2  -5    7.30    2.10
 -10   3   5   10.30    2.40
   9  -3  -5   98.09    6.00
  -9  -3   5   95.69    7.00
  -9  -3   5  100.29    6.20
  -9   3   5   85.29    6.10
   9   3  -5   96.29    6.00
  -9   3   5   90.29    5.50
   8  -3  -5   31.70    3.10
  -8  -3   5   33.30    3.40
  -8  -3   5   32.60    3.30
   8   3  -5   32.20    3.10
  -8   3   5   31.20    2.90
  -8   3   5   35.30    3.30
   7  -3  -5    3.40    0.50
  -7  -3   5    3.90    0.70
   7  -3  -5    4.70    0.60
  -7  -3   5    2.90    1.50
  -7  -3   5    3.60    1.30
   7  -3  -5    5.50    1.60
  -7   3   5    3.50    1.60
   7   3  -5    3.10    1.30
  -7   3   5    3.00    1.30
   6  -3  -5   37.00    2.00
  -6  -3   5   35.10    3.50
  -6  -3   5   42.50    2.20
   6  -3  -5   34.30    2.80
  -6   3   5   38.40    3.70
  -6   3   5   37.50    2.70
  -6   3   5   37.40    3.00
  -6   3   5   37.60    2.00
   6   3  -5   39.80    3.00
   5  -3  -5  395.56   15.20
  -5  -3   5  388.56   15.60
  -5  -3   5  381.66   15.40
  -5  -3   5  392.96   15.70
  -5  -3   5  409.06   14.30
   5  -3  -5  422.96   14.20
  -5   3   5  417.86   14.20
  -5   3   5  431.56   15.70
  -5   3   5  413.96   14.90
   5   3  -5  413.56   15.80
  -5   3   5  393.86   15.00
   5   3  -5  434.96   15.40
   5   3  -5  415.36   14.40
   4  -3  -5   12.00    1.60
   4  -3  -5   11.40    1.10
   4  -3  -5   10.40    1.60
  -4  -3   5   14.20    1.30
  -4  -3   5    9.20    1.70
  -4  -3   5   18.30    1.90
  -4   3   5   17.60    1.30
  -4   3   5   12.70    1.40
   4   3  -5   17.60    1.90
   4   3  -5   14.60    1.30
   4   3  -5   14.60    1.90
   4   3  -5   14.80    1.60
  -4   3   5   12.30    1.30
  -4   3   5   17.00    1.50
  -4   3   5    9.40    1.70
  -3  -3   5   53.49    3.40
   3  -3  -5   49.60    2.60
   3  -3  -5   50.39    3.10
  -3  -3   5   49.99    3.10
  -3  -3   5   50.49    2.70
   3  -3  -5   50.19    2.90
  -3   3   5   52.29    2.80
  -3   3   5   52.49    2.60
   3   3  -5   50.39    3.20
   3   3  -5   51.79    3.30
  -3   3   5   54.69    2.70
  -3   3   5   50.99    3.10
   3   3  -5   54.79    2.90
   3   3  -5   49.40    2.70
  -3   3   5   55.79    2.70
  -2  -3   5  599.54   21.00
  -2  -3   5  635.94   22.00
   2  -3  -5  642.04   21.40
   2  -3  -5  654.63   21.20
  -2  -3   5  656.33   21.80
  -2  -3   5  618.24   21.70
   2  -3  -5  619.74   21.60
   2   3  -5  614.34   21.80
  -2   3   5  604.84   20.80
  -2   3   5  592.14   20.80
  -2   3   5  604.74   21.20
   2   3  -5  597.24   21.10
   2   3  -5  621.84   21.30
  -2   3   5  641.14   21.30
  -2   3   5  646.84   21.60
   1  -3  -5  512.15   18.00
  -1  -3   5  504.75   18.10
   1  -3  -5  530.95   17.30
   1  -3  -5  524.65   17.90
  -1  -3   5  529.15   18.30
  -1  -3   5  518.15   19.10
  -1  -3   5  524.65   17.50
   1  -3  -5  513.65   17.90
   1   3  -5  537.65   18.00
   1   3  -5  504.25   18.30
  -1   3   5  544.45   18.00
  -1   3   5  495.45   17.80
   1   3  -5  484.05   17.50
   0  -3   5  304.97   10.40
   0  -3   5  311.17   11.20
   0  -3   5  322.87   11.20
   0  -3   5  322.17   11.10
   0  -3  -5  284.47   10.90
   0  -3  -5  307.57   10.80
   0  -3   5  312.97   11.30
   0  -3  -5  288.67   10.30
   0  -3  -5  306.97   10.90
   0   3   5  284.47   10.70
   0   3   5  285.87   10.90
   0   3   5  291.77   10.80
   0   3  -5  301.47   11.00
   0   3   5  311.37   10.20
   1  -3   5  265.67    9.60
  -1  -3  -5  260.67    9.00
   1  -3   5  254.67    9.50
   1  -3   5  253.57    9.50
  -1  -3  -5  256.87    9.40
  -1  -3  -5  251.97    9.40
   1  -3   5  251.77    8.80
   1  -3   5  252.17    9.40
   1   3   5  261.97    8.90
   1   3   5  241.28    9.30
  -1   3  -5  241.48    9.60
  -1   3  -5  252.47    9.50
  -1   3  -5  260.47    9.50
  -1   3  -5  247.78    8.90
   2  -3   5  250.67    9.00
   2  -3   5  256.27    9.30
  -2  -3  -5  237.58    8.30
  -2  -3  -5  240.78    8.70
  -2  -3  -5  241.48    9.10
  -2  -3  -5  237.78    9.10
   2  -3   5  244.58    9.20
  -2   3  -5  251.07    8.60
   2   3   5  233.48    9.10
   2   3   5  238.08    8.70
   2   3   5  252.37    9.20
  -2   3  -5  239.48    9.20
  -2   3  -5  243.08    9.10
  -3  -3  -5  156.68    6.50
  -3  -3  -5  161.88    6.60
   3  -3   5  159.68    6.30
   3  -3   5  176.38    6.90
   3  -3   5  167.98    6.60
  -3  -3  -5  176.88    6.40
  -3   3  -5  163.48    6.20
  -3   3  -5  164.68    6.40
   3   3   5  163.08    6.50
   3   3   5  148.09    6.50
  -3   3  -5  150.08    6.70
  -3   3  -5  167.08    6.10
  -3   3  -5  162.58    6.60
   3   3   5  162.78    6.80
   4  -3   5  267.37   10.20
  -4  -3  -5  258.77   10.00
   4  -3   5  256.37    9.80
  -4  -3  -5  261.27    9.80
   4  -3   5  273.67    9.60
  -4  -3  -5  252.07    9.80
  -4  -3  -5  259.27   10.10
   4   3   5  255.27   10.00
  -4   3  -5  257.17    9.60
  -4   3  -5  258.57    9.80
   4   3   5  252.87    9.80
  -4   3  -5  267.57   10.30
  -4   3  -5  261.57    9.60
   5  -3   5   23.80    1.80
  -5  -3  -5   22.30    2.00
  -5  -3  -5   18.50    1.70
   5  -3   5   21.00    1.80
  -5  -3  -5   26.30    2.10
   5   3   5   24.20    2.20
  -5   3  -5   22.90    1.80
   5   3   5   25.30    1.90
  -5   3  -5   21.90    1.70
  -5   3  -5   25.10    2.10
  -5   3  -5   21.60    1.90
  -6  -3  -5   -0.20    0.70
  -6  -3  -5   -0.60    0.70
   6  -3   5    0.60    0.70
   6  -3   5    0.40    0.70
  -6  -3  -5   -0.60    0.70
  -6   3  -5    1.30    1.00
  -6   3  -5   -0.10    0.60
  -6   3  -5   -0.30    0.70
  -6   3  -5    0.70    0.70
   6   3   5   -1.10    0.60
  -7  -3  -5   20.60    2.30
   7  -3   5   20.90    1.80
  -7  -3  -5   19.30    2.20
   7  -3   5   19.40    1.80
  -7   3  -5   18.80    1.80
  -7   3  -5   19.70    2.10
  -7   3  -5   21.70    1.80
   7   3   5   21.30    1.90
  -7   3  -5   23.10    2.00
   8  -3   5  134.19    5.50
   8  -3   5  130.49    6.00
  -8  -3  -5  130.59    6.70
  -8  -3  -5  139.19    6.90
  -8   3  -5  125.79    5.70
   8   3   5  131.79    5.60
  -8   3  -5  118.09    5.40
  -8   3  -5  133.29    6.90
  -8   3  -5  130.59    6.30
  -9  -3  -5    7.30    2.20
  -9  -3  -5    9.50    2.20
  -9   3  -5    7.00    1.40
   9   3   5    6.10    1.30
  -9   3  -5    9.40    2.30
  -9   3  -5   11.20    2.00
 -10   3  -5   84.29    5.30
  -9  -4   5  140.49    7.80
  -9  -4   5  119.39    7.40
   9  -4  -5  125.19    7.20
  -9   4   5  119.89    7.40
   9   4  -5  134.69    7.20
  -9   4   5  129.99    6.80
  -8  -4   5   91.69    3.70
  -8  -4   5  106.49    6.20
  -8  -4   5   97.59    6.20
   8  -4  -5   93.19    5.70
   8   4  -5  103.79    5.90
  -8   4   5  102.49    5.40
  -8   4   5   96.89    6.10
  -7  -4   5   31.70    2.00
  -7  -4   5   33.90    1.90
   7  -4  -5   30.70    2.90
   7  -4  -5   31.30    1.70
  -7  -4   5   30.70    2.90
  -7  -4   5   34.20    3.20
  -7   4   5   28.10    2.60
   7   4  -5   34.90    3.00
  -7   4   5   28.60    2.90
  -6  -4   5  320.87   13.40
  -6  -4   5  339.37   12.10
  -6  -4   5  337.37   13.50
  -6  -4   5  305.27   11.70
   6  -4  -5  341.47   11.60
  -6   4   5  318.67   12.60
  -6   4   5  304.97   13.10
  -6   4   5  333.77   12.40
  -6   4   5  332.37   11.60
   5  -4  -5  199.78    7.60
  -5  -4   5  208.48    9.10
  -5  -4   5  196.28    7.70
   5  -4  -5  186.98    8.30
  -5   4   5  195.18    8.80
  -5   4   5  213.28    8.00
   5   4  -5  180.48    8.80
  -5   4   5  214.18    8.00
   5   4  -5  197.58    8.40
  -5   4   5  198.38    8.20
   5   4  -5  209.68    7.80
  -4  -4   5   57.39    3.80
  -4  -4   5   55.89    3.60
   4  -4  -5   59.49    3.60
   4  -4  -5   52.09    3.20
   4  -4  -5   57.89    2.90
  -4  -4   5   49.70    3.60
  -4  -4   5   56.39    3.00
  -4   4   5   56.39    2.90
   4   4  -5   60.79    3.80
   4   4  -5   57.49    3.10
  -4   4   5   60.59    2.90
   4   4  -5   60.49    3.30
  -4   4   5   56.09    3.20
  -4   4   5   55.29    3.00
  -3  -4   5  625.94   22.50
  -3  -4   5  622.14   21.70
  -3  -4   5  639.74   21.80
   3  -4  -5  633.14   21.70
  -3  -4   5  622.64   22.80
   3   4  -5  624.04   22.60
   3   4  -5  652.43   21.90
  -3   4   5  633.64   21.70
  -3   4   5  646.14   21.40
  -3   4   5  640.84   22.00
  -2  -4   5   14.30    1.40
   2  -4  -5   10.50    1.30
   2  -4  -5   14.80    1.30
  -2  -4   5   12.90    1.10
  -2  -4   5   12.50    1.50
   2  -4  -5   13.70    1.40
  -2  -4   5   14.00    1.70
  -2  -4   5   14.80    1.60
  -2   4   5   14.80    0.90
  -2   4   5   14.00    1.00
   2   4  -5   12.40    1.30
  -2   4   5   14.90    1.60
   2   4  -5   14.40    1.20
   2   4  -5   14.10    1.60
  -2   4   5   14.30    1.40
  -2   4   5   13.80    1.20
  -1  -4   5   14.00    1.40
  -1  -4   5   17.70    1.50
  -1  -4   5   16.60    1.10
  -1  -4   5   13.30    1.60
   1  -4  -5   14.40    1.40
   1  -4  -5   16.50    1.40
  -1  -4   5   17.00    1.70
   1  -4  -5   15.00    1.40
   1   4  -5   15.20    1.20
   1   4  -5   14.40    1.40
  -1   4   5   14.90    0.80
   1   4  -5   15.50    1.60
  -1   4   5   20.00    1.60
  -1   4   5   17.10    0.80
  -1   4   5   12.30    1.20
  -1   4   5   14.20    1.40
   0  -4   5  664.53   22.80
   0  -4  -5  641.64   22.40
   0  -4  -5  665.23   22.50
   0  -4   5  668.53   21.80
   0  -4   5  639.54   22.60
   0  -4   5  667.83   23.10
   0  -4  -5  639.94   21.60
   0  -4  -5  676.93   22.60
   0   4   5  646.34   22.30
   0   4   5  655.33   21.50
   0   4  -5  642.24   22.90
   0   4   5  674.13   22.50
   0   4  -5  669.33   21.90
   0   4  -5  678.43   22.80
   0   4   5  667.73   22.70
   1  -4   5    4.30    0.60
  -1  -4  -5    2.70    0.80
  -1  -4  -5    3.80    0.50
   1  -4   5    4.50    1.00
  -1  -4  -5    4.10    0.90
   1  -4   5    3.40    0.80
  -1  -4  -5    3.80    0.70
   1  -4   5    4.10    0.90
   1   4   5    3.40    0.80
   1   4   5    2.50    0.80
   1   4   5    2.50    0.60
   1   4   5    3.70    0.50
  -1   4  -5    4.30    0.50
  -1   4  -5    3.60    1.00
  -1   4  -5    3.80    0.90
  -2  -4  -5   27.60    1.90
  -2  -4  -5   26.20    1.90
   2  -4   5   24.00    1.90
  -2  -4  -5   23.60    1.50
  -2  -4  -5   25.50    1.40
   2  -4   5   25.60    1.40
   2  -4   5   24.10    1.80
   2  -4   5   28.40    2.00
  -2   4  -5   25.80    1.90
   2   4   5   26.80    1.40
   2   4   5   24.10    1.90
   2   4   5   23.70    1.70
  -2   4  -5   22.50    1.90
  -2   4  -5   25.50    1.40
   2   4   5   22.10    1.70
  -2   4  -5   27.30    2.00
  -3  -4  -5   75.09    3.30
   3  -4   5   77.19    3.90
  -3  -4  -5   62.59    3.50
   3  -4   5   73.89    3.70
  -3  -4  -5   70.29    2.70
  -3  -4  -5   76.39    3.70
   3  -4   5   78.79    3.60
   3   4   5   77.69    3.80
  -3   4  -5   67.49    3.10
  -3   4  -5   74.39    3.10
   3   4   5   74.69    3.50
   3   4   5   68.49    3.60
  -3   4  -5   62.99    3.50
  -3   4  -5   79.39    4.00
   4  -4   5   86.49    3.90
   4  -4   5   80.89    4.60
  -4  -4  -5   73.49    3.70
  -4  -4  -5   79.09    4.00
   4  -4   5   80.29    3.90
  -4   4  -5   79.09    4.30
   4   4   5   76.19    4.00
  -4   4  -5   76.19    3.40
   4   4   5   76.19    3.90
  -4   4  -5   72.59    3.90
  -4   4  -5   83.09    3.60
  -4   4  -5   78.29    3.80
   5  -4   5  828.62   27.90
  -5  -4  -5  840.32   28.40
  -5  -4  -5  784.42   28.00
   5  -4   5  841.82   27.90
  -5  -4  -5  814.12   27.90
  -5   4  -5  814.92   27.50
  -5   4  -5  839.42   28.70
   5   4   5  798.72   28.00
  -5   4  -5  829.42   27.90
   5   4   5  812.92   28.40
  -5   4  -5  781.42   27.70
   6  -4   5   11.90    1.50
  -6  -4  -5   15.60    1.90
   6  -4   5   13.70    1.60
  -6  -4  -5   11.90    1.70
  -6  -4  -5   15.00    1.80
  -6   4  -5   13.80    1.70
  -6   4  -5   17.30    1.60
   6   4   5   19.70    1.80
  -6   4  -5   18.80    2.00
  -6   4  -5   15.20    1.60
  -6   4  -5   11.30    2.00
  -7  -4  -5    5.10    1.60
  -7  -4  -5    5.10    1.50
   7  -4   5    3.10    1.00
   7  -4   5    4.50    1.40
  -7  -4  -5    3.60    1.00
  -7   4  -5    4.50    1.10
  -7   4  -5    3.50    1.10
  -7   4  -5    2.50    1.00
   7   4   5    2.90    1.10
  -7   4  -5    3.50    1.30
   8  -4   5    0.40    0.90
   8  -4   5    0.30    1.30
  -8  -4  -5   -0.60    1.00
  -8  -4  -5   -0.10    1.00
  -8  -4  -5    1.70    1.40
  -8   4  -5    1.00    0.90
  -8   4  -5   -0.30    0.90
  -8   4  -5    1.20    1.20
   8   4   5    1.40    0.90
  -9  -4  -5   36.00    3.60
  -9  -4  -5   38.00    3.50
  -9   4  -5   37.90    3.00
  -9   4  -5   34.90    3.50
  -9   4  -5   36.70    3.10
   9   4   5   39.00    2.70
  -9  -5   5   79.69    5.60
   9  -5  -5   77.59    5.30
  -9   5   5   75.39    6.20
   9   5  -5   67.59    5.00
  -9   5   5   69.79    4.80
   8  -5  -5  105.19    6.10
  -8  -5   5  106.09    4.50
  -8  -5   5  108.49    6.50
  -8   5   5   95.49    6.20
  -8   5   5  101.19    5.50
   8   5  -5  105.29    6.00
   7  -5  -5    5.90    1.00
   7  -5  -5    8.30    1.80
  -7  -5   5    5.70    1.80
  -7  -5   5    6.60    1.20
   7  -5  -5    8.20    1.10
  -7  -5   5    7.10    1.10
  -7  -5   5    9.40    2.30
  -7   5   5    7.50    2.00
   7   5  -5    8.80    1.80
  -7   5   5    6.70    1.50
  -6  -5   5   32.80    3.30
  -6  -5   5   36.70    2.40
   6  -5  -5   38.10    3.00
   6  -5  -5   36.00    2.20
  -6  -5   5   39.00    2.40
  -6  -5   5   31.90    3.10
  -6   5   5   38.70    2.90
  -6   5   5   35.50    2.60
  -6   5   5   38.60    2.20
  -6   5   5   39.70    3.20
  -5  -5   5   81.09    4.00
  -5  -5   5   89.89    5.20
   5  -5  -5   80.59    4.40
   5  -5  -5   73.29    3.70
  -5   5   5   85.59    5.50
   5   5  -5   76.09    5.40
  -5   5   5   85.69    3.90
  -5   5   5   84.39    3.90
  -5   5   5   85.59    4.20
   5   5  -5   72.19    4.30
   5   5  -5   85.09    4.10
  -4  -5   5   48.00    3.50
  -4  -5   5   53.99    3.00
  -4  -5   5   47.40    3.30
   4  -5  -5   54.69    3.20
   4  -5  -5   49.60    2.80
  -4   5   5   47.70    2.90
   4   5  -5   49.80    3.00
  -4   5   5   49.00    2.70
  -4   5   5   52.29    2.90
  -4   5   5   52.29    2.60
   4   5  -5   48.90    2.90
  -4   5   5   44.80    3.20
   4   5  -5   50.09    3.50
   3  -5  -5  182.58    7.60
   3  -5  -5  172.88    6.90
  -3  -5   5  184.68    7.10
  -3  -5   5  162.28    7.40
  -3  -5   5  176.88    7.80
  -3  -5   5  168.78    7.80
   3  -5  -5  166.78    7.10
  -3  -5   5  164.68    6.70
   3   5  -5  173.48    7.70
  -3   5   5  160.18    6.30
  -3   5   5  173.58    7.00
  -3   5   5  175.88    6.90
   3   5  -5  166.68    7.00
  -3   5   5  175.08    6.20
   2  -5  -5    0.50    0.50
  -2  -5   5    4.80    1.10
  -2  -5   5    0.40    0.80
  -2  -5   5    0.40    0.80
   2  -5  -5   -0.20    0.50
  -2  -5   5    1.00    0.50
  -2  -5   5   -0.30    0.50
   2  -5  -5   -0.30    0.60
  -2   5   5    0.10    0.20
   2   5  -5    0.10    0.70
  -2   5   5    0.80    0.20
   2   5  -5    0.60    0.50
  -2   5   5    0.10    0.60
   2   5  -5    2.10    0.90
  -2   5   5    0.30    0.70
  -2   5   5    0.90    0.60
  -1  -5   5  198.28    7.60
  -1  -5   5  204.98    8.50
  -1  -5   5  211.18    8.40
   1  -5  -5  196.58    8.00
  -1  -5   5  214.18    8.80
  -1  -5   5  201.78    8.20
   1  -5  -5  202.98    8.20
   1  -5  -5  215.08    8.10
   1   5  -5  211.08    8.30
  -1   5   5  203.18    7.90
  -1   5   5  217.98    8.20
  -1   5   5  208.08    8.20
   1   5  -5  215.68    8.70
   1   5  -5  206.08    7.50
   0  -5   5 1226.28   42.30
   0  -5   5 1268.17   42.20
   0   5   5 1223.98   41.80
   0   5  -5 1226.58   42.10
   0   5  -5 1308.07   42.60
   0   5   5 1293.87   42.10
   1  -5   5  122.19    5.50
   1  -5   5  125.39    4.40
   1  -5   5  125.59    5.50
   1  -5   5  126.89    5.50
  -1  -5  -5  121.49    5.00
  -1  -5  -5  123.99    5.30
  -1   5  -5  124.79    5.70
  -1   5  -5  124.19    4.40
   1   5   5  118.69    5.20
  -1   5  -5  112.59    5.50
   1   5   5  122.89    5.00
   1   5   5  126.69    5.50
  -1   5  -5  125.39    6.00
   1   5   5  118.09    4.40
  -2  -5  -5    8.80    1.30
  -2  -5  -5    8.40    1.40
  -2  -5  -5    9.60    0.90
   2  -5   5    8.40    1.10
  -2  -5  -5    9.80    0.80
   2  -5   5    6.60    1.30
   2  -5   5    9.20    1.40
   2   5   5    8.50    1.40
  -2   5  -5    7.50    0.70
   2   5   5    8.10    0.90
  -2   5  -5    8.90    1.40
  -2   5  -5    6.50    1.40
   2   5   5    7.50    0.90
  -2   5  -5    7.20    0.60
   2   5   5    8.50    1.40
   3  -5   5   55.39    3.20
   3  -5   5   63.39    3.40
  -3  -5  -5   60.19    3.30
   3  -5   5   59.99    3.40
  -3  -5  -5   56.09    2.60
  -3  -5  -5   60.09    3.40
  -3  -5  -5   61.29    2.90
  -3   5  -5   60.99    3.50
  -3   5  -5   59.49    3.60
   3   5   5   60.39    3.10
   3   5   5   65.49    2.70
   3   5   5   62.79    3.50
  -3   5  -5   67.49    2.70
   3   5   5   63.19    3.50
  -3   5  -5   57.59    3.40
  -3   5  -5   61.99    2.60
  -4  -5  -5    7.80    0.70
  -4  -5  -5    7.60    1.30
   4  -5   5    7.00    1.30
  -4  -5  -5    6.00    1.20
   4  -5   5    8.20    1.40
  -4  -5  -5    8.50    1.50
  -4  -5  -5    8.10    0.70
  -4   5  -5    8.30    1.60
   4   5   5    9.40    1.50
  -4   5  -5    8.30    1.50
  -4   5  -5    8.90    1.20
   4   5   5    9.80    1.60
  -4   5  -5    7.40    1.30
  -4   5  -5    8.70    0.90
   5  -5   5  284.17   10.70
  -5  -5  -5  289.57   10.70
  -5  -5  -5  268.07   10.70
  -5   5  -5  274.67   10.80
   5   5   5  275.37   11.00
   5   5   5  259.07   10.70
  -5   5  -5  288.17   10.10
  -5   5  -5  288.47   10.90
  -5   5  -5  276.87   10.30
  -5   5  -5  279.77   11.40
  -6  -5  -5   57.09    3.50
   6  -5   5   51.89    3.30
  -6  -5  -5   54.09    3.60
   6  -5   5   56.19    3.20
   6   5   5   56.89    3.40
  -6   5  -5   62.89    4.00
  -6   5  -5   49.30    3.20
  -6   5  -5   50.19    3.40
  -6   5  -5   55.19    3.40
  -6   5  -5   52.89    2.90
  -7  -5  -5   20.90    2.30
  -7  -5  -5   21.10    2.40
   7  -5   5   22.00    2.00
  -7   5  -5   19.70    2.20
  -7   5  -5   26.80    2.10
  -7   5  -5   26.90    2.30
   7   5   5   25.10    2.20
  -7   5  -5   23.60    2.60
   8  -5   5   43.40    2.70
  -8  -5  -5   39.60    3.50
  -8  -5  -5   38.00    3.90
  -8   5  -5   43.10    3.20
   8   5   5   43.10    3.00
  -8   5  -5   39.00    2.90
  -9  -5  -5   25.00    3.20
   9   5   5   22.20    2.50
  -9   5  -5   23.50    2.70
  -9   5  -5   22.40    2.60
  -9  -6   5   20.40    3.40
   9  -6  -5   25.90    3.70
  -9   6   5   12.70    2.40
  -8  -6   5  117.39    5.10
   8  -6  -5  124.19    6.70
  -8  -6   5  122.29    7.30
  -8  -6   5  116.99    7.10
  -8   6   5  121.69    6.00
   8   6  -5  118.49    6.60
  -8   6   5  116.19    6.80
  -7  -6   5   72.49    3.80
   7  -6  -5   84.89    3.90
  -7  -6   5   82.69    5.50
  -7  -6   5   79.19    5.40
   7  -6  -5   79.69    3.80
   7  -6  -5   86.19    5.00
  -7  -6   5   73.69    3.90
   7   6  -5   79.29    4.80
  -7   6   5   78.09    4.20
  -7   6   5   78.49    5.20
  -6  -6   5  372.16   14.10
   6  -6  -5  379.86   14.90
  -6  -6   5  401.76   16.00
  -6  -6   5  369.16   15.70
   6  -6  -5  401.96   14.00
  -6   6   5  403.46   14.20
  -6   6   5  386.56   14.00
  -6   6   5  384.36   14.50
  -6   6   5  395.96   15.60
   6   6  -5  379.26   14.90
  -5  -6   5   17.30    1.80
  -5  -6   5   18.70    1.80
  -5  -6   5   18.50    2.30
   5  -6  -5   21.70    2.10
  -5   6   5   19.30    1.80
  -5   6   5   18.60    2.20
   5   6  -5   16.40    1.90
   5   6  -5   18.00    2.20
  -5   6   5   20.00    1.80
  -5   6   5   19.20    1.60
   4  -6  -5  122.89    5.50
  -4  -6   5   99.39    5.00
  -4  -6   5  111.09    6.20
  -4  -6   5  122.49    5.40
   4  -6  -5  115.29    5.50
   4   6  -5  110.89    5.30
  -4   6   5  117.39    4.50
   4   6  -5   98.49    5.10
   4   6  -5  120.89    6.20
  -4   6   5  102.79    5.60
  -4   6   5  117.09    4.70
  -4   6   5  112.79    5.10
  -3  -6   5   11.20    2.10
  -3  -6   5   16.50    1.60
  -3  -6   5   14.20    1.30
   3  -6  -5   14.80    1.60
  -3   6   5   16.90    1.60
   3   6  -5   11.40    1.90
  -3   6   5   14.80    1.60
  -3   6   5   15.60    1.00
  -3   6   5   16.70    1.10
   3   6  -5   12.40    1.50
   3   6  -5   18.20    1.90
   2  -6  -5  275.97   10.90
  -2  -6   5  272.27   10.70
  -2  -6   5  276.77   11.50
  -2  -6   5  276.97   11.20
   2  -6  -5  278.17   10.50
   2  -6  -5  273.07   10.50
   2   6  -5  294.17   10.10
   2   6  -5  265.27   11.10
   2   6  -5  270.57   10.70
  -2   6   5  259.77   10.70
  -2   6   5  297.97   10.70
  -1  -6   5  166.48    7.20
  -1  -6   5  171.88    6.10
   1  -6  -5  174.38    7.10
   1  -6  -5  164.58    6.80
  -1  -6   5  158.38    7.30
  -1  -6   5  167.08    7.70
   1  -6  -5  171.28    7.10
  -1  -6   5  165.48    7.10
  -1   6   5  160.68    6.70
  -1   6   5  187.48    7.20
   1   6  -5  169.38    6.20
   1   6  -5  168.28    7.20
   1   6  -5  164.38    7.40
  -1   6   5  174.88    7.10
   0  -6  -5  353.06   12.50
   0  -6   5  326.07   12.70
   0  -6   5  340.17   11.30
   0  -6   5  332.07   12.70
   0  -6  -5  347.67   12.70
   0  -6  -5  331.27   12.40
   0  -6   5  321.07   12.90
   0   6  -5  351.76   13.10
   0   6  -5  337.07   12.80
   0   6  -5  344.17   13.20
   0   6   5  347.57   12.70
   0   6   5  356.96   12.50
  -1  -6  -5   82.49    3.80
  -1  -6  -5   71.59    3.80
   1  -6   5   74.99    3.90
  -1  -6  -5   73.99    3.60
   1  -6   5   75.39    3.90
   1  -6   5   78.99    4.10
   1   6   5   67.09    3.50
  -1   6  -5   69.29    3.90
   1   6   5   67.49    3.60
   1   6   5   71.19    3.90
  -1   6  -5   77.89    4.20
  -1   6  -5   68.79    3.90
   2  -6   5  236.08    9.50
   2  -6   5  233.88    9.50
  -2  -6  -5  248.98    9.50
  -2  -6  -5  237.58    8.90
  -2  -6  -5  250.57    9.40
   2  -6   5  231.58    9.50
  -2   6  -5  240.08    9.80
   2   6   5  243.08    9.40
  -2   6  -5  253.17    9.90
   2   6   5  249.97    9.60
  -2   6  -5  229.98    9.50
  -3  -6  -5  231.98    8.60
  -3  -6  -5  230.08    8.60
  -3  -6  -5  233.78   10.00
  -3  -6  -5  250.77    9.40
  -3  -6  -5  227.88    8.80
   3  -6   5  249.08    9.50
   3  -6   5  243.08    9.50
   3   6   5  234.18    9.50
  -3   6  -5  221.98    8.10
  -3   6  -5  255.57    9.80
  -3   6  -5  238.08    8.00
  -3   6  -5  234.68    9.50
   3   6   5  237.58    8.70
  -3   6  -5  246.48    9.80
  -4  -6  -5   45.80    3.00
  -4  -6  -5   49.99    2.70
   4  -6   5   44.60    3.00
  -4  -6  -5   44.40    2.20
   4  -6   5   51.69    3.10
  -4  -6  -5   50.29    3.00
  -4  -6  -5   48.60    2.40
  -4   6  -5   44.90    2.40
  -4   6  -5   43.50    3.20
  -4   6  -5   46.40    3.10
  -4   6  -5   42.20    3.30
   4   6   5   42.40    3.00
  -4   6  -5   47.90    2.10
  -5  -6  -5    4.90    0.70
  -5  -6  -5    6.70    1.60
  -5  -6  -5    7.50    1.40
  -5  -6  -5    5.50    0.70
   5  -6   5    7.70    1.40
  -5  -6  -5    7.30    1.60
   5  -6   5    5.00    1.30
  -5   6  -5    6.50    1.10
  -5   6  -5    6.30    1.60
   5   6   5    8.30    1.50
  -5   6  -5    7.90    1.50
  -5   6  -5    7.70    1.10
  -6  -6  -5  125.09    4.50
   6  -6   5  134.49    5.90
  -6  -6  -5  131.29    6.40
  -6  -6  -5  132.19    6.10
  -6   6  -5  126.79    5.30
  -6   6  -5  128.89    6.20
  -6   6  -5  116.09    5.40
   6   6   5  136.29    6.10
  -6   6  -5  134.89    6.60
  -7  -6  -5   -0.40    0.90
   7  -6   5    0.70    1.00
  -7  -6  -5    1.90    1.10
  -7   6  -5    0.10    1.00
  -7   6  -5   -0.60    0.90
  -7   6  -5    1.20    0.80
  -7   6  -5    0.70    1.20
   7   6   5    0.90    1.00
  -8  -6  -5    8.40    2.00
  -8  -6  -5   11.30    2.40
   8  -6   5    4.20    1.30
  -8   6  -5    7.60    2.10
   8   6   5    6.30    1.70
  -8   6  -5    7.00    1.60
  -8   6  -5    2.60    1.40
  -9  -6  -5  103.19    6.20
  -9   6  -5  109.59    5.50
  -9   6  -5  108.09    6.00
  -8  -7   5   12.80    2.70
  -8  -7   5    9.80    2.40
   8  -7  -5    8.60    2.00
  -8  -7   5    8.30    1.50
  -8   7   5    9.40    2.00
  -8   7   5   12.10    2.70
   7  -7  -5   92.29    4.40
  -7  -7   5   81.99    4.30
   7  -7  -5   97.49    5.40
  -7  -7   5   94.99    6.00
  -7  -7   5   88.79    5.90
  -7   7   5   79.19    4.40
  -7   7   5   86.89    5.60
   7   7  -5   90.99    5.20
   6  -7  -5   86.09    4.40
   6  -7  -5   85.79    4.40
   6  -7  -5   91.69    5.00
  -6  -7   5   91.39    4.50
  -6  -7   5   81.59    5.60
  -6  -7   5   85.89    5.60
  -6   7   5   85.69    5.30
  -6   7   5   80.59    4.10
   6   7  -5   88.59    4.90
  -5  -7   5  228.38   10.60
  -5  -7   5  227.48    9.30
   5  -7  -5  232.18    9.60
   5  -7  -5  224.78    9.10
   5   7  -5  246.28    9.50
  -5   7   5  216.78    8.70
   5   7  -5  216.18   10.30
  -5   7   5  245.98    8.90
  -5   7   5  243.18   10.30
  -5   7   5  225.98    9.10
  -4  -7   5  577.34   19.50
  -4  -7   5  558.94   20.80
   4  -7  -5  567.74   19.50
  -4   7   5  527.95   20.00
   4   7  -5  486.35   21.10
   4   7  -5  557.44   19.10
  -4   7   5  536.45   19.20
  -4   7   5  500.85   18.90
  -3  -7   5  910.81   32.20
   3  -7  -5  935.51   30.90
   3  -7  -5  937.01   30.90
  -3  -7   5  860.01   30.20
  -3  -7   5  911.91   31.10
   3   7  -5  871.91   31.80
  -3   7   5  882.51   30.90
   3   7  -5  928.91   30.40
  -3   7   5  869.31   30.60
  -2  -7   5   39.30    3.40
   2  -7  -5   39.50    3.00
   2  -7  -5   41.10    2.70
  -2  -7   5   41.80    2.90
  -2  -7   5   41.00    2.20
  -2   7   5   41.60    2.80
   2   7  -5   45.10    3.30
   2   7  -5   43.10    2.30
  -2   7   5   42.10    3.00
  -2   7   5   38.40    2.50
   1  -7  -5  449.46   16.50
  -1  -7   5  435.66   15.10
   1  -7  -5  464.75   16.20
  -1  -7   5  440.96   17.10
  -1  -7   5  466.45   16.60
  -1  -7   5  436.46   17.30
  -1   7   5  439.56   16.00
  -1   7   5  478.65   16.60
   1   7  -5  442.06   16.90
  -1   7   5  470.95   16.60
   1   7  -5  455.65   15.20
   0  -7  -5   68.59    3.50
   0  -7   5   64.29    3.70
   0  -7   5   63.09    3.60
   0  -7  -5   67.79    3.60
   0   7   5   57.29    3.50
   0   7   5   58.39    3.40
   0   7  -5   62.89    3.90
   0   7  -5   65.29    3.90
   0   7   5   61.29    3.30
   1  -7   5   71.19    4.00
  -1  -7  -5   72.29    3.80
   1  -7   5   78.89    4.10
   1  -7   5   77.09    4.30
  -1   7  -5   63.39    4.10
   1   7   5   72.69    4.10
   1   7   5   76.39    3.80
  -1   7  -5   85.89    4.50
  -2  -7  -5   19.30    1.80
   2  -7   5   22.60    2.40
  -2  -7  -5   22.00    1.30
   2  -7   5   22.80    2.10
  -2  -7  -5   22.50    1.90
  -2  -7  -5   26.90    1.30
  -2   7  -5   23.20    2.20
  -2   7  -5   22.30    2.20
   2   7   5   25.60    2.30
   2   7   5   25.10    2.20
   2   7   5   20.50    1.80
   3  -7   5   30.00    2.50
  -3  -7  -5   25.90    1.90
  -3  -7  -5   29.40    1.80
  -3   7  -5   38.30    2.80
  -4  -7  -5  188.18    7.20
  -4  -7  -5  166.68    6.80
  -4  -7  -5  175.58    7.40
   4  -7   5  186.18    7.90
   4   7   5  195.58    8.00
  -4   7  -5  189.48    8.20
  -4   7  -5  192.38    8.90
  -4   7  -5  178.48    6.20
  -5  -7  -5   20.90    2.30
  -5  -7  -5   17.90    1.40
  -5  -7  -5   22.60    1.60
   5  -7   5   17.00    2.10
  -5  -7  -5   25.10    2.30
  -5  -7  -5   18.30    1.80
   5   7   5   24.20    2.60
  -5   7  -5   19.10    2.10
  -5   7  -5   19.50    1.30
  -5   7  -5   21.00    2.20
  -6  -7  -5    9.60    1.80
  -6  -7  -5   11.00    1.00
   6  -7   5    9.30    1.70
  -6  -7  -5   11.90    1.10
  -6  -7  -5   12.50    2.20
  -6   7  -5   11.10    2.10
  -6   7  -5   11.00    1.40
   6   7   5    8.60    1.80
  -7  -7  -5    4.00    0.60
  -7  -7  -5    6.10    1.60
  -7  -7  -5    7.10    1.70
   7  -7   5    2.60    1.40
  -7   7  -5    6.70    1.80
  -7   7  -5    3.50    1.00
  -7   7  -5    4.00    1.40
   7   7   5    5.30    1.60
  -8  -7  -5   19.30    2.90
  -8  -7  -5   19.20    2.90
   8   7   5   15.00    2.30
  -8   7  -5   20.30    2.10
  -8   7  -5   18.00    2.80
  -8   7  -5   19.10    2.40
  -8  -8   5    6.00    1.50
  -8  -8   5    7.40    2.30
  -8   8   5    7.20    1.80
   8   8  -5    7.70    2.00
   7  -8  -5    3.20    1.60
  -7  -8   5    4.30    1.90
   7  -8  -5   -0.10    1.10
  -7   8   5    1.40    1.30
   7   8  -5    1.00    1.20
  -7   8   5   -0.30    1.10
   6  -8  -5   88.89    5.00
   6  -8  -5   81.99    4.40
  -6  -8   5   76.19    5.50
  -6  -8   5   82.19    5.60
  -6   8   5   84.49    5.40
  -6   8   5   78.49    4.20
  -6   8   5   72.09    3.80
   6   8  -5   83.59    4.60
  -5  -8   5   25.10    2.70
  -5  -8   5   25.90    3.10
   5   8  -5   25.40    2.80
  -5   8   5   24.40    1.90
  -5   8   5   30.10    3.10
   5   8  -5   26.10    2.40
  -5   8   5   26.70    2.30
  -4  -8   5   92.79    5.80
  -4  -8   5   95.99    4.80
  -4  -8   5   85.19    4.20
   4  -8  -5   84.09    4.50
  -4   8   5   75.69    4.90
   4   8  -5   87.59    4.30
   4   8  -5   81.49    5.20
  -4   8   5   83.99    3.30
  -4   8   5   86.99    4.50
  -3  -8   5   13.40    2.00
  -3  -8   5   14.00    2.50
   3  -8  -5   13.10    1.60
  -3  -8   5   12.70    1.30
   3   8  -5   14.10    1.40
  -3   8   5   14.00    1.90
  -3   8   5   15.00    1.90
   2  -8  -5  169.18    6.70
  -2  -8   5  140.79    6.90
  -2  -8   5  147.99    5.70
   2   8  -5  151.48    5.80
  -2   8   5  145.39    6.40
   2   8  -5  152.08    7.40
  -2   8   5  163.68    7.20
  -2   8   5  149.19    6.90
  -1  -8   5  239.48    8.30
  -1  -8   5  244.18    8.40
  -1  -8   5  257.57   11.00
   1  -8  -5  256.97    9.60
  -1  -8   5  241.88   10.10
   1   8  -5  239.58   10.30
  -1   8   5  258.57   10.10
  -1   8   5  240.08    9.40
   1   8  -5  242.68   10.60
   0  -8   5   47.10    3.20
   0  -8  -5   47.10    3.10
   0  -8  -5   48.20    2.90
   0   8  -5   43.50    3.50
   0   8   5   45.10    3.20
   0   8   5   47.20    3.10
   0   8   5   47.90    2.80
   0   8  -5   45.40    3.30
   1  -8   5  196.68    8.50
  -1  -8  -5  187.68    8.60
  -1  -8  -5  199.98    8.00
   1   8   5  203.28    8.20
  -1   8  -5  186.28    8.80
   1   8   5  199.88    8.50
   1   8   5  199.98    8.50
  -1   8  -5  201.08    8.70
  -2  -8  -5  206.08    6.90
   2  -8   5  191.78    8.50
  -2  -8  -5  198.68    8.20
  -2  -8  -5  188.28    8.00
  -2   8  -5  212.28    9.10
  -2   8  -5  195.38    8.70
  -3  -8  -5    7.20    1.50
  -3  -8  -5    4.90    1.10
  -3  -8  -5    3.80    0.80
  -3  -8  -5    5.50    1.00
  -3   8  -5    4.10    1.40
   3   8   5    5.20    1.20
  -3   8  -5    4.70    1.40
   3   8   5    4.40    1.30
   4  -8   5  102.29    5.50
  -4  -8  -5  104.69    5.40
  -4  -8  -5  113.49    4.80
  -4  -8  -5  119.79    4.90
  -4  -8  -5  105.29    5.00
  -4   8  -5  100.39    5.70
  -4   8  -5  101.69    6.50
   4   8   5  114.49    5.80
   5  -8   5    2.20    1.20
  -5  -8  -5    1.30    1.00
  -5  -8  -5    2.10    1.00
  -5  -8  -5    1.50    1.20
  -5  -8  -5    1.70    0.80
  -5  -8  -5    2.70    1.00
   5   8   5    2.60    1.10
  -5   8  -5    2.00    1.20
  -5   8  -5    2.40    0.40
  -5   8  -5    2.30    1.30
  -6  -8  -5  101.89    5.30
  -6  -8  -5  114.29    4.60
  -6  -8  -5  119.69    6.10
   6  -8   5  105.79    5.60
  -6  -8  -5   99.09    4.60
  -6   8  -5  113.79    4.30
   6   8   5  102.29    5.70
  -6   8  -5  111.79    6.20
  -6   8  -5  111.49    6.20
  -7  -8  -5   44.40    3.30
   7  -8   5   44.00    3.30
  -7  -8  -5   41.60    3.60
  -7   8  -5   48.90    2.60
  -7   8  -5   45.40    3.80
   7   8   5   42.90    3.40
  -8  -8  -5    9.20    2.10
   8  -8   5    7.40    1.90
  -8   8  -5    8.80    2.10
   8   8   5    9.30    2.10
  -7  -9   5  269.77   10.80
  -7  -9   5  263.37   12.50
   7  -9  -5  263.67   11.20
  -7  -9   5  272.57   12.70
   7   9  -5  250.17   11.00
  -7   9   5  259.57   10.10
   6  -9  -5   14.50    2.20
  -6  -9   5    9.00    3.10
  -6  -9   5   10.90    1.90
  -6  -9   5   18.30    3.60
   6  -9  -5   10.90    1.90
  -6   9   5   12.10    1.50
   6   9  -5   13.10    2.00
  -6   9   5   17.20    2.90
   5  -9  -5   62.79    3.80
   5  -9  -5   64.29    4.00
  -5  -9   5   61.19    4.00
  -5  -9   5   65.39    5.00
  -5   9   5   58.09    2.70
   5   9  -5   70.79    5.00
   5   9  -5   66.39    3.70
  -5   9   5   57.49    4.30
  -4  -9   5   -0.50    0.80
  -4  -9   5    0.60    1.10
  -4  -9   5   -0.60    1.00
   4  -9  -5    0.10    0.80
  -4   9   5    0.60    1.00
   4   9  -5    0.20    1.10
  -4   9   5    2.00    1.10
   4   9  -5    1.60    0.90
  -3  -9   5    2.80    1.10
  -3  -9   5    6.60    1.70
   2  -9  -5   39.60    2.60
  -2  -9   5   33.90    2.90
  -2  -9   5   41.80    2.50
  -2  -9   5   31.10    1.80
  -2  -9   5   36.20    3.30
   2   9  -5   39.90    3.30
  -2   9   5   32.30    2.80
  -2   9   5   30.20    2.80
  -1  -9   5   14.20    2.20
  -1  -9   5   11.70    2.30
   1  -9  -5   21.50    1.90
  -1   9   5   17.00    2.10
   1   9  -5   18.90    2.30
   1   9  -5   14.00    2.40
  -1   9   5   19.30    2.10
   0  -9  -5   56.79    3.30
   0  -9   5   55.79    3.70
   0   9   5   50.09    3.50
   0   9   5   57.69    3.80
   0   9  -5   53.39    3.70
   0   9  -5   51.79    4.00
  -1  -9  -5  206.58    8.30
  -1  -9  -5  189.78    9.00
   1  -9   5  196.48    8.80
   1   9   5  193.48    8.50
   1   9   5  208.78    8.90
  -1   9  -5  207.28    9.00
  -1   9  -5  203.78    9.30
  -2  -9  -5  166.38    7.50
  -2  -9  -5  193.98    7.80
   2  -9   5  192.68    8.30
   2   9   5  181.38    8.20
  -2   9  -5  167.18    8.40
   3  -9   5  363.76   13.80
  -3  -9  -5  330.57   12.90
  -3  -9  -5  359.56   13.40
   3   9   5  352.76   13.80
  -3   9  -5  352.76   14.30
  -3   9  -5  341.47   13.90
  -4  -9  -5    1.20    1.00
  -4  -9  -5    1.70    0.80
  -4  -9  -5    0.50    1.00
  -4  -9  -5    1.50    1.00
  -4  -9  -5    1.10    0.90
   4  -9   5    1.80    1.20
  -4   9  -5    1.90    1.30
  -4   9  -5    0.80    1.20
   4   9   5    0.40    1.10
   5  -9   5   11.40    2.00
  -5  -9  -5   10.40    1.90
  -5  -9  -5   10.50    1.60
  -5  -9  -5   11.50    1.70
  -5  -9  -5    9.10    1.40
  -5  -9  -5   11.20    2.10
  -5   9  -5   10.40    2.20
  -5   9  -5   13.30    2.30
   5   9   5   14.20    2.30
  -6  -9  -5    1.40    1.10
  -6  -9  -5    1.80    1.00
   6  -9   5    2.00    1.40
  -6  -9  -5   -0.80    1.10
  -6   9  -5    1.90    1.40
   6   9   5   -0.10    1.20
  -6   9  -5    0.50    1.20
  -7  -9  -5   22.40    2.60
  -7  -9  -5   23.80    2.80
   7  -9   5   24.00    2.70
  -7   9  -5   24.30    2.90
  -7   9  -5   25.50    2.90
   7   9   5   25.90    2.90
   7 -10  -5   11.60    2.30
   7 -10  -5   11.10    2.30
  -7 -10   5    6.50    1.90
  -7 -10   5   11.00    2.30
   6 -10  -5   19.30    2.40
  -6 -10   5   27.80    4.10
  -6 -10   5   24.40    2.70
  -6 -10   5   17.90    2.30
   6 -10  -5   15.70    2.30
  -6 -10   5   19.10    3.40
  -6  10   5   18.60    3.70
  -5 -10   5   98.29    4.90
  -5 -10   5   86.99    5.30
   5 -10  -5   89.29    5.00
   5 -10  -5  101.99    5.50
   5  10  -5   86.79    6.00
  -5  10   5  102.99    6.20
  -4 -10   5   13.50    2.80
  -4 -10   5    9.90    2.10
  -4 -10   5   11.80    1.50
  -4 -10   5   11.30    1.70
   4 -10  -5   12.10    2.20
  -4  10   5   10.90    2.00
   4  10  -5   10.30    2.30
  -3 -10   5   84.89    5.90
   3 -10  -5   84.59    4.50
  -3 -10   5   81.79    3.70
  -3 -10   5   90.59    5.20
  -3 -10   5   78.09    4.00
  -3  10   5   87.99    5.10
   3  10  -5   87.59    5.50
  -3  10   5   81.29    5.20
  -2 -10   5  659.93   23.30
  -2 -10   5  615.94   20.90
  -2 -10   5  628.54   24.40
  -2 -10   5  638.34   20.90
   2  10  -5  611.34   23.50
  -2  10   5  643.04   23.10
   1 -10  -5    0.60    0.90
  -1 -10   5    1.70    1.10
  -1 -10   5    1.20    0.90
   1  10  -5   -0.30    0.80
  -1  10   5    1.00    1.00
   1  10  -5    0.40    1.00
  -1  10   5    1.40    1.00
   0 -10  -5    9.70    1.60
   0 -10   5   10.10    1.80
   0  10  -5    8.20    2.00
   0  10   5    8.70    1.90
   0  10  -5    7.40    1.90
  -1 -10  -5    3.90    1.10
   1 -10   5    5.10    1.60
  -1  10  -5    3.20    1.60
  -1  10  -5    3.40    1.30
   1  10   5    2.20    1.30
   1  10   5    3.40    1.40
  -2 -10  -5   17.10    1.90
  -3 -10  -5    3.50    1.20
   3 -10   5    3.70    1.30
  -3 -10  -5    3.70    0.60
  -3  10  -5    3.40    1.50
   3  10   5    2.50    1.30
   3  10   5    3.70    1.30
  -3  10  -5    5.50    1.60
  -4 -10  -5   43.50    3.20
  -4 -10  -5   46.20    2.60
   4 -10   5   40.10    3.50
  -4 -10  -5   44.10    3.30
  -4 -10  -5   43.30    2.70
   4  10   5   41.40    3.10
  -4  10  -5   41.30    3.80
  -4  10  -5   37.30    3.40
   4  10   5   38.40    3.40
  -5 -10  -5    0.20    0.90
  -5 -10  -5    1.40    1.20
   5 -10   5   -1.30    1.00
  -5 -10  -5    3.70    1.30
  -5  10  -5    3.80    1.60
  -5  10  -5    1.10    1.50
   5  10   5    4.20    1.50
  -6 -10  -5   24.30    2.50
  -6 -10  -5   26.80    3.00
   6 -10   5   26.80    3.00
   6  10   5   24.40    3.30
  -6  10  -5   25.50    3.40
  -7 -10  -5    4.50    1.80
  -7 -10  -5    0.50    1.30
   7 -10   5    1.00    1.80
   7  10   5    3.10    1.60
  -7  10  -5    3.20    1.80
  -6 -11   5    1.50    1.40
  -6 -11   5    1.50    1.70
   6 -11  -5    1.20    1.50
   6 -11  -5    2.90    1.70
  -5 -11   5    5.80    2.30
  -5 -11   5    6.60    1.60
   5 -11  -5    4.50    1.80
  -5 -11   5    5.70    2.10
   5 -11  -5    5.70    1.60
   5  11  -5    6.00    2.40
  -5  11   5    8.70    2.20
   4 -11  -5    1.90    1.50
  -4 -11   5    2.70    1.80
  -4 -11   5    4.00    1.50
  -4 -11   5    2.50    1.10
   4 -11  -5    2.60    1.20
   4  11  -5    3.60    1.60
  -4  11   5    2.70    1.50
  -3 -11   5   29.70    4.80
  -3 -11   5   28.60    3.00
  -3 -11   5   33.60    2.40
   3 -11  -5   30.40    2.90
   3 -11  -5   28.90    2.90
  -3  11   5   28.30    2.90
   3  11  -5   26.10    3.00
  -3  11   5   25.40    3.00
   2 -11  -5   10.70    1.60
  -2 -11   5    5.60    1.70
  -2 -11   5    9.70    2.40
   2  11  -5   10.00    2.20
  -2  11   5    7.70    2.00
  -2  11   5    6.90    1.80
  -1 -11   5   46.70    3.80
  -1 -11   5   47.70    4.30
   1 -11  -5   48.90    3.20
   1  11  -5   41.70    3.90
   1  11  -5   49.80    4.10
  -1  11   5   56.29    4.00
  -1  11   5   56.59    4.10
   0 -11  -5    1.50    0.90
   0 -11   5    0.40    1.10
   0  11   5    0.50    1.00
   0  11  -5   -0.40    1.00
   0  11   5    1.70    1.40
   0  11  -5    0.70    1.10
   1 -11   5   79.19    5.00
  -1 -11  -5   77.29    4.20
  -1  11  -5   80.09    5.30
   1  11   5   72.29    4.70
   1  11   5   59.69    4.30
  -1  11  -5   72.49    4.80
  -2 -11  -5  102.69    5.20
   2 -11   5  100.99    5.90
   2  11   5  101.49    5.80
  -2  11  -5   96.79    5.80
  -2  11  -5  106.69    6.40
   2  11   5   94.19    5.50
   3 -11   5    5.20    1.70
  -3 -11  -5    2.50    1.00
  -3  11  -5    1.70    1.50
  -3  11  -5    0.70    1.20
   3  11   5    1.00    1.20
  -4 -11  -5   13.70    2.30
   4 -11   5   13.10    2.30
  -4 -11  -5   17.10    2.40
  -4  11  -5   15.90    2.60
  -5 -11  -5   -1.70    1.30
  -5 -11  -5   -1.60    0.90
  -5  11  -5   -1.20    1.40
  -5  11  -5    1.00    1.60
   5  11   5   -0.70    1.40
   6 -11   5   -0.30    1.60
  -6 -11  -5    0.90    1.70
  -6  11  -5    1.90    2.10
  -6  11  -5    2.30    1.70
   6  11   5    1.20    1.70
   5 -12  -5    2.40    1.60
   5 -12  -5    1.50    1.90
  -5 -12   5    7.10    2.50
   4 -12  -5    6.20    1.70
   4 -12  -5    3.70    2.00
  -4 -12   5    1.50    1.80
   4  12  -5    3.90    2.20
   3 -12  -5    4.80    1.90
  -3 -12   5    7.40    2.10
   3 -12  -5    5.80    1.40
  -3 -12   5    8.40    2.60
  -3  12   5    6.40    2.00
   3  12  -5    5.90    2.00
  -2 -12   5    0.00    1.30
  -2 -12   5    3.10    1.80
   2 -12  -5    0.90    1.30
  -1 -12   5  104.29    6.10
  -1 -12   5  110.39    7.10
   1 -12  -5  106.49    5.20
  -1  12   5   82.19    5.70
  -1  12   5   90.09    6.40
   1  12  -5  106.59    6.30
   1  12  -5   94.19    6.50
   0 -12   5    1.00    1.30
   0 -12  -5    1.20    1.00
   0  12   5    2.00    1.50
   0  12  -5    0.90    1.40
   0  12  -5    1.00    1.40
   0  12   5    0.90    1.40
   1 -12   5   12.40    2.40
  -1 -12  -5   18.30    2.00
   1  12   5   15.20    2.70
  -1  12  -5   19.20    3.10
  -1  12  -5   21.20    2.90
   1  12   5   19.30    2.50
   2 -12   5  330.37   13.80
  -2 -12  -5  325.57   12.70
  -2  12  -5  324.47   13.70
  -2  12  -5  316.97   14.40
   2  12   5  321.07   13.50
   2  12   5  324.77   13.80
  -3 -12  -5    1.50    1.30
   3 -12   5   -0.50    1.40
   3  12   5    1.10    1.40
  -3  12  -5    1.30    1.70
  -3  12  -5    0.40    1.60
   3  12   5    0.70    1.30
  -4 -12  -5   49.20    3.80
   4 -12   5   58.49    4.50
  -4 -12  -5   57.19    4.30
   4  12   5   58.29    5.20
  -4  12  -5   52.99    4.80
  -4  12  -5   48.90    5.20
  -5  12  -5    3.70    2.10
   3 -13  -5  106.39    5.50
   3  13  -5  106.79    6.70
   2 -13  -5   15.30    2.20
  -2  13   5   16.30    2.90
   1  13  -5  122.39    7.20
  -1  13   5  134.29    7.50
   0 -13  -5    1.50    1.20
   0  13  -5    0.20    1.60
  -1 -13  -5    1.40    1.40
   1  13   5    2.00    1.50
  -1  13  -5    6.40    2.00
  -2 -13  -5   13.90    2.20
   2  13   5    8.20    2.20
  -2  13  -5   14.60    2.90
  -3 -13  -5   76.79    4.60
   3  13   5   77.29    5.20
  -9   0   6   -0.50    1.50
  -9   0   6   -1.00    1.50
   9   0  -6    3.50    1.80
  -8   0   6  222.58   10.20
  -8   0   6  205.08    9.80
   8   0  -6  205.88    9.80
   7   0  -6    0.30    0.90
  -7   0   6    1.70    0.90
  -7   0   6   -0.30    1.10
   7   0  -6   -0.20    0.40
  -7   0   6    0.20    0.40
  -6   0   6 1499.55   52.09
   6   0  -6 1518.55   50.29
   6   0  -6 1550.44   52.09
  -6   0   6 1564.04   50.29
  -6   0   6 1537.25   52.39
  -5   0   6   -0.60    0.60
   5   0  -6   -0.30    0.50
   5   0  -6   -0.20    0.80
  -5   0   6   -0.10    0.80
  -5   0   6   -0.10    0.40
  -5   0   6   -0.20    0.60
  -4   0   6   24.70    2.00
  -4   0   6   25.10    2.30
   4   0  -6   27.60    2.20
   4   0  -6   23.40    2.20
  -4   0   6   27.70    1.80
   4   0  -6   27.10    1.70
   4   0  -6   25.20    2.30
  -4   0   6   24.50    2.10
  -3   0   6    0.00    0.50
   3   0  -6    0.80    0.80
  -3   0   6   -0.10    0.50
  -3   0   6   -1.10    0.50
  -3   0   6   -0.40    0.40
   3   0  -6    0.40    0.60
   3   0  -6    0.30    0.60
   3   0  -6    0.20    0.70
   2   0  -6  108.39    5.20
  -2   0   6  103.49    4.90
  -2   0   6  104.89    4.70
   2   0  -6  105.09    5.00
   2   0  -6  114.09    4.80
  -2   0   6  106.09    4.90
   2   0  -6   98.99    4.50
  -2   0   6  110.89    4.70
  -1   0   6    0.20    0.40
   1   0  -6    0.00    0.40
   1   0  -6    0.00    0.40
  -1   0   6    1.00    0.60
   1   0  -6    0.20    0.50
  -1   0   6    0.40    0.50
   1   0  -6    0.60    0.50
  -1   0   6   -0.10    0.30
   0   0   6   48.30    2.40
   0   0  -6   49.00    2.50
   0   0   6   39.60    2.30
   0   0   6   46.40    2.50
   0   0  -6   43.40    2.40
   0   0   6   37.70    2.30
   0   0  -6   44.40    2.50
  -1   0  -6    0.00    0.40
   1   0   6   -0.10    0.20
   1   0   6   -0.10    0.30
   1   0   6    0.90    0.50
   1   0   6   -0.10    0.50
  -1   0  -6    0.30    0.40
  -1   0  -6   -0.20    0.40
   1   0   6    0.60    0.40
   2   0   6  230.18    8.10
  -2   0  -6  235.48    8.70
  -2   0  -6  232.88    8.80
   2   0   6  226.58    8.70
   2   0   6  239.28    8.90
   2   0   6  241.58    8.10
   2   0   6  223.28    8.70
   3   0   6    0.40    0.60
   3   0   6    0.60    0.60
  -3   0  -6    1.10    0.60
   3   0   6    0.50    0.20
   3   0   6    0.10    0.60
  -3   0  -6    0.50    0.50
  -3   0  -6    0.60    0.60
  -4   0  -6   57.09    3.30
   4   0   6   61.19    3.40
   4   0   6   63.99    3.30
  -4   0  -6   59.69    3.30
  -4   0  -6   55.49    3.10
  -4   0  -6   60.09    3.20
   5   0   6   -0.60    0.70
  -5   0  -6   -0.60    0.80
  -5   0  -6    0.50    0.60
  -5   0  -6    0.40    0.70
  -5   0  -6   -0.30    0.60
  -6   0  -6  605.74   21.40
  -6   0  -6  593.14   21.60
   6   0   6  600.64   20.90
  -7   0  -6   -1.20    0.80
  -7   0  -6    0.50    0.90
   7   0   6   -0.60    0.80
  -7   0  -6    0.20    0.80
   8   0   6    3.00    1.00
  -8   0  -6    4.80    1.40
  -8   0  -6    1.20    1.00
  -8   0  -6    3.60    1.10
  -9   0  -6    0.70    1.30
  -9   0  -6    1.40    1.30
   9   0   6   -1.10    1.00
  -9  -1   6    4.60    1.80
  -9  -1   6    3.50    1.80
   9  -1  -6    5.00    1.80
  -9   1   6    1.80    1.80
  -9   1   6    0.50    1.90
   9   1  -6    2.10    1.50
   8  -1  -6   18.00    3.00
  -8  -1   6   17.00    2.80
  -8  -1   6   18.60    2.90
  -8   1   6   13.30    2.60
   8   1  -6   15.30    2.60
  -8   1   6   15.60    2.60
  -7  -1   6   22.10    1.30
   7  -1  -6   20.40    1.20
  -7  -1   6   19.40    2.50
   7  -1  -6   18.00    2.30
  -7  -1   6   20.00    3.00
  -7   1   6   18.00    2.80
  -7   1   6   20.10    1.20
  -7   1   6   21.80    2.50
   7   1  -6   20.70    1.30
   7   1  -6   20.40    2.40
  -6  -1   6  149.88    7.20
  -6  -1   6  135.09    5.40
   6  -1  -6  140.59    5.50
   6  -1  -6  143.69    6.90
  -6  -1   6  150.18    7.10
   6   1  -6  133.69    6.70
  -6   1   6  159.88    7.30
   6   1  -6  140.09    5.50
  -6   1   6  141.69    6.80
  -6   1   6  135.09    5.40
  -5  -1   6    1.90    1.00
   5  -1  -6    1.70    0.60
  -5  -1   6    1.10    0.50
  -5  -1   6    1.30    0.90
   5  -1  -6    2.50    1.00
  -5   1   6    1.30    0.60
   5   1  -6    1.20    0.60
  -5   1   6    1.00    0.80
   5   1  -6    1.50    0.90
  -5   1   6    2.40    1.00
  -5   1   6    1.00    1.00
  -4  -1   6    6.70    1.40
  -4  -1   6    6.80    1.30
  -4  -1   6    5.10    0.90
   4  -1  -6    6.50    1.40
   4  -1  -6    5.40    1.00
  -4  -1   6    6.90    1.30
   4  -1  -6    5.10    1.40
   4   1  -6    6.20    1.20
  -4   1   6    8.40    1.40
   4   1  -6    6.90    1.00
  -4   1   6    6.20    1.30
  -4   1   6    4.90    1.30
  -4   1   6    4.90    1.30
   4   1  -6    5.50    1.40
   4   1  -6    6.20    1.30
  -4   1   6    5.50    0.90
   3  -1  -6  947.71   33.20
   3  -1  -6  955.20   32.70
  -3  -1   6  990.50   32.90
   3  -1  -6  965.60   32.30
  -3  -1   6  983.70   32.60
  -3  -1   6  954.70   33.10
   3   1  -6 1006.00   33.50
   3   1  -6  956.20   33.00
  -3   1   6  926.11   32.90
  -3   1   6  958.10   32.60
   3   1  -6  972.50   32.30
  -2  -1   6  120.19    5.00
   2  -1  -6  115.99    5.00
   2  -1  -6  116.29    5.40
  -2  -1   6  115.89    5.20
   2  -1  -6  106.29    5.00
  -2  -1   6  108.09    4.90
  -2  -1   6  123.79    5.50
   2  -1  -6  125.49    5.00
  -2   1   6  116.69    5.00
  -2   1   6  121.69    5.00
   2   1  -6  121.49    5.50
   2   1  -6  118.19    5.00
   2   1  -6  117.19    5.10
  -2   1   6  120.59    5.30
   2   1  -6  113.19    5.30
  -2   1   6  116.49    4.90
   1  -1  -6  114.69    4.90
  -1  -1   6  115.79    5.10
  -1  -1   6  108.29    4.90
   1  -1  -6  117.59    4.90
   1  -1  -6  105.19    4.70
   1  -1  -6  111.19    5.00
  -1  -1   6  121.99    4.90
  -1  -1   6  109.79    4.70
  -1   1   6  118.59    4.90
   1   1  -6  116.49    5.20
   1   1  -6  114.79    4.80
  -1   1   6  113.69    4.80
  -1   1   6  116.19    4.80
   1   1  -6  103.09    5.30
   0  -1   6   41.30    2.40
   0  -1   6   41.50    2.40
   0  -1  -6   38.20    2.20
   0  -1   6   44.70    2.40
   0  -1   6   43.20    2.40
   0  -1  -6   43.40    2.40
   0  -1   6   39.20    2.10
   0  -1  -6   41.40    2.40
   0  -1  -6   46.00    2.30
   0   1   6   39.50    2.20
   0   1  -6   41.50    2.40
   0   1  -6   41.60    2.20
   0   1   6   39.60    2.20
   0   1   6   36.20    2.10
   0   1   6   43.60    2.40
   0   1  -6   40.30    2.40
   1  -1   6   24.30    1.60
   1  -1   6   26.20    1.60
   1  -1   6   23.70    1.70
   1  -1   6   23.90    1.80
  -1  -1  -6   23.50    1.70
   1  -1   6   21.00    1.70
  -1  -1  -6   22.80    1.70
  -1  -1  -6   21.70    1.60
  -1  -1  -6   23.30    1.50
   1   1   6   22.00    1.50
   1   1   6   23.20    1.60
  -1   1  -6   23.90    1.80
   1   1   6   23.40    1.80
  -1   1  -6   25.90    1.60
  -1   1  -6   21.50    1.70
   1   1   6   23.30    1.40
   2  -1   6    7.60    0.90
   2  -1   6    4.40    0.70
   2  -1   6    4.50    0.90
  -2  -1  -6    5.90    1.00
  -2  -1  -6    7.30    0.90
   2  -1   6    5.00    0.70
   2   1   6    5.60    0.50
   2   1   6    5.50    0.50
   2   1   6    5.20    1.00
  -2   1  -6    6.30    1.20
  -2   1  -6    6.30    1.10
   2   1   6    8.30    1.00
   2   1   6    5.90    1.00
   3  -1   6  334.67   12.10
   3  -1   6  328.47   11.30
   3  -1   6  342.87   12.20
  -3  -1  -6  346.07   12.10
  -3  -1  -6  331.77   12.00
  -3  -1  -6  317.77   12.00
   3  -1   6  313.87   11.90
   3   1   6  335.87   12.10
  -3   1  -6  347.17   11.90
   3   1   6  320.17   12.00
  -3   1  -6  319.07   12.00
  -3   1  -6  314.07   12.20
  -4  -1  -6   67.29    3.60
   4  -1   6   67.39    2.60
  -4  -1  -6   62.19    3.40
  -4  -1  -6   67.69    3.40
  -4  -1  -6   62.49    3.50
   4  -1   6   61.39    3.50
   4  -1   6   67.19    3.40
   4  -1   6   65.99    2.70
  -4   1  -6   59.09    3.30
   4   1   6   68.49    3.50
  -4   1  -6   68.49    3.70
   4   1   6   60.79    3.50
  -4   1  -6   57.49    3.30
  -4   1  -6   64.39    3.30
   4   1   6   66.59    3.80
   5  -1   6  174.78    6.30
   5  -1   6  183.08    7.40
  -5  -1  -6  185.78    7.70
  -5  -1  -6  188.48    7.60
  -5   1  -6  184.18    7.60
  -5   1  -6  181.98    7.40
   5   1   6  191.08    7.40
  -5   1  -6  179.78    7.80
  -5   1  -6  180.08    7.40
   6  -1   6  123.29    4.50
  -6  -1  -6  121.89    5.50
  -6  -1  -6  124.49    6.10
   6  -1   6  125.39    5.50
   6   1   6  125.69    5.60
  -6   1  -6  126.59    4.50
  -6   1  -6  136.09    6.30
  -6   1  -6  119.49    6.00
  -6   1  -6  130.99    5.80
   7  -1   6    3.80    1.10
  -7  -1  -6    3.50    1.30
  -7  -1  -6    5.80    1.60
   7  -1   6    3.80    0.60
  -7  -1  -6    4.80    1.20
  -7   1  -6    4.10    0.50
  -7   1  -6    2.70    1.00
  -7   1  -6    4.30    1.30
  -7   1  -6    3.40    1.30
   7   1   6    5.10    1.20
  -8  -1  -6   30.10    2.70
   8  -1   6   28.40    1.40
   8  -1   6   28.80    2.20
  -8  -1  -6   29.30    2.40
  -8  -1  -6   26.00    2.90
  -8   1  -6   25.20    2.60
  -8   1  -6   26.70    2.90
   8   1   6   26.30    2.20
  -8   1  -6   34.20    2.80
   9  -1   6  103.49    4.70
  -9  -1  -6   95.69    6.10
  -9  -1  -6   99.69    5.90
  -9   1  -6  102.79    6.50
   9   1   6  106.19    4.80
  -9   1  -6  107.09    6.30
  -9  -2   6    0.40    1.50
   9  -2  -6    1.20    1.50
  -9  -2   6    2.20    1.60
  -9   2   6    0.70    1.30
  -9   2   6   -0.10    1.30
   9   2  -6   -0.10    1.20
  -8  -2   6  188.98    9.60
   8  -2  -6  211.68    9.70
  -8  -2   6  202.18    9.70
   8   2  -6  194.68    9.40
  -8   2   6  203.98    9.20
  -8   2   6  205.68    9.80
  -7  -2   6    2.60    1.20
  -7  -2   6    3.80    0.80
  -7  -2   6    5.30    1.70
   7  -2  -6    4.20    0.70
   7  -2  -6    4.60    1.50
  -7   2   6    3.00    1.60
  -7   2   6    6.60    1.70
   7   2  -6    3.90    1.50
  -7   2   6    4.30    0.60
   6  -2  -6    0.50    0.60
  -6  -2   6    1.20    0.90
  -6  -2   6    2.50    0.70
   6  -2  -6    2.10    1.00
  -6   2   6    1.60    0.60
  -6   2   6    2.20    1.20
  -6   2   6    4.80    1.30
   6   2  -6    2.60    1.10
  -5  -2   6   25.20    2.50
   5  -2  -6   30.30    2.50
   5  -2  -6   28.60    1.90
  -5   2   6   31.30    2.80
  -5   2   6   30.20    2.50
   5   2  -6   29.80    2.00
  -5   2   6   33.00    2.50
   5   2  -6   30.70    2.70
  -5   2   6   31.60    1.90
   5   2  -6   29.70    2.40
   4  -2  -6   16.70    1.40
  -4  -2   6   14.10    1.90
  -4  -2   6   14.00    1.60
   4  -2  -6   15.10    1.90
  -4  -2   6   12.00    1.50
   4  -2  -6   16.80    1.70
  -4  -2   6   15.20    1.40
   4   2  -6   12.20    1.50
  -4   2   6   13.60    1.90
   4   2  -6   15.10    1.40
   4   2  -6   12.70    2.20
  -4   2   6   15.20    1.60
  -4   2   6   14.70    1.60
   4   2  -6   13.80    1.70
  -4   2   6   15.90    1.60
   3  -2  -6   30.70    2.20
  -3  -2   6   29.80    2.00
   3  -2  -6   34.50    2.20
   3  -2  -6   25.20    2.60
  -3  -2   6   27.60    2.00
  -3  -2   6   28.80    2.50
   3  -2  -6   27.60    1.90
  -3   2   6   30.70    2.10
  -3   2   6   34.00    2.00
   3   2  -6   34.50    2.30
   3   2  -6   30.10    2.40
  -3   2   6   31.10    2.40
   3   2  -6   29.10    2.00
  -3   2   6   31.30    2.00
   3   2  -6   28.00    2.40
  -2  -2   6  809.12   27.40
  -2  -2   6  816.52   27.50
   2  -2  -6  804.52   27.90
   2  -2  -6  793.12   27.40
  -2  -2   6  782.02   27.80
  -2  -2   6  823.72   28.20
   2  -2  -6  845.02   27.50
   2  -2  -6  780.42   27.60
   2   2  -6  826.52   28.20
   2   2  -6  845.32   27.60
   2   2  -6  811.72   27.50
  -2   2   6  817.22   27.80
  -2   2   6  804.32   27.50
   1  -2  -6  123.19    5.10
  -1  -2   6  122.79    5.10
  -1  -2   6  123.99    5.40
  -1  -2   6  119.29    5.30
  -1  -2   6  119.99    5.40
   1  -2  -6  119.19    5.20
   1  -2  -6  117.79    5.10
  -1  -2   6  116.99    4.80
  -1   2   6  121.39    5.10
  -1   2   6  124.19    5.10
   1   2  -6  113.19    5.10
   1   2  -6  119.59    5.40
   1   2  -6  108.69    4.90
   1   2  -6  116.59    5.40
  -1   2   6  131.19    5.20
   0  -2   6    2.00    0.70
   0  -2  -6    1.70    0.60
   0  -2   6    3.70    0.90
   0  -2   6    1.30    0.50
   0  -2  -6    2.00    0.60
   0  -2   6    1.60    0.70
   0  -2   6    2.20    0.60
   0  -2  -6    2.60    0.70
   0  -2  -6    1.70    0.50
   0   2   6    1.80    0.60
   0   2   6    1.90    0.70
   0   2  -6    2.20    0.80
   0   2   6    2.00    0.60
   0   2  -6    2.10    0.70
   0   2  -6    1.90    0.50
   1  -2   6  287.77   10.40
   1  -2   6  291.47   10.10
  -1  -2  -6  283.47   10.00
   1  -2   6  302.67   10.70
   1  -2   6  295.07   10.60
   1  -2   6  277.57   10.50
  -1  -2  -6  300.87   10.60
  -1  -2  -6  281.97   10.50
   1   2   6  274.37   10.40
   1   2   6  286.27    9.90
  -1   2  -6  275.17   10.10
   1   2   6  277.87   10.10
  -1   2  -6  280.57   10.60
  -2  -2  -6  174.28    6.10
   2  -2   6  177.28    6.70
   2  -2   6  194.78    7.20
  -2  -2  -6  163.18    7.00
   2  -2   6  185.98    6.90
   2  -2   6  177.68    7.10
   2   2   6  173.08    7.00
   2   2   6  172.88    7.10
  -2   2  -6  173.08    7.10
   3  -2   6   88.69    4.20
  -3  -2  -6   84.79    4.10
   3  -2   6   88.29    4.30
  -3  -2  -6   92.39    4.10
  -3  -2  -6   87.89    4.20
   3  -2   6   95.39    3.70
   3  -2   6   85.79    3.90
   3  -2   6   84.59    3.80
   3   2   6   85.09    4.20
  -3   2  -6   85.49    3.80
   3   2   6   81.19    4.00
  -3   2  -6   81.69    4.30
   3   2   6   87.99    4.20
  -3   2  -6   85.09    4.10
   4  -2   6   13.60    1.60
   4  -2   6   12.00    1.10
   4  -2   6   10.90    1.40
  -4  -2  -6   12.10    1.40
  -4  -2  -6   11.60    1.40
  -4   2  -6   11.10    1.40
  -4   2  -6   12.00    1.10
   4   2   6   12.00    1.50
  -4   2  -6   13.10    1.30
  -4   2  -6   14.60    1.60
   4   2   6   13.00    1.80
  -4   2  -6   11.90    1.40
   4   2   6   13.90    1.50
  -5  -2  -6   71.59    4.00
   5  -2   6   81.89    3.30
   5  -2   6   71.99    3.80
  -5  -2  -6   77.09    4.10
  -5  -2  -6   70.79    3.80
  -5   2  -6   74.99    3.30
   5   2   6   65.19    3.70
  -5   2  -6   71.29    4.10
  -5   2  -6   76.09    3.90
   5   2   6   71.89    4.20
  -5   2  -6   80.79    3.80
  -5   2  -6   75.39    4.30
   6  -2   6  226.68    8.80
  -6  -2  -6  232.18    9.40
  -6  -2  -6  227.68    9.40
  -6  -2  -6  216.88    8.80
  -6   2  -6  227.68    9.00
  -6   2  -6  226.38    8.20
  -6   2  -6  212.48    9.50
   6   2   6  237.38    9.00
  -6   2  -6  214.58    8.80
  -7  -2  -6   46.40    3.40
  -7  -2  -6   45.10    3.20
   7  -2   6   48.80    2.90
  -7  -2  -6   43.50    2.80
   7  -2   6   41.80    2.50
  -7   2  -6   41.10    2.80
   7   2   6   50.99    3.00
  -7   2  -6   51.79    3.20
  -7   2  -6   43.80    2.30
  -7   2  -6   42.50    3.30
  -8  -2  -6   29.60    2.80
   8  -2   6   24.40    2.10
  -8  -2  -6   24.80    2.30
  -8  -2  -6   27.20    2.90
   8  -2   6   28.50    2.20
  -8   2  -6   29.00    2.40
   8   2   6   29.10    2.30
  -8   2  -6   24.40    2.80
  -8   2  -6   28.70    2.60
  -8   2  -6   27.90    1.80
  -9  -2  -6   48.60    4.20
   9  -2   6   61.09    3.50
  -9  -2  -6   58.99    4.20
  -9   2  -6   47.90    4.20
  -9   2  -6   49.20    3.80
   9   2   6   53.89    3.30
  -9  -3   6   78.69    5.70
   9  -3  -6   88.99    5.80
  -9  -3   6   79.09    5.70
   9   3  -6   77.09    5.50
  -9   3   6   75.89    5.50
  -9   3   6   82.09    5.20
  -8  -3   6    3.50    1.70
  -8  -3   6    3.00    1.70
  -8  -3   6    2.90    0.50
  -8  -3   6    2.70    0.50
   8  -3  -6    4.80    1.90
  -8   3   6    3.80    1.60
  -8   3   6   -0.40    1.50
   8   3  -6    4.00    1.50
  -7  -3   6  569.34   22.00
  -7  -3   6  587.94   22.10
   7  -3  -6  581.44   21.60
  -7  -3   6  591.14   19.60
  -7  -3   6  569.44   19.60
  -7   3   6  581.24   21.90
  -7   3   6  588.24   21.90
  -7   3   6  554.94   19.30
   7   3  -6  594.54   21.60
   6  -3  -6   -0.60    0.60
  -6  -3   6    0.00    1.10
  -6  -3   6    0.00    1.00
   6  -3  -6   -0.40    0.50
  -6  -3   6   -0.80    0.50
   6   3  -6    0.30    1.00
  -6   3   6    1.00    1.10
  -6   3   6   -0.30    0.80
  -6   3   6    0.60    0.50
   6   3  -6   -0.30    0.60
  -5  -3   6  243.88   10.70
   5  -3  -6  236.28   10.10
  -5  -3   6  258.17    9.40
   5  -3  -6  265.47    9.30
  -5   3   6  255.97    9.90
  -5   3   6  251.77    9.30
   5   3  -6  246.88    9.40
  -5   3   6  257.67   10.60
  -5   3   6  242.08    9.90
   5   3  -6  258.07   10.80
   5   3  -6  230.58   10.00
  -4  -3   6   42.00    2.80
   4  -3  -6   50.89    3.20
   4  -3  -6   52.49    2.70
  -4  -3   6   46.30    2.70
  -4  -3   6   48.50    3.50
   4   3  -6   46.70    3.00
  -4   3   6   41.60    3.10
  -4   3   6   49.90    2.60
   4   3  -6   48.00    2.70
  -4   3   6   51.39    2.90
   4   3  -6   42.50    3.30
  -4   3   6   52.69    2.90
   3  -3  -6   74.39    3.50
  -3  -3   6   75.69    3.60
  -3  -3   6   62.09    3.40
  -3  -3   6   68.99    3.90
   3  -3  -6   65.39    3.90
  -3  -3   6   72.69    4.20
   3  -3  -6   70.99    3.80
   3   3  -6   69.29    3.50
  -3   3   6   77.99    3.60
   3   3  -6   73.69    3.70
   3   3  -6   77.39    4.20
  -3   3   6   60.79    3.70
  -3   3   6   75.39    3.40
  -3   3   6   69.79    3.60
  -3   3   6   73.99    3.40
   3   3  -6   67.39    4.10
  -2  -3   6    4.10    1.00
  -2   3   6    5.00    0.90
  -2   3   6    3.00    0.90
   2   3  -6    2.00    0.70
  -2   3   6    5.00    1.10
   1  -3  -6   34.70    1.80
  -1  -3   6   31.00    2.20
  -1  -3   6   31.50    1.90
   1  -3  -6   33.50    2.20
  -1  -3   6   34.30    2.40
  -1  -3   6   35.80    2.50
  -1  -3   6   37.40    2.40
   1  -3  -6   32.60    2.20
   1  -3  -6   33.40    2.20
  -1   3   6   29.30    2.30
   1   3  -6   35.70    2.00
  -1   3   6   32.40    2.10
   1   3  -6   34.40    2.40
  -1   3   6   33.00    2.20
   1   3  -6   30.90    2.10
   0  -3   6    3.70    0.90
   0  -3  -6    4.40    0.70
   0  -3   6    4.40    1.10
   0  -3  -6    3.80    0.90
   0  -3  -6    2.70    0.70
   0  -3  -6    4.20    0.90
   0  -3   6    3.30    0.90
   0  -3   6    4.00    0.70
   0  -3   6    4.40    1.00
   0   3  -6    2.70    0.60
   0   3   6    3.70    0.60
   0   3  -6    2.70    0.80
   0   3   6    4.50    0.90
   0   3   6    3.30    0.80
   0   3   6    3.60    0.90
   0   3  -6    4.80    1.10
  -1  -3  -6  106.79    4.70
   1  -3   6   97.99    4.00
  -1  -3  -6  100.69    4.50
  -1  -3  -6  100.99    4.10
   1  -3   6  109.09    4.70
   1  -3   6   99.49    4.50
  -1  -3  -6  100.89    4.10
   1  -3   6   98.49    4.70
   1  -3   6  107.39    4.70
  -1   3  -6   99.89    4.60
  -1   3  -6  109.39    4.90
  -1   3  -6   97.99    4.10
   1   3   6   95.69    4.50
   1   3   6  106.09    4.70
   1   3   6  100.29    4.00
   2  -3   6  432.46   15.00
  -2  -3  -6  398.76   15.20
  -2  -3  -6  438.16   15.30
   2  -3   6  422.96   14.70
   2  -3   6  430.06   15.20
  -2  -3  -6  432.16   14.30
   2  -3   6  439.26   15.30
  -2   3  -6  428.26   14.70
  -2   3  -6  413.16   15.30
   2   3   6  416.06   14.80
   2   3   6  412.26   15.30
  -2   3  -6  449.16   15.70
   3  -3   6   50.89    2.90
   3  -3   6   48.40    2.50
  -3  -3  -6   50.69    2.70
  -3  -3  -6   45.50    3.10
   3  -3   6   42.30    2.80
  -3  -3  -6   47.70    2.90
   3  -3   6   51.19    2.60
   3   3   6   52.89    3.00
  -3   3  -6   48.70    2.70
   3   3   6   47.80    2.70
  -3   3  -6   49.20    3.00
   3   3   6   49.40    2.90
  -3   3  -6   49.70    2.50
  -4  -3  -6  345.77   12.70
   4  -3   6  351.06   12.80
  -4  -3  -6  352.86   12.80
  -4  -3  -6  346.17   12.90
  -4   3  -6  349.96   12.80
   4   3   6  325.57   12.70
  -4   3  -6  333.57   13.20
   4   3   6  349.37   12.90
  -4   3  -6  350.76   12.40
  -4   3  -6  355.16   12.50
  -4   3  -6  339.47   12.40
   5  -3   6  149.69    6.00
  -5  -3  -6  141.59    6.40
  -5  -3  -6  156.48    6.80
   5  -3   6  145.19    6.40
  -5  -3  -6  159.58    6.60
  -5   3  -6  138.99    6.40
  -5   3  -6  153.78    6.20
  -5   3  -6  163.38    7.10
  -5   3  -6  150.08    6.10
   5   3   6  137.29    6.70
   5   3   6  160.18    6.60
  -6  -3  -6    6.70    1.50
  -6  -3  -6    8.40    1.60
  -6  -3  -6    6.20    1.30
   6  -3   6    7.20    1.40
   6  -3   6    6.30    1.10
   6   3   6    8.40    1.40
  -6   3  -6    4.70    1.30
  -6   3  -6    6.90    1.30
  -6   3  -6    6.80    1.30
  -6   3  -6    6.40    1.10
  -7  -3  -6  258.57   10.50
  -7  -3  -6  244.08   10.20
  -7  -3  -6  241.98   10.40
   7  -3   6  248.78    9.60
   7  -3   6  244.38    9.30
  -7   3  -6  249.28   10.00
   7   3   6  246.58    9.70
  -7   3  -6  240.18    9.70
  -7   3  -6  245.98   10.70
  -8  -3  -6   44.90    3.50
   8  -3   6   42.20    2.70
  -8  -3  -6   40.10    3.40
  -8   3  -6   37.10    2.80
   8   3   6   38.60    2.80
  -8   3  -6   35.50    2.50
  -8   3  -6   39.80    3.00
  -8   3  -6   38.00    4.00
  -9  -3  -6    4.10    1.60
  -9  -3  -6    3.00    1.70
   9   3   6    2.80    1.40
  -9   3  -6    2.70    1.40
   9  -4  -6    8.80    2.40
  -9  -4   6    9.90    2.60
  -9   4   6    7.10    2.10
  -8  -4   6   32.80    3.60
   8  -4  -6   30.10    3.30
  -8  -4   6   32.10    1.90
   8   4  -6   28.80    3.10
  -8   4   6   30.00    2.80
  -7  -4   6   -0.60    0.60
  -7  -4   6    1.70    1.40
   7  -4  -6    0.90    0.70
  -7  -4   6    0.50    0.80
   7  -4  -6    1.00    1.20
  -7  -4   6   -0.20    1.20
   7   4  -6    1.10    1.00
  -7   4   6    1.00    1.10
  -7   4   6   -0.90    1.30
  -7   4   6    0.00    0.60
  -6  -4   6   56.89    4.30
  -6  -4   6   61.19    3.20
  -6  -4   6   62.69    4.50
   6  -4  -6   63.39    3.10
   6  -4  -6   62.19    4.10
  -6   4   6   66.39    3.70
  -6   4   6   57.09    4.20
  -6   4   6   65.49    3.10
   6   4  -6   62.09    4.00
   6   4  -6   62.79    3.30
  -6   4   6   62.49    3.90
  -5  -4   6   22.30    1.80
   5  -4  -6   29.80    2.50
   5  -4  -6   16.90    1.60
  -5   4   6   24.00    2.10
   5   4  -6   24.70    1.90
  -5   4   6   24.60    1.90
  -5   4   6   23.70    1.80
   5   4  -6   19.70    2.10
  -4  -4   6  366.86   13.50
   4  -4  -6  360.76   13.30
  -4  -4   6  391.46   14.80
  -4  -4   6  396.26   13.80
   4  -4  -6  396.06   14.10
  -4   4   6  363.96   13.40
   4   4  -6  355.96   13.80
  -4   4   6  353.96   13.30
  -4   4   6  382.26   13.30
  -4   4   6  377.36   14.30
   4   4  -6  365.06   13.50
   4   4  -6  359.86   14.50
  -3  -4   6    0.90    0.60
  -3  -4   6    0.90    0.60
  -3  -4   6    0.40    0.60
  -3  -4   6   -0.90    0.70
   3  -4  -6    2.90    0.90
   3  -4  -6    0.50    0.70
   3  -4  -6   -0.10    0.50
  -3  -4   6   -0.50    0.70
   3   4  -6    1.60    0.80
  -3   4   6    0.50    0.50
  -3   4   6    0.90    0.80
   3   4  -6    1.10    0.70
  -3   4   6    0.40    0.60
  -3   4   6   -0.10    0.50
  -2  -4   6  211.18    8.80
   2  -4  -6  219.98    8.40
  -2  -4   6  214.08    9.00
  -2  -4   6  219.38    7.90
  -2  -4   6  208.58    8.20
  -2  -4   6  206.98    8.60
   2  -4  -6  203.48    8.10
   2  -4  -6  210.18    8.50
   2   4  -6  204.88    8.40
  -2   4   6  199.18    8.40
   2   4  -6  208.48    8.30
  -2   4   6  194.38    8.10
  -2   4   6  198.88    7.40
   2   4  -6  217.48    8.90
  -2   4   6  221.08    8.30
  -1  -4   6  136.09    6.30
   1  -4  -6  143.29    5.90
   1  -4  -6  144.49    5.10
   1  -4  -6  140.19    5.90
  -1  -4   6  141.09    6.40
  -1  -4   6  133.29    5.30
  -1  -4   6  143.79    6.00
  -1  -4   6  134.09    6.60
   1  -4  -6  139.49    5.90
  -1   4   6  142.29    5.90
  -1   4   6  138.19    6.20
   1   4  -6  131.89    6.30
   1   4  -6  136.89    6.00
  -1   4   6  141.79    5.90
   1   4  -6  133.89    5.50
   0  -4  -6    7.10    1.30
   0  -4   6    4.80    1.30
   0  -4  -6    7.30    1.10
   0  -4   6    5.90    0.70
   0  -4   6    6.30    1.20
   0  -4   6    5.60    1.10
   0  -4  -6    6.90    1.40
   0  -4  -6    5.50    0.60
   0   4  -6    6.40    1.30
   0   4   6    5.30    0.60
   0   4   6    6.90    0.90
   0   4   6    5.20    1.10
   0   4   6    6.70    1.10
   0   4  -6    6.30    0.90
   1  -4   6   15.90    1.60
  -1  -4  -6   13.90    1.40
  -1  -4  -6   16.00    1.50
   1  -4   6   15.80    1.20
  -1  -4  -6   13.30    1.70
   1  -4   6   15.10    1.70
  -1  -4  -6   13.90    1.00
   1  -4   6   15.80    1.60
   1  -4   6   13.50    1.40
   1   4   6   17.70    1.10
  -1   4  -6   14.30    2.00
  -1   4  -6   14.30    1.10
   1   4   6   18.10    1.60
   1   4   6   16.90    1.30
  -1   4  -6   18.50    1.80
  -2  -4  -6  122.59    5.30
  -2  -4  -6  115.49    5.20
   2  -4   6  119.69    5.30
   2  -4   6  118.69    4.60
  -2  -4  -6  108.99    4.60
   2  -4   6  113.69    5.30
   2  -4   6  118.09    5.10
  -2  -4  -6  118.39    4.50
   2   4   6  117.79    5.20
  -2   4  -6  111.09    5.30
   2   4   6  117.69    4.70
   2   4   6  119.59    5.30
  -2   4  -6  115.09    4.50
  -2   4  -6  124.89    5.60
  -2   4  -6  113.29    5.20
   3  -4   6  101.89    4.50
  -3  -4  -6  100.59    4.70
  -3  -4  -6  104.39    4.70
  -3  -4  -6   93.49    4.60
  -3  -4  -6  100.39    3.30
   3  -4   6   96.69    4.80
   3  -4   6  101.49    4.80
  -3   4  -6   96.69    4.70
   3   4   6   89.99    4.70
   3   4   6   96.39    4.70
  -3   4  -6   95.39    4.90
  -3   4  -6  103.69    4.70
  -3   4  -6  102.39    4.10
  -3   4  -6   96.39    4.10
   3   4   6   90.59    4.30
  -4  -4  -6   24.50    1.90
  -4  -4  -6   32.80    2.40
  -4  -4  -6   23.70    2.00
   4  -4   6   32.20    2.10
   4  -4   6   26.90    2.20
   4   4   6   26.00    2.20
  -4   4  -6   26.80    1.90
  -4   4  -6   31.00    2.50
  -4   4  -6   28.90    2.10
   4   4   6   30.30    2.20
  -4   4  -6   28.10    2.30
  -4   4  -6   26.90    1.90
  -5  -4  -6  449.16   16.00
  -5  -4  -6  401.16   16.00
  -5  -4  -6  448.26   15.60
   5  -4   6  432.06   15.20
   5  -4   6  453.15   15.60
  -5   4  -6  452.55   15.40
   5   4   6  395.86   15.70
  -5   4  -6  416.66   15.20
  -5   4  -6  429.76   15.00
   5   4   6  396.86   15.40
  -5   4  -6  402.56   15.50
  -5   4  -6  388.36   16.70
  -6  -4  -6    9.70    1.80
   6  -4   6    9.50    1.50
  -6  -4  -6   10.60    1.80
   6  -4   6    7.30    1.40
  -6   4  -6    8.00    1.40
   6   4   6   11.10    1.60
  -6   4  -6    8.50    1.50
  -6   4  -6    9.50    1.70
  -6   4  -6    8.70    1.40
  -6   4  -6    8.40    1.80
   7  -4   6    2.30    1.20
  -7  -4  -6    2.70    1.40
  -7  -4  -6    2.10    1.20
   7  -4   6    1.90    1.10
   7   4   6    1.20    1.00
  -7   4  -6    2.60    1.50
  -7   4  -6    2.70    1.10
  -7   4  -6    2.30    1.00
  -8  -4  -6   -0.30    0.80
   8  -4   6   -0.30    1.00
  -8  -4  -6   -0.10    1.30
  -8   4  -6    0.40    0.90
  -8   4  -6   -0.20    1.20
   8   4   6    1.60    1.10
  -8   4  -6    1.30    1.00
  -9  -4  -6   -0.40    1.70
   9   4   6   -0.50    1.40
  -9   4  -6    1.40    1.30
  -9   5   6   13.90    2.40
  -8  -5   6    1.00    1.50
  -8  -5   6    2.70    1.20
   8  -5  -6    0.80    1.50
   8   5  -6    1.20    1.50
  -8   5   6    1.10    1.30
  -8   5   6   -0.20    1.40
   7  -5  -6   76.79    3.60
   7  -5  -6   71.39    4.70
  -7  -5   6   69.09    5.00
  -7  -5   6   81.19    5.40
  -7  -5   6   62.49    3.50
  -7  -5   6   80.19    4.20
   7   5  -6   81.89    4.90
  -7   5   6   72.49    4.20
  -7   5   6   73.69    5.10
   6  -5  -6    8.10    1.30
  -6  -5   6    9.00    2.10
  -6  -5   6    7.50    1.30
  -6  -5   6    9.90    2.20
  -6  -5   6    9.40    1.50
   6  -5  -6    8.10    1.80
   6   5  -6    5.30    1.50
  -6   5   6    8.80    2.00
  -6   5   6    8.50    1.30
  -6   5   6    9.50    1.50
  -6   5   6    8.40    1.80
  -5  -5   6    0.70    0.70
  -5  -5   6   -0.30    0.90
   5  -5  -6    0.70    0.70
   5  -5  -6    0.10    0.90
  -5   5   6    0.90    0.70
   5   5  -6    0.00    0.80
  -5   5   6    0.60    0.70
  -5   5   6   -0.40    0.80
   5   5  -6    0.60    0.80
   5   5  -6    2.70    1.40
  -5   5   6    0.40    1.00
  -4  -5   6  388.26   15.40
  -4  -5   6  395.86   14.10
  -4  -5   6  389.26   14.10
   4  -5  -6  395.66   14.60
  -4   5   6  396.46   13.50
   4   5  -6  377.26   14.20
  -4   5   6  374.96   14.00
   4   5  -6  355.56   15.00
   4   5  -6  365.26   14.20
  -4   5   6  395.56   13.70
  -4   5   6  388.36   14.90
  -3  -5   6  222.08    8.50
  -3  -5   6  226.08    8.20
   3  -5  -6  219.58    8.70
   3  -5  -6  209.88    9.00
   3  -5  -6  225.68    8.40
  -3  -5   6  199.68    9.20
  -3   5   6  196.08    8.30
  -3   5   6  212.88    7.50
   3   5  -6  192.28    9.00
  -3   5   6  202.58    8.80
   3   5  -6  197.58    8.20
   3   5  -6  212.28    8.50
  -3   5   6  201.18    8.30
  -2  -5   6  209.48    9.40
  -2  -5   6  221.48    9.70
  -2  -5   6  228.78    8.40
   2  -5  -6  219.08    8.80
   2  -5  -6  219.98    8.90
  -2  -5   6  224.88    8.90
  -2  -5   6  220.78    9.20
   2  -5  -6  230.68    9.20
   2   5  -6  220.88    8.90
  -2   5   6  229.88    8.80
  -2   5   6  228.58    8.90
  -2   5   6  239.88    9.20
   2   5  -6  221.08    9.50
  -2   5   6  227.88    7.70
   2   5  -6  223.28    9.00
  -1  -5   6   47.90    3.10
  -1  -5   6   47.80    2.30
   1  -5  -6   45.40    2.80
   1  -5  -6   49.40    2.90
  -1  -5   6   52.69    3.50
  -1  -5   6   50.29    3.00
   1  -5  -6   47.10    2.80
  -1  -5   6   50.19    3.10
  -1   5   6   51.29    2.80
   1   5  -6   47.70    2.40
   1   5  -6   48.80    3.00
  -1   5   6   47.90    2.90
  -1   5   6   40.10    2.70
   1   5  -6   48.40    3.20
   0  -5  -6  235.48    8.90
   0  -5   6  235.98    9.20
   0  -5   6  228.58    9.10
   0  -5   6  237.98    8.40
   0  -5  -6  231.08    9.10
   0  -5  -6  240.48    9.00
   0  -5   6  226.78    9.60
   0   5  -6  231.28    8.20
   0   5  -6  226.18    9.20
   0   5  -6  241.38    9.60
   0   5   6  219.58    7.60
   0   5   6  238.48    8.90
   1  -5   6   78.29    3.10
  -1  -5  -6   82.29    3.60
  -1  -5  -6   77.89    3.90
   1  -5   6   78.99    4.10
  -1  -5  -6   73.49    4.00
   1  -5   6   73.69    4.00
   1  -5   6   81.99    4.10
   1   5   6   79.69    4.10
  -1   5  -6   77.69    3.20
   1   5   6   80.39    3.60
  -1   5  -6   74.49    4.10
  -1   5  -6   78.29    4.20
  -1   5  -6   78.49    4.10
   1   5   6   75.29    3.00
   1   5   6   73.99    3.80
   2  -5   6    1.80    0.80
   2  -5   6    1.70    0.70
  -2  -5  -6    2.70    0.90
   2  -5   6    0.90    0.70
  -2  -5  -6    1.50    0.60
  -2  -5  -6    3.20    1.00
  -2  -5  -6    1.90    0.50
  -2   5  -6    1.10    0.80
   2   5   6    2.30    0.60
  -2   5  -6    6.60    1.30
  -2   5  -6    1.40    0.80
   2   5   6    2.20    0.90
   3  -5   6   56.79    3.10
  -3  -5  -6   50.29    3.60
  -3  -5  -6   55.49    2.80
  -3  -5  -6   62.59    3.40
  -3  -5  -6   52.99    2.30
   3  -5   6   57.59    3.30
  -3   5  -6   63.29    3.70
   3   5   6   57.29    3.40
  -3   5  -6   56.29    2.50
   3   5   6   56.69    2.90
  -3   5  -6   52.79    3.30
  -3   5  -6   53.19    2.60
   3   5   6   51.89    2.30
  -3   5  -6   51.19    3.30
  -4  -5  -6   68.69    3.90
  -4  -5  -6   68.29    3.40
   4  -5   6   62.79    3.50
   4  -5   6   61.59    3.70
  -4   5  -6   69.69    3.20
   4   5   6   64.59    3.70
  -4   5  -6   71.59    3.10
  -4   5  -6   69.59    4.10
   4   5   6   67.19    3.70
  -4   5  -6   63.39    3.70
  -5  -5  -6   32.10    2.40
  -5  -5  -6   29.10    2.40
   5  -5   6   31.80    2.40
   5   5   6   27.50    2.40
  -5   5  -6   29.80    1.90
  -5   5  -6   27.00    2.50
   5   5   6   25.00    2.40
  -5   5  -6   26.60    2.00
  -5   5  -6   35.00    2.50
   6  -5   6    1.00    0.80
  -6  -5  -6    0.20    0.70
  -6  -5  -6   -0.30    1.00
   6  -5   6    0.10    1.10
   6   5   6   -0.10    0.90
  -6   5  -6    0.90    0.70
  -6   5  -6    3.00    1.10
  -6   5  -6    0.00    0.80
  -6   5  -6    0.30    0.80
  -7  -5  -6   27.50    2.80
  -7  -5  -6   23.00    2.50
   7  -5   6   28.20    2.30
   7  -5   6   25.60    2.60
  -7   5  -6   26.20    2.80
   7   5   6   20.30    2.30
  -7   5  -6   27.00    2.20
  -7   5  -6   27.60    2.30
   8  -5   6   68.79    3.80
  -8  -5  -6   68.79    4.70
  -8  -5  -6   59.59    4.40
  -8   5  -6   64.89    3.90
  -8   5  -6   71.19    4.10
  -8   5  -6   71.99    4.90
  -9  -5  -6   -0.50    1.50
  -9   5  -6    0.00    1.30
  -8  -6   6  255.77   12.30
   8  -6  -6  260.37   12.70
  -8  -6   6  266.67   12.50
  -8   6   6  274.87   12.20
   8   6  -6  230.58   12.20
  -8   6   6  274.17   10.80
  -7  -6   6   10.70    2.40
   7  -6  -6   13.80    2.00
   7  -6  -6    8.50    1.40
  -7  -6   6   10.30    1.60
   7  -6  -6   11.60    2.30
  -7  -6   6   10.00    1.60
  -7  -6   6   10.10    2.20
  -7   6   6   10.00    1.70
   7   6  -6   11.10    2.20
  -7   6   6   12.20    2.50
   6  -6  -6   71.29    4.40
  -6  -6   6   70.09    4.90
   6  -6  -6   64.29    3.60
  -6  -6   6   66.69    4.80
  -6  -6   6   64.89    3.70
   6   6  -6   70.19    4.30
  -6   6   6   72.89    3.70
  -6   6   6   67.99    3.60
  -6   6   6   67.69    4.70
  -6   6   6   66.09    4.00
   5  -6  -6  161.68    6.80
  -5  -6   6  159.78    8.20
  -5  -6   6  153.78    6.90
   5  -6  -6  164.48    7.40
  -5   6   6  175.18    6.90
  -5   6   6  156.78    6.80
  -5   6   6  171.28    7.90
   5   6  -6  175.28    8.30
  -5   6   6  141.99    6.50
  -4  -6   6    5.60    1.80
   4  -6  -6    7.30    1.60
  -4  -6   6    5.50    1.20
  -4  -6   6    5.80    1.30
   4  -6  -6    4.80    1.10
   4   6  -6    7.90    1.70
  -4   6   6    5.20    0.90
   4   6  -6    6.40    1.40
  -4   6   6    4.90    0.90
  -4   6   6    6.20    1.20
  -3  -6   6   37.40    3.40
   3  -6  -6   39.60    2.70
  -3  -6   6   41.40    2.90
   3  -6  -6   47.10    3.00
  -3  -6   6   43.70    2.50
  -3   6   6   36.40    2.60
  -3   6   6   34.30    2.90
  -3   6   6   41.00    1.70
   3   6  -6   41.40    2.60
  -3   6   6   38.40    1.80
   3   6  -6   36.50    3.10
  -2  -6   6  104.09    4.40
  -2  -6   6  110.29    5.20
   2  -6  -6  106.59    5.10
  -2  -6   6  113.39    6.00
   2  -6  -6  103.69    5.10
   2  -6  -6  106.49    5.40
   2   6  -6   99.99    5.50
  -2   6   6  109.49    5.20
   2   6  -6  112.59    4.70
  -2   6   6  111.59    5.30
  -2   6   6  104.89    4.90
  -1  -6   6  288.37   10.00
  -1  -6   6  270.37   12.10
  -1  -6   6  282.47   11.80
  -1  -6   6  281.37   11.10
   1  -6  -6  285.07   11.10
   1  -6  -6  290.57   10.90
   1   6  -6  268.77   11.40
  -1   6   6  274.17   10.70
  -1   6   6  298.57   11.10
   1   6  -6  302.17   10.20
   0  -6   6   40.70    2.90
   0  -6   6   42.40    2.80
   0  -6  -6   36.70    2.50
   0  -6   6   38.80    1.80
   0  -6   6   44.80    3.20
   0  -6  -6   43.40    2.70
   0   6   6   33.40    2.40
   0   6   6   41.20    2.60
   0   6  -6   39.20    3.00
   0   6   6   42.50    2.80
   0   6  -6   41.10    1.90
   1  -6   6   57.99    3.50
   1  -6   6   57.59    3.50
  -1  -6  -6   56.69    3.10
  -1  -6  -6   57.49    2.10
  -1  -6  -6   69.09    3.50
  -1   6  -6   61.19    3.70
  -1   6  -6   62.19    3.70
  -1   6  -6   53.99    2.30
   1   6   6   56.79    3.40
   1   6   6   53.09    3.20
  -2  -6  -6  182.88    7.40
   2  -6   6  184.08    7.60
  -2  -6  -6  160.88    6.70
   2  -6   6  170.68    7.40
   2   6   6  177.28    7.60
  -2   6  -6  191.78    8.00
   2   6   6  165.38    6.70
  -2   6  -6  176.18    6.10
  -2   6  -6  176.58    6.10
  -2   6  -6  183.58    7.80
  -3  -6  -6  224.78    8.90
   3  -6   6  222.18    8.90
   3  -6   6  222.28    8.90
  -3   6  -6  212.88    7.60
  -3   6  -6  201.88    9.10
   3   6   6  215.38    9.00
   3   6   6  213.48    8.20
  -3   6  -6  220.98    7.50
  -3   6  -6  222.88    9.10
   3   6   6  204.38    7.90
   4  -6   6   15.00    1.80
  -4  -6  -6   17.20    1.80
  -4  -6  -6   16.90    1.10
  -4  -6  -6   17.70    1.60
   4  -6   6   20.20    2.00
  -4  -6  -6   17.20    1.10
  -4   6  -6   20.20    2.20
  -4   6  -6   14.80    1.20
   4   6   6   17.20    2.00
  -4   6  -6   15.10    1.30
   4   6   6   18.20    1.80
  -4   6  -6   17.70    2.10
  -5  -6  -6   40.40    3.00
  -5  -6  -6   34.80    2.50
   5  -6   6   37.80    2.80
   5  -6   6   33.80    3.10
   5   6   6   39.80    2.90
  -5   6  -6   38.90    3.10
   5   6   6   35.90    2.80
  -5   6  -6   33.70    2.70
  -5   6  -6   31.30    2.10
  -5   6  -6   36.20    2.80
  -6  -6  -6  113.99    5.40
   6  -6   6  107.69    5.30
  -6  -6  -6  106.29    5.70
  -6   6  -6   97.09    4.80
  -6   6  -6  105.49    5.50
  -6   6  -6  106.89    4.60
  -6   6  -6  108.39    6.00
   6   6   6  100.99    5.40
  -7  -6  -6   76.89    5.40
  -7  -6  -6   79.99    4.60
   7   6   6   70.89    4.40
  -7   6  -6   77.19    5.10
  -7   6  -6   72.99    4.40
  -7   6  -6   78.99    3.90
  -8  -6  -6   46.70    4.60
  -8  -6  -6   49.50    3.90
  -8   6  -6   54.69    3.80
   8   6   6   55.49    3.70
  -8   6  -6   58.99    3.70
  -8   6  -6   51.79    4.30
  -8  -7   6   30.20    2.40
   8  -7  -6   30.20    3.40
  -8  -7   6   26.80    3.70
  -8   7   6   30.10    2.90
   8   7  -6   31.70    3.30
   7  -7  -6   25.50    2.20
  -7  -7   6   26.00    2.30
  -7  -7   6   24.00    3.20
   7  -7  -6   24.80    2.80
  -7   7   6   22.20    2.20
  -7   7   6   28.80    3.00
   7   7  -6   22.30    2.60
  -6  -7   6   36.50    2.70
   6  -7  -6   38.70    3.20
  -6  -7   6   38.50    3.50
  -6  -7   6   38.60    3.80
  -6   7   6   34.80    2.80
  -6   7   6   38.70    2.50
   6   7  -6   33.60    2.90
  -6   7   6   35.50    2.60
   6   7  -6   36.20    3.50
  -6   7   6   33.60    3.20
   5  -7  -6   70.29    4.30
  -5  -7   6   68.69    4.10
  -5  -7   6   72.89    5.20
  -5   7   6   71.59    3.50
  -5   7   6   76.69    3.40
   5   7  -6   75.09    5.00
  -5   7   6   74.49    4.10
   5   7  -6   74.19    4.20
  -5   7   6   66.79    4.60
   4  -7  -6   61.59    3.80
  -4  -7   6   55.99    3.60
  -4  -7   6   64.09    4.60
  -4  -7   6   54.79    3.30
  -4   7   6   62.89    3.70
  -4   7   6   58.49    4.00
   4   7  -6   51.59    3.30
   4   7  -6   68.29    4.60
  -4   7   6   64.39    2.60
  -4   7   6   64.39    2.70
  -3  -7   6  108.49    5.30
  -3  -7   6  100.09    4.50
  -3  -7   6  100.79    6.00
   3  -7  -6  105.09    5.20
   3   7  -6   96.69    4.70
  -3   7   6  109.59    5.20
  -3   7   6   96.19    5.40
   3   7  -6  120.69    6.90
  -2  -7   6  188.08    8.60
  -2  -7   6  178.68    7.70
  -2  -7   6  172.48    6.60
   2  -7  -6  165.08    7.30
  -2   7   6  169.48    7.50
   2   7  -6  172.08    8.10
  -2   7   6  170.08    7.70
  -1  -7   6   21.20    2.00
  -1  -7   6   26.00    2.70
   1  -7  -6   17.40    1.90
   1  -7  -6   24.60    2.00
   1   7  -6   18.80    2.10
[truncated: 202,083 more chars]
