# Supplementary material for: Resolving a Nearly Two‐Centuries‐Old Mystery: On the Structural Chemistry and Physicochemical Properties of Compounds Associated With the Term Ammelide
Source: Chemistry. 2025 Dec 31;32(9):e03587. doi: 10.1002/chem.202503587 (PMC12958097; doi:10.1002/chem.202503587)
Supplement: Supplementary file 2 — Supporting File 1: chem70637‐sup‐0002‐SuppMat.zip [file CHEM-32-e03587-s001.zip › AmmelineMelanurate_alpha.cif]

 
data_shelx
 
_audit_creation_method            'SHELXL-2018/3'
_shelx_SHELXL_version_number      '2018/3'
_chemical_name_systematic         ?
_chemical_name_common             ?
_chemical_melting_point           ?
_chemical_formula_moiety          ?
_chemical_formula_sum
 'C6 H9 N9 O3' 
_chemical_formula_weight          255.22

loop_
 _atom_type_symbol
 _atom_type_description
 _atom_type_scat_dispersion_real
 _atom_type_scat_dispersion_imag
 _atom_type_scat_source
 'C'  'C'   0.0033   0.0016
 'International Tables Vol C Tables 4.2.6.8 and 6.1.1.4'
 'H'  'H'   0.0000   0.0000
 'International Tables Vol C Tables 4.2.6.8 and 6.1.1.4'
 'N'  'N'   0.0061   0.0033
 'International Tables Vol C Tables 4.2.6.8 and 6.1.1.4'
 'O'  'O'   0.0106   0.0060
 'International Tables Vol C Tables 4.2.6.8 and 6.1.1.4'
 
_space_group_crystal_system       monoclinic
_space_group_IT_number            12
_space_group_name_H-M_alt         'C 2/m'
_space_group_name_Hall            '-C 2y'
 
_shelx_space_group_comment
;
The symmetry employed for this shelxl refinement is uniquely defined
by the following loop, which should always be used as a source of
symmetry information in preference to the above space-group names.
They are only intended as comments.
;
 
loop_
 _space_group_symop_operation_xyz
 'x, y, z'
 '-x, y, -z'
 'x+1/2, y+1/2, z'
 '-x+1/2, y+1/2, -z'
 '-x, -y, -z'
 'x, -y, z'
 '-x+1/2, -y+1/2, -z'
 'x+1/2, -y+1/2, z'
 
_cell_length_a                    14.726(4)
_cell_length_b                    9.570(2)
_cell_length_c                    3.5570(9)
_cell_angle_alpha                 90
_cell_angle_beta                  92.571(9)
_cell_angle_gamma                 90
_cell_volume                      500.8(2)
_cell_formula_units_Z             2
_cell_measurement_temperature     173(2)
_cell_measurement_reflns_used     1429
_cell_measurement_theta_min       5.708
_cell_measurement_theta_max       50.61
 
_exptl_crystal_description        block
_exptl_crystal_colour             colourless
_exptl_crystal_density_meas       ?
_exptl_crystal_density_method     ?
_exptl_crystal_density_diffrn     1.693          
_exptl_crystal_F_000              264
_exptl_transmission_factor_min    ?
_exptl_transmission_factor_max    ?
_exptl_crystal_size_max           0.050
_exptl_crystal_size_mid           0.050
_exptl_crystal_size_min           0.050
_exptl_absorpt_coefficient_mu     0.139
_shelx_estimated_absorpt_T_min    0.993
_shelx_estimated_absorpt_T_max    0.993
_exptl_absorpt_correction_type    multi-scan
_exptl_absorpt_correction_T_min   0.822
_exptl_absorpt_correction_T_max   1.000
_exptl_absorpt_process_details    'Bruker APEX3'
_exptl_absorpt_special_details    ?
_diffrn_ambient_temperature       173(2)
_diffrn_radiation_wavelength      0.71073
_diffrn_radiation_type            MoK\a
_diffrn_source                    ?
_diffrn_measurement_device_type   'Bruker D8 Venture'
_diffrn_measurement_method        ?
_diffrn_detector_area_resol_mean  ?
_diffrn_reflns_number             2367
_diffrn_reflns_av_unetI/netI      0.0296
_diffrn_reflns_av_R_equivalents   0.0365
_diffrn_reflns_limit_h_min        -17
_diffrn_reflns_limit_h_max        17
_diffrn_reflns_limit_k_min        -11
_diffrn_reflns_limit_k_max        11
_diffrn_reflns_limit_l_min        -4
_diffrn_reflns_limit_l_max        4
_diffrn_reflns_theta_min          4.259
_diffrn_reflns_theta_max          24.980
_diffrn_reflns_theta_full         24.980
_diffrn_measured_fraction_theta_max   0.991
_diffrn_measured_fraction_theta_full  0.991
_diffrn_reflns_Laue_measured_fraction_max    0.991
_diffrn_reflns_Laue_measured_fraction_full   0.991
_diffrn_reflns_point_group_measured_fraction_max   0.991
_diffrn_reflns_point_group_measured_fraction_full  0.991
_reflns_number_total              466
_reflns_number_gt                 410
_reflns_threshold_expression      'I > 2\s(I)'
_reflns_Friedel_coverage          0.000
_reflns_Friedel_fraction_max      .
_reflns_Friedel_fraction_full     .
 
_reflns_special_details
;
 Reflections were merged by SHELXL according to the crystal
 class for the calculation of statistics and refinement.
 
 _reflns_Friedel_fraction is defined as the number of unique
 Friedel pairs measured divided by the number that would be
 possible theoretically, ignoring centric projections and
 systematic absences.
;
 
_computing_data_collection        ?
_computing_cell_refinement        ?
_computing_data_reduction         ?
_computing_structure_solution     'SHELXT 2018/2 (Sheldrick, 2018)'
_computing_structure_refinement 'SHELXL-2018/3 (Sheldrick, 2018)'
_computing_molecular_graphics     ?
_computing_publication_material   ?
_refine_special_details           ?
_refine_ls_structure_factor_coef  Fsqd
_refine_ls_matrix_type            full
_refine_ls_weighting_scheme       calc
_refine_ls_weighting_details
'w=1/[\s^2^(Fo^2^)+(0.1059P)^2^+0.5586P] where P=(Fo^2^+2Fc^2^)/3'
_atom_sites_solution_primary      ?
_atom_sites_solution_secondary    ?
_atom_sites_solution_hydrogens    mixed
_refine_ls_hydrogen_treatment     constr
_refine_ls_extinction_method      none
_refine_ls_extinction_coef        .
_refine_ls_number_reflns          466
_refine_ls_number_parameters      51
_refine_ls_number_restraints      2
_refine_ls_R_factor_all           0.0672
_refine_ls_R_factor_gt            0.0598
_refine_ls_wR_factor_ref          0.1607
_refine_ls_wR_factor_gt           0.1559
_refine_ls_goodness_of_fit_ref    1.111
_refine_ls_restrained_S_all       1.108
_refine_ls_shift/su_max           0.000
_refine_ls_shift/su_mean          0.000
 
loop_
 _atom_site_label
 _atom_site_type_symbol
 _atom_site_fract_x
 _atom_site_fract_y
 _atom_site_fract_z
 _atom_site_U_iso_or_equiv
 _atom_site_adp_type
 _atom_site_occupancy
 _atom_site_site_symmetry_order  
 _atom_site_calc_flag
 _atom_site_refinement_flags_posn
 _atom_site_refinement_flags_adp
 _atom_site_refinement_flags_occupancy
 _atom_site_disorder_assembly
 _atom_site_disorder_group
O1 O 0.827(2) 0.500000 0.397(12) 0.0209(14) Uani 0.5 2 d DS T P . .
O2 O 0.5890(19) 0.269(3) 0.851(9) 0.019(2) Uani 0.5 1 d D . P . .
N1 N 0.835(3) 0.500000 0.394(15) 0.0209(14) Uani 0.5 2 d DS T P . .
H1 H 0.861768 0.420366 0.342849 0.025 Uiso 0.5 1 d R U P . .
N2 N 0.589(2) 0.253(3) 0.822(11) 0.019(2) Uani 0.5 1 d D . P . .
H2 H 0.617128 0.168305 0.767808 0.022 Uiso 0.5 1 d R U P . .
H3 H 0.532376 0.252819 0.926698 0.022 Uiso 0.5 1 d R U P . .
N3 N 0.71185(13) 0.3764(2) 0.6171(6) 0.0167(7) Uani 1 1 d . . . . .
H4 H 0.738692 0.296806 0.567279 0.020 Uiso 0.5 1 calc R U P . .
N4 N 0.58718(18) 0.500000 0.8538(8) 0.0168(8) Uani 1 2 d S T P . .
H5 H 0.534436 0.500001 0.960747 0.020 Uiso 0.5 2 calc R U P . .
C1 C 0.7530(2) 0.500000 0.5426(9) 0.0150(8) Uani 1 2 d DS T P . .
C2 C 0.62818(17) 0.3772(2) 0.7707(7) 0.0162(7) Uani 1 1 d D . . . .
 
loop_
 _atom_site_aniso_label
 _atom_site_aniso_U_11
 _atom_site_aniso_U_22
 _atom_site_aniso_U_33
 _atom_site_aniso_U_23
 _atom_site_aniso_U_13
 _atom_site_aniso_U_12
O1 0.019(4) 0.0141(14) 0.0307(18) 0.000 0.012(3) 0.000
O2 0.0185(11) 0.009(5) 0.030(4) -0.006(3) 0.0113(19) -0.001(3)
N1 0.019(4) 0.0141(14) 0.0307(18) 0.000 0.012(3) 0.000
N2 0.0185(11) 0.009(5) 0.030(4) -0.006(3) 0.0113(19) -0.001(3)
N3 0.0171(11) 0.0114(12) 0.0220(12) -0.0023(8) 0.0060(9) 0.0021(8)
N4 0.0148(14) 0.0151(16) 0.0211(17) 0.000 0.0072(12) 0.000
C1 0.0146(16) 0.0145(17) 0.0161(17) 0.000 0.0031(13) 0.000
C2 0.0154(12) 0.0138(13) 0.0197(13) 0.0002(9) 0.0041(10) 0.0002(9)
 
_geom_special_details
;
 All esds (except the esd in the dihedral angle between two l.s. planes)
 are estimated using the full covariance matrix.  The cell esds are taken
 into account individually in the estimation of esds in distances, angles
 and torsion angles; correlations between esds in cell parameters are only
 used when they are defined by crystal symmetry.  An approximate (isotropic)
 treatment of cell esds is used for estimating esds involving l.s. planes.
;
 
loop_
 _geom_bond_atom_site_label_1
 _geom_bond_atom_site_label_2
 _geom_bond_distance
 _geom_bond_site_symmetry_2
 _geom_bond_publ_flag
O1 C1 1.23(3) . ?
O2 C2 1.22(3) . ?
N1 C1 1.34(3) . ?
N2 C2 1.34(3) . ?
N3 C1 1.361(3) . ?
N3 C2 1.370(3) . ?
N4 C2 1.360(3) 6_565 ?
N4 C2 1.360(3) . ?
 
loop_
 _geom_angle_atom_site_label_1
 _geom_angle_atom_site_label_2
 _geom_angle_atom_site_label_3
 _geom_angle
 _geom_angle_site_symmetry_1
 _geom_angle_site_symmetry_3
 _geom_angle_publ_flag
C1 N3 C2 119.3(2) . . ?
C2 N4 C2 119.6(3) 6_565 . ?
O1 C1 N1 2(5) . . ?
O1 C1 N3 119.61(16) . 6_565 ?
N1 C1 N3 119.62(15) . 6_565 ?
O1 C1 N3 119.61(15) . . ?
N1 C1 N3 119.62(15) . . ?
N3 C1 N3 120.8(3) 6_565 . ?
O2 C2 N2 7(3) . . ?
O2 C2 N4 117.4(14) . . ?
N2 C2 N4 122.8(16) . . ?
O2 C2 N3 122.0(14) . . ?
N2 C2 N3 116.7(16) . . ?
N4 C2 N3 120.5(2) . . ?
 
_refine_diff_density_max    0.533
_refine_diff_density_min   -0.348
_refine_diff_density_rms    0.095

_shelx_res_file
;
TITL shelxt_a.res in C2/m
    shelx.res
    created by SHELXL-2018/3 at 10:23:29 on 07-Aug-2025
REM Old TITL AmmelinAmmelid_mC_1_tt_0m in C2/m
REM SHELXT solution in Cm: R1 0.177, Rweak 0.006, Alpha 0.019
REM <I/s>   0.000 for    0 systematic absences,  Orientation as input
REM Formula found by SHELXT:  C6 O3

CELL  0.71073  14.7260   9.5699   3.5570   90.000   92.571   90.000
ZERR    2.000   0.0038   0.0024   0.0009    0.000    0.009    0.000
LATT  7
SYMM -X, Y, -Z
SFAC C H N O
UNIT 12 18 18 6
TEMP -100.050
L.S. 10
BOND
SHEL 6.5 0
OMIT 0 50
ACTA
LIST 4
FMAP 2
PLAN 20
SADI 0.02 O1 C1 O2 C2
SADI 0.02 N1 C1 N2 C2
EADP O1 N1
EADP O2 N2
SIZE 0.05 0.05 0.05
WGHT    0.105900    0.558600
FVAR       0.34076
O1    4    0.827495    0.500000    0.397044    10.25000    0.01884    0.01408 =
         0.03065    0.00000    0.01227    0.00000
O2    4    0.589041    0.269218    0.850935    10.50000    0.01854    0.00858 =
         0.02978   -0.00647    0.01130   -0.00072
N1    3    0.835070    0.500000    0.393662    10.25000    0.01884    0.01408 =
         0.03065    0.00000    0.01227    0.00000
AFIX   3
H1    2    0.861768    0.420366    0.342849    10.50000   -1.20000
AFIX   0
N2    3    0.589082    0.252573    0.821675    10.50000    0.01854    0.00858 =
         0.02978   -0.00647    0.01130   -0.00072
AFIX   3
H2    2    0.617128    0.168305    0.767808    10.50000   -1.20000
H3    2    0.532376    0.252819    0.926698    10.50000   -1.20000
AFIX   0
N3    3    0.711849    0.376413    0.617143    11.00000    0.01714    0.01144 =
         0.02199   -0.00235    0.00598    0.00205
AFIX  43
H4    2    0.738692    0.296806    0.567279    10.50000   -1.20000
AFIX   0
N4    3    0.587177    0.500000    0.853801    10.50000    0.01477    0.01513 =
         0.02106    0.00000    0.00720    0.00000
AFIX  43
H5    2    0.534436    0.500001    0.960747    10.25000   -1.20000
AFIX   0
C1    1    0.753013    0.500000    0.542578    10.50000    0.01458    0.01453 =
         0.01612    0.00000    0.00306    0.00000
C2    1    0.628180    0.377188    0.770653    11.00000    0.01542    0.01378 =
         0.01974    0.00018    0.00406    0.00018
HKLF 4


REM  shelxt_a.res in C2/m
REM wR2 = 0.1607, GooF = S = 1.111, Restrained GooF = 1.108 for all data
REM R1 = 0.0598 for 410 Fo > 4sig(Fo) and 0.0672 for all 466 data
REM 51 parameters refined using 2 restraints

END

WGHT      0.1059      0.5586

REM Highest difference peak  0.533,  deepest hole -0.348,  1-sigma level  0.095
Q1    1   0.5389  0.1381  0.8821  11.00000  0.05    0.38
Q2    1   0.7292  0.3342  0.5602  11.00000  0.05    0.38
Q3    1   0.6800  0.3714  0.6456  11.00000  0.05    0.37
Q4    1   0.7233  0.4100  0.5685  11.00000  0.05    0.35
Q5    1   0.5597  0.3741  0.8648  11.00000  0.05    0.33
Q6    1   0.7312  0.3789  0.8556  11.00000  0.05    0.28
Q7    1   0.6412  0.2594  0.6731  11.00000  0.05    0.24
Q8    1   0.6161  0.5000  1.1102  10.50000  0.05    0.23
Q9    1   0.8527  0.5000  0.3326  10.50000  0.05    0.21
Q10   1   0.7938  0.5000  0.4755  10.50000  0.05    0.20
Q11   1   0.8520  0.5000  0.6474  10.50000  0.05    0.18
Q12   1   0.6161  0.2522  1.1233  11.00000  0.05    0.18
Q13   1   0.7971  0.5184  0.1007  11.00000  0.05    0.15
Q14   1   0.6216  0.1436  1.1814  11.00000  0.05    0.14
Q15   1   0.5534  0.5000  0.5924  10.50000  0.05    0.13
Q16   1   0.5000  0.0000  1.0000  10.25000  0.05    0.13
Q17   1   0.6994  0.4295  1.1304  11.00000  0.05    0.12
Q18   1   0.7551  0.5926  0.0946  11.00000  0.05    0.12
Q19   1   0.4896  0.5000  0.6901  10.50000  0.05    0.12
Q20   1   0.6813  0.3472  0.3352  11.00000  0.05    0.12
;
_shelx_res_checksum   22789

_shelx_hkl_file
;
  -4   0   0  180.59    6.51
   4   0   0  175.86    6.51
  -4   0   0  182.14    6.51
   4   0   0  181.65    6.51
   6   0   0  353.87   12.30
  -6   0   0  351.29   12.30
  -6   0   0  336.71   12.29
   6   0   0  331.19   12.30
  -8   0   0    2.80    0.64
  -8   0   0    3.05    0.68
   8   0   0    2.22    0.72
  10   0   0   53.50    2.45
 -10   0   0   50.77    2.44
 -10   0   0   51.45    2.40
  10   0   0   52.25    2.43
 -12   0   0    8.65    1.23
 -12   0   0    8.46    1.11
  12   0   0    8.73    1.14
  12   0   0    9.28    1.13
 -14   0   0    4.49    1.13
  14   0   0    6.50    1.21
  14   0   0    4.65    1.00
 -16   0   0    8.95    1.32
 -16   0   0    8.72    1.66
   3  -1   0   18.21    0.90
  -3  -1   0   20.06    0.91
  -3  -1   0   18.17    0.93
   3  -1   0   16.32    0.91
   3   1   0   17.57    0.97
   3   1   0   18.53    0.91
  -3   1   0   17.97    0.89
  -3   1   0   17.51    0.93
   5  -1   0   42.90    1.78
   5  -1   0   42.78    1.82
  -5  -1   0   40.69    1.77
  -5  -1   0   40.09    1.81
   5   1   0   40.11    1.76
  -5   1   0   42.38    1.81
  -5   1   0   41.66    1.77
  -7  -1   0  109.65    4.19
   7  -1   0  107.84    4.19
   7  -1   0  110.06    4.25
  -7  -1   0  106.43    4.23
  -7   1   0  108.29    4.18
   7   1   0  104.88    4.19
  -7   1   0  111.37    4.25
   7   1   0  110.71    4.54
   9  -1   0  126.66    5.13
  -9  -1   0  132.59    5.21
  -9  -1   0  138.54    5.17
   9  -1   0  131.72    5.21
  -9   1   0  140.43    5.47
   9   1   0  128.83    5.16
  -9   1   0  131.23    5.17
   9   1   0  137.73    5.23
  11  -1   0    9.60    1.12
 -11  -1   0   10.21    1.08
  11  -1   0    8.98    1.04
 -11  -1   0    9.69    1.17
 -11   1   0    9.56    1.07
 -11   1   0    9.85    1.09
  11   1   0    8.83    1.03
  11   1   0    7.48    1.04
 -13  -1   0    0.55    0.81
  13  -1   0    0.04    0.64
 -13  -1   0    0.61    0.79
  13  -1   0    0.57    1.28
 -13   1   0    1.02    0.76
 -13   1   0    0.16    0.73
  13   1   0    1.45    0.75
  13   1   0    0.41    0.70
 -15  -1   0   18.47    1.61
 -15  -1   0   17.28    1.91
  15  -1   0   21.84    1.71
 -15   1   0   16.43    1.84
 -15   1   0   17.66    1.63
  15   1   0   21.10    1.70
  15   1   0   22.48    1.66
 -17  -1   0   12.20    1.51
 -17   1   0   10.86    1.48
  17   1   0   16.96    1.60
   0  -2   0   21.49    1.00
   0  -2   0   23.06    1.01
   0   2   0   22.42    1.01
   0   2   0   23.55    1.03
  -2  -2   0  218.17    7.49
   2  -2   0  205.09    7.44
  -2   2   0  201.61    7.43
   2   2   0  207.93    7.49
  -4  -2   0   38.87    1.67
   4  -2   0   36.99    1.70
  -4  -2   0   39.85    1.67
  -4  -2   0   39.24    1.73
  -4   2   0   39.19    1.66
   4   2   0   37.40    1.73
  -4   2   0   39.23    1.64
  -4   2   0   39.21    1.71
   6  -2   0   77.23    3.05
  -6  -2   0   72.45    3.04
  -6  -2   0   74.17    2.95
  -6   2   0   71.91    2.95
  -6   2   0   78.70    3.14
  -6   2   0   72.14    2.94
  -8  -2   0    1.15    0.56
  -8  -2   0    0.61    0.55
   8  -2   0    1.06    0.61
  -8   2   0    1.46    0.57
   8   2   0    1.06    0.55
   8   2   0    0.29    0.56
  -8   2   0    0.18    0.51
  10  -2   0   44.57    2.28
 -10  -2   0   46.37    2.19
 -10  -2   0   46.36    2.31
  10  -2   0   47.15    2.20
  10   2   0   41.96    2.17
 -10   2   0   46.23    2.25
 -10   2   0   43.89    2.16
  10   2   0   45.92    2.28
  12  -2   0    5.95    1.33
  12  -2   0    4.33    0.88
 -12  -2   0    2.51    0.93
 -12  -2   0    4.32    0.94
 -12   2   0    4.61    1.00
  12   2   0    3.61    0.86
  12   2   0    3.30    0.94
 -12   2   0    3.21    0.84
 -14  -2   0    4.84    1.23
 -14  -2   0    6.25    1.20
 -14   2   0    6.08    1.07
  14   2   0    6.63    1.17
 -14   2   0    6.48    1.17
 -16  -2   0    7.25    1.31
  16   2   0    9.37    1.33
 -16   2   0    5.87    1.27
 -16   2   0    8.34    1.30
  -1  -3   0   40.42    1.73
   1  -3   0   41.02    1.76
  -1  -3   0   42.97    1.79
   1  -3   0   43.25    1.77
  -1   3   0   42.11    1.76
   1   3   0   43.07    1.76
  -1   3   0   41.80    1.78
   1   3   0   41.77    1.80
   3  -3   0  405.34   14.48
  -3  -3   0  404.19   14.45
  -3  -3   0  407.10   14.54
   3  -3   0  402.73   14.52
   3   3   0  411.34   14.46
  -3   3   0  410.06   14.46
   3   3   0  408.84   14.55
  -3   3   0  407.71   14.52
  -5  -3   0  113.57    4.44
   5  -3   0  114.94    4.46
  -5  -3   0  116.81    4.37
  -5   3   0  113.53    4.33
   5   3   0  115.60    4.47
  -5   3   0  113.76    4.43
   7  -3   0   -0.09    0.49
  -7  -3   0   -0.14    0.48
  -7  -3   0   -0.24    0.46
  -7  -3   0    0.14    0.49
   7   3   0    0.11    0.53
  -7   3   0    0.18    0.47
  -7   3   0   -0.02    0.41
  -7   3   0    0.06    0.48
  -9  -3   0    4.83    0.85
  -9  -3   0    5.84    0.96
  -9  -3   0    6.15    0.94
   9  -3   0    6.10    1.00
   9   3   0    5.82    0.96
  -9   3   0    6.07    1.39
  -9   3   0    5.60    0.81
  -9   3   0    5.90    0.95
 -11  -3   0   17.45    1.54
 -11  -3   0   20.36    1.49
 -11  -3   0   18.08    1.37
  11  -3   0   18.93    1.58
 -11   3   0   19.19    1.35
 -11   3   0   16.87    1.43
 -11   3   0   18.67    1.36
  11   3   0   17.25    1.52
  13  -3   0   -0.36    0.89
 -13  -3   0   -1.03    0.80
 -13  -3   0   -0.22    0.89
 -13  -3   0   -1.11    0.76
 -13   3   0    0.61    0.64
  13   3   0   -0.13    0.76
 -13   3   0   -0.14    0.61
 -13   3   0    0.48    0.76
 -15  -3   0    0.98    0.94
 -15  -3   0    2.27    0.92
 -15   3   0    1.16    1.21
 -15   3   0    1.63    0.83
  15   3   0    0.74    0.77
 -15   3   0    1.66    0.87
 -17  -3   0    2.07    1.02
 -17   3   0    3.36    1.02
  17   3   0    4.16    1.00
   0  -4   0   77.08    3.01
   0  -4   0   72.11    2.96
   0   4   0   76.33    2.99
   0   4   0   76.14    3.01
  -2  -4   0  132.18    5.16
  -2  -4   0  136.77    5.26
   2  -4   0  146.31    5.25
  -2   4   0  142.92    5.25
  -2   4   0  142.06    5.20
   2   4   0  135.57    5.19
   4  -4   0   36.13    1.71
  -4  -4   0   38.02    1.83
   4  -4   0   33.92    1.92
  -4  -4   0   35.33    1.67
   4   4   0   37.31    1.70
  -4   4   0   36.42    1.67
  -4   4   0   36.35    1.77
   4   4   0   39.36    1.86
  -6  -4   0  113.56    4.53
  -6  -4   0  115.56    4.63
   6  -4   0  118.58    4.64
  -6  -4   0  114.96    4.51
  -6   4   0  116.67    4.49
  -6   4   0  121.56    4.64
   6   4   0  117.51    4.67
  -8  -4   0   23.67    1.57
  -8  -4   0   24.42    1.54
  -8  -4   0   22.72    1.41
   8  -4   0   24.14    1.53
  -8   4   0   23.82    1.36
  -8   4   0   20.66    1.70
   8   4   0   23.85    1.57
  -8   4   0   25.54    1.52
 -10  -4   0    0.26    0.60
  10  -4   0   -0.13    0.67
 -10  -4   0    0.32    0.64
 -10  -4   0    0.01    0.64
 -10   4   0   -0.78    0.47
 -10   4   0    0.22    0.57
  10   4   0    0.39    0.64
 -10   4   0   -0.01    0.59
 -12  -4   0  337.53   12.07
 -12  -4   0  331.64   12.13
 -12  -4   0  316.37   12.22
  12  -4   0  337.58   12.39
 -12   4   0  327.92   12.20
  12   4   0  329.24   12.28
 -12   4   0  316.54   12.01
 -12   4   0  307.41   12.02
 -14  -4   0   46.56    2.49
  14   4   0   41.56    2.55
 -14   4   0   43.22    2.36
 -14   4   0   42.96    2.52
 -14   4   0   43.50    2.39
 -16  -4   0   11.22    1.51
  16   4   0   13.85    1.53
 -16   4   0   12.16    2.21
 -16   4   0   12.58    1.52
   1  -5   0   -0.28    0.38
  -1  -5   0   -0.08    0.40
   1  -5   0    0.17    0.47
  -1  -5   0    0.38    0.41
   1   5   0    0.10    0.46
  -1   5   0    0.45    0.43
  -1   5   0   -0.21    0.44
  -3  -5   0  170.01    6.65
   3  -5   0  178.12    6.63
  -3  -5   0  169.74    6.53
   3  -5   0  180.46    6.61
  -3   5   0  184.05    6.64
   3   5   0  167.84    6.69
  -3   5   0  180.16    6.64
   3   5   0  176.15    6.66
  -5  -5   0  146.84    5.57
  -5  -5   0  148.72    5.74
   5  -5   0  144.79    5.64
   5  -5   0  139.57    5.69
  -5   5   0  146.55    5.58
  -5   5   0  146.80    5.70
   5   5   0  156.51    5.79
   5   5   0  148.92    5.80
   7  -5   0   14.08    1.21
  -7  -5   0   13.07    1.10
  -7  -5   0   12.43    1.17
  -7  -5   0   11.51    1.03
   7   5   0   15.31    1.31
  -7   5   0   13.83    1.17
  -7   5   0   13.27    1.01
  -9  -5   0    2.72    0.78
  -9  -5   0    1.84    0.72
  -9  -5   0    1.95    0.76
   9  -5   0    2.28    1.47
  -9   5   0    2.54    0.74
  -9   5   0    2.22    0.70
  -9   5   0    2.92    0.89
   9   5   0    2.12    0.85
 -11  -5   0   43.81    2.32
  11  -5   0   48.40    2.79
 -11  -5   0   38.00    2.22
 -11  -5   0   37.35    2.38
 -11   5   0   43.83    2.21
  11   5   0   37.97    2.41
 -11   5   0   47.03    2.44
 -11   5   0   42.41    2.24
 -13  -5   0    6.38    1.27
 -13  -5   0    6.66    1.17
  13   5   0    6.94    1.33
 -13   5   0    6.49    1.05
 -13   5   0    8.63    1.21
 -13   5   0    5.69    1.16
 -15  -5   0    6.48    1.29
 -15  -5   0    5.51    1.24
  15   5   0    6.06    1.11
 -15   5   0    6.37    1.16
 -15   5   0    9.77    1.40
   0  -6   0    5.97    0.81
   0  -6   0    5.56    0.74
   0   6   0    7.24    0.87
   0   6   0    5.80    0.78
   2  -6   0   36.83    1.89
   2  -6   0   38.20    1.90
  -2  -6   0   37.37    1.82
  -2  -6   0   36.02    1.91
   2   6   0   37.47    1.86
  -2   6   0   38.57    1.92
   2   6   0   39.11    1.96
  -2   6   0   39.86    1.88
   4  -6   0   11.76    1.10
  -4  -6   0   10.80    1.05
   4  -6   0   11.41    1.01
  -4  -6   0    9.80    0.92
  -4   6   0   11.51    0.95
  -4   6   0   10.80    1.05
   4   6   0   11.18    1.15
   4   6   0   11.93    0.97
   6  -6   0   15.36    1.18
   6  -6   0   16.31    1.33
  -6  -6   0   14.52    1.12
  -6  -6   0   14.40    1.27
   6   6   0   16.64    1.18
  -6   6   0   16.08    1.14
  -6   6   0   16.03    1.31
   6   6   0   16.97    1.39
  -8  -6   0    0.28    0.63
   8  -6   0    0.06    0.78
  -8  -6   0    0.37    0.70
  -8  -6   0    0.27    0.60
  -8   6   0   -0.05    0.59
  -8   6   0   -0.05    0.48
   8   6   0   -0.43    0.64
  -8   6   0   -0.31    0.64
 -10  -6   0   14.39    1.85
 -10  -6   0   17.01    1.40
 -10  -6   0   16.42    1.44
 -10   6   0   16.27    1.41
  10   6   0   18.52    1.63
 -10   6   0   15.80    1.29
 -10   6   0   19.44    1.58
 -12  -6   0    9.35    1.28
 -12  -6   0    7.30    1.25
 -12   6   0    8.23    1.37
 -12   6   0    6.46    1.02
  12   6   0    5.58    1.18
 -12   6   0    8.31    1.15
 -14  -6   0    6.98    2.26
 -14   6   0    8.25    1.17
  14   6   0    9.44    1.47
 -14   6   0    9.98    1.94
  -1  -7   0    2.12    0.64
   1  -7   0    1.81    0.66
  -1  -7   0    2.07    0.61
   1  -7   0    1.35    0.57
   1   7   0    2.24    0.67
   1   7   0    2.47    0.69
  -1   7   0    1.67    0.64
  -1   7   0    1.73    0.62
   3  -7   0    2.54    0.69
   3  -7   0    1.64    0.67
  -3  -7   0    1.66    0.61
  -3  -7   0    1.95    0.65
  -3   7   0    1.54    0.68
   3   7   0    2.22    0.71
   3   7   0    2.29    0.77
  -3   7   0    1.54    0.62
   5  -7   0   -0.34    0.61
  -5  -7   0    0.31    0.60
  -5  -7   0    0.19    0.54
   5  -7   0    0.32    0.51
  -5   7   0    0.34    0.64
  -5   7   0   -0.21    0.50
   5   7   0   -0.34    0.52
   5   7   0    0.00    0.65
   7  -7   0    3.33    1.03
  -7  -7   0    3.15    0.78
   7  -7   0    4.01    0.88
  -7  -7   0    2.55    0.76
   7   7   0    2.26    0.89
  -7   7   0    2.74    0.68
  -7   7   0    3.99    1.16
  -9  -7   0   25.01    1.61
  -9  -7   0   23.98    1.72
   9   7   0   23.76    1.89
  -9   7   0   25.35    1.82
  -9   7   0   21.68    1.54
  -9   7   0   23.74    1.65
 -11  -7   0   15.06    1.37
 -11  -7   0   16.69    1.44
 -11   7   0   13.48    1.37
 -11   7   0   15.13    1.53
  11   7   0   14.58    1.64
 -11   7   0   13.11    1.24
 -13  -7   0    3.23    1.86
  13   7   0    1.63    1.05
 -13   7   0    2.86    0.88
   0  -8   0  513.06   18.81
   0  -8   0  520.89   18.70
   0   8   0  506.56   18.71
   0   8   0  525.89   18.75
  -2  -8   0   24.33    1.60
   2  -8   0   22.16    1.62
   2  -8   0   22.85    1.62
   2   8   0   25.76    1.78
  -2   8   0   21.32    1.57
   2   8   0   25.21    1.62
  -2   8   0   23.14    1.58
   4  -8   0   20.17    1.60
  -4  -8   0   15.75    1.45
  -4  -8   0   17.42    1.34
   4  -8   0   18.69    1.47
  -4   8   0   18.74    1.40
   4   8   0   17.41    1.72
   4   8   0   14.20    1.33
  -4   8   0   21.10    1.72
   6  -8   0   30.69    2.02
   6  -8   0   29.40    1.84
  -6  -8   0   27.55    1.71
  -6   8   0   29.30    1.91
   6   8   0   25.92    1.76
  -6   8   0   28.24    1.74
   6   8   0   26.31    2.02
   8  -8   0    1.39    0.70
  -8  -8   0    2.59    0.73
  -8   8   0    1.16    0.64
   8   8   0    1.19    0.87
  -8   8   0    2.80    0.92
 -10  -8   0   15.25    1.35
 -10  -8   0   13.38    1.39
 -10   8   0   13.35    1.53
 -10   8   0    9.06    1.13
 -10   8   0   12.06    1.36
  10   8   0    9.16    1.53
 -12  -8   0    5.05    2.05
  12   8   0    1.69    0.98
 -12   8   0    2.81    1.05
 -12   8   0    0.92    1.29
   1  -9   0   40.37    2.23
  -1  -9   0   40.49    2.95
  -1  -9   0   38.02    2.28
   1  -9   0   38.52    2.27
   1   9   0   40.76    2.32
   1   9   0   36.41    2.15
   3  -9   0    6.80    1.12
  -3  -9   0    7.72    1.12
   3  -9   0    6.45    1.20
  -3   9   0    6.32    1.12
   3   9   0    7.94    1.24
  -3   9   0    7.30    1.14
   3   9   0    7.71    1.34
   5  -9   0   20.77    1.75
  -5  -9   0   22.12    1.54
   5   9   0   21.82    1.89
  -5   9   0   21.38    1.69
   5   9   0   20.22    1.60
  -5   9   0   21.14    1.60
   7  -9   0   20.12    1.63
  -7  -9   0   19.48    1.50
   7   9   0   17.87    1.53
  -7   9   0   20.34    1.64
  -7   9   0   17.45    1.67
   7   9   0   17.15    1.80
  -9  -9   0   37.52    2.36
  -9  -9   0   40.99    2.51
  -9   9   0   39.49    2.45
   9   9   0   35.73    2.55
  -9   9   0   36.39    2.41
 -11  -9   0    2.20    1.00
 -11  -9   0    3.57    0.94
 -11   9   0   -0.79    0.65
  11   9   0    0.05    0.85
 -11   9   0    1.24    0.85
   0 -10   0   11.63    1.73
   0  10   0    9.90    1.40
   0  10   0   10.88    1.26
  -2 -10   0   16.29    1.43
   2  10   0   13.02    1.60
   2  10   0   13.71    1.39
  -2  10   0   12.81    1.45
  -2  10   0   13.19    1.39
  -4 -10   0    4.01    0.86
   4  10   0    1.14    0.82
   4  10   0    2.58    1.06
  -4  10   0    2.33    0.89
  -4  10   0    2.17    0.86
   6  10   0    1.07    0.83
  -6  10   0    3.73    1.07
  -6  10   0    0.63    0.78
   6  10   0    0.38    0.91
  -8 -10   0    2.46    0.81
  -8  10   0    0.72    0.77
   8  10   0    0.18    0.96
  -8  10   0    0.97    1.19
  -1  11   0   12.42    1.34
  -1  11   0    9.61    1.45
   1  11   0    8.91    1.27
   1  11   0   10.06    1.62
  -3  11   0   24.28    1.83
   3  11   0   21.30    1.70
  -3  11   0   23.02    1.89
   3  11   0   22.99    2.08
   5  11   0   -0.89    0.94
   5  11   0    1.41    0.84
  -5  11   0    0.76    0.86
 -16   0   1   16.99    1.65
  16   0  -1   25.84    1.69
  16   0  -1   22.54    1.57
 -16   0   1   20.91    1.55
 -14   0   1    7.45    1.05
 -14   0   1    5.58    0.96
  14   0  -1    8.46    1.04
 -12   0   1    2.45    0.64
  12   0  -1    3.11    0.82
 -12   0   1    2.76    0.72
  12   0  -1    1.84    0.66
  10   0  -1   13.17    1.00
 -10   0   1   11.56    0.92
 -10   0   1   12.86    0.98
  10   0  -1   11.12    1.19
  -8   0   1  140.21    5.24
   8   0  -1  139.52    5.28
  -8   0   1  142.93    5.30
   8   0  -1  145.34    5.34
  -6   0   1   25.05    1.15
   6   0  -1   26.62    1.23
  -6   0   1   24.69    1.20
   6   0  -1   26.22    1.20
   4   0  -1  348.10   12.27
   4   0  -1  360.44   12.24
  -4   0   1  339.95   12.24
  -4   0   1  339.29   12.28
   2   0  -1  124.50    4.48
  -2   0   1  119.11    4.49
   2   0  -1  128.28    4.48
  -2   0   1  123.16    4.48
   0   0  -1   64.58    2.53
   0   0   1   68.56    2.54
   0   0  -1   66.98    2.52
   0   0  -1   61.23    2.52
  -4   0  -1  133.35    4.90
  -4   0  -1  121.48    4.88
   4   0   1  129.73    4.90
   4   0   1  128.89    4.91
   6   0   1   77.39    3.31
   6   0   1   82.23    3.36
  -6   0  -1   83.57    3.34
  -6   0  -1   74.81    3.33
  -8   0  -1  128.14    5.16
  -8   0  -1  133.14    5.20
   8   0   1  133.49    5.21
   8   0   1  126.29    5.17
  10   0   1   20.92    1.53
  10   0   1   20.57    1.56
 -10   0  -1   20.84    1.56
 -10   0  -1   22.26    1.57
  12   0   1    8.29    1.29
  12   0   1    6.36    1.23
 -12   0  -1    8.72    1.28
 -14   0  -1    2.09    1.00
  14   0   1    2.36    0.91
  16   0   1    5.48    1.09
 -16   0  -1    3.66    1.17
 -17  -1   1    0.44    0.73
  17  -1  -1    2.27    0.71
 -17  -1   1   -1.17    0.80
  17   1  -1    1.83    0.66
 -17   1   1   -1.58    0.79
 -17   1   1    0.94    0.70
  15  -1  -1   23.33    1.52
 -15  -1   1   21.48    1.68
  15  -1  -1   22.02    1.79
 -15  -1   1   24.76    1.57
  15   1  -1   24.44    1.64
 -15   1   1   19.94    1.62
  15   1  -1   26.59    1.66
 -15   1   1   24.54    1.71
  13  -1  -1   28.80    1.84
  13  -1  -1   27.32    1.61
 -13  -1   1   30.51    1.66
 -13  -1   1   28.05    1.73
 -13   1   1   30.66    1.76
 -13   1   1   26.97    1.62
  13   1  -1   29.11    1.76
  13   1  -1   29.66    1.73
  11  -1  -1    0.25    0.58
  11  -1  -1   -0.08    0.46
 -11  -1   1   -0.16    0.47
 -11  -1   1   -0.33    0.48
  11   1  -1    0.08    0.48
 -11   1   1   -0.41    0.50
  11   1  -1    0.11    0.52
 -11   1   1   -0.31    0.45
  -9  -1   1   15.53    0.96
   9  -1  -1   15.68    0.96
  -9  -1   1   16.26    1.05
   9  -1  -1   15.96    1.12
   9   1  -1   14.44    0.98
   9   1  -1   16.15    1.11
  -9   1   1   17.07    1.10
  -9   1   1   16.12    0.93
  -7  -1   1  180.04    6.53
   7  -1  -1  176.16    6.67
  -7  -1   1  176.59    6.62
   7   1  -1  181.51    6.56
   7   1  -1  187.35    6.67
  -7   1   1  181.12    6.69
  -5  -1   1  132.65    5.04
   5  -1  -1  135.42    5.08
  -5   1   1  135.55    5.08
   5   1  -1  144.30    5.06
   3  -1  -1   43.68    1.77
  -3  -1   1   39.70    1.74
  -3   1   1   43.06    1.78
   3   1  -1   43.76    1.74
  -1  -1   1   29.60    1.32
   1  -1  -1   28.16    1.22
   1  -1  -1   28.39    1.32
   1   1  -1   29.98    1.20
   1   1  -1   29.86    1.19
   1   1  -1   30.93    1.32
  -1   1   1   28.34    1.33
  -1   1   1   28.39    1.23
   1  -1   1  388.13   13.52
  -1  -1  -1  377.26   13.54
  -1  -1  -1  373.82   13.58
   1  -1   1  379.43   13.59
   1   1   1  375.70   13.59
   1   1   1  374.22   13.54
  -1   1  -1  392.96   13.52
  -1   1  -1  387.16   13.60
  -3  -1  -1    6.22    0.77
  -3  -1  -1    5.54    0.79
  -3  -1  -1    5.14    0.73
   3  -1   1    5.76    0.70
   3   1   1    5.78    0.80
  -3   1  -1    5.39    0.74
  -3   1  -1    5.69    0.73
  -3   1  -1    5.85    0.70
  -5  -1  -1    5.35    0.85
  -5  -1  -1    4.34    0.72
   5  -1   1    4.36    0.72
   5  -1   1    4.48    0.77
  -5   1  -1    3.48    0.72
  -5   1  -1    4.62    0.74
   5   1   1    5.02    0.79
   7  -1   1   14.75    1.21
  -7  -1  -1   13.65    1.18
  -7  -1  -1   12.54    1.11
   7  -1   1   13.56    1.14
  -7   1  -1   15.55    1.19
  -7   1  -1   15.76    1.19
   7   1   1   12.95    1.15
   7   1   1   13.90    1.20
   9  -1   1   24.49    1.59
  -9  -1  -1   26.40    1.67
  -9  -1  -1   23.74    1.60
   9  -1   1   26.64    1.66
   9   1   1   22.63    1.62
  -9   1  -1   24.96    1.62
  -9   1  -1   24.83    1.60
   9   1   1   25.09    1.61
 -11  -1  -1   40.78    2.43
  11  -1   1   41.95    2.40
 -11  -1  -1   45.90    2.43
  11   1   1   46.99    2.49
 -11   1  -1   43.79    2.40
  11   1   1   44.38    2.44
 -11   1  -1   45.96    2.41
 -13  -1  -1    1.83    0.95
  13  -1   1    2.68    1.02
 -13  -1  -1    1.78    0.98
 -13   1  -1    2.60    0.93
  13   1   1    1.74    0.90
 -13   1  -1    2.31    1.01
  13   1   1    3.06    1.07
  15  -1   1    1.14    0.78
 -15  -1  -1    0.18    0.94
  15   1   1    1.63    0.88
 -15   1  -1    0.39    0.90
 -16  -2   1    1.69    0.91
 -16  -2   1    2.05    0.79
 -16   2   1   -0.44    0.79
 -16   2   1    1.79    0.81
  16   2  -1    4.07    0.98
  16   2  -1    2.90    0.77
 -14  -2   1   17.09    1.51
  14  -2  -1   17.25    1.65
 -14  -2   1   19.36    1.32
  14   2  -1   20.53    1.38
 -14   2   1   21.03    1.58
 -14   2   1   17.23    1.38
  14   2  -1   19.24    1.51
 -12  -2   1   13.84    1.08
  12  -2  -1   14.53    1.36
 -12  -2   1   15.54    1.31
 -12   2   1   14.78    1.28
 -12   2   1   15.36    1.11
  12   2  -1   14.98    1.14
  12   2  -1   13.79    1.30
 -10  -2   1    4.56    0.66
  10  -2  -1    3.63    0.85
 -10  -2   1    3.65    0.70
  10   2  -1    3.44    0.73
  10   2  -1    3.58    0.67
 -10   2   1    4.36    0.82
  -8  -2   1   37.69    2.48
   8  -2  -1   42.48    2.05
  -8  -2   1   45.11    1.80
   8   2  -1   42.70    1.82
   8   2  -1   44.71    2.06
  -8   2   1   44.93    2.04
   6  -2  -1    0.66    0.47
  -6  -2   1    0.24    0.37
   6   2  -1    0.28    0.42
  -6   2   1   -0.16    0.45
  -4  -2   1   72.11    3.00
   4  -2  -1   77.91    3.04
  -4   2   1   76.34    3.05
   4   2  -1   79.74    3.03
   2  -2  -1   66.04    2.59
  -2  -2   1   61.30    2.57
  -2   2   1   65.22    2.60
   2   2  -1   63.74    2.57
   0  -2   1  200.72    7.26
   0  -2  -1  193.84    7.24
   0  -2   1  198.37    7.08
   0  -2  -1  196.24    7.12
   0   2   1  192.77    7.12
   0   2  -1  208.49    7.26
   0   2  -1  201.80    7.07
   0   2   1  192.10    7.24
  -2  -2  -1    8.62    0.80
  -2  -2  -1    8.96    0.84
   2  -2   1    8.95    0.79
   2  -2   1    9.83    0.74
   2   2   1    9.11    0.86
   2   2   1    9.47    0.84
  -2   2  -1    9.36    0.72
  -2   2  -1    9.38    0.83
  -4  -2  -1   56.68    2.38
  -4  -2  -1   53.29    2.37
  -4  -2  -1   57.20    2.57
  -4   2  -1   51.46    2.38
  -4   2  -1   47.56    2.33
   4   2   1   57.91    2.95
  -4   2  -1   51.43    2.39
  -6  -2  -1    7.18    1.03
  -6  -2  -1    6.75    0.96
   6  -2   1    7.34    0.87
  -6  -2  -1    7.54    1.05
  -6   2  -1    7.82    0.91
   6   2   1    6.65    0.96
  -6   2  -1    7.32    0.91
  -6   2  -1    6.43    0.94
   8  -2   1   19.85    1.35
  -8  -2  -1   17.88    1.40
  -8  -2  -1   18.29    1.34
  -8  -2  -1   16.73    1.39
   8   2   1   19.91    1.40
  -8   2  -1   19.02    1.36
  -8   2  -1   18.31    1.38
  -8   2  -1   18.69    1.34
 -10  -2  -1    2.14    0.84
 -10  -2  -1    1.76    0.81
  10  -2   1    2.76    0.87
 -10  -2  -1    3.26    0.94
 -10   2  -1    1.87    0.79
  10   2   1    2.76    0.87
 -10   2  -1    2.11    0.78
 -12  -2  -1   21.47    1.87
  12  -2   1   23.37    1.88
 -12   2  -1   21.47    1.75
  12   2   1   23.27    1.86
 -12   2  -1   24.49    1.90
 -14  -2  -1    1.83    1.03
 -14   2  -1    1.72    0.96
  14   2   1    2.68    0.97
 -16  -2  -1    2.67    1.18
  16   2   1    4.17    1.04
 -16   2  -1    1.98    0.93
 -16   2  -1    0.75    1.69
 -15  -3   1    3.82    0.82
 -15  -3   1    2.12    0.91
 -15   3   1    3.40    0.68
 -15   3   1    1.04    0.78
  15   3  -1    2.30    0.81
 -15   3   1    3.95    1.02
 -13  -3   1    5.23    0.82
 -13  -3   1    3.89    1.40
  13  -3  -1    5.35    1.15
  13   3  -1    5.10    1.04
 -13   3   1    5.02    1.02
  11  -3  -1   13.16    1.34
 -11  -3   1   14.10    1.30
 -11   3   1   14.21    1.28
  11   3  -1   14.84    1.38
  -9  -3   1    3.21    0.67
   9  -3  -1    3.82    0.84
  -9  -3   1    3.43    0.53
  -9  -3   1    2.86    0.58
   9   3  -1    3.24    0.79
  -9   3   1    4.00    0.84
  -7  -3   1    5.35    0.78
   7  -3  -1    5.04    0.80
  -7   3   1    6.24    0.87
   7   3  -1    5.39    0.83
  -5  -3   1   -0.06    0.40
   5  -3  -1   -0.41    0.43
   5   3  -1    0.67    0.46
  -5   3   1   -0.62    0.42
   3  -3  -1  106.21    4.10
  -3  -3   1  104.60    4.11
   1  -3  -1  315.10   11.34
   1  -3  -1  321.42   11.14
   1   3  -1  310.43   11.34
  -1   3   1  311.11   11.14
   1   3  -1  309.60   11.07
  -1  -3  -1   17.69    1.13
  -1  -3  -1   18.48    1.06
   1  -3   1   18.59    1.15
   1  -3   1   17.95    1.02
   1   3   1   22.23    1.76
   1   3   1   17.38    1.10
  -1   3  -1   21.81    1.37
  -1   3  -1   19.90    0.99
  -3  -3  -1   28.11    1.50
   3  -3   1   25.79    1.49
  -3  -3  -1   25.09    1.52
   3  -3   1   29.23    1.44
  -3   3  -1   30.95    1.45
   3   3   1   29.29    1.55
  -3   3  -1   27.46    1.52
  -5  -3  -1  149.69    5.88
  -5  -3  -1  153.47    5.91
  -5  -3  -1  159.30    5.91
   5  -3   1  143.91    5.80
  -5   3  -1  153.16    5.88
   5   3   1  154.83    5.88
  -5   3  -1  152.93    5.89
  -5   3  -1  153.55    5.81
  -7  -3  -1   34.82    1.95
   7  -3   1   37.76    1.95
  -7  -3  -1   33.06    1.94
  -7  -3  -1   34.22    1.94
   7   3   1   35.69    1.95
  -7   3  -1   35.11    1.92
  -7   3  -1   37.69    1.90
  -7   3  -1   35.12    1.90
  -9  -3  -1   -0.11    0.67
  -9  -3  -1    0.90    0.73
  -9  -3  -1   -0.27    0.62
   9  -3   1    0.93    0.72
  -9   3  -1   -0.29    0.56
   9   3   1    0.86    0.63
  -9   3  -1    0.31    0.58
  -9   3  -1    1.04    0.70
  11  -3   1    5.48    1.11
 -11  -3  -1    4.04    1.08
 -11  -3  -1    3.85    1.10
 -11   3  -1    2.95    0.93
 -11   3  -1    3.64    0.92
  11   3   1    3.92    1.01
 -11   3  -1    6.45    1.20
 -13  -3  -1   27.22    2.00
  13   3   1   26.08    2.03
 -13   3  -1   28.47    2.00
 -13   3  -1   25.88    1.99
 -13   3  -1   28.32    2.01
 -15  -3  -1    0.29    1.05
 -15   3  -1    1.25    0.92
  15   3   1    2.17    0.99
 -15   3  -1    1.51    1.05
 -16  -4   1   19.23    1.45
 -16  -4   1   22.98    1.78
  16   4  -1   22.61    1.78
 -16   4   1   23.64    1.80
 -14  -4   1   16.06    1.38
 -14  -4   1   14.22    1.16
 -14   4   1   17.06    1.54
 -12  -4   1   48.30    2.62
 -12  -4   1   46.80    2.63
 -12  -4   1   49.97    2.26
  12  -4  -1   48.99    2.68
 -12   4   1   54.81    2.66
  12   4  -1   49.46    2.82
  10  -4  -1  483.92   17.93
 -10  -4   1  474.04   17.86
 -10  -4   1  495.26   17.45
 -10   4   1  504.52   17.90
  10   4  -1  500.71   17.92
   8  -4  -1    3.01    0.82
  -8  -4   1    1.42    0.61
   8   4  -1    2.35    0.73
  -8   4   1    1.99    0.68
   6  -4  -1   40.24    1.96
  -6  -4   1   36.31    1.92
  -6   4   1   40.44    1.98
   6   4  -1   38.60    1.97
   4  -4  -1  164.25    6.48
  -4  -4   1  169.51    6.51
   4   4  -1  175.90    6.51
  -4   4   1  176.62    6.53
   2  -4  -1    0.70    0.32
  -2  -4   1    0.72    0.33
  -2  -4   1    0.36    0.44
   2  -4  -1    0.31    0.47
  -2   4   1    0.47    0.37
   2   4  -1    0.58    0.49
  -2   4   1    0.25    0.49
   0  -4   1   53.67    2.27
   0  -4  -1   58.05    2.51
   0  -4  -1   58.81    2.35
   0  -4   1   53.63    2.50
   0   4   1   58.62    2.38
   0   4  -1   57.30    2.50
   0   4   1   58.55    2.52
   0   4  -1   55.54    2.26
  -2  -4  -1   37.41    1.89
  -2  -4  -1   38.20    1.83
   2  -4   1   39.15    1.93
   2  -4   1   39.29    1.78
  -2   4  -1   39.43    1.76
  -2   4  -1   37.41    1.89
   2   4   1   39.76    2.00
   2   4   1   37.40    1.90
   4  -4   1   99.15    3.88
  -4  -4  -1   92.78    3.94
   4  -4   1   97.75    3.98
  -4  -4  -1   92.53    3.91
   4   4   1   94.80    3.96
  -4   4  -1   99.97    3.85
   4   4   1   92.70    3.91
  -4   4  -1   99.36    3.96
   6  -4   1   47.17    2.35
  -6  -4  -1   50.40    2.44
  -6  -4  -1   50.62    2.44
  -6  -4  -1   51.08    2.46
  -6   4  -1   48.07    2.37
   6   4   1   49.55    2.43
  -6   4  -1   48.29    2.40
  -6   4  -1   49.65    2.34
  -8  -4  -1   37.67    2.13
  -8  -4  -1   39.11    2.17
  -8  -4  -1   37.93    2.20
   8  -4   1   40.14    2.16
  -8   4  -1   39.82    2.12
  -8   4  -1   37.44    2.10
  -8   4  -1   39.46    2.12
   8   4   1   39.03    2.17
  10  -4   1   10.83    1.39
 -10  -4  -1    8.56    1.29
 -10  -4  -1    8.49    1.30
 -10  -4  -1    8.58    1.37
  10   4   1    9.99    1.57
 -10   4  -1   13.01    2.19
 -10   4  -1    7.63    1.19
 -10   4  -1    9.15    1.23
 -12  -4  -1    2.61    0.99
 -12  -4  -1    0.73    0.81
  12   4   1    1.76    0.91
 -12   4  -1    2.62    0.94
 -12   4  -1    2.37    0.95
 -12   4  -1    1.15    0.84
 -14  -4  -1  141.95    6.00
  14   4   1  141.68    6.04
 -14   4  -1  137.72    5.94
 -14   4  -1  133.89    5.89
 -15  -5   1   10.85    1.11
 -15  -5   1   14.64    1.37
  15   5  -1   10.88    1.47
 -15   5   1   14.59    1.53
 -13  -5   1   14.13    1.26
 -13  -5   1    9.57    0.99
  13   5  -1   11.44    1.42
 -13   5   1   12.89    1.43
  11  -5  -1   34.83    2.47
 -11  -5   1   33.87    2.13
 -11   5   1   40.13    2.21
  11   5  -1   34.87    2.22
  -9  -5   1   22.63    1.58
   9  -5  -1   17.63    2.37
   9   5  -1   21.87    1.70
  -9   5   1   25.38    1.68
   7  -5  -1    2.74    0.80
  -7  -5   1    2.47    0.66
  -7   5   1    2.96    0.83
   7   5  -1    2.11    0.72
   5  -5  -1   15.07    0.91
  -5  -5   1   15.23    1.17
   5  -5  -1   17.10    1.21
  -5   5   1   15.15    0.87
   5   5  -1   15.14    1.23
  -5   5   1   16.49    1.24
  -3  -5   1  133.94    5.25
   3  -5  -1  124.77    5.18
  -3  -5   1  136.37    4.85
   3  -5  -1  131.82    4.95
   3   5  -1  141.26    5.26
  -3   5   1  129.66    5.21
  -3   5   1  130.37    4.93
   3   5  -1  131.96    4.87
   1  -5  -1  144.82    5.39
  -1  -5   1  141.18    5.60
  -1  -5   1  142.46    5.30
   1  -5  -1  141.16    5.57
   1   5  -1  140.50    5.30
  -1   5   1  142.09    5.58
  -1   5   1  146.61    5.40
   1   5  -1  149.64    5.61
  -1  -5  -1    0.23    0.75
   1  -5   1    0.58    0.45
   1  -5   1   -0.07    0.42
  -1  -5  -1   -0.04    0.46
   1   5   1    0.06    0.52
  -1   5  -1    0.24    0.41
  -1   5  -1    0.56    0.49
   1   5   1    0.60    0.50
   3  -5   1    1.02    0.54
  -3  -5  -1    1.00    0.60
  -3  -5  -1    1.04    0.53
   3  -5   1    1.38    0.56
   3   5   1    0.61    0.58
  -3   5  -1    0.89    0.53
   3   5   1    0.32    0.53
  -3   5  -1    0.70    0.52
  -5  -5  -1   75.49    3.36
   5  -5   1   73.81    3.36
   5  -5   1   81.32    3.33
  -5  -5  -1   73.20    3.33
  -5   5  -1   79.46    3.27
   5   5   1   75.49    3.35
  -5   5  -1   76.89    3.34
   5   5   1   74.73    3.37
  -7  -5  -1   62.37    3.03
  -7  -5  -1   60.11    2.97
   7  -5   1   63.75    2.98
  -7  -5  -1   66.67    3.02
  -7   5  -1   62.13    2.90
   7   5   1   64.61    3.01
  -7   5  -1   60.07    2.92
  -7   5  -1   60.74    2.95
  -9  -5  -1    5.91    1.18
  -9  -5  -1    8.38    1.26
   9  -5   1    8.73    1.36
  -9  -5  -1    6.63    1.18
  -9   5  -1    8.88    1.17
  -9   5  -1    6.14    1.06
   9   5   1    7.53    1.29
 -11  -5  -1    1.73    0.94
 -11  -5  -1    3.16    1.04
 -11   5  -1    2.19    0.90
 -11   5  -1    4.26    1.01
  11   5   1    1.83    0.87
 -11   5  -1    1.93    1.09
 -13  -5  -1   39.18    2.63
 -13   5  -1   45.69    2.63
  13   5   1   42.60    2.69
 -13   5  -1   45.47    2.64
 -15  -5  -1    0.28    1.01
  15   5   1    1.93    0.95
 -15   5  -1    0.29    0.86
 -15   5  -1    1.60    0.89
 -14  -6   1   15.05    1.17
  14   6  -1    9.53    1.42
 -14   6   1   10.63    1.56
 -12   6   1   15.82    1.53
  12   6  -1   13.42    1.61
 -10  -6   1    7.59    1.36
 -10   6   1    7.55    1.30
  10   6  -1    8.28    1.37
  -8  -6   1   15.04    1.32
   8  -6  -1   15.00    1.47
   8   6  -1   16.24    2.40
  -8   6   1   13.96    1.49
  -6  -6   1   -0.29    0.47
   6  -6  -1   -0.22    0.40
   6  -6  -1    0.11    0.61
  -6   6   1   -0.57    0.55
  -6   6   1    0.31    0.37
   6   6  -1    0.82    0.67
   4  -6  -1   11.43    1.09
  -4  -6   1   11.77    1.16
   4  -6  -1   13.87    0.93
  -4  -6   1   10.95    0.79
  -4   6   1   12.85    0.91
   4   6  -1   11.58    0.81
  -4   6   1   12.27    1.16
   4   6  -1   12.03    1.16
   2  -6  -1   18.63    1.34
  -2  -6   1   20.18    1.10
   2  -6  -1   19.79    1.17
  -2  -6   1   18.22    1.35
  -2   6   1   18.92    1.20
   2   6  -1   18.53    1.09
  -2   6   1   18.96    1.36
   2   6  -1   20.89    1.42
   0  -6   1   40.64    2.15
   0  -6  -1   42.09    2.00
   0  -6   1   41.89    1.93
   0  -6  -1   42.54    2.15
   0   6   1   42.85    2.03
   0   6   1   41.58    2.16
   0   6  -1   42.53    1.95
   0   6  -1   41.71    2.14
  -2  -6  -1    4.44    0.85
  -2  -6  -1    2.58    0.65
   2  -6   1    4.41    0.81
   2  -6   1    3.91    0.81
   2   6   1    4.12    0.92
   2   6   1    3.00    0.74
  -2   6  -1    3.85    0.74
  -2   6  -1    4.78    0.84
  -4  -6  -1   11.19    1.17
  -4  -6  -1   11.65    1.14
   4  -6   1   11.52    1.14
   4  -6   1   11.91    1.16
   4   6   1   12.90    1.23
   4   6   1   11.93    1.19
  -4   6  -1   13.17    1.10
  -4   6  -1   11.61    1.15
  -6  -6  -1    3.00    0.84
  -6  -6  -1    2.79    0.84
   6  -6   1    1.85    0.74
   6  -6   1    3.59    0.97
   6   6   1    3.42    0.98
   6   6   1    2.28    0.83
  -6   6  -1    3.42    0.86
  -6   6  -1    3.15    0.78
  -8  -6  -1    6.25    1.17
   8  -6   1    7.25    1.30
  -8  -6  -1    6.12    1.33
  -8  -6  -1    7.39    1.33
   8   6   1    5.50    1.05
  -8   6  -1    5.94    1.18
  -8   6  -1    9.05    1.94
  -8   6  -1    6.20    1.07
 -10  -6  -1    0.87    0.90
 -10  -6  -1    0.98    0.92
 -10   6  -1    1.60    0.81
  10   6   1    2.05    0.93
 -10   6  -1    0.24    0.73
 -10   6  -1    0.77    0.82
 -12  -6  -1   10.09    1.47
  12   6   1   12.65    1.57
 -12   6  -1    9.70    1.48
 -12   6  -1   11.59    1.52
 -14  -6  -1    4.31    1.32
  14   6   1    5.47    1.25
 -14   6  -1    4.02    1.14
 -14   6  -1    3.78    1.20
  13   7  -1   24.14    2.04
 -13   7   1   19.18    2.61
 -11   7   1    4.98    1.09
  11   7  -1    2.62    1.01
   9   7  -1   19.55    1.83
  -9   7   1   22.85    1.78
   7  -7  -1   25.88    1.46
   7  -7  -1   27.90    1.98
  -7  -7   1   26.18    1.81
   7   7  -1   28.61    1.94
  -7   7   1   23.01    1.84
  -7   7   1   25.70    1.82
  -5  -7   1    2.47    0.54
  -5  -7   1    1.13    0.69
   5  -7  -1    2.14    0.84
  -5   7   1    2.19    0.59
   5   7  -1    1.41    0.55
  -3  -7   1    0.32    0.90
   3  -7  -1   -0.60    0.39
  -3  -7   1   -0.01    0.45
   3  -7  -1    0.83    0.70
   3   7  -1   -0.08    0.56
  -3   7   1   -0.07    0.50
  -3   7   1    0.00    0.57
  -1  -7   1    5.23    0.81
  -1  -7   1    5.31    1.00
   1  -7  -1    5.73    0.82
   1  -7  -1    5.62    1.01
   1   7  -1    6.53    1.08
  -1   7   1    6.13    1.02
   1   7  -1    6.04    0.83
  -1   7   1    5.40    0.83
  -1  -7  -1   19.50    1.37
   1  -7   1   18.33    1.32
  -1  -7  -1   19.85    1.46
   1  -7   1   18.54    1.47
  -1   7  -1   18.35    1.44
   1   7   1   18.27    1.40
  -1   7  -1   19.55    1.29
   1   7   1   18.72    1.46
  -3  -7  -1    2.89    0.78
   3  -7   1    2.86    0.79
  -3  -7  -1    1.60    0.71
   3  -7   1    3.51    0.89
  -3   7  -1    2.15    0.74
   3   7   1    1.55    0.78
  -3   7  -1    4.05    0.87
   3   7   1    2.71    0.84
   5  -7   1    0.58    0.77
  -5  -7  -1    0.60    0.75
   5  -7   1    0.18    0.80
   5   7   1   -0.36    0.68
  -5   7  -1   -0.15    0.60
  -5   7  -1    0.16    0.64
   5   7   1   -0.34    0.78
   7  -7   1   -0.05    0.83
  -7  -7  -1   -0.02    0.68
  -7  -7  -1   -0.94    0.65
   7  -7   1   -0.47    0.60
  -7   7  -1    0.11    0.70
   7   7   1    0.29    0.86
   7   7   1   -0.45    0.71
  -7   7  -1   -0.42    1.07
  -9  -7  -1    2.36    0.86
  -9  -7  -1    1.46    0.96
   9   7   1    1.20    0.87
  -9   7  -1    0.98    0.73
  -9   7  -1    1.47    0.80
  -9   7  -1    3.35    0.83
 -11  -7  -1   13.41    1.61
 -11   7  -1   13.40    1.52
 -11   7  -1   10.53    1.40
  11   7   1   12.71    1.65
 -13  -7  -1    6.73    1.38
 -13   7  -1    5.34    1.17
  12   8  -1    1.65    1.25
 -12   8   1    2.97    1.06
 -10   8   1    2.16    0.59
  10   8  -1    1.09    0.98
 -10   8   1    2.53    1.01
   8   8  -1   21.84    1.97
  -8   8   1   24.27    1.41
  -8   8   1   27.63    1.95
   6  -8  -1    3.89    0.80
  -6  -8   1    5.77    0.94
   6   8  -1    4.57    1.10
  -6   8   1    4.11    0.75
   6   8  -1    4.84    0.79
  -6   8   1    5.03    1.07
   4  -8  -1   30.56    2.15
  -4  -8   1   31.53    2.89
  -4  -8   1   29.59    1.60
   4  -8  -1   29.15    1.69
   4   8  -1   28.17    1.96
  -4   8   1   28.79    1.90
  -4   8   1   26.78    1.66
  -2  -8   1   13.14    1.36
   2  -8  -1   12.75    1.19
  -2  -8   1   14.31    1.15
   2  -8  -1   14.98    1.39
  -2   8   1   12.54    1.21
   2   8  -1   11.40    1.01
   2   8  -1   12.22    1.39
  -2   8   1   12.79    1.33
   0  -8  -1    8.44    1.18
   0  -8   1   11.95    1.18
   0  -8   1   14.01    1.39
   0  -8  -1    8.87    1.08
   0   8   1    8.53    1.21
   0   8  -1   12.25    1.03
   0   8  -1   11.11    1.33
  -2  -8  -1  362.09   13.82
   2  -8   1  384.17   13.75
  -2  -8  -1  366.99   13.90
   2  -8   1  382.52   14.03
   2   8   1  359.33   13.80
  -2   8  -1  378.13   13.73
  -2   8  -1  387.12   14.10
   4  -8   1   27.62    2.36
  -4  -8  -1   24.40    1.73
   4  -8   1   25.20    1.87
  -4  -8  -1   22.87    1.79
  -4   8  -1   22.43    1.69
   4   8   1   19.56    1.94
   4   8   1   25.64    2.47
  -4   8  -1   25.08    1.69
   6  -8   1   16.30    1.51
   6  -8   1   14.57    1.60
  -6  -8  -1   14.51    1.44
   6   8   1   14.74    1.58
   6   8   1   14.50    1.52
  -6   8  -1   13.87    1.40
  -6   8  -1   13.95    1.41
   8   8   1   20.49    1.89
  -8   8  -1   20.17    1.69
  -8   8  -1   18.78    1.65
 -10  -8  -1    8.20    1.53
 -10   8  -1    7.08    1.25
 -10   8  -1    7.94    1.36
  10   8   1    6.59    1.28
   7  -9  -1   36.31    1.98
  -7  -9   1   36.77    1.78
  -7   9   1   35.65    2.27
  -7   9   1   30.94    1.84
   7   9  -1   32.10    2.38
  -5  -9   1   23.82    1.45
   5  -9  -1   23.35    1.57
   5   9  -1   21.07    1.39
  -5   9   1   21.20    1.75
  -5   9   1   21.89    1.54
   5   9  -1   21.86    1.87
  -3  -9   1   21.35    1.42
   3  -9  -1   22.38    1.49
  -3   9   1   20.26    1.67
   3   9  -1   18.73    1.33
   3   9  -1   18.31    1.69
  -3   9   1   19.34    1.52
   1  -9  -1    7.70    1.14
  -1  -9   1    7.01    1.11
  -1   9   1    8.22    1.18
   1   9  -1    9.02    1.07
   1   9  -1    9.04    1.43
  -1   9   1    7.49    1.29
   1  -9   1   69.03    3.15
  -1  -9  -1   63.47    3.19
   1   9   1   64.37    3.30
  -1   9  -1   61.85    3.03
  -1   9  -1   73.28    3.39
  -3  -9  -1    8.10    1.31
   3  -9   1    9.23    1.45
  -3   9  -1    9.32    1.31
   3   9   1    7.64    1.27
   3   9   1    8.98    1.30
  -5   9  -1    4.23    1.01
   5   9   1    5.67    1.22
   5   9   1    4.62    1.14
  -5   9  -1    3.82    1.04
  -7   9  -1   15.25    1.51
   7   9   1   10.88    1.47
   7   9   1   12.37    1.61
  -7   9  -1   12.89    1.46
  -9  -9  -1   12.83    1.62
  -9   9  -1    8.95    1.40
  -9   9  -1   10.37    1.43
   8  10  -1    3.70    1.37
  -8  10   1    2.26    0.89
  -6 -10   1    1.08    0.70
   6 -10  -1    1.31    0.75
   6  10  -1    1.11    0.60
   4 -10  -1    0.87    1.26
  -4 -10   1    1.86    0.79
  -4  10   1    1.47    0.79
   4  10  -1    1.62    0.69
   4  10  -1    0.52    0.99
  -4  10   1    0.70    0.79
  -2 -10   1    5.70    1.14
   2 -10  -1    5.53    1.00
  -2  10   1    4.33    1.16
   2  10  -1    3.79    0.84
   2  10  -1    2.11    0.94
  -2  10   1    3.56    1.02
   0 -10   1   13.79    1.70
   0 -10  -1   13.10    1.65
   0  10   1   11.81    1.48
   0  10  -1   13.30    1.54
   0  10   1   14.84    1.54
   0  10  -1   14.50    1.30
   2 -10   1    9.07    1.45
   2  10   1    6.95    1.23
   2  10   1    9.54    1.36
  -2  10  -1    7.99    1.33
  -2  10  -1    8.29    1.12
  -4  10  -1    7.84    1.17
  -4  10  -1    5.32    1.15
   4  10   1    7.65    1.45
   4  10   1    6.16    1.25
  -6  10  -1   -0.51    0.67
  -6  10  -1    2.00    0.80
   6  10   1    0.06    0.81
   6  10   1    1.67    0.98
  -3 -11   1    0.39    1.07
  -3  11   1   -0.76    0.80
  -3  11   1    3.15    1.04
   3  11  -1    1.77    0.86
   3  11  -1   -1.17    0.83
  -1 -11   1   20.58    1.77
  -1  11   1   16.06    1.70
   1  11  -1   19.98    1.50
   1  11  -1   17.56    1.93
  -1  11  -1    9.14    1.17
   1  11   1    6.89    1.49
   1  11   1    5.81    1.26
   3  11   1   13.29    1.57
  -3  11  -1   12.59    1.34
 -16   0   2    7.33    1.06
 -14   0   2   37.48    1.94
  14   0  -2   34.92    1.97
  12   0  -2    0.08    0.60
 -12   0   2    0.70    0.55
 -10   0   2    0.58    0.52
   8   0  -2    6.19    0.73
  -8   0   2    7.06    0.73
  -6   0   2  124.24    4.73
  -6   0   2  125.64    4.67
   6   0  -2  126.91    4.70
   4   0  -2   46.93    1.94
  -4   0   2   45.93    1.99
   4   0  -2   45.97    1.96
  -2   0   2  132.52    5.04
   2   0  -2  132.89    5.04
   2   0  -2  135.03    5.03
   2   0  -2  132.68    5.01
   0   0  -2   33.81    1.73
   0   0  -2   39.76    2.31
   0   0  -2   33.95    1.89
   0   0  -2   36.05    1.71
  -2   0  -2    1.71    0.56
  -2   0  -2    1.05    0.59
  -2   0  -2    1.53    0.56
  -2   0  -2    1.57    0.66
  -4   0  -2  968.90   34.86
  -4   0  -2  977.98   34.84
  -4   0  -2 1000.00   34.87
  -6   0  -2   40.65    2.19
  -6   0  -2   41.66    2.16
   6   0   2   40.41    2.22
  -6   0  -2   38.92    2.16
  -8   0  -2   23.27    1.67
  -8   0  -2   21.94    1.74
   8   0   2   24.77    1.76
 -10   0  -2   37.05    2.32
  10   0   2   41.08    2.41
 -10   0  -2   35.53    2.25
  10   0   2   38.25    2.37
  12   0   2   22.59    1.91
 -12   0  -2   19.77    1.83
  14   0   2    2.00    0.94
 -14   0  -2    0.59    1.06
  15  -1  -2    0.59    0.76
 -15  -1   2    1.07    0.63
 -15  -1   2    1.37    0.59
  15   1  -2    1.74    0.65
 -15   1   2    2.28    0.88
  15   1  -2    1.50    0.56
 -13  -1   2   23.43    1.35
  13  -1  -2   20.08    1.54
 -13  -1   2   23.51    1.40
  13   1  -2   20.71    1.35
  13   1  -2   20.95    1.37
 -13   1   2   23.06    1.50
 -11  -1   2   24.28    1.44
  11  -1  -2   22.68    1.51
 -11  -1   2   23.55    1.80
  11   1  -2   25.12    1.35
 -11   1   2   25.84    1.51
  11   1  -2   22.76    1.42
   9  -1  -2   -0.02    0.50
  -9  -1   2    0.33    0.40
  -9   1   2   -0.29    0.46
  -7  -1   2   11.62    0.88
  -7   1   2   11.89    0.95
   7   1  -2   12.34    0.90
  -5  -1   2   80.86    3.27
   5  -1  -2   79.15    3.28
   5   1  -2   87.32    3.28
   3  -1  -2   50.02    2.08
  -3  -1   2   47.91    2.18
   3  -1  -2   47.83    2.18
   3  -1  -2   51.69    2.06
   3   1  -2   52.87    2.04
   3   1  -2   51.41    2.19
   1  -1  -2   13.68    0.98
   1  -1  -2   15.89    0.97
   1  -1  -2   14.62    1.00
   1   1  -2   13.48    0.95
   1   1  -2   14.81    0.94
  -1   1   2   15.66    1.09
   1   1  -2   12.66    1.02
  -1  -1  -2   19.08    1.20
  -1  -1  -2   17.89    1.21
  -1   1  -2   17.06    1.22
  -1   1  -2   20.66    1.26
  -1   1  -2   18.71    1.17
  -1   1  -2   18.21    1.33
  -3  -1  -2  197.08    7.69
  -3  -1  -2  193.63    7.64
  -3   1  -2  209.26    7.74
  -3   1  -2  201.38    7.62
  -3   1  -2  208.45    7.62
   3   1   2  204.69    7.68
  -3   1  -2  207.62    7.73
  -5  -1  -2    4.06    0.86
   5  -1   2    5.17    0.93
  -5  -1  -2    4.51    0.99
  -5  -1  -2    5.06    1.02
  -5   1  -2    4.68    0.90
  -5   1  -2    3.57    0.89
  -5   1  -2    4.25    0.91
   5   1   2    5.75    0.99
  -7  -1  -2    0.66    0.76
  -7  -1  -2    2.06    0.77
   7  -1   2    1.24    0.75
  -7  -1  -2    1.31    0.69
  -7   1  -2    1.59    0.74
  -7   1  -2    1.12    0.73
   7   1   2    1.32    0.75
  -7   1  -2    2.30    0.75
  -9  -1  -2    3.25    0.94
   9  -1   2    6.59    1.19
  -9  -1  -2    4.52    1.06
  -9   1  -2    6.10    1.12
   9   1   2    4.79    1.25
 -11  -1  -2    1.77    0.89
  11   1   2    2.43    0.88
 -11   1  -2    2.32    1.01
 -13  -1  -2    7.90    1.52
 -13   1  -2   10.65    1.73
 -15  -1  -2    0.25    1.04
  15   1   2    0.87    0.91
 -15   1  -2    0.16    1.13
 -14  -2   2    2.06    0.68
  14  -2  -2    0.80    0.87
  14   2  -2    2.71    0.73
 -14   2   2    2.60    0.88
  12  -2  -2   24.72    1.74
 -12  -2   2   28.58    1.63
  12   2  -2   26.18    1.65
 -12   2   2   29.71    1.77
 -10  -2   2   17.62    1.23
  10  -2  -2   15.84    1.30
 -10   2   2   17.07    1.29
  10   2  -2   17.35    1.32
   8  -2  -2    1.14    0.58
  -8  -2   2    0.39    0.44
   8   2  -2    0.48    0.54
  -8   2   2    0.69    0.58
  -6  -2   2   15.35    1.24
   6  -2  -2   16.06    1.11
  -6   2   2   17.03    1.16
   6   2  -2   16.92    1.11
   4  -2  -2   -0.11    0.47
  -4   2   2   -0.10    0.45
   4   2  -2    0.93    0.41
   2  -2  -2   20.36    1.26
  -2  -2   2   20.96    1.30
   2  -2  -2   22.21    1.11
   2  -2  -2   22.13    1.12
   2   2  -2   24.00    1.31
   2   2  -2   21.25    1.04
   2   2  -2   20.44    1.04
  -2   2   2   22.17    1.34
   0  -2   2   31.90    1.74
   0  -2  -2   34.66    1.76
   0  -2  -2   35.67    1.67
   0   2  -2   34.42    1.77
   0   2   2   36.54    1.69
   0   2  -2   33.64    1.58
   0   2   2   33.63    1.80
   0   2  -2   31.93    1.59
   2  -2   2   62.85    2.68
  -2  -2  -2   56.90    2.70
  -2  -2  -2   61.11    2.80
  -2   2  -2   60.61    2.83
  -2   2  -2   62.04    2.81
   2   2   2   62.24    2.81
  -2   2  -2   64.29    2.64
   2   2   2   60.98    2.70
  -4  -2  -2    0.93    0.68
  -4  -2  -2    1.19    0.64
  -4  -2  -2    0.43    0.63
   4  -2   2    0.66    0.59
   4   2   2    0.62    0.60
  -4   2  -2    0.55    0.64
  -4   2  -2    1.74    0.63
  -4   2  -2    0.93    0.62
  -6  -2  -2    5.68    1.01
  -6  -2  -2    7.11    1.15
   6  -2   2    7.07    1.08
  -6  -2  -2    6.10    0.99
  -6   2  -2    5.04    0.95
   6   2   2    8.47    1.18
  -6   2  -2    4.69    0.89
  -6   2  -2    5.51    1.00
  -8  -2  -2   -0.75    0.77
  -8  -2  -2    0.97    1.20
   8  -2   2    0.21    0.77
  -8  -2  -2    0.76    0.83
  -8   2  -2    0.54    0.77
  -8   2  -2    0.36    0.70
  -8   2  -2    0.99    0.78
   8   2   2    0.82    0.75
 -10  -2  -2    1.57    1.83
  10  -2   2    3.55    1.54
 -10  -2  -2    2.30    0.90
 -10   2  -2    3.59    1.09
 -10   2  -2    2.01    1.04
 -10   2  -2    1.85    0.85
  10   2   2    2.70    0.95
 -12  -2  -2    0.79    0.95
  12   2   2    3.36    1.01
 -12   2  -2    1.75    0.94
 -12   2  -2    1.63    0.94
 -14  -2  -2    6.52    1.75
 -14   2  -2    8.10    1.34
  14   2   2    7.53    2.37
 -15  -3   2    1.01    0.74
 -15   3   2    2.33    0.79
  15   3  -2    3.46    0.81
  13  -3  -2    3.71    1.05
 -13  -3   2    3.06    0.82
 -13   3   2    3.02    0.88
  13   3  -2    1.55    0.75
 -11  -3   2    9.95    1.10
  11  -3  -2   10.34    1.46
 -11   3   2   10.42    1.20
  11   3  -2    8.87    1.27
   9  -3  -2   38.16    2.11
  -9  -3   2   40.59    2.08
   9   3  -2   39.37    2.14
  -9   3   2   40.20    2.11
  -7  -3   2    2.05    0.64
   7  -3  -2    2.16    0.70
   7   3  -2    2.05    0.64
  -7   3   2    0.59    0.60
   5  -3  -2    4.07    0.80
  -5  -3   2    4.74    0.82
  -5   3   2    3.52    0.78
   5   3  -2    4.72    0.77
   3  -3  -2    0.36    0.52
  -3  -3   2   -0.03    0.43
   3   3  -2   -0.04    0.42
  -3   3   2    0.02    0.50
   1  -3  -2   26.58    1.52
   1  -3  -2   27.57    1.35
  -1  -3   2   25.24    1.52
   1   3  -2   26.44    1.20
  -1   3   2   26.72    1.57
   1   3  -2   23.65    1.23
  -1   3   2   26.12    1.34
   1   3  -2   25.86    1.52
  -1  -3  -2   83.92    3.55
   1  -3   2   79.76    3.31
   1  -3   2   78.79    3.54
  -1  -3  -2   88.38    3.44
  -1   3  -2   80.83    3.29
  -1   3  -2   83.60    3.57
   1   3   2   88.59    3.44
   1   3   2   79.93    3.55
  -3  -3  -2    4.10    0.90
  -3  -3  -2    2.86    0.72
   3  -3   2    4.05    0.76
  -3   3  -2    3.12    0.77
   3   3   2    4.35    0.83
  -3   3  -2    2.71    0.82
   3   3   2    2.33    0.79
  -3   3  -2    4.66    0.78
  -5  -3  -2    8.45    1.14
  -5  -3  -2    9.66    1.20
  -5  -3  -2    8.67    1.17
   5  -3   2    8.88    1.07
  -5   3  -2    8.71    1.12
   5   3   2    8.30    1.15
  -5   3  -2   10.08    1.03
  -5   3  -2    8.53    1.09
   7  -3   2   36.01    2.14
  -7  -3  -2   38.46    2.26
  -7  -3  -2   39.16    2.30
   7   3   2   38.63    2.26
  -7   3  -2   38.19    2.15
  -7   3  -2   39.42    2.25
   9  -3   2   12.06    1.37
  -9  -3  -2    5.20    1.13
  -9  -3  -2    9.72    1.47
  -9  -3  -2    7.78    1.37
  -9   3  -2    7.95    1.26
  -9   3  -2   11.15    1.39
   9   3   2   10.62    1.43
  -9   3  -2    7.03    1.17
 -11  -3  -2   -0.16    0.78
 -11   3  -2   -0.88    0.65
 -11   3  -2    0.63    0.85
  11   3   2    0.04    0.78
 -13  -3  -2    2.59    1.10
 -13   3  -2    2.32    0.96
  13   3   2    3.46    1.06
 -13   3  -2    2.14    1.04
  14   4  -2   21.73    1.77
 -14   4   2   28.87    1.93
 -12  -4   2   14.14    1.35
 -12   4   2   17.00    1.49
  10  -4  -2   25.36    1.77
 -10  -4   2   27.60    1.78
  10   4  -2   22.13    1.79
  -8  -4   2  390.72   14.08
   8  -4  -2  367.52   14.07
  -8   4   2  383.94   14.10
   8   4  -2  388.77   14.06
  -6  -4   2    6.51    0.96
   6  -4  -2    5.94    0.94
   6   4  -2    6.38    0.96
  -6   4   2    6.40    1.02
   4  -4  -2   27.96    1.67
  -4  -4   2   27.60    1.68
   4   4  -2   29.74    1.69
  -4   4   2   28.80    1.71
  -2  -4   2  105.07    4.25
   2  -4  -2   99.41    4.21
   2  -4  -2   98.89    3.84
  -2   4   2  105.84    4.27
   2   4  -2  108.92    4.24
  -2   4   2   96.30    3.86
   0  -4  -2   19.34    1.42
   0  -4  -2   20.46    1.25
   0  -4   2   21.87    1.19
   0  -4   2   21.86    1.46
   0   4  -2   20.57    1.45
   0   4   2   25.15    1.78
   0   4   2   19.54    1.48
   0   4  -2   20.42    1.11
   2  -4   2    7.14    0.99
  -2  -4  -2    8.05    1.04
   2  -4   2    7.81    1.51
  -2  -4  -2    7.32    1.02
  -2   4  -2    7.56    0.81
   2   4   2    7.26    1.16
   2   4   2    7.95    0.99
  -2   4  -2    6.58    0.99
  -4  -4  -2    6.16    1.15
   4  -4   2    6.31    0.95
  -4  -4  -2    7.06    1.10
   4   4   2    5.94    1.14
  -4   4  -2    6.59    1.03
   4   4   2    5.82    0.96
  -4   4  -2    7.58    0.92
  -6  -4  -2   39.40    2.38
  -6  -4  -2   38.14    2.34
   6  -4   2   41.52    2.24
  -6   4  -2   39.88    2.32
  -6   4  -2   43.90    2.24
  -6   4  -2   48.04    2.76
   6   4   2   38.94    2.28
  -8  -4  -2   25.69    2.00
  -8  -4  -2   26.70    2.00
  -8  -4  -2   29.45    2.03
   8  -4   2   26.57    1.89
  -8   4  -2   25.87    1.94
   8   4   2   26.59    1.96
  -8   4  -2   24.83    1.89
 -10  -4  -2   14.10    1.64
  10   4   2   13.16    1.59
 -10   4  -2   11.61    1.51
 -10   4  -2   11.80    1.47
 -12  -4  -2    3.33    1.02
 -12   4  -2    2.69    0.94
  12   4   2    3.43    1.04
 -12   4  -2    1.92    1.08
 -14  -4  -2    3.12    1.23
 -14   4  -2    3.46    1.21
 -14   4  -2    4.61    1.36
  13   5  -2    9.14    1.50
 -13   5   2   14.17    1.46
 -11  -5   2   16.86    1.54
 -11   5   2   18.42    1.55
  11   5  -2   13.90    1.61
  -9  -5   2   73.48    3.39
   9  -5  -2   70.00    3.40
  -9   5   2   71.41    3.38
  -7  -5   2    4.90    0.98
   7  -5  -2    4.70    1.00
   7   5  -2    4.68    0.97
  -7   5   2    3.71    1.06
  -5  -5   2    3.06    0.81
   5  -5  -2    3.93    0.97
  -5   5   2    2.92    0.89
   5   5  -2    3.33    0.85
  -3  -5   2   10.09    1.13
   3  -5  -2   10.23    1.14
   3   5  -2    9.48    1.13
  -3   5   2    8.91    1.13
  -1  -5   2   45.09    2.32
   1  -5  -2   39.25    2.22
   1  -5  -2   39.92    1.92
  -1  -5   2   41.66    1.85
  -1   5   2   41.89    2.31
   1   5  -2   44.67    1.80
   1   5  -2   42.90    2.25
  -1  -5  -2   51.22    2.38
  -1  -5  -2   51.25    2.55
   1  -5   2   48.11    2.55
   1  -5   2   46.30    2.24
  -1   5  -2   50.33    2.53
  -1   5  -2   50.64    2.19
   1   5   2   50.12    2.56
   1   5   2   50.44    2.36
   3  -5   2    0.09    0.60
   3  -5   2    1.07    0.72
  -3  -5  -2    0.31    0.71
  -3  -5  -2    0.57    0.73
  -3   5  -2    0.64    0.62
   3   5   2   -0.46    0.69
   3   5   2    0.64    0.71
  -3   5  -2    1.08    0.58
  -5  -5  -2    0.78    0.81
  -5  -5  -2    0.87    0.85
   5  -5   2    0.53    0.73
   5   5   2    0.88    0.76
  -5   5  -2    0.98    0.70
  -7  -5  -2   21.87    1.92
  -7  -5  -2   20.12    1.82
  -7  -5  -2   20.91    1.83
   7  -5   2   21.17    1.75
  -7   5  -2   20.78    1.79
  -7   5  -2   22.70    1.75
  -7   5  -2   21.47    1.74
   7   5   2   22.62    1.79
  -9  -5  -2   22.69    1.91
  -9   5  -2   19.17    1.76
  -9   5  -2   18.38    1.72
   9   5   2   19.81    1.79
 -11  -5  -2    3.66    1.15
 -11   5  -2    3.31    1.12
  11   5   2    2.38    1.10
 -11   5  -2    2.39    0.97
 -13  -5  -2    1.06    1.51
  13   5   2    1.76    1.03
 -13   5  -2    2.23    1.10
 -12   6   2   17.59    1.60
  12   6  -2   11.53    1.61
  10   6  -2   14.32    1.67
 -10   6   2   18.05    1.57
  -8  -6   2    4.41    1.03
  -8   6   2    2.48    0.93
   8   6  -2    3.05    1.01
   6  -6  -2    6.91    1.22
  -6  -6   2    7.37    1.16
   6   6  -2    6.31    1.10
  -6   6   2    7.57    1.16
   4  -6  -2    0.29    0.72
  -4  -6   2   -0.15    0.55
  -4   6   2   -0.43    0.65
   4   6  -2   -0.02    1.12
  -2  -6   2    4.32    0.90
   2  -6  -2    3.82    0.93
   2  -6  -2    4.08    0.65
   2   6  -2    5.23    1.07
   0  -6  -2   13.73    1.19
   0  -6   2   15.43    1.42
   0  -6  -2   14.19    1.34
   0  -6   2   14.61    1.07
   0   6  -2   15.43    1.44
   0   6  -2   16.80    1.76
   0   6   2   14.84    1.23
   2  -6   2   20.68    1.65
  -2  -6  -2   20.19    1.52
   2  -6   2   21.30    1.44
  -2  -6  -2   21.20    1.64
  -2   6  -2   23.60    1.85
   2   6   2   19.18    1.52
  -2   6  -2   21.46    1.33
   2   6   2   22.48    2.08
   4  -6   2    1.31    0.65
  -4  -6  -2    0.55    0.77
  -4  -6  -2   -1.14    0.79
   4  -6   2    0.37    0.73
   4   6   2    0.38    0.79
  -4   6  -2    0.37    0.64
   4   6   2   -0.06    0.78
  -4   6  -2    0.71    0.72
  -6  -6  -2   -0.76    0.89
   6  -6   2    1.68    1.40
  -6   6  -2    1.62    0.84
   6   6   2    2.20    0.96
   6   6   2    1.19    0.98
  -6   6  -2    1.89    0.79
  -8  -6  -2   -0.09    0.81
   8   6   2    0.59    0.80
  -8   6  -2    0.76    0.80
  -8   6  -2   -0.30    0.77
 -10  -6  -2    1.68    0.92
 -10   6  -2    0.50    0.87
  10   6   2    2.83    0.94
 -10   6  -2    1.18    0.88
 -12  -6  -2    1.42    1.42
 -12   6  -2    1.02    0.96
  12   6   2    3.06    1.05
  11   7  -2   14.96    1.84
 -11   7   2   21.73    1.94
   9   7  -2    1.16    0.91
  -9   7   2    2.44    0.90
  -7   7   2   17.80    1.59
   7   7  -2   16.81    1.66
  -5   7   2   15.82    1.50
   5   7  -2   13.52    1.47
   3  -7  -2    0.98    0.53
  -3   7   2    2.10    0.60
  -3   7   2    0.86    0.80
   3   7  -2    1.64    0.81
  -1  -7   2    0.04    0.50
   1  -7  -2    0.03    0.54
  -1   7   2   -0.36    0.53
  -1   7   2   -0.15    0.71
   1   7  -2    0.80    0.70
  -1  -7  -2    5.87    0.98
   1  -7   2    7.48    1.00
  -1   7  -2    7.36    0.89
   1   7   2    6.64    1.24
  -1   7  -2    6.52    1.11
   1   7   2    6.15    1.03
  -3  -7  -2   24.90    1.90
   3  -7   2   28.75    1.81
  -3   7  -2   28.90    1.97
  -3   7  -2   31.44    1.75
   3   7   2   28.17    1.91
   3   7   2   28.04    2.06
  -5  -7  -2    5.43    1.24
   5  -7   2    7.57    2.23
  -5   7  -2    9.23    1.13
   5   7   2    5.78    1.13
   5   7   2    6.91    1.33
  -5   7  -2    8.43    1.40
  -7   7  -2    0.04    0.68
  -7   7  -2   -0.72    0.68
   7   7   2    0.95    0.83
  -9  -7  -2    1.94    1.04
  -9   7  -2   -0.68    0.74
  -9   7  -2    0.81    0.78
   9   7   2    0.29    0.78
 -11  -7  -2    2.58    1.19
 -11   7  -2   -0.58    0.85
 -11   7  -2    0.48    1.36
  11   7   2    2.42    0.96
 -10   8   2    1.50    0.86
   8   8  -2   -0.13    0.91
  -8   8   2    1.87    0.95
  -6   8   2   29.61    2.06
   6   8  -2   28.39    2.08
   4   8  -2    8.56    1.36
  -4   8   2    8.51    1.40
  -4   8   2    7.48    0.90
   2  -8  -2   19.50    1.29
  -2   8   2   17.36    1.33
  -2   8   2   18.25    1.71
   2   8  -2   17.87    1.65
   0  -8   2    7.08    1.08
   0  -8  -2    6.95    1.03
   0   8  -2    8.06    0.85
   0   8   2    8.63    1.37
   0   8   2    6.56    1.03
   0   8  -2    6.96    1.23
   2  -8   2    0.84    0.76
  -2  -8  -2    0.91    1.11
  -2   8  -2    2.21    0.71
   2   8   2    0.77    0.85
   2   8   2    1.71    0.81
  -2   8  -2    1.09    0.77
   4  -8   2  169.38    6.96
   4   8   2  167.49    6.83
   4   8   2  163.99    7.03
  -4   8  -2  173.99    6.75
  -4   8  -2  165.94    6.98
  -6   8  -2   17.50    1.74
   6   8   2   18.33    1.85
  -6   8  -2   20.76    1.62
   6   8   2   19.51    1.82
  -8  -8  -2   13.24    1.71
   8   8   2   13.65    1.66
  -8   8  -2   13.70    1.45
  -7   9   2    0.99    0.83
   7   9  -2   -1.37    0.84
  -5   9   2   25.34    2.46
   5   9  -2   17.75    1.86
   3  -9  -2   14.35    1.24
  -3   9   2   13.80    1.57
  -3   9   2   15.56    1.27
   3   9  -2   15.56    1.64
  -1  -9   2   12.21    1.24
   1  -9  -2   13.30    1.23
  -1   9   2   13.82    1.30
   1   9  -2    8.60    1.40
   1   9  -2   12.47    0.99
  -1   9   2   13.00    1.62
   1  -9   2    9.60    1.33
  -1  -9  -2    6.47    1.13
   1   9   2    7.55    1.44
  -1   9  -2    7.23    1.42
   1   9   2    5.42    1.14
   3  -9   2   67.84    3.22
   3   9   2   60.69    3.15
  -3   9  -2   59.44    3.28
   3   9   2   60.76    3.40
   5   9   2   -0.56    0.96
   5   9   2    2.11    0.93
  -5   9  -2    0.34    1.06
  -5   9  -2    2.17    0.74
   7   9   2    4.82    1.24
  -7   9  -2    1.83    0.93
  -2 -10   2    0.30    0.74
   2  10  -2   -0.07    0.78
  -2  10   2    0.57    0.88
  -2  10   2    1.82    0.79
   0 -10  -2    4.32    0.91
   0 -10   2    2.72    1.15
   0  10   2    5.93    1.38
   0  10  -2    6.09    0.87
   0  10   2    3.72    0.89
   0  10  -2    3.73    1.30
   2 -10   2    9.56    1.55
   2  10   2   12.18    1.42
  -2  10  -2    5.77    1.30
   2  10   2    6.06    1.30
  -2  10  -2    9.99    1.10
  12   0  -3   32.28    1.87
 -12   0   3   41.17    1.91
 -10   0   3    3.14    0.76
  10   0  -3    2.81    0.72
  -8   0   3    0.18    0.55
   6   0  -3    2.82    0.62
  -6   0   3    2.00    0.72
   6   0  -3    2.15    0.65
   4   0  -3   65.84    2.96
   4   0  -3   61.46    2.77
   4   0  -3   66.37    2.80
   2   0  -3   28.61    1.68
   2   0  -3   26.44    1.59
   2   0  -3   26.47    1.58
   2   0  -3   26.24    1.56
   0   0  -3   36.25    2.02
   0   0  -3   37.85    2.00
   0   0  -3   39.20    2.12
   0   0  -3   36.66    2.03
  -2   0  -3   10.09    1.15
  -2   0  -3    8.80    1.18
  -2   0  -3    8.94    1.12
  -2   0  -3    7.27    1.10
  -4   0  -3    4.21    1.56
  -4   0  -3    1.38    1.12
  -4   0  -3    1.53    0.85
  -4   0  -3    2.22    0.86
  -6   0  -3  241.34    9.30
  -6   0  -3  221.01    8.91
  -6   0  -3  234.82    9.08
  -6   0  -3  222.29    8.97
  -8   0  -3   14.16    1.58
  -8   0  -3   15.46    1.61
 -10   0  -3    5.08    1.14
 -10   0  -3    7.29    1.42
 -12   0  -3    7.14    1.53
  13  -1  -3   -0.73    0.72
 -13   1   3    0.83    0.67
  11  -1  -3    8.91    1.07
 -11   1   3   10.85    1.14
  -9  -1   3   12.77    1.27
   9  -1  -3   12.16    1.08
   9   1  -3   10.38    1.09
  -9   1   3   12.26    1.19
   7  -1  -3    0.57    0.57
   7   1  -3    0.97    0.49
  -7   1   3    0.01    0.59
   5  -1  -3    4.86    0.82
   5   1  -3    3.32    0.70
   5   1  -3    4.18    0.63
  -5   1   3    5.10    0.93
   5   1  -3    5.20    0.74
   3  -1  -3   19.11    1.38
   3  -1  -3   22.34    1.33
   3  -1  -3   18.02    1.93
   3   1  -3   23.15    1.57
  -3   1   3   22.61    1.54
   3   1  -3   21.91    1.43
   3   1  -3   22.65    1.34
   1  -1  -3   14.64    1.22
   1  -1  -3   13.59    1.14
   1  -1  -3   13.07    1.18
   1   1  -3   13.16    1.17
   1   1  -3   13.90    1.14
   1   1  -3   12.31    1.22
  -1  -1  -3    3.12    0.93
  -1  -1  -3    5.51    0.95
  -1  -1  -3    3.11    0.83
  -1  -1  -3    3.80    0.92
  -1   1  -3    3.59    0.86
  -1   1  -3    4.68    0.93
  -1   1  -3    4.90    0.94
  -1   1  -3    2.85    0.81
  -3  -1  -3    9.50    1.52
  -3  -1  -3    7.73    1.23
  -3  -1  -3    9.71    1.40
  -3  -1  -3    7.28    1.14
  -3   1  -3    9.71    1.09
  -3   1  -3   10.85    1.20
  -3   1  -3    9.98    2.08
  -3   1  -3    9.28    1.25
  -5  -1  -3   84.95    4.06
  -5  -1  -3   83.99    4.02
  -5   1  -3   87.37    4.11
  -5   1  -3   89.52    4.06
  -5   1  -3   88.10    4.11
  -5   1  -3   92.60    4.21
  -7  -1  -3    5.30    1.15
  -7   1  -3    7.37    1.40
  -7   1  -3    4.38    1.19
  -9  -1  -3    1.26    0.98
  -9   1  -3   -0.40    0.79
  -9   1  -3   -0.55    0.80
 -11   1  -3    2.67    1.73
 -11   1  -3    1.49    2.09
  11   1   3    2.93    1.71
  12  -2  -3   -0.68    0.88
 -12  -2   3    1.27    0.66
  12   2  -3   -0.44    0.64
 -12   2   3    1.08    0.77
  10  -2  -3   20.30    1.50
 -10  -2   3   22.91    1.50
 -10   2   3   22.51    1.55
  10   2  -3   19.47    1.52
   8  -2  -3   10.54    1.07
  -8  -2   3    9.50    1.09
  -8   2   3    9.81    1.23
   8   2  -3   10.70    1.10
   6  -2  -3    0.97    0.64
  -6  -2   3   -0.15    0.46
  -6   2   3    0.02    0.68
   6   2  -3    0.25    0.56
   4  -2  -3    3.00    0.78
  -4  -2   3    2.94    0.73
   4   2  -3    2.56    0.68
  -4   2   3    3.70    0.90
   2  -2  -3   -0.11    0.47
   2  -2  -3    0.38    0.58
  -2   2   3    0.55    0.76
   2   2  -3   -0.53    0.51
   2   2  -3    0.55    0.47
   0  -2  -3    3.26    0.75
   0  -2  -3    4.22    0.85
   0  -2  -3    3.34    0.90
   0   2  -3    3.23    0.85
   0   2  -3    2.58    0.76
   0   2   3    1.35    0.83
   0   2  -3    2.20    0.69
   0   2  -3    3.38    0.86
  -2  -2  -3   13.13    1.28
  -2  -2  -3   13.33    1.26
  -2  -2  -3    9.41    1.36
  -2   2  -3   11.47    1.15
  -2   2  -3   10.59    1.19
  -2   2  -3   11.30    1.33
  -4  -2  -3   10.44    1.55
  -4  -2  -3   13.27    1.94
  -4  -2  -3    9.64    1.47
  -4   2  -3   10.10    1.47
  -4   2  -3   14.02    1.35
  -4   2  -3   12.31    1.24
  -4   2  -3   11.67    1.63
  -6  -2  -3    0.67    0.78
  -6  -2  -3    0.46    0.90
   6   2   3   -0.06    0.77
  -6   2  -3   -0.25    0.73
  -6   2  -3    0.01    0.74
  -6   2  -3   -0.57    0.67
  -8  -2  -3    0.19    0.73
   8   2   3    1.55    0.90
  -8   2  -3   -0.51    0.82
  -8   2  -3    0.76    0.84
 -10  -2  -3   -0.08    0.82
  10   2   3    0.97    0.85
 -10   2  -3    1.37    0.88
 -10   2  -3   -1.15    0.81
  11  -3  -3    0.54    0.86
 -11  -3   3    2.44    0.80
  11   3  -3    0.01    0.79
 -11   3   3    1.26    0.79
   9  -3  -3   13.75    1.32
  -9  -3   3   14.77    1.36
  -9   3   3   14.11    1.65
   9   3  -3   11.79    1.32
   7  -3  -3   44.89    2.82
  -7  -3   3   48.43    2.43
   7   3  -3   44.91    2.41
  -7   3   3   49.88    2.58
   5  -3  -3    6.53    1.08
  -5  -3   3    5.81    1.02
  -5   3   3    5.51    1.11
   5   3  -3    5.64    0.95
   3  -3  -3    1.40    0.75
  -3  -3   3    2.59    0.78
  -3   3   3    1.04    0.85
   3   3  -3    1.74    0.68
   1  -3  -3    1.18    0.64
   1  -3  -3   -0.88    0.69
   1  -3  -3    0.54    0.51
   1   3  -3    0.35    0.62
   1   3  -3    0.04    0.57
   1   3  -3    0.94    0.56
  -1   3   3   -0.42    0.73
  -1  -3  -3    1.97    0.72
  -1  -3  -3    3.06    0.94
  -1   3  -3    2.08    1.01
   1   3   3    2.70    1.75
  -1   3  -3    2.50    0.75
  -1   3  -3    2.16    0.92
  -1   3  -3    2.48    0.70
  -3  -3  -3   20.33    1.73
  -3  -3  -3   19.41    1.62
  -3  -3  -3   18.80    1.73
  -3   3  -3   18.03    1.70
   3   3   3   21.50    1.65
  -3   3  -3   17.00    1.41
  -3   3  -3   18.90    1.77
  -3   3  -3   20.85    1.53
  -5  -3  -3    1.58    0.87
  -5  -3  -3    0.21    0.82
  -5   3  -3    0.49    0.84
  -5   3  -3    0.97    0.72
   5   3   3    0.61    0.87
  -7  -3  -3    3.73    1.15
  -7   3  -3    2.89    0.99
   7   3   3    3.64    1.04
  -7   3  -3    1.96    0.91
  -9  -3  -3    8.83    1.40
   9   3   3   11.55    1.56
  -9   3  -3    7.98    1.34
  -9   3  -3    8.99    1.44
 -11  -3  -3    1.79    0.98
 -11   3  -3    3.12    1.05
 -11   3  -3    1.01    1.73
  11   3   3    4.13    1.00
 -10  -4   3   12.51    1.45
  10   4  -3   10.58    1.47
 -10   4   3   11.59    1.35
  -8  -4   3    4.91    1.00
   8  -4  -3    6.62    1.24
  -8   4   3    5.41    1.16
   6  -4  -3  179.36    7.24
  -6  -4   3  185.68    7.31
   6   4  -3  179.68    7.36
  -6   4   3  184.74    7.32
   4  -4  -3    7.89    1.15
  -4  -4   3    6.81    1.14
   4   4  -3    8.58    1.29
  -4   4   3    6.66    1.37
   2  -4  -3   11.45    1.32
   2  -4  -3    9.78    1.05
   2  -4  -3   11.41    1.14
  -2  -4   3   11.87    1.32
  -2   4   3   10.04    1.38
   0  -4   3   40.76    2.39
   0  -4  -3   41.95    2.39
   0  -4  -3   38.49    2.15
   0   4  -3   38.35    2.37
   0   4  -3   44.94    2.23
   0   4  -3   40.47    1.94
   0   4   3   43.37    2.49
  -2  -4  -3   20.71    1.72
  -2   4  -3   23.06    1.47
   2   4   3   24.17    1.75
   2   4   3   20.83    1.86
  -2   4  -3   21.13    1.78
  -2   4  -3   24.82    1.56
  -2   4  -3   20.75    2.88
  -4  -4  -3    0.61    0.82
  -4  -4  -3   -1.11    0.82
  -4   4  -3    0.12    0.67
  -4   4  -3    0.04    0.76
   4   4   3    0.63    1.00
   6  -4   3    1.85    0.78
  -6  -4  -3    0.71    0.90
  -6   4  -3    0.80    0.88
   6   4   3    0.17    0.77
  -6   4  -3    0.14    0.69
  -8  -4  -3   20.03    1.91
   8   4   3   20.93    1.82
  -8   4  -3   17.19    1.67
  -8   4  -3   16.24    1.75
 -10  -4  -3   12.16    1.60
 -10   4  -3   13.56    1.68
  10   4   3   12.22    2.35
 -10   4  -3   11.58    1.61
  -9   5   3   16.94    1.57
   9   5  -3   12.22    1.56
  -7   5   3   71.12    3.53
   7   5  -3   72.96    3.50
  -5  -5   3   -0.45    1.26
   5   5  -3    1.38    0.72
  -5   5   3    0.45    0.86
   3   5  -3    2.24    0.86
  -3   5   3    3.83    1.07
   1  -5  -3    4.50    0.92
  -1   5   3    6.31    0.93
  -1   5   3    5.38    1.24
   1   5  -3    4.82    1.07
  -1  -5  -3    3.45    0.99
  -1   5  -3    6.31    0.86
   1   5   3    7.35    1.13
  -1   5  -3    6.39    1.20
   1   5   3    5.81    1.29
   3   5   3   12.16    1.62
  -3   5  -3   12.04    1.42
  -3   5  -3   12.08    1.19
   3   5   3   11.18    1.42
   5  -5   3    2.59    0.86
  -5  -5  -3    1.34    0.90
   5   5   3   -0.67    0.74
  -5   5  -3    0.64    0.76
  -5   5  -3   -0.58    1.20
  -7  -5  -3    1.59    0.88
   7   5   3    1.42    0.92
  -7   5  -3    1.47    0.88
  -7   5  -3    0.11    0.72
  -9  -5  -3    8.01    1.63
  -9   5  -3    6.34    1.28
  -9   5  -3    4.86    1.25
  -8   6   3   10.54    1.42
   8   6  -3    7.39    1.35
   6   6  -3    0.42    0.76
  -6   6   3    1.46    0.92
  -4   6   3    1.71    0.99
   4   6  -3    1.78    0.82
   2  -6  -3    0.12    0.96
   2   6  -3   -1.01    0.61
  -2   6   3    0.38    0.81
   0  -6  -3    0.47    0.81
   0   6   3    1.62    0.97
   0   6  -3    1.70    0.84
   0   6  -3    2.38    0.53
   0   6   3    1.87    0.70
  -2   6  -3    8.11    0.95
   2   6   3    8.40    1.53
   2   6   3    7.96    1.22
  -2   6  -3    7.49    1.34
  -4  -6  -3    3.21    1.40
   4   6   3    6.41    1.41
   4   6   3    5.21    1.10
  -4   6  -3    5.65    1.26
  -4   6  -3    7.65    1.03
   6   6   3    1.86    0.94
  -6   6  -3    0.83    0.75
  -6   6  -3   -0.39    1.23
  -8  -6  -3    1.06    1.00
  -8   6  -3    0.05    0.72
   8   6   3    3.51    0.99
  -8   6  -3   -0.74    0.83
   7   7  -3   -0.68    0.70
   5   7  -3    7.52    1.35
  -5   7   3    9.96    1.55
   3   7  -3    5.57    1.32
  -3   7   3    9.96    1.48
   1  -7  -3    0.30    0.68
  -1   7   3    1.58    0.64
   1   7  -3    0.79    0.79
  -1   7   3    1.98    1.00
  -1   7  -3    1.83    0.51
   1   7   3    1.06    0.73
   1   7   3    1.27    0.95
  -1   7  -3   -0.61    0.72
   3  -7   3   11.12    1.26
   3   7   3    4.23    2.33
  -3   7  -3    8.76    1.05
  -3   7  -3    5.76    1.43
   3   7   3   10.82    1.35
  -5   7  -3   23.96    2.04
  -5   7  -3   26.57    1.78
   5   7   3   26.87    2.03
   2  -8  -3    7.30    1.00
   2   8  -3    6.15    1.34
  -2   8   3    9.80    1.54
   0  -8  -3    7.78    1.20
   0   8   3    9.47    1.67
   0   8  -3    8.62    1.48
   2  -8   3   12.32    1.34
  -2   8  -3    5.03    1.19
  -2   8  -3    8.21    0.96
   2   8   3    9.93    1.37
   6   0  -4    2.10    0.61
   4   0  -4   -0.58    0.53
   4   0  -4    0.82    0.59
   2   0  -4   32.88    1.93
   2   0  -4   27.30    1.87
   2   0  -4   26.76    2.11
   0   0  -4   15.77    1.55
   0   0  -4   16.74    1.43
   0   0  -4   20.53    1.51
  -2   0  -4   11.98    1.38
  -2   0  -4   10.14    1.38
  -4   0  -4    3.54    1.01
  -4   0  -4    3.57    0.93
   5  -1  -4    0.18    0.48
   5   1  -4    1.36    0.55
   5   1  -4    1.85    0.62
   5   1  -4   -0.82    0.54
   3  -1  -4    0.49    0.71
   3  -1  -4    3.86    1.53
   3  -1  -4    1.78    0.72
   3   1  -4    1.34    0.68
   3   1  -4   -0.16    0.72
   1  -1  -4    4.82    1.01
   1  -1  -4    9.01    1.22
   1  -1  -4    4.78    1.00
   1   1  -4    7.88    1.16
   1   1  -4    4.84    1.02
  -1  -1  -4    4.43    0.95
  -1   1  -4    5.79    1.16
  -1   1  -4    3.84    0.98
  -3  -1  -4    0.52    0.73
  -3  -1  -4    1.23    0.88
  -3   1  -4    0.21    0.70
  -3   1  -4    1.37    0.82
  -5  -1  -4    2.31    0.89
  -5  -1  -4    5.39    1.20
  -5   1  -4    2.94    1.01
   6   2  -4    3.88    1.21
  -6   2   4    3.63    1.03
   4  -2  -4    1.92    0.85
   4   2  -4   -0.10    0.63
   2  -2  -4    0.52    0.64
   2   2  -4   -0.12    0.57
   2   2  -4   -0.07    0.65
   0  -2  -4    0.49    0.71
   0  -2  -4    1.64    0.78
   0   2  -4   -0.56    0.63
   0   2  -4    2.44    0.71
   0   2  -4   -0.03    0.61
  -2  -2  -4    1.17    0.78
  -2  -2  -4    2.11    0.79
  -2   2  -4    2.80    0.96
  -2   2  -4   -0.06    0.66
  -2   2  -4    0.45    0.75
  -4  -2  -4    4.95    1.12
  -4  -2  -4    3.47    1.02
  -4   2  -4    3.47    0.99
  -4   2  -4    2.22    0.94
   5   3  -4   35.93    2.21
  -5   3   4   35.11    2.35
   3   3  -4    4.34    0.99
  -3   3   4    5.42    1.21
   1  -3  -4    2.51    0.85
   1  -3  -4    1.90    0.75
   1   3  -4    0.53    0.64
   1   3  -4    1.66    0.83
  -1  -3  -4    1.89    0.83
  -1  -3  -4    2.22    0.84
  -1  -3  -4    0.41    0.76
  -1   3  -4    0.18    0.70
  -1   3  -4    2.77    0.97
  -1   3  -4    0.70    0.78
  -3  -3  -4    0.47    0.81
  -3  -3  -4    2.34    0.95
  -3   3  -4    0.22    0.78
  -3   3  -4    3.18    1.03
   2  -4  -4    9.18    1.01
  -2   4   4    6.28    1.31
   2   4  -4    8.61    1.35
   0  -4  -4    1.31    1.20
   0   4  -4    4.29    1.12
   0   4  -4    3.55    0.83
   0   0   0    0.00    0.00

_computing_structure_solution     'SHELXT 2018/2 (Sheldrick, 2018)'
_exptl_crystal_colour             colourless
_exptl_crystal_description        block
_cell_measurement_reflns_used     1429
_cell_measurement_theta_min       5.708
_cell_measurement_theta_max       50.61
_exptl_absorpt_correction_type    multi-scan
_exptl_absorpt_process_details    'Bruker APEX3'
_exptl_absorpt_correction_T_min   0.822
_exptl_absorpt_correction_T_max   1.000
_diffrn_measurement_device_type   'Bruker D8 Venture'

;
_shelx_hkl_checksum   28449
