# Supplementary material for: Resolving a Nearly Two‐Centuries‐Old Mystery: On the Structural Chemistry and Physicochemical Properties of Compounds Associated With the Term Ammelide
Source: Chemistry. 2025 Dec 31;32(9):e03587. doi: 10.1002/chem.202503587 (PMC12958097; doi:10.1002/chem.202503587)
Supplement: Supplementary file 2 — Supporting File 1: chem70637‐sup‐0002‐SuppMat.zip [file CHEM-32-e03587-s001.zip › AmmelineMelanurate_beta.cif]

 
data_shelx
 
_audit_creation_method            'SHELXL-2018/3'
_shelx_SHELXL_version_number      '2018/3'
_chemical_name_systematic         ?
_chemical_name_common             ?
_chemical_melting_point           ?
_chemical_formula_moiety          ?
_chemical_formula_sum
 'C6 H9 N9 O3' 
_chemical_formula_weight          255.22

loop_
 _atom_type_symbol
 _atom_type_description
 _atom_type_scat_dispersion_real
 _atom_type_scat_dispersion_imag
 _atom_type_scat_source
 'C'  'C'   0.0033   0.0016
 'International Tables Vol C Tables 4.2.6.8 and 6.1.1.4'
 'H'  'H'   0.0000   0.0000
 'International Tables Vol C Tables 4.2.6.8 and 6.1.1.4'
 'N'  'N'   0.0061   0.0033
 'International Tables Vol C Tables 4.2.6.8 and 6.1.1.4'
 'O'  'O'   0.0106   0.0060
 'International Tables Vol C Tables 4.2.6.8 and 6.1.1.4'
 
_space_group_crystal_system       monoclinic
_space_group_IT_number            15
_space_group_name_H-M_alt         'C 2/c'
_space_group_name_Hall            '-C 2yc'
 
_shelx_space_group_comment
;
The symmetry employed for this shelxl refinement is uniquely defined
by the following loop, which should always be used as a source of
symmetry information in preference to the above space-group names.
They are only intended as comments.
;
 
loop_
 _space_group_symop_operation_xyz
 'x, y, z'
 '-x, y, -z+1/2'
 'x+1/2, y+1/2, z'
 '-x+1/2, y+1/2, -z+1/2'
 '-x, -y, -z'
 'x, -y, z-1/2'
 '-x+1/2, -y+1/2, -z'
 'x+1/2, -y+1/2, z-1/2'
 
_cell_length_a                    16.5876(14)
_cell_length_b                    9.5937(8)
_cell_length_c                    6.5959(6)
_cell_angle_alpha                 90
_cell_angle_beta                  104.985(3)
_cell_angle_gamma                 90
_cell_volume                      1013.95(15)
_cell_formula_units_Z             4
_cell_measurement_temperature     173(2)
_cell_measurement_reflns_used     1661
_cell_measurement_theta_min       4.948
_cell_measurement_theta_max       50.34
 
_exptl_crystal_description        block
_exptl_crystal_colour             colourless
_exptl_crystal_density_meas       ?
_exptl_crystal_density_method     ?
_exptl_crystal_density_diffrn     1.672          
_exptl_crystal_F_000              528
_exptl_transmission_factor_min    ?
_exptl_transmission_factor_max    ?
_exptl_crystal_size_max           0.050
_exptl_crystal_size_mid           0.050
_exptl_crystal_size_min           0.050
_exptl_absorpt_coefficient_mu     0.137
_shelx_estimated_absorpt_T_min    0.993
_shelx_estimated_absorpt_T_max    0.993
_exptl_absorpt_correction_type    multi-scan
_exptl_absorpt_correction_T_min   0.906
_exptl_absorpt_correction_T_max   1.000
_exptl_absorpt_process_details    'Bruker APEX3'
_exptl_absorpt_special_details    ?
_diffrn_ambient_temperature       173(2)
_diffrn_radiation_wavelength      0.71073
_diffrn_radiation_type            MoK\a
_diffrn_source                    ?
_diffrn_measurement_device_type   'Bruker D8 Venture'
_diffrn_measurement_method        ?
_diffrn_detector_area_resol_mean  ?
_diffrn_reflns_number             5225
_diffrn_reflns_av_unetI/netI      0.0302
_diffrn_reflns_av_R_equivalents   0.0462
_diffrn_reflns_limit_h_min        -19
_diffrn_reflns_limit_h_max        18
_diffrn_reflns_limit_k_min        -11
_diffrn_reflns_limit_k_max        11
_diffrn_reflns_limit_l_min        -7
_diffrn_reflns_limit_l_max        7
_diffrn_reflns_theta_min          3.775
_diffrn_reflns_theta_max          24.992
_diffrn_reflns_theta_full         24.992
_diffrn_measured_fraction_theta_max   0.997
_diffrn_measured_fraction_theta_full  0.997
_diffrn_reflns_Laue_measured_fraction_max    0.997
_diffrn_reflns_Laue_measured_fraction_full   0.997
_diffrn_reflns_point_group_measured_fraction_max   0.997
_diffrn_reflns_point_group_measured_fraction_full  0.997
_reflns_number_total              894
_reflns_number_gt                 664
_reflns_threshold_expression      'I > 2\s(I)'
_reflns_Friedel_coverage          0.000
_reflns_Friedel_fraction_max      .
_reflns_Friedel_fraction_full     .
 
_reflns_special_details
;
 Reflections were merged by SHELXL according to the crystal
 class for the calculation of statistics and refinement.
 
 _reflns_Friedel_fraction is defined as the number of unique
 Friedel pairs measured divided by the number that would be
 possible theoretically, ignoring centric projections and
 systematic absences.
;
 
_computing_data_collection        ?
_computing_cell_refinement        ?
_computing_data_reduction         ?
_computing_structure_solution     'SHELXT 2018/2 (Sheldrick, 2018)'
_computing_structure_refinement 'SHELXL-2018/3 (Sheldrick, 2018)'
_computing_molecular_graphics     ?
_computing_publication_material   ?
_refine_special_details           ?
_refine_ls_structure_factor_coef  Fsqd
_refine_ls_matrix_type            full
_refine_ls_weighting_scheme       calc
_refine_ls_weighting_details
'w=1/[\s^2^(Fo^2^)+(0.0721P)^2^] where P=(Fo^2^+2Fc^2^)/3'
_atom_sites_solution_primary      ?
_atom_sites_solution_secondary    ?
_atom_sites_solution_hydrogens    mixed
_refine_ls_hydrogen_treatment     constr
_refine_ls_extinction_method      none
_refine_ls_extinction_coef        .
_refine_ls_number_reflns          894
_refine_ls_number_parameters      91
_refine_ls_number_restraints      6
_refine_ls_R_factor_all           0.0627
_refine_ls_R_factor_gt            0.0439
_refine_ls_wR_factor_ref          0.1143
_refine_ls_wR_factor_gt           0.1072
_refine_ls_goodness_of_fit_ref    1.037
_refine_ls_restrained_S_all       1.034
_refine_ls_shift/su_max           0.000
_refine_ls_shift/su_mean          0.000
 
loop_
 _atom_site_label
 _atom_site_type_symbol
 _atom_site_fract_x
 _atom_site_fract_y
 _atom_site_fract_z
 _atom_site_U_iso_or_equiv
 _atom_site_adp_type
 _atom_site_occupancy
 _atom_site_site_symmetry_order  
 _atom_site_calc_flag
 _atom_site_refinement_flags_posn
 _atom_site_refinement_flags_adp
 _atom_site_refinement_flags_occupancy
 _atom_site_disorder_assembly
 _atom_site_disorder_group
O1 O 0.0893(12) -0.1598(19) 0.238(4) 0.0280(11) Uani 0.5 1 d D . P . .
O2 O 0.3210(11) 0.078(3) 0.249(4) 0.0306(14) Uani 0.5 1 d D . P . .
O3 O 0.0889(14) 0.308(2) 0.230(4) 0.0340(12) Uani 0.5 1 d D . P . .
N1 N 0.0815(16) -0.168(2) 0.228(4) 0.0280(11) Uani 0.5 1 d D . P . .
H1 H 0.030952 -0.170863 0.229377 0.034 Uiso 0.5 1 d R U P . .
H2 H 0.109444 -0.246634 0.230049 0.034 Uiso 0.5 1 d R U P . .
N2 N 0.3286(13) 0.069(3) 0.240(5) 0.0306(14) Uani 0.5 1 d D . P . .
H3 H 0.355811 -0.005399 0.243184 0.037 Uiso 0.5 1 d R U P . .
H4 H 0.353858 0.149755 0.247321 0.037 Uiso 0.5 1 d R U P . .
N3 N 0.0820(17) 0.314(2) 0.237(5) 0.0340(12) Uani 0.5 1 d D . P . .
H5 H 0.108614 0.391079 0.237850 0.041 Uiso 0.5 1 d R U P . .
H6 H 0.030680 0.313379 0.236413 0.041 Uiso 0.5 1 d R U P . .
N4 N 0.20638(10) -0.05009(16) 0.2327(2) 0.0249(4) Uani 1 1 d . . . . .
H7 H 0.232468 -0.129492 0.228548 0.030 Uiso 0.5 1 calc R U P . .
N5 N 0.20614(10) 0.19574(16) 0.2375(2) 0.0272(5) Uani 1 1 d . . . . .
H8 H 0.232916 0.275018 0.238428 0.033 Uiso 0.5 1 calc R U P . .
N6 N 0.08267(10) 0.07341(15) 0.2311(3) 0.0255(4) Uani 1 1 d . . . . .
H9 H 0.029306 0.073049 0.227912 0.031 Uiso 0.5 1 calc R U P . .
C1 C 0.12435(12) -0.04886(18) 0.2326(3) 0.0225(5) Uani 1 1 d D . . . .
C2 C 0.24721(12) 0.07242(18) 0.2392(3) 0.0247(5) Uani 1 1 d D . . . .
C3 C 0.12397(12) 0.19628(18) 0.2344(3) 0.0251(5) Uani 1 1 d D . . . .
 
loop_
 _atom_site_aniso_label
 _atom_site_aniso_U_11
 _atom_site_aniso_U_22
 _atom_site_aniso_U_33
 _atom_site_aniso_U_23
 _atom_site_aniso_U_13
 _atom_site_aniso_U_12
O1 0.021(3) 0.0215(17) 0.0427(19) -0.0013(15) 0.011(2) -0.0015(17)
O2 0.021(3) 0.021(3) 0.0535(18) -0.0010(16) 0.015(2) 0.0031(19)
O3 0.025(3) 0.0193(15) 0.0626(18) -0.0029(13) 0.0201(18) 0.0023(15)
N1 0.021(3) 0.0215(17) 0.0427(19) -0.0013(15) 0.011(2) -0.0015(17)
N2 0.021(3) 0.021(3) 0.0535(18) -0.0010(16) 0.015(2) 0.0031(19)
N3 0.025(3) 0.0193(15) 0.0626(18) -0.0029(13) 0.0201(18) 0.0023(15)
N4 0.0234(9) 0.0213(9) 0.0310(10) -0.0004(6) 0.0090(7) 0.0011(7)
N5 0.0242(9) 0.0221(10) 0.0356(10) -0.0010(7) 0.0086(7) 0.0009(7)
N6 0.0226(8) 0.0232(9) 0.0325(9) -0.0002(7) 0.0104(7) 0.0000(7)
C1 0.0258(10) 0.0220(11) 0.0199(10) -0.0006(7) 0.0064(7) -0.0022(8)
C2 0.0243(10) 0.0247(10) 0.0257(10) 0.0005(9) 0.0077(7) -0.0017(9)
C3 0.0277(11) 0.0202(11) 0.0285(10) -0.0016(8) 0.0089(8) 0.0002(8)
 
_geom_special_details
;
 All esds (except the esd in the dihedral angle between two l.s. planes)
 are estimated using the full covariance matrix.  The cell esds are taken
 into account individually in the estimation of esds in distances, angles
 and torsion angles; correlations between esds in cell parameters are only
 used when they are defined by crystal symmetry.  An approximate (isotropic)
 treatment of cell esds is used for estimating esds involving l.s. planes.
;
 
loop_
 _geom_bond_atom_site_label_1
 _geom_bond_atom_site_label_2
 _geom_bond_distance
 _geom_bond_site_symmetry_2
 _geom_bond_publ_flag
O1 C1 1.217(17) . ?
O2 C2 1.212(17) . ?
O3 C3 1.218(17) . ?
N1 C1 1.34(2) . ?
N2 C2 1.35(2) . ?
N3 C3 1.33(2) . ?
N4 C2 1.352(2) . ?
N4 C1 1.361(3) . ?
N5 C3 1.358(3) . ?
N5 C2 1.364(2) . ?
N6 C1 1.360(2) . ?
N6 C3 1.361(2) . ?
 
loop_
 _geom_angle_atom_site_label_1
 _geom_angle_atom_site_label_2
 _geom_angle_atom_site_label_3
 _geom_angle
 _geom_angle_site_symmetry_1
 _geom_angle_site_symmetry_3
 _geom_angle_publ_flag
C2 N4 C1 119.03(17) . . ?
C3 N5 C2 120.05(16) . . ?
C1 N6 C3 119.61(17) . . ?
O1 C1 N1 4(2) . . ?
O1 C1 N6 120.6(10) . . ?
N1 C1 N6 118.0(12) . . ?
O1 C1 N4 118.5(10) . . ?
N1 C1 N4 121.1(12) . . ?
N6 C1 N4 120.92(16) . . ?
O2 C2 N2 5(2) . . ?
O2 C2 N4 122.3(11) . . ?
N2 C2 N4 118.2(13) . . ?
O2 C2 N5 117.1(11) . . ?
N2 C2 N5 121.2(13) . . ?
N4 C2 N5 120.60(18) . . ?
O3 C3 N3 4(2) . . ?
O3 C3 N5 118.4(11) . . ?
N3 C3 N5 122.0(13) . . ?
O3 C3 N6 121.9(11) . . ?
N3 C3 N6 118.2(13) . . ?
N5 C3 N6 119.75(17) . . ?
 
_refine_diff_density_max    0.395
_refine_diff_density_min   -0.186
_refine_diff_density_rms    0.065

_shelx_res_file
;
TITL shelxt_a.res in C2/c
    shelx.res
    created by SHELXL-2018/3 at 18:07:52 on 06-Aug-2025
REM Old TITL AmmelinAmmelid_mC2_RP_tt_0m in C2/c
REM SHELXT solution in C2/c: R1 0.156, Rweak 0.003, Alpha 0.118
REM <I/s>   0.654 for   58 systematic absences,  Orientation as input
REM Formula found by SHELXT:  C6 O3

CELL  0.71073  16.5876   9.5937   6.5959   90.000  104.985   90.000
ZERR    4.000   0.0014   0.0008   0.0006    0.000    0.003    0.000
LATT  7
SYMM -X, Y, 1/2-Z
SFAC C H N O
UNIT 24 36 36 12
TEMP -100.150
L.S. 10
BOND
ACTA
SHEL 6.5 0
OMIT 0 50
LIST 3
FMAP 2
PLAN 20
OMIT 0 0 2
SADI 0.02 O1 C1 O2 C2 O3 C3
SADI 0.02 N1 C1 N2 C2 N3 C3
EADP O1 N1
EADP O2 N2
EADP O3 N3
SIZE 0.05 0.05 0.05
WGHT    0.072100
FVAR       0.25569
O1    4    0.089320   -0.159796    0.238012    10.50000    0.02130    0.02149 =
         0.04271   -0.00131    0.01084   -0.00148
O2    4    0.321035    0.078406    0.248568    10.50000    0.02054    0.02066 =
         0.05354   -0.00099    0.01506    0.00312
O3    4    0.088913    0.308235    0.230034    10.50000    0.02481    0.01934 =
         0.06260   -0.00286    0.02014    0.00231
N1    3    0.081549   -0.167765    0.227705    10.50000    0.02130    0.02149 =
         0.04271   -0.00131    0.01084   -0.00148
AFIX   3
H1    2    0.030952   -0.170863    0.229377    10.50000   -1.20000
H2    2    0.109444   -0.246634    0.230049    10.50000   -1.20000
AFIX   0
N2    3    0.328614    0.069055    0.240384    10.50000    0.02054    0.02066 =
         0.05354   -0.00099    0.01506    0.00312
AFIX   3
H3    2    0.355811   -0.005399    0.243184    10.50000   -1.20000
H4    2    0.353858    0.149755    0.247321    10.50000   -1.20000
AFIX   0
N3    3    0.081962    0.314285    0.237393    10.50000    0.02481    0.01934 =
         0.06260   -0.00286    0.02014    0.00231
AFIX   3
H5    2    0.108614    0.391079    0.237850    10.50000   -1.20000
H6    2    0.030680    0.313379    0.236413    10.50000   -1.20000
AFIX   0
N4    3    0.206378   -0.050093    0.232697    11.00000    0.02335    0.02134 =
         0.03098   -0.00037    0.00904    0.00109
AFIX  43
H7    2    0.232468   -0.129492    0.228548    10.50000   -1.20000
AFIX   0
N5    3    0.206141    0.195737    0.237507    11.00000    0.02424    0.02213 =
         0.03561   -0.00103    0.00858    0.00093
AFIX  43
H8    2    0.232916    0.275018    0.238428    10.50000   -1.20000
AFIX   0
N6    3    0.082666    0.073411    0.231055    11.00000    0.02263    0.02316 =
         0.03252   -0.00024    0.01042   -0.00001
AFIX  43
H9    2    0.029306    0.073049    0.227912    10.50000   -1.20000
AFIX   0
C1    1    0.124351   -0.048861    0.232628    11.00000    0.02579    0.02200 =
         0.01990   -0.00055    0.00645   -0.00220
C2    1    0.247208    0.072423    0.239233    11.00000    0.02428    0.02469 =
         0.02569    0.00046    0.00773   -0.00172
C3    1    0.123968    0.196282    0.234370    11.00000    0.02765    0.02016 =
         0.02852   -0.00159    0.00887    0.00018
HKLF 4


REM  shelxt_a.res in C2/c
REM wR2 = 0.1143, GooF = S = 1.037, Restrained GooF = 1.034 for all data
REM R1 = 0.0439 for 664 Fo > 4sig(Fo) and 0.0627 for all 894 data
REM 91 parameters refined using 6 restraints

END

WGHT      0.0721      0.0000

REM Highest difference peak  0.395,  deepest hole -0.186,  1-sigma level  0.065
Q1    1   0.2914  0.1684  0.2618  11.00000  0.05    0.33
Q2    1   0.0900  0.0324  0.2379  11.00000  0.05    0.30
Q3    1   0.2149 -0.0976  0.2391  11.00000  0.05    0.29
Q4    1   0.1701  0.2901  0.2577  11.00000  0.05    0.27
Q5    1   0.1013  0.1179  0.2459  11.00000  0.05    0.24
Q6    1   0.0904 -0.2198  0.2427  11.00000  0.05    0.24
Q7    1   0.4113  0.0490  0.2590  11.00000  0.05    0.24
Q8    1   0.3886  0.1373  0.2588  11.00000  0.05    0.24
Q9    1   0.1197 -0.1036  0.2507  11.00000  0.05    0.19
Q10   1   0.0000  0.0107  0.2500  10.50000  0.05    0.18
Q11   1   0.2202 -0.0092  0.2511  11.00000  0.05    0.16
Q12   1   0.0486  0.4206  0.2469  11.00000  0.05    0.13
Q13   1   0.0075  0.2851  0.0629  11.00000  0.05    0.13
Q14   1   0.4497  0.0580  0.4352  11.00000  0.05    0.12
Q15   1   0.3381  0.0354  0.2510  11.00000  0.05    0.11
Q16   1   0.1538 -0.2498  0.2574  11.00000  0.05    0.11
Q17   1   0.0525 -0.0686  0.2534  11.00000  0.05    0.11
Q18   1   0.0841  0.2634  0.4652  11.00000  0.05    0.11
Q19   1   0.3010 -0.0170  0.2538  11.00000  0.05    0.11
Q20   1   0.0807  0.4647  0.0456  11.00000  0.05    0.11
;
_shelx_res_checksum   71768

_shelx_hkl_file
;
   4   0   0  467.55   12.60
  -4   0   0  470.35   12.60
  -4   0   0  479.65   12.40
  -4   0   0  486.55   12.30
  -6   0   0  736.03   18.70
  -6   0   0  700.53   19.10
   6   0   0  737.03   19.10
  -6   0   0  710.93   18.60
  -8   0   0   66.59    2.90
   8   0   0   66.49    3.90
  -8   0   0   61.69    2.40
  -8   0   0   55.79    2.20
 -10   0   0  281.27    8.60
 -10   0   0  281.27    7.90
 -10   0   0  277.87    8.00
  10   0   0  277.07    8.60
  12   0   0   27.40    2.30
 -12   0   0   26.30    2.30
 -12   0   0   26.10    1.70
 -12   0   0   26.10    1.80
 -14   0   0    4.40    1.00
  14   0   0    5.10    1.60
 -14   0   0    3.30    1.80
 -14   0   0    6.70    1.20
 -16   0   0    1.10    1.10
 -16   0   0    2.20    1.10
 -16   0   0   -0.70    1.30
 -18   0   0   55.49    4.10
 -18   0   0   55.49    3.10
 -18   0   0   57.29    2.90
   3  -1   0   45.70    1.80
  -3  -1   0   48.50    1.80
   3  -1   0   51.09    1.70
  -3  -1   0   45.90    1.30
   3   1   0   47.20    1.80
  -3   1   0   50.19    1.70
  -3   1   0   45.10    1.80
   5  -1   0   80.19    3.00
  -5  -1   0   79.79    2.40
  -5  -1   0   85.09    3.00
  -5  -1   0   81.19    2.30
   5  -1   0   86.39    2.70
   5   1   0   80.09    2.90
  -5   1   0   82.19    2.70
  -5   1   0   83.69    3.00
  -7  -1   0  205.38    5.70
  -7  -1   0  212.38    6.40
   7  -1   0  200.88    6.40
  -7  -1   0  204.28    5.60
  -7   1   0  205.58    6.10
   7   1   0  208.58    6.30
  -7   1   0  210.18    6.40
  -7   1   0  211.08    6.00
   9  -1   0  222.38    7.30
  -9  -1   0  232.68    7.20
  -9  -1   0  228.88    6.50
  -9  -1   0  229.08    6.40
   9   1   0  242.88    7.30
  -9   1   0  226.08    6.70
  -9   1   0  241.78    7.30
  11  -1   0   20.80    2.00
 -11  -1   0   17.70    1.40
 -11  -1   0   18.90    2.10
 -11  -1   0   18.80    1.20
 -11   1   0   18.60    1.70
 -11   1   0   19.90    2.10
 -11   1   0   18.40    1.50
  11   1   0   17.20    1.80
 -13  -1   0   -1.70    1.10
 -13  -1   0    0.50    0.70
 -13  -1   0    0.40    0.70
 -13   1   0   -1.40    1.20
  13   1   0   -1.00    1.10
 -13   1   0    1.00    0.90
 -13   1   0   -0.30    0.80
 -15  -1   0   34.90    2.10
 -15  -1   0   33.70    2.90
 -15   1   0   43.80    3.20
 -15   1   0   36.80    2.40
  15   1   0   35.70    3.00
 -15   1   0   34.40    2.50
 -17  -1   0   22.00    1.80
 -17  -1   0   22.80    1.90
 -17  -1   0   23.90    3.00
 -17   1   0   18.30    2.10
 -17   1   0   21.70    2.90
 -17   1   0   21.70    2.40
 -19  -1   0   -0.10    0.90
 -19  -1   0    2.50    1.10
 -19  -1   0    1.40    1.50
 -19   1   0   -0.90    1.70
 -19   1   0   -0.10    1.30
 -19   1   0    2.10    1.30
   0  -2   0   21.90    1.00
   0  -2   0   21.60    1.10
   0   2   0   20.50    1.10
   0   2   0   23.50    1.00
  -2  -2   0  170.28    4.40
  -2  -2   0  157.58    4.70
   2  -2   0  172.18    4.70
   2  -2   0  154.58    4.90
   2   2   0  162.18    4.40
  -2   2   0  172.08    4.70
  -2   2   0  169.48    4.90
   2   2   0  166.38    4.70
   4  -2   0   31.80    1.90
  -4  -2   0   33.70    1.70
   4  -2   0   37.30    1.60
   4   2   0   35.70    1.70
  -4   2   0   33.50    1.60
  -4   2   0   35.30    1.90
  -6  -2   0   60.09    2.50
   6  -2   0   58.59    2.60
   6  -2   0   57.09    2.30
   6   2   0   61.29    2.60
  -6   2   0   57.99    2.90
  -6   2   0   56.99    2.30
  -6   2   0   53.59    2.40
  -8  -2   0    0.20    0.30
  -8  -2   0   -1.20    0.90
  -8  -2   0   -0.20    0.30
   8  -2   0    0.40    0.90
   8   2   0    1.10    1.00
  -8   2   0    0.00    0.80
  -8   2   0    1.10    0.90
  -8   2   0    0.50    0.90
 -10  -2   0   20.50    1.00
 -10  -2   0   19.70    2.00
  10  -2   0   19.50    1.90
 -10  -2   0   20.70    1.10
 -10   2   0   21.70    2.00
  10   2   0   20.00    1.80
 -10   2   0   21.30    1.70
 -10   2   0   18.20    1.60
 -12  -2   0    1.20    0.60
 -12  -2   0    0.20    1.00
 -12  -2   0    1.00    0.50
  12  -2   0    0.50    1.20
 -12   2   0    0.70    1.20
 -12   2   0    0.50    0.80
 -12   2   0    1.10    1.10
  12   2   0    1.20    1.20
 -14  -2   0   10.40    2.10
  14  -2   0   12.20    2.30
 -14  -2   0   10.10    1.10
 -14  -2   0    9.40    1.00
  14   2   0   12.80    2.20
 -14   2   0   11.40    1.70
 -14   2   0   10.70    1.80
 -14   2   0    8.70    2.00
 -16  -2   0   10.80    1.10
 -16  -2   0   10.00    1.10
 -16  -2   0   10.50    2.20
 -16   2   0   10.70    1.80
 -16   2   0    9.50    2.20
 -18  -2   0   -0.50    1.00
 -18  -2   0    1.10    0.70
 -18  -2   0   -0.10    1.60
 -18   2   0   -0.60    1.20
 -18   2   0    1.00    2.10
 -18   2   0    0.90    1.30
  -1  -3   0    3.20    0.70
  -1  -3   0    3.00    0.60
   1  -3   0    4.20    0.70
   1   3   0    4.50    0.60
   1   3   0    2.30    0.80
  -1   3   0    2.90    0.60
  -1   3   0    2.80    0.70
  -1   3   0    2.40    0.90
  -3  -3   0   28.40    1.50
   3  -3   0   24.80    1.40
   3  -3   0   29.00    1.80
   3   3   0   25.70    1.00
  -3   3   0   26.60    1.70
  -3   3   0   22.70    1.40
   3   3   0   25.00    1.50
   5  -3   0    8.00    1.30
  -5  -3   0    8.40    1.20
  -5   3   0    9.70    1.20
   5   3   0    8.10    1.20
   7  -3   0    0.20    0.90
  -7  -3   0    3.20    1.00
  -7   3   0    0.20    0.90
   7   3   0   -0.30    0.90
  -7   3   0   -0.40    0.70
  -7   3   0   -0.50    0.80
  -9  -3   0   -0.30    0.90
   9  -3   0   -0.30    1.00
  -9   3   0    0.50    0.80
  -9   3   0   -0.10    1.00
  -9   3   0    0.60    0.80
   9   3   0    1.50    0.90
 -11  -3   0    1.30    1.10
  11  -3   0   -0.10    1.10
  11   3   0    0.50    1.20
 -11   3   0    2.00    1.20
 -11   3   0    0.00    0.80
 -11   3   0   -0.10    0.90
 -13  -3   0    1.20    1.40
  13  -3   0    0.50    1.40
 -13   3   0    3.20    1.10
 -13   3   0    1.60    1.10
 -13   3   0    1.20    1.70
 -15  -3   0    0.60    1.50
 -15   3   0    0.30    1.20
 -15   3   0    2.30    1.70
 -15   3   0   -0.10    1.80
 -17  -3   0    1.30    1.40
 -17   3   0    1.30    1.40
 -17   3   0    0.80    1.90
   0  -4   0   16.10    1.30
   0  -4   0   16.20    1.20
   0   4   0   14.50    1.00
   0   4   0   11.70    1.10
  -2  -4   0   16.90    1.10
  -2  -4   0   17.30    1.40
   2  -4   0   17.10    1.30
  -2   4   0   14.50    1.20
   2   4   0   16.40    1.00
  -2   4   0   16.20    1.50
   2   4   0   16.30    1.40
  -2   4   0   14.20    1.30
  -4  -4   0    2.30    0.90
   4  -4   0    2.80    0.80
   4  -4   0    2.20    1.10
   4   4   0    2.40    0.40
   4   4   0    2.20    0.90
  -4   4   0    2.20    1.10
   4   4   0    1.50    0.50
   6  -4   0   21.50    1.60
   6  -4   0   21.40    2.10
  -6  -4   0   20.40    1.80
  -6   4   0   20.10    1.70
  -6   4   0   17.60    1.60
  -6   4   0   23.20    1.90
  -8  -4   0   11.20    1.60
   8  -4   0    6.80    1.50
   8   4   0   10.20    1.50
  -8   4   0    9.70    1.60
  -8   4   0    5.30    1.20
  -8   4   0    8.70    1.30
 -10  -4   0    0.00    1.00
  10  -4   0   -0.40    1.00
 -10   4   0    0.40    1.10
 -10   4   0    0.30    0.90
  10   4   0    1.00    1.10
 -10   4   0    0.40    0.90
 -12  -4   0   45.30    2.90
  12  -4   0   47.60    3.30
 -12   4   0   45.30    3.10
 -12   4   0   44.80    3.60
  12   4   0   54.19    3.30
 -12   4   0   45.70    3.00
 -14  -4   0    1.60    1.40
  14   4   0    2.60    1.80
 -14   4   0    3.80    1.50
 -14   4   0    2.60    1.40
 -14   4   0    1.30    1.70
 -16  -4   0    0.60    1.40
 -16   4   0   -1.20    1.60
 -16   4   0    1.10    1.40
 -18  -4   0    2.60    1.60
 -18   4   0    3.00    2.10
 -18   4   0    2.80    1.60
   1  -5   0    0.00    0.60
  -1  -5   0    0.80    0.80
  -1   5   0   -1.40    0.70
  -1   5   0   -0.90    0.60
  -1   5   0   -0.20    0.90
   1   5   0   -1.00    0.60
   1   5   0    1.90    0.70
  -3  -5   0  145.19    4.90
   3  -5   0  153.48    4.90
   3   5   0  146.99    4.50
  -3   5   0  148.69    5.20
   3   5   0  146.89    4.40
  -3   5   0  157.98    4.90
   3   5   0  143.49    4.90
  -3   5   0  145.79    5.00
   5  -5   0  113.99    4.10
   5  -5   0  107.39    4.40
  -5  -5   0  111.59    4.10
  -5   5   0  104.19    4.20
   5   5   0  107.89    3.30
  -5   5   0  116.59    4.50
  -5   5   0  116.29    4.10
   5   5   0  114.89    3.30
   5   5   0  117.29    4.20
  -7  -5   0   14.00    1.60
   7  -5   0   21.70    2.40
   7   5   0   15.40    1.60
  -7   5   0   15.60    1.90
  -7   5   0   15.30    1.70
  -7   5   0   15.90    1.60
   9  -5   0    4.80    1.50
  -9  -5   0    3.10    1.20
   9   5   0    5.90    1.40
  -9   5   0    2.30    1.10
  -9   5   0    4.00    1.40
  -9   5   0    2.80    1.30
  11  -5   0    8.10    2.00
 -11  -5   0    6.00    1.50
 -11   5   0    8.30    1.60
 -11   5   0    7.70    1.90
  11   5   0    7.70    1.70
 -11   5   0    6.30    2.70
 -13  -5   0   45.60    3.20
 -13   5   0   48.90    3.40
  13   5   0   40.70    3.30
 -13   5   0   39.20    3.40
 -15  -5   0    6.70    2.00
 -15   5   0    5.00    2.00
 -15   5   0    6.40    1.90
 -17  -5   0    4.80    1.80
 -17   5   0    4.00    1.60
 -17   5   0    5.80    2.20
   0   6   0    9.20    1.20
   0   6   0    9.30    1.60
   0   6   0    8.20    1.40
   0   6   0    9.70    1.20
  -2  -6   0   68.19    3.00
  -2   6   0   66.09    2.80
  -2   6   0   62.19    2.90
  -2   6   0   63.59    3.00
   2   6   0   71.69    2.60
   2   6   0   68.79    3.00
  -2   6   0   77.19    3.50
   2   6   0   76.19    2.80
  -4  -6   0   26.40    2.00
   4   6   0   24.90    1.50
   4   6   0   29.10    1.40
  -4   6   0   26.30    1.90
  -4   6   0   29.50    2.20
  -4   6   0   25.90    2.00
  -4   6   0   25.80    1.90
   4   6   0   28.40    2.00
   6  -6   0   21.90    2.20
  -6  -6   0   18.90    1.90
  -6   6   0   22.00    1.80
   6   6   0   21.50    1.00
   6   6   0   21.00    1.10
  -6   6   0   18.90    1.90
  -6   6   0   24.20    2.10
   6   6   0   21.00    1.90
   8  -6   0    0.30    1.10
  -8  -6   0    1.40    1.20
  -8   6   0   -0.20    1.00
  -8   6   0   -0.50    0.90
   8   6   0   -0.10    0.90
  -8   6   0    0.00    1.00
 -10  -6   0   22.90    2.40
  10  -6   0   27.10    3.10
 -10   6   0   21.40    2.70
 -10   6   0   21.70    2.10
  10   6   0   21.90    2.20
 -10   6   0   19.70    2.40
 -12  -6   0    9.70    1.80
 -12   6   0    6.60    1.80
 -12   6   0    4.60    1.80
  12   6   0    7.30    1.80
 -14  -6   0   21.10    2.80
 -14   6   0   16.00    2.50
 -14   6   0   22.50    3.20
 -16  -6   0   14.50    2.70
 -16   6   0    9.20    2.40
 -16   6   0    8.00    2.00
  -1  -7   0    2.60    1.10
   1   7   0    3.10    1.00
  -1   7   0    3.90    1.20
   1   7   0    3.90    1.00
   1   7   0    4.90    0.90
  -1   7   0    2.30    1.20
  -1   7   0    2.40    1.00
  -1   7   0    3.80    1.00
  -3  -7   0    6.40    1.40
  -3   7   0    5.40    1.60
  -3   7   0    3.60    1.00
   3   7   0    6.70    1.30
   3   7   0    6.00    1.10
   3   7   0    7.20    1.00
  -3   7   0    7.60    1.40
  -3   7   0    3.80    1.30
  -5  -7   0   -0.20    1.00
   5   7   0    0.80    0.60
  -5   7   0   -0.40    0.90
   5   7   0    0.60    0.60
  -5   7   0   -1.50    0.90
  -5   7   0   -0.70    0.80
  -5   7   0   -0.70    1.20
   5   7   0   -0.30    0.90
  -7  -7   0    2.70    1.40
   7   7   0    4.00    1.30
  -7   7   0    1.60    1.10
   7   7   0    3.40    0.60
  -7   7   0    2.00    1.30
   7   7   0    2.80    0.50
  -9  -7   0   45.20    3.00
   9  -7   0   49.90    3.70
  -9   7   0   49.60    3.30
  -9   7   0   46.00    4.30
  -9   7   0   41.30    3.10
   9   7   0   50.49    3.20
 -11  -7   0   30.00    2.70
 -11   7   0   31.40    3.10
  11   7   0   32.70    2.80
 -11   7   0   37.60    3.10
 -13  -7   0    6.80    2.00
 -13   7   0    4.40    1.70
 -13   7   0    4.30    1.80
 -15  -7   0   29.50    3.10
 -15   7   0   19.80    3.10
 -15   7   0   19.50    2.80
   0   8   0  621.34   16.80
   0   8   0  598.64   17.00
   0   8   0  597.24   17.50
   0   8   0  613.84   17.30
  -2  -8   0   24.40    2.20
   2   8   0   23.90    2.10
  -2   8   0   21.40    2.30
  -2   8   0   23.70    2.00
  -2   8   0   23.60    2.20
   2   8   0   26.40    1.90
  -2   8   0   21.30    2.10
   2   8   0   29.80    2.10
  -4  -8   0   14.60    1.90
  -4   8   0   22.90    2.70
   4   8   0   18.60    1.70
   4   8   0   21.00    1.60
  -4   8   0   16.90    2.10
   4   8   0   18.20    1.90
  -4   8   0   19.80    3.10
  -4   8   0   20.70    2.30
  -6  -8   0   33.20    2.60
  -6   8   0   34.60    2.60
  -6   8   0   30.30    3.10
   6   8   0   35.20    1.70
  -6   8   0   31.50    2.60
   6   8   0   30.40    1.70
  -6   8   0   31.20    2.70
   6   8   0   36.90    2.70
  -8  -8   0    7.10    2.00
   8   8   0    7.90    1.60
  -8   8   0    6.30    1.90
  -8   8   0    7.70    1.90
 -10  -8   0   22.50    2.50
 -10   8   0   27.30    2.80
 -10   8   0   21.70    2.80
  10   8   0   28.00    2.70
 -12  -8   0    1.20    1.40
 -12   8   0   -1.70    1.50
 -12   8   0    1.10    1.40
  -1   9   0   27.60    2.40
  -1   9   0   18.90    2.00
  -1   9   0   22.60    3.10
  -1   9   0   18.70    2.20
   1   9   0   21.10    2.70
   1   9   0   22.30    2.20
   1   9   0   24.70    2.00
   1   9   0   20.00    2.50
  -3  -9   0    5.20    1.50
  -3   9   0    2.90    1.30
  -3   9   0    1.90    1.10
   3   9   0    2.30    1.20
  -3   9   0    2.50    1.60
  -3   9   0    0.10    1.10
   3   9   0    3.60    1.00
   3   9   0    3.50    1.20
  -5   9   0    8.60    2.10
   5   9   0    7.20    1.70
   5   9   0    6.80    1.10
   5   9   0    6.30    1.20
  -5   9   0    6.60    1.70
  -5   9   0    9.40    2.20
  -7  -9   0   13.10    2.10
  -7   9   0   16.60    2.60
   7   9   0   12.90    2.10
  -7   9   0   13.40    2.40
   7   9   0   10.90    1.20
   7   9   0   13.50    1.20
  -9  -9   0   11.80    2.20
  -9   9   0   10.80    2.20
  -9   9   0   12.30    2.40
 -11  -9   0   -0.50    1.40
 -11   9   0    3.30    1.90
 -11   9   0   -1.10    1.40
   0  10   0   -0.30    1.30
   0  10   0   -0.30    1.00
   2  10   0    1.40    1.00
  -2  10   0    0.60    1.50
  -2  10   0   -0.60    1.00
   2  10   0   -2.70    1.10
   2  10   0    0.20    1.20
  -4 -10   0    0.70    1.20
  -4  10   0   -0.90    1.30
   4  10   0   -0.20    0.80
  -4  10   0    0.00    1.30
   4  10   0    0.60    1.10
  -6 -10   0    0.90    1.30
   6  10   0    0.50    0.90
   6  10   0    0.30    0.80
  -6  10   0    0.30    1.30
  -6  10   0   -0.20    1.50
  -8 -10   0    1.70    1.40
   8  10   0    0.20    0.50
  -8  10   0   -0.20    1.50
   8  10   0   -1.10    0.50
  -8  10   0    1.50    1.90
   1  11   0    1.20    1.40
   1  11   0    0.30    1.10
  -1  11   0    3.30    1.60
  -1  11   0    2.70    1.60
   1  11   0    1.40    1.10
  -3  11   0    3.20    1.70
   3  11   0    5.60    1.50
   3  11   0    3.70    1.60
  -3  11   0    3.40    1.60
  -5 -11   0    2.50    1.40
  -5  11   0   -0.60    1.40
   5  11   0    0.70    0.90
   5  11   0   -0.70    1.00
  -5  11   0    0.70    1.50
 -18   0   1    0.10    1.10
 -18   0   1    2.40    1.90
 -18   0   1    2.60    1.10
 -16   0   1   -0.70    1.00
 -16   0   1    1.30    1.00
 -16   0   1   -2.00    1.20
 -14   0   1    1.70    0.90
  14   0  -1   -1.30    1.30
 -14   0   1   -0.60    0.80
 -12   0   1    0.50    0.80
  12   0  -1   -0.10    1.00
 -12   0   1    0.10    1.00
 -10   0   1    0.90    0.60
 -10   0   1    0.80    0.70
  10   0  -1    2.50    1.10
 -10   0   1   -0.10    0.90
  -8   0   1   -0.70    0.80
  -8   0   1    0.60    0.70
   8   0  -1    0.30    0.70
  -6   0   1    0.00    0.80
   6   0  -1   -0.20    0.70
  -6   0   1    1.00    0.70
   6   0  -1    0.70    0.70
  -4   0   1    0.70    0.50
  -4   0   1    0.30    0.60
   4   0  -1    0.50    0.60
   4   0  -1    1.00    0.70
   2   0  -1    0.90    0.50
   2   0  -1    0.60    0.50
  -2   0   1    0.30    0.50
  -2   0   1   -0.50    0.40
   0   0   1   -0.10    0.30
   0   0   1    0.00    0.20
   0   0  -1    0.00    0.50
   0   0  -1    0.10    0.30
   2   0   1    0.30    0.50
  -2   0  -1    0.60    0.50
  -2   0  -1    0.10    0.50
   2   0   1    0.50    0.50
   4   0   1    0.00    0.70
  -4   0  -1    1.20    0.70
  -4   0  -1    0.80    0.60
   4   0   1    0.50    0.50
  -6   0  -1    1.30    0.90
  -6   0  -1    0.20    0.60
   6   0   1    0.80    0.80
   6   0   1    0.20    0.50
  -8   0  -1    0.60    0.70
   8   0   1   -0.10    0.60
   8   0   1   -0.30    0.80
  -8   0  -1    0.60    0.90
  10   0   1    1.90    1.10
  10   0   1    1.00    1.10
 -10   0  -1    1.50    1.10
 -10   0  -1    0.80    0.70
 -12   0  -1    0.60    0.80
  12   0   1   -0.70    1.20
 -12   0  -1   -0.70    0.80
 -12   0  -1   -0.20    1.30
 -14   0  -1   -0.80    1.20
  14   0   1   -1.40    1.30
 -14   0  -1    0.00    0.90
 -14   0  -1   -0.40    0.90
 -16   0  -1    0.50    1.00
 -16   0  -1   -0.60    1.00
 -16   0  -1    0.50    1.50
 -18   0  -1    0.00    1.10
 -18   0  -1    1.20    1.60
 -18   0  -1    1.00    1.10
 -19  -1   1    1.60    1.00
 -19  -1   1   -0.60    1.00
 -19   1   1    0.00    1.00
 -19   1   1    0.60    1.20
 -19   1   1    2.60    2.70
 -17  -1   1    5.50    1.20
 -17  -1   1    5.60    1.20
 -17  -1   1    6.40    1.90
 -17   1   1    5.40    1.50
 -17   1   1    5.90    1.30
 -17   1   1   10.20    2.30
  15  -1  -1    9.40    2.10
 -15  -1   1    9.00    1.20
 -15  -1   1    8.30    1.90
 -15  -1   1    7.20    1.20
  15   1  -1    7.40    1.90
 -15   1   1    6.40    1.30
 -15   1   1    7.80    1.90
 -15   1   1    8.80    1.60
 -13  -1   1    0.00    0.60
  13  -1  -1    0.20    1.10
 -13  -1   1    0.60    1.20
 -13  -1   1   -0.20    1.10
 -13   1   1    0.00    1.10
 -13   1   1    1.20    0.80
  13   1  -1   -1.50    1.00
 -13   1   1   -0.60    0.90
 -11  -1   1    4.20    0.90
 -11  -1   1    7.10    0.90
 -11  -1   1    4.60    1.40
  11  -1  -1    5.10    1.30
  11   1  -1    6.10    1.40
 -11   1   1    4.00    1.00
 -11   1   1    4.90    0.90
 -11   1   1    4.90    1.30
   9  -1  -1   64.89    2.90
  -9  -1   1   61.39    2.90
  -9  -1   1   62.39    2.40
  -9   1   1   70.09    3.10
  -9   1   1   59.79    2.50
   9   1  -1   61.19    2.30
  -9   1   1   62.69    2.70
   9   1  -1   60.39    2.90
  -7  -1   1   43.70    1.80
   7  -1  -1   44.10    2.10
   7  -1  -1   42.10    2.30
  -7   1   1   42.90    2.10
   7   1  -1   45.00    2.20
   7   1  -1   44.60    1.80
  -7   1   1   40.20    2.30
   5  -1  -1   18.30    1.40
   5  -1  -1   22.80    1.50
  -5  -1   1   20.70    1.50
  -5  -1   1   22.90    1.20
   5   1  -1   19.90    1.10
  -5   1   1   18.50    1.30
  -5   1   1   18.90    1.30
   5   1  -1   17.60    1.40
  -3  -1   1   11.40    0.90
   3  -1  -1   10.20    1.00
  -3  -1   1   10.20    1.00
   3  -1  -1   12.40    1.00
   3   1  -1   12.00    0.90
   3   1  -1   11.70    1.10
  -3   1   1   13.20    1.10
  -3   1   1   13.90    1.00
  -1  -1   1   55.49    1.80
   1  -1  -1   53.79    1.90
  -1  -1   1   50.89    1.80
   1  -1  -1   53.69    1.50
  -1   1   1   52.99    1.50
   1   1  -1   52.09    1.80
  -1   1   1   52.79    1.80
   1   1  -1   54.49    1.90
  -1  -1  -1   95.49    2.70
  -1  -1  -1   96.89    2.90
   1  -1   1  100.49    3.00
   1  -1   1   95.99    3.10
  -1   1  -1  103.19    3.00
  -1   1  -1  100.59    3.20
   1   1   1  100.09    2.70
   1   1   1  102.79    2.90
  -3  -1  -1    6.30    0.80
  -3  -1  -1    6.60    0.60
   3  -1   1    6.00    0.80
   3  -1   1    8.00    1.10
  -3   1  -1    4.90    0.90
   3   1   1    6.60    0.70
  -3   1  -1    6.90    0.80
   3   1   1    7.40    0.80
   5  -1   1   11.20    1.10
  -5  -1  -1   10.40    0.90
  -5  -1  -1   11.70    1.10
   5  -1   1   11.80    1.30
   5   1   1   13.10    1.20
  -5   1  -1   10.80    1.10
   5   1   1   11.80    0.80
  -5   1  -1   12.40    1.30
   7  -1   1   33.80    1.70
  -7  -1  -1   32.60    1.50
   7   1   1   32.90    1.40
   7   1   1   35.70    1.90
  -7   1  -1   33.80    1.80
  -7   1  -1   34.80    2.10
   9  -1   1   36.60    1.90
  -9  -1  -1   39.60    2.30
  -9  -1  -1   36.00    1.70
   9  -1   1   35.20    2.40
   9   1   1   33.50    2.20
   9   1   1   34.00    1.60
  -9   1  -1   35.80    2.30
 -11  -1  -1    2.60    0.80
 -11  -1  -1    3.70    0.80
 -11  -1  -1    3.10    1.30
  11  -1   1    4.50    1.40
  11  -1   1    4.00    1.00
  11   1   1    5.00    1.50
 -11   1  -1    4.10    1.00
 -11   1  -1    4.00    1.40
 -13  -1  -1   -0.80    1.20
 -13  -1  -1   -0.20    1.10
  13  -1   1    0.30    1.20
 -13  -1  -1    1.30    0.80
 -13   1  -1    0.30    1.70
 -13   1  -1    1.00    1.00
 -13   1  -1   -1.10    0.90
  13   1   1    1.00    1.40
 -15  -1  -1    6.50    1.20
 -15  -1  -1    5.60    1.70
 -15  -1  -1    4.70    1.10
 -15   1  -1    6.30    1.40
 -15   1  -1    4.80    1.40
 -15   1  -1    7.20    2.00
 -17  -1  -1    3.00    1.10
 -17  -1  -1    2.50    1.00
 -17  -1  -1    2.60    1.60
 -17   1  -1    1.40    1.30
 -17   1  -1    2.10    1.30
 -17   1  -1    0.20    1.60
 -18  -2   1    2.50    0.80
 -18  -2   1    5.20    2.10
 -18   2   1    1.60    1.90
 -18   2   1    1.10    1.20
 -18   2   1    2.20    1.40
 -16  -2   1   19.80    2.60
 -16  -2   1   21.60    1.60
 -16   2   1   23.70    2.50
 -16   2   1   25.80    3.00
 -14  -2   1   18.80    1.50
  14  -2  -1   21.40    2.40
 -14  -2   1   21.30    2.70
 -14  -2   1   18.60    1.30
 -14   2   1   16.70    1.80
  14   2  -1   20.40    2.40
 -14   2   1   23.40    2.20
 -14   2   1   21.90    2.60
  12  -2  -1    4.00    1.30
 -12  -2   1    2.90    1.40
 -12  -2   1    3.30    0.70
 -12  -2   1    3.20    0.70
  12   2  -1    3.90    1.50
 -12   2   1    3.30    1.00
 -12   2   1    1.30    1.30
 -12   2   1    2.60    1.00
 -10  -2   1   44.80    2.70
 -10  -2   1   43.90    1.80
  10  -2  -1   46.20    2.60
 -10   2   1   45.20    2.50
 -10   2   1   44.60    2.30
 -10   2   1   44.70    2.60
  10   2  -1   44.20    2.60
   8  -2  -1    0.20    1.00
  -8  -2   1    0.00    0.50
  -8  -2   1   -0.30    0.90
  -8   2   1   -0.10    0.80
  -8   2   1    0.60    1.00
   8   2  -1   -0.10    0.90
   8   2  -1    0.70    0.50
  -6  -2   1  115.49    4.00
   6  -2  -1  110.19    3.90
   6  -2  -1  110.19    3.80
  -6  -2   1  110.09    3.30
  -6   2   1  116.39    3.90
   6   2  -1  111.99    3.30
   6   2  -1  112.09    3.90
  -6   2   1  111.59    3.90
   4  -2  -1   64.09    2.60
  -4  -2   1   68.79    2.20
   4  -2  -1   61.89    2.40
  -4  -2   1   67.99    2.60
  -4   2   1   73.09    2.50
  -4   2   1   66.69    2.60
   4   2  -1   65.59    2.60
   4   2  -1   68.99    2.20
   2  -2  -1  261.97    7.10
  -2  -2   1  245.38    6.80
   2  -2  -1  253.97    6.90
   2   2  -1  251.07    6.80
  -2   2   1  258.87    7.00
   2   2  -1  241.98    7.10
  -2   2   1  255.77    6.80
   0  -2   1   36.10    1.50
   0  -2  -1   32.30    1.40
   0  -2   1   35.00    1.60
   0   2   1   34.30    1.20
   0   2  -1   34.50    1.60
   0   2   1   32.80    1.40
   0   2  -1   34.50    1.50
   2  -2   1  274.57    7.90
  -2  -2  -1  275.37    7.40
  -2  -2  -1  280.47    7.40
   2  -2   1  287.47    7.60
  -2   2  -1  268.07    7.90
   2   2   1  275.17    7.40
   2   2   1  271.57    7.30
  -2   2  -1  290.67    7.70
   4  -2   1   40.60    2.20
  -4  -2  -1   42.50    1.50
  -4  -2  -1   47.10    1.90
   4  -2   1   43.20    1.90
   4   2   1   44.80    1.80
  -4   2  -1   41.10    1.90
   4   2   1   44.00    1.40
  -4   2  -1   45.50    2.30
  -6  -2  -1   71.19    2.80
   6  -2   1   70.69    3.50
   6  -2   1   72.09    2.80
  -6  -2  -1   70.69    2.20
   6   2   1   72.19    2.80
  -6   2  -1   69.99    2.70
  -6   2  -1   77.49    3.20
   6   2   1   71.29    2.10
   8  -2   1   -0.30    0.60
   8  -2   1    0.60    1.00
  -8  -2  -1    0.90    0.90
  -8  -2  -1    0.50    0.40
   8   2   1    0.60    0.90
  -8   2  -1    0.50    1.00
   8   2   1    0.40    0.40
  -8   2  -1    1.00    0.80
 -10  -2  -1   25.00    1.30
  10  -2   1   21.50    1.60
 -10  -2  -1   24.00    1.20
 -10  -2  -1   23.30    2.10
  10  -2   1   22.10    2.10
 -10   2  -1   22.00    1.80
 -10   2  -1   23.60    2.10
  10   2   1   23.60    2.10
 -12  -2  -1    0.80    1.10
 -12  -2  -1    1.80    0.70
  12  -2   1    0.40    0.90
 -12  -2  -1    1.40    0.70
 -12   2  -1   -0.30    0.90
 -12   2  -1    1.00    0.90
  12   2   1    2.00    1.30
 -12   2  -1    1.50    1.30
 -14  -2  -1   17.70    2.30
 -14  -2  -1   15.60    1.40
 -14  -2  -1   17.10    1.30
 -14   2  -1   16.00    1.90
 -14   2  -1   18.00    2.00
 -14   2  -1   19.20    2.60
  14   2   1   20.50    2.60
 -16  -2  -1   14.30    1.30
 -16  -2  -1   11.40    2.10
 -16  -2  -1   12.10    1.30
 -16   2  -1   12.60    2.80
 -16   2  -1   12.10    2.40
 -16   2  -1   12.10    2.00
 -18  -2  -1    1.90    1.20
 -18  -2  -1    1.80    0.70
 -18  -2  -1    0.10    1.60
 -18   2  -1    1.90    1.40
 -18   2  -1   -2.40    1.50
 -19  -3   1    3.20    1.70
 -19   3   1    1.90    1.50
 -19   3   1   -1.60    1.50
 -17  -3   1    2.90    0.60
 -17  -3   1    0.30    1.40
 -17  -3   1    3.20    0.60
 -17   3   1    2.50    1.80
 -17   3   1    2.00    1.50
 -15  -3   1    8.80    0.80
 -15  -3   1    9.20    0.90
 -15  -3   1    8.60    2.00
 -15   3   1    9.70    1.70
 -15   3   1   11.20    2.20
 -13  -3   1   32.50    2.70
 -13  -3   1   37.80    1.50
  13  -3  -1   35.50    2.80
 -13  -3   1   37.00    1.50
  13   3  -1   41.60    3.00
 -13   3   1   36.50    2.40
 -13   3   1   37.40    3.40
 -13   3   1   39.20    2.60
 -11  -3   1    2.70    0.50
 -11  -3   1    3.30    0.50
 -11  -3   1    1.30    1.10
  11  -3  -1    2.30    1.20
 -11   3   1    3.10    1.30
 -11   3   1    2.90    1.00
  11   3  -1    3.10    1.40
 -11   3   1    1.80    1.20
  -9  -3   1    7.90    0.70
  -9  -3   1   11.10    1.60
   9  -3  -1   11.40    1.70
   9   3  -1    7.10    0.80
  -9   3   1    9.50    1.50
  -9   3   1    9.30    1.40
   9   3  -1   10.30    1.60
  -9   3   1   10.80    1.30
   7  -3  -1   -0.80    1.40
  -7  -3   1   -0.20    0.90
  -7  -3   1    0.20    0.40
   7   3  -1    0.40    0.40
  -7   3   1    0.40    0.90
  -7   3   1   -1.00    0.60
   7   3  -1   -0.80    0.80
  -7   3   1    0.00    0.80
   5  -3  -1  259.37    7.80
   5  -3  -1  266.77    7.80
  -5  -3   1  266.77    7.10
   5   3  -1  260.57    7.80
   5   3  -1  268.47    7.20
  -5   3   1  287.77    8.40
  -5   3   1  270.97    7.70
  -5   3   1  255.97    7.60
   3  -3  -1  676.83   17.80
   3  -3  -1  663.03   17.80
  -3  -3   1  684.43   17.90
   3   3  -1  652.63   17.40
  -3   3   1  680.33   17.70
  -3   3   1  684.63   17.90
   3   3  -1  671.73   17.90
  -1  -3   1   82.29    3.10
  -1  -3   1   91.69    2.90
   1  -3  -1   86.39    3.00
   1   3  -1   88.39    3.10
  -1   3   1   88.19    2.90
   1   3  -1   85.19    2.80
  -1   3   1   86.79    2.70
  -1   3   1   87.99    2.90
  -1  -3  -1  109.69    3.40
  -1  -3  -1  108.69    3.30
   1  -3   1  116.89    3.60
   1   3   1  110.89    3.30
   1   3   1  107.69    3.40
  -1   3  -1  114.09    3.60
  -1   3  -1  111.09    3.70
  -1   3  -1  113.39    4.00
  -3  -3  -1  589.84   15.40
  -3  -3  -1  606.14   15.60
   3  -3   1  591.04   15.80
   3  -3   1  589.14   16.20
  -3   3  -1  579.34   16.20
   3   3   1  616.44   15.60
   3   3   1  581.54   15.30
  -3   3  -1  604.44   15.90
   5  -3   1  148.19    4.80
   5  -3   1  161.78    5.70
  -5  -3  -1  148.29    4.00
  -5  -3  -1  155.08    4.70
  -5   3  -1  153.48    5.20
   5   3   1  148.19    4.70
   5   3   1  148.99    4.00
   7  -3   1    0.20    0.90
   7  -3   1    0.90    0.80
  -7  -3  -1   -0.10    0.70
  -7   3  -1    0.20    0.70
   7   3   1   -0.40    0.80
  -7   3  -1   -0.70    1.00
  -9  -3  -1    7.80    1.40
   9  -3   1   14.50    2.00
  -9   3  -1   12.60    1.80
   9   3   1    8.30    1.40
  11  -3   1    0.70    1.20
 -11  -3  -1    0.30    1.10
  11  -3   1    1.60    0.90
 -11   3  -1    1.70    1.40
 -11   3  -1    0.60    0.90
  11   3   1   -1.10    0.90
 -13  -3  -1   54.49    3.30
  13  -3   1   51.29    3.60
 -13   3  -1   54.09    3.70
 -13   3  -1   52.49    3.10
 -13   3  -1   52.89    3.30
 -15  -3  -1    7.40    1.80
 -15   3  -1    6.30    1.60
 -15   3  -1    8.30    1.60
 -15   3  -1    5.30    2.10
 -17  -3  -1    3.10    1.70
 -17   3  -1    2.50    1.50
 -18  -4   1   36.50    5.30
 -18   4   1   32.60    3.10
 -18   4   1   28.20    3.30
 -16  -4   1   16.20    2.60
 -16   4   1   20.50    2.60
 -16   4   1   15.50    2.60
 -14  -4   1   54.99    3.40
 -14   4   1   58.29    3.60
  14   4  -1   50.59    3.50
 -14   4   1   50.79    3.00
 -14   4   1   63.39    3.80
 -12  -4   1  796.02   21.50
 -12   4   1  759.62   21.40
 -12   4   1  774.92   21.00
 -12   4   1  751.42   21.50
  12   4  -1  728.63   23.80
  10  -4  -1    5.40    1.50
 -10  -4   1    2.20    1.20
 -10   4   1    3.60    1.10
  10   4  -1    6.10    1.50
 -10   4   1    3.80    1.20
 -10   4   1    1.70    1.30
   8  -4  -1   69.29    3.30
  -8  -4   1   67.09    3.10
  -8  -4   1   66.09    2.00
   8   4  -1   63.79    3.10
  -8   4   1   68.19    3.10
  -8   4   1   67.09    3.20
  -8   4   1   65.39    2.90
   8   4  -1   64.59    2.10
  -6  -4   1  327.67    8.70
  -6  -4   1  323.17    9.60
   6  -4  -1  337.27   10.30
  -6   4   1  323.57    9.70
   6   4  -1  332.47    8.80
   6   4  -1  333.07    9.70
  -6   4   1  327.47    9.40
  -6   4   1  325.07    9.60
   4  -4  -1   42.40    2.30
  -4  -4   1   45.90    1.70
  -4  -4   1   41.90    2.30
   4   4  -1   42.40    1.70
  -4   4   1   46.30    2.10
   4   4  -1   44.40    2.50
  -4   4   1   41.60    2.30
  -2  -4   1  225.38    6.30
  -2   4   1  227.98    6.60
  -2   4   1  223.28    6.40
  -2   4   1  222.98    6.60
   2   4  -1  217.78    6.30
  -2   4   1  227.18    6.40
   2   4  -1  210.58    6.70
   0  -4   1  156.88    4.70
   0   4   1  150.68    4.70
   0   4   1  150.28    4.50
   0   4  -1  146.19    4.60
   0   4  -1  158.68    5.00
   0   4   1  154.38    4.70
   0   4   1  148.09    4.50
  -2  -4  -1  197.48    5.80
   2  -4   1  210.98    6.10
  -2   4  -1  202.98    6.30
  -2   4  -1  197.88    6.00
   2   4   1  195.68    5.80
  -2   4  -1  201.98    6.50
   2   4   1  202.18    5.70
  -4  -4  -1   -0.50    0.70
   4  -4   1    0.70    0.80
   4  -4   1   -0.30    1.10
  -4   4  -1    0.90    0.80
  -4   4  -1    1.70    1.00
   4   4   1    0.80    0.40
   4   4   1    1.30    0.50
   4   4   1    0.00    0.70
   6  -4   1  252.97    7.60
   6  -4   1  237.68    8.00
   6   4   1  257.27    7.50
  -6   4  -1  252.07    7.60
  -6   4  -1  250.67    8.00
  -8  -4  -1   67.29    3.10
   8  -4   1   70.19    3.60
   8  -4   1   67.19    3.10
  -8   4  -1   73.49    3.20
  -8   4  -1   70.89    3.50
   8   4   1   72.59    3.10
 -10  -4  -1   27.20    2.20
  10  -4   1   30.20    2.80
  10  -4   1   29.30    2.10
 -10   4  -1   26.20    2.10
 -10   4  -1   29.70    2.70
  10   4   1   25.70    2.20
  12  -4   1  551.04   16.20
 -12  -4  -1  537.25   15.80
  12  -4   1  528.55   16.50
 -12   4  -1  537.75   16.20
  12   4   1  574.94   15.90
 -12   4  -1  544.55   15.70
 -14  -4  -1   16.60    2.30
  14   4   1   14.90    2.40
 -14   4  -1   17.00    2.20
 -14   4  -1   12.10    2.40
 -16  -4  -1   11.10    2.20
 -16   4  -1   10.60    2.40
 -16   4  -1   11.20    2.10
 -17  -5   1   10.30    2.30
 -17   5   1    8.80    2.00
 -15  -5   1   12.10    2.20
 -15   5   1   11.40    2.50
 -15   5   1    9.90    2.00
  13  -5  -1   42.50    3.70
 -13  -5   1   38.50    2.90
 -13   5   1   43.90    3.20
  13   5  -1   41.10    3.10
 -13   5   1   40.10    2.70
 -13   5   1   34.90    2.90
 -11  -5   1   16.40    2.20
 -11   5   1   16.50    1.90
 -11   5   1   17.70    2.20
  11   5  -1   28.60    3.30
 -11   5   1   21.50    2.50
   9  -5  -1    4.40    1.40
  -9  -5   1    3.20    0.40
  -9  -5   1    3.60    1.30
   9   5  -1    2.90    0.40
  -9   5   1    3.10    1.40
   9   5  -1    2.50    1.10
  -9   5   1    2.30    1.20
  -9   5   1    2.70    1.00
  -7  -5   1   15.00    0.90
   7  -5  -1   15.60    1.90
  -7  -5   1   17.00    1.90
  -7   5   1   13.90    1.80
   7   5  -1   13.30    0.90
  -7   5   1   15.00    1.80
   7   5  -1   16.50    1.70
  -7   5   1   14.20    1.50
  -5  -5   1  164.68    4.80
   5  -5  -1  173.38    5.70
  -5  -5   1  170.58    5.70
  -5   5   1  176.68    5.60
  -5   5   1  160.18    5.40
  -5   5   1  160.58    5.60
   5   5  -1  163.48    4.90
   5   5  -1  162.48    5.60
  -3  -5   1  168.58    5.50
  -3  -5   1  167.58    4.90
  -3   5   1  162.28    5.20
   3   5  -1  162.08    4.90
  -3   5   1  156.38    5.20
  -3   5   1  163.98    5.40
   3   5  -1  168.88    5.50
  -1  -5   1   -0.60    0.80
  -1   5   1    0.20    0.60
  -1   5   1    1.20    0.80
  -1   5   1    0.40    0.60
   1   5  -1   -1.00    0.80
   1   5  -1   -1.10    0.50
  -1   5   1   -0.50    0.60
  -1  -5  -1    0.40    0.70
   1  -5   1    0.90    0.80
  -1   5  -1   -0.20    0.80
  -1   5  -1   -1.10    1.10
   1   5   1    1.10    0.70
  -1   5  -1    0.90    0.70
   1   5   1   -0.10    0.50
   1   5   1   -0.90    0.50
  -3  -5  -1  181.18    5.40
   3  -5   1  173.98    5.50
   3   5   1  175.28    5.00
  -3   5  -1  168.48    6.00
  -3   5  -1  179.68    5.90
   3   5   1  165.48    5.30
  -3   5  -1  163.78    5.50
   3   5   1  171.68    5.00
   5  -5   1   99.89    4.30
   5  -5   1   94.19    3.70
  -5  -5  -1  102.39    3.70
   5   5   1   93.79    2.90
   5   5   1   94.89    2.80
   5   5   1   94.29    3.50
  -5   5  -1   99.19    4.20
  -5   5  -1   96.79    3.80
   7  -5   1   14.40    1.70
  -7  -5  -1   14.40    1.60
   7  -5   1   18.80    2.40
  -7   5  -1   18.40    2.20
   7   5   1   14.20    1.60
  -7   5  -1   18.70    2.00
   9  -5   1    3.30    1.20
  -9  -5  -1    6.10    1.40
  -9   5  -1    4.60    1.50
  -9   5  -1    3.70    1.30
   9   5   1    4.70    1.40
 -11  -5  -1    4.80    1.60
  11  -5   1    7.70    2.10
  11  -5   1    4.40    1.40
 -11   5  -1    1.80    1.30
 -11   5  -1    3.80    1.70
  11   5   1    5.20    1.50
 -13  -5  -1   46.50    3.60
 -13   5  -1   46.80    3.50
 -13   5  -1   46.80    3.20
  13   5   1   49.70    3.40
 -15  -5  -1    8.30    2.00
 -15   5  -1    5.40    1.70
 -15   5  -1    6.30    2.40
 -16  -6   1    3.60    1.90
 -16   6   1    4.90    1.80
 -16   6   1    4.80    2.10
 -14  -6   1    4.00    1.70
 -14   6   1    3.60    1.80
 -14   6   1    2.40    1.50
 -12  -6   1    0.30    1.50
  12  -6  -1    6.30    2.90
 -12   6   1   -0.10    1.50
  12   6  -1    3.20    1.50
 -12   6   1    1.20    1.50
 -10  -6   1    3.20    1.40
 -10   6   1    2.60    1.30
  10   6  -1    1.60    2.10
 -10   6   1    4.20    1.50
 -10   6   1    3.50    1.60
  -8  -6   1    0.30    0.40
  -8  -6   1    0.40    1.10
   8  -6  -1    0.10    1.10
   8   6  -1    0.20    0.40
  -8   6   1   -1.30    1.10
   8   6  -1   -0.60    1.10
  -8   6   1   -0.90    0.80
  -8   6   1    0.20    1.00
  -6  -6   1    1.80    0.60
   6  -6  -1    2.00    1.20
  -6  -6   1    2.80    1.30
  -6   6   1    2.60    1.00
  -6   6   1    1.60    1.10
  -6   6   1    3.20    1.10
   6   6  -1    0.40    0.60
   6   6  -1    3.20    1.10
  -4  -6   1    4.30    0.80
  -4  -6   1    3.80    1.20
   4   6  -1    4.00    1.20
  -4   6   1    3.40    0.90
  -4   6   1    2.60    0.90
  -4   6   1    3.50    1.20
  -4   6   1    4.20    1.10
   4   6  -1    3.00    0.80
  -2  -6   1    8.30    1.50
  -2  -6   1    6.40    1.10
  -2   6   1    9.20    1.40
  -2   6   1    7.40    1.20
   2   6  -1    7.70    1.40
  -2   6   1    7.50    1.10
  -2   6   1    6.40    1.00
   0  -6   1    0.70    0.80
   0   6  -1    0.70    0.90
   0   6   1    0.90    0.70
   0   6  -1    1.00    1.10
   0   6  -1   -1.00    0.70
   0   6   1    1.10    0.90
   0   6   1    0.40    0.80
  -2  -6  -1   11.10    1.40
   2  -6   1   10.30    1.40
  -2   6  -1   12.30    1.60
  -2   6  -1    9.20    1.30
   2   6   1   11.20    1.20
  -2   6  -1    8.60    1.70
   2   6   1    9.60    1.10
   2   6   1    8.50    1.20
   4  -6   1    3.80    1.10
  -4  -6  -1    3.20    1.00
   4   6   1    4.10    0.70
  -4   6  -1    1.90    1.30
  -4   6  -1    2.50    1.00
   4   6   1    4.70    1.00
  -4   6  -1    4.80    1.20
   4   6   1    3.60    0.70
   6  -6   1    0.80    1.10
   6  -6   1    1.40    1.00
  -6  -6  -1    1.50    1.00
   6   6   1    1.80    0.40
  -6   6  -1    2.40    1.00
  -6   6  -1    2.10    1.30
   6   6   1    1.90    0.90
  -6   6  -1    0.90    1.00
   6   6   1    1.40    0.40
  -8  -6  -1   -0.90    1.00
   8  -6   1   -0.90    1.00
   8  -6   1    0.70    1.50
   8   6   1   -0.40    1.00
  -8   6  -1    1.20    1.10
  -8   6  -1   -0.90    1.20
  10  -6   1    3.80    1.30
 -10  -6  -1    3.30    1.40
  10   6   1    2.00    1.30
 -10   6  -1    1.80    1.60
 -10   6  -1    1.90    1.50
 -12  -6  -1   -0.10    2.10
  12   6   1    0.20    1.40
 -12   6  -1    1.60    1.50
 -12   6  -1    1.40    1.30
 -14  -6  -1    1.80    1.60
 -14   6  -1    2.80    1.40
 -14   6  -1    2.60    1.90
 -15  -7   1    1.10    1.60
 -15   7   1   -0.60    1.90
 -13  -7   1    3.10    1.50
 -13   7   1    1.20    1.40
 -13   7   1   -1.90    1.50
 -11  -7   1    0.60    1.30
 -11   7   1    1.30    1.40
 -11   7   1    1.20    1.40
   9  -7  -1    2.20    1.40
   9   7  -1    0.10    1.10
   9   7  -1    0.70    0.40
  -9   7   1    1.30    1.40
   9   7  -1    0.00    0.40
  -9   7   1   -0.60    1.00
  -9   7   1    0.00    1.20
   7  -7  -1    0.60    1.30
  -7  -7   1    1.30    1.20
   7   7  -1    1.80    1.20
  -7   7   1    1.80    1.10
  -7   7   1    0.60    1.00
  -7   7   1   -0.20    1.10
  -5  -7   1    1.30    1.10
  -5  -7   1   -0.60    0.90
   5   7  -1   -0.60    0.60
   5   7  -1    0.50    1.10
  -5   7   1   -1.10    1.00
  -5   7   1    0.30    0.90
  -5   7   1   -0.30    0.90
  -5   7   1   -1.00    0.60
  -3  -7   1    0.30    1.00
  -3  -7   1    0.90    0.80
   3   7  -1   -1.10    0.60
  -3   7   1   -1.20    0.60
  -3   7   1   -1.10    0.70
  -3   7   1    0.00    0.90
   3   7  -1    1.40    1.00
  -3   7   1   -0.60    0.60
  -1  -7   1    0.40    1.00
  -1  -7   1   -0.60    0.80
   1   7  -1   -0.50    0.60
  -1   7   1    0.60    0.70
  -1   7   1    1.30    0.80
  -1   7   1   -1.00    0.60
  -1   7   1    0.10    0.90
   1   7  -1   -0.20    0.90
   1  -7   1    0.40    0.80
  -1   7  -1    0.10    1.00
  -1   7  -1   -0.10    1.20
   1   7   1    0.00    0.80
   1   7   1   -1.00    0.90
  -1   7  -1    0.40    0.80
   1   7   1    0.50    0.70
   1   7   1   -0.60    0.60
  -3  -7  -1    1.80    1.00
   3  -7   1   -0.30    0.90
   3   7   1   -1.70    0.70
   3   7   1   -0.90    0.60
  -3   7  -1    2.00    1.00
  -3   7  -1    0.30    0.90
  -3   7  -1    0.90    1.30
   5  -7   1   -0.20    0.90
  -5  -7  -1    0.00    0.90
   5   7   1    0.80    0.60
   5   7   1   -0.10    0.60
   5   7   1   -0.40    0.90
  -5   7  -1   -0.90    1.20
   7  -7   1   -0.90    1.00
  -7  -7  -1    0.10    1.10
  -7   7  -1   -0.40    1.30
  -7   7  -1   -0.40    1.10
   7   7   1    0.00    1.00
  -7   7  -1    0.70    1.10
   9  -7   1    2.40    1.40
  -9  -7  -1   -0.30    1.10
   9   7   1   -0.20    1.10
  -9   7  -1    0.40    1.40
 -11  -7  -1    1.40    2.40
 -11   7  -1    0.30    1.30
  11   7   1    3.20    1.60
 -11   7  -1    0.30    1.50
 -13  -7  -1    2.30    1.60
 -13   7  -1    0.80    1.40
 -13   7  -1   -1.30    1.40
 -14  -8   1    0.10    1.40
 -14   8   1   -1.00    1.40
 -12  -8   1   -0.60    1.20
 -12   8   1    0.60    1.50
 -12   8   1    0.80    1.50
 -10  -8   1   16.20    2.50
 -10   8   1    8.80    1.90
 -10   8   1   10.20    2.00
  -8  -8   1    2.00    1.40
  -8   8   1    1.10    1.40
   8   8  -1    0.80    1.30
   8   8  -1    0.90    0.60
   8   8  -1    0.60    0.70
  -8   8   1    0.00    1.00
  -8   8   1    0.60    1.50
  -6   8   1   12.30    1.90
   6   8  -1    8.30    1.80
   6   8  -1   13.10    2.00
  -6   8   1   12.80    2.20
  -6   8   1   10.80    1.70
  -6   8   1    8.50    1.50
  -4  -8   1   11.80    1.40
  -4  -8   1    9.70    1.80
  -4   8   1   12.90    1.90
  -4   8   1   10.30    1.90
   4   8  -1   10.70    1.40
  -4   8   1    9.90    1.50
  -4   8   1   11.40    1.80
  -2  -8   1   13.20    1.60
  -2  -8   1   14.60    2.00
  -2   8   1   10.60    1.60
   2   8  -1   11.30    1.60
  -2   8   1   11.70    1.60
  -2   8   1   12.70    1.70
  -2   8   1   10.70    1.80
   2   8  -1   12.10    1.90
   0  -8   1  187.08    6.30
   0   8   1  197.58    6.50
   0   8   1  187.18    6.40
   0   8   1  196.48    6.20
   0   8   1  188.88    6.60
   0   8  -1  178.08    6.20
   0   8  -1  185.88    7.10
   2  -8   1    0.60    1.00
   2   8   1    2.80    0.90
   2   8   1    0.60    1.20
  -2   8  -1    1.40    1.10
  -2   8  -1    2.00    1.60
   2   8   1    1.10    1.00
  -2   8  -1    2.70    1.30
   2   8   1    2.60    1.00
   4  -8   1    6.70    1.90
  -4  -8  -1    5.20    1.30
  -4   8  -1   10.70    1.80
  -4   8  -1    6.10    1.80
   4   8   1    8.30    1.40
   4   8   1    9.50    1.20
  -4   8  -1    6.30    1.70
   4   8   1    7.20    1.10
   6  -8   1   10.20    1.80
  -6  -8  -1   11.40    1.80
   6   8   1    9.70    1.80
   6   8   1   10.20    1.00
  -6   8  -1   11.50    2.40
   6   8   1   11.40    1.10
   8  -8   1    1.00    1.20
  -8  -8  -1    3.70    1.40
   8   8   1    3.40    1.40
  -8   8  -1    2.70    1.60
  -8   8  -1    2.20    1.30
 -10  -8  -1    6.70    1.80
 -10   8  -1    8.30    1.90
 -10   8  -1    9.10    2.20
  10   8   1    6.90    1.70
 -12  -8  -1    1.20    1.50
 -11  -9   1    1.10    1.40
 -11   9   1    0.30    1.40
  -9  -9   1   41.30    3.20
  -9   9   1   38.40    3.30
   9   9  -1   36.60    1.70
  -9   9   1   39.70    3.30
   9   9  -1   39.00    1.70
  -7  -9   1   33.50    3.00
  -7   9   1   27.80    2.60
  -7   9   1   27.70    3.00
   7   9  -1   27.20    1.90
  -7   9   1   27.10    2.80
  -5  -9   1   34.10    2.90
   5   9  -1   28.80    3.00
   5   9  -1   33.40    2.20
   5   9  -1   29.50    2.10
  -5   9   1   28.40    2.30
  -5   9   1   30.10    2.90
  -3  -9   1    8.20    1.70
   3   9  -1   10.90    1.60
  -3   9   1   10.80    1.70
  -3   9   1   11.30    1.80
  -3   9   1    8.90    1.80
   3   9  -1   11.60    1.60
   3   9  -1   11.00    2.00
  -1  -9   1   45.80    2.70
  -1   9   1   38.80    2.80
   1   9  -1   42.30    2.60
   1   9  -1   40.80    3.30
   1   9  -1   36.50    2.80
  -1   9   1   40.90    2.90
  -1   9   1   40.70    2.60
  -1   9   1   40.60    2.50
  -1   9  -1   70.89    3.90
  -1   9  -1   66.39    3.40
  -1   9  -1   70.39    4.20
   1   9   1   69.89    3.40
   1   9   1   70.89    3.70
   1   9   1   70.69    3.20
   1   9   1   75.19    3.60
   3  -9   1    4.20    1.60
  -3   9  -1    3.80    1.30
  -3   9  -1    6.30    1.90
   3   9   1    5.50    1.50
   3   9   1    5.20    1.40
   3   9   1    4.00    1.10
   3   9   1    4.80    1.10
   5  -9   1   19.80    2.20
  -5  -9  -1   27.20    2.40
   5   9   1   25.10    2.30
   5   9   1   22.50    1.70
  -5   9  -1   16.50    2.30
  -5   9  -1   28.70    2.90
  -7  -9  -1   31.30    2.60
  -7   9  -1   27.40    2.80
   7   9   1   29.30    1.40
   7   9   1   29.10    1.40
   7   9   1   28.40    2.50
  -7   9  -1   36.10    3.30
  -9  -9  -1   23.00    2.50
  -9   9  -1   27.70    2.90
   9   9   1   28.90    2.70
  -9   9  -1   25.30    3.20
 -11  -9  -1    1.60    1.50
 -11   9  -1    5.90    1.80
 -11   9  -1   -0.50    1.70
 -10 -10   1    6.00    1.90
 -10  10   1    6.80    2.00
 -10  10   1    5.00    1.90
  -8 -10   1    0.00    1.30
  -8  10   1   -0.40    1.50
  -8  10   1   -1.60    1.10
   8  10  -1    0.40    1.00
  -6 -10   1    2.60    1.70
  -6  10   1    5.00    1.80
   6  10  -1   -1.50    0.90
  -6  10   1    2.30    1.40
   6  10  -1    1.80    1.00
  -4 -10   1    1.00    1.50
  -4  10   1    1.10    1.60
  -4  10   1    4.10    1.50
   4  10  -1    4.90    1.30
   4  10  -1    2.20    1.10
  -4  10   1    3.00    1.50
   2  10  -1   24.40    2.60
   2  10  -1   26.10    2.40
  -2  10   1   21.50    2.10
  -2  10   1   24.40    2.50
  -2  10   1   20.90    2.40
  -2  10   1   22.60    2.20
   2  10  -1   25.40    3.20
   0  10  -1   30.10    3.50
   0  10  -1   22.80    2.40
   0  10   1   23.10    2.40
   0  10  -1   27.20    2.50
   0  10   1   19.30    2.10
   0  10   1   24.70    2.10
   2  10   1   26.30    2.30
  -2  10  -1   19.90    2.50
  -2  10  -1   25.00    2.90
   2  10   1   25.50    2.30
   2  10   1   19.90    2.00
   4  10   1    2.40    1.10
   4  10   1    5.40    1.60
   4  10   1    2.70    1.10
  -4  10  -1    3.50    1.90
   4  10   1    6.70    1.60
  -4  10  -1    3.00    1.50
  -6 -10  -1    3.30    1.40
  -6  10  -1    0.70    1.70
  -6  10  -1    4.30    1.80
   6  10   1    1.70    1.20
   6  10   1    0.80    1.00
  -8 -10  -1    0.70    1.40
  -8  10  -1   -0.40    1.40
  -8  10  -1   -0.20    1.70
  -5 -11   1    1.60    1.50
  -5  11   1    2.10    1.40
  -5  11   1    0.90    1.40
   5  11  -1    0.00    1.00
   5  11  -1    1.90    1.20
   3  11  -1   34.30    2.80
   3  11  -1   29.20    3.20
   3  11  -1   25.30    2.40
  -3  11   1   34.30    2.80
  -1  11   1   18.40    2.50
   1  11  -1   11.80    2.40
   1  11  -1   15.40    2.20
  -1  11   1   15.40    2.50
   1  11   1   22.20    2.60
  -1  11  -1   17.80    2.80
   1  11   1   17.50    2.20
   1  11   1   20.60    2.10
   3  11   1   30.90    2.90
  -3  11  -1   23.40    3.40
   3  11   1   25.30    2.10
   3  11   1   23.40    2.30
 -20   0   2    7.20    2.20
 -18   0   2   54.29    2.80
 -18   0   2   52.29    3.00
 -18   0   2   47.40    3.60
 -16   0   2    4.30    1.30
 -16   0   2    6.10    1.20
 -16   0   2    4.90    1.80
  14   0  -2    0.90    1.30
 -14   0   2    3.00    1.10
 -14   0   2    2.50    1.00
  12   0  -2   17.70    2.00
 -12   0   2   21.40    2.10
  12   0  -2   19.90    1.70
 -12   0   2   20.60    1.70
 -10   0   2  263.87    8.30
  10   0  -2  261.27    8.20
 -10   0   2  272.67    7.90
   8   0  -2    1.30    1.10
  -8   0   2   -0.60    0.90
  -8   0   2    1.00    0.80
   8   0  -2    0.30    0.70
  -6   0   2  599.94   15.60
   6   0  -2  582.34   15.60
   6   0  -2  563.24   15.50
  -6   0   2  578.44   15.50
   4   0  -2  461.85   12.60
  -4   0   2  472.35   12.60
   4   0  -2  465.45   12.50
  -4   0   2  466.95   12.50
  -2   0   2  886.31   22.50
   2   0  -2  860.91   22.50
   0   0   2 9999.00  267.77
  -2   0  -2   22.60    1.50
  -2   0  -2   21.30    1.30
   2   0   2   23.70    1.30
   2   0   2   20.50    1.30
  -4   0  -2  125.59    4.10
  -4   0  -2  127.29    4.10
   4   0   2  128.99    4.20
   4   0   2  131.29    4.00
   6   0   2  277.47    7.90
  -6   0  -2  292.97    8.30
   6   0   2  275.07    8.30
  -6   0  -2  281.37    8.00
  -8   0  -2   69.29    3.10
   8   0   2   69.39    3.10
  -8   0  -2   73.79    2.90
   8   0   2   71.99    2.70
  10   0   2  116.19    4.00
 -10   0  -2  111.59    4.60
 -10   0  -2  119.99    4.10
  10   0   2  120.19    4.80
  12   0   2    7.00    1.20
 -12   0  -2    6.10    1.70
 -12   0  -2   10.20    1.50
  12   0   2    7.70    1.80
  14   0   2    1.00    1.00
 -14   0  -2    1.90    1.20
  14   0   2    0.80    1.40
 -14   0  -2    1.20    1.60
 -16   0  -2    6.90    1.50
 -16   0  -2    8.60    1.60
 -16   0  -2    5.50    1.90
 -19  -1   2   -0.90    0.90
 -19  -1   2   -0.30    0.90
 -19   1   2    1.20    1.10
 -19   1   2   -1.30    1.20
 -17  -1   2   30.70    2.90
 -17  -1   2   30.30    2.10
 -17  -1   2   32.80    2.30
 -17   1   2   33.10    2.70
 -17   1   2   39.90    3.40
 -17   1   2   33.30    2.60
  15  -1  -2   33.40    2.90
 -15  -1   2   36.80    3.10
 -15  -1   2   37.50    2.30
 -15  -1   2   33.40    2.00
 -15   1   2   33.90    2.30
 -15   1   2   36.10    2.90
 -15   1   2   37.70    2.60
  15   1  -2   35.40    2.90
 -13  -1   2   -0.20    0.80
 -13  -1   2   -0.50    1.20
  13  -1  -2   -1.30    0.70
  13  -1  -2   -0.40    1.10
  13   1  -2   -0.90    1.20
 -13   1   2   -0.90    0.90
 -13   1   2    0.40    0.80
  13   1  -2    0.20    0.80
 -13   1   2    0.80    1.20
  11  -1  -2   27.80    1.90
 -11  -1   2   27.20    1.70
  11  -1  -2   26.20    2.10
 -11  -1   2   28.70    2.20
 -11   1   2   26.10    2.10
 -11   1   2   26.60    2.00
  11   1  -2   26.70    1.70
  11   1  -2   26.00    2.20
  -9  -1   2  277.27    7.70
   9  -1  -2  258.07    7.90
  -9  -1   2  250.37    8.00
   9  -1  -2  264.97    8.10
  -9   1   2  261.57    8.00
  -9   1   2  283.07    8.00
   9   1  -2  269.17    7.70
   9   1  -2  247.78    8.10
  -7  -1   2  125.59    4.50
   7  -1  -2  131.69    4.50
   7  -1  -2  136.69    4.50
  -7  -1   2  142.79    4.30
  -7   1   2  138.79    4.50
  -7   1   2  133.29    4.90
   7   1  -2  137.59    4.60
   7   1  -2  134.29    4.30
  -5  -1   2   74.79    2.90
   5  -1  -2   77.39    2.80
  -5  -1   2   79.69    2.80
   5  -1  -2   74.19    2.90
   5   1  -2   78.29    2.80
  -5   1   2   81.09    2.80
   5   1  -2   74.79    2.90
  -5   1   2   73.59    2.90
   3  -1  -2   46.40    1.70
  -3  -1   2   46.10    2.00
  -3  -1   2   45.70    2.00
   3  -1  -2   48.40    2.10
   3   1  -2   45.40    2.00
   3   1  -2   46.20    2.00
  -3   1   2   45.80    1.70
  -3   1   2   46.20    2.00
   1  -1  -2   78.79    2.80
  -1  -1   2   75.79    2.60
  -1  -1   2   81.69    2.80
   1  -1  -2   78.89    2.20
   1   1  -2   80.89    2.80
  -1   1   2   76.49    2.80
  -1   1   2   78.29    2.20
   1   1  -2   78.89    2.70
  -1  -1  -2  443.36   11.50
   1  -1   2  456.55   12.10
  -1  -1  -2  441.46   12.00
   1   1   2  460.55   12.00
  -1   1  -2  450.75   12.10
  -1   1  -2  443.06   12.00
  -1   1  -2  443.66   12.10
  -3  -1  -2   15.00    1.10
   3  -1   2   14.90    1.30
   3  -1   2   13.70    1.30
  -3  -1  -2   13.60    1.20
   3   1   2   15.40    1.10
  -3   1  -2   14.90    1.30
   3   1   2   14.30    1.00
  -3   1  -2   12.70    1.40
  -5  -1  -2   30.60    1.70
  -5  -1  -2   31.40    1.60
   5  -1   2   29.80    2.00
   5   1   2   29.90    1.50
   5   1   2   28.00    1.60
  -5   1  -2   29.00    1.80
  -5   1  -2   30.90    1.80
   7  -1   2  101.99    4.10
   7  -1   2  105.89    3.70
  -7  -1  -2  103.99    3.50
  -7  -1  -2  106.29    3.80
  -7   1  -2  104.29    4.00
   7   1   2  104.69    3.40
  -7   1  -2  108.09    3.80
   7   1   2  105.99    3.80
   9  -1   2   92.49    3.50
  -9  -1  -2   90.29    3.30
   9  -1   2   89.39    4.00
  -9  -1  -2   91.29    3.80
  -9   1  -2   90.99    3.90
   9   1   2   94.29    3.20
   9   1   2   89.89    3.80
  -9   1  -2   90.19    3.50
  11  -1   2    4.20    1.10
  11  -1   2    7.50    1.70
 -11  -1  -2    7.20    1.60
 -11  -1  -2    7.30    1.20
  11   1   2    4.70    1.50
 -11   1  -2    8.20    1.80
  11   1   2    6.90    1.00
 -11   1  -2    8.20    1.40
  13  -1   2   -0.10    1.00
  13  -1   2    0.80    1.40
 -13  -1  -2    0.20    1.30
 -13  -1  -2    0.70    1.00
 -13   1  -2    0.40    1.20
  13   1   2    0.40    0.80
 -13   1  -2    0.20    1.40
  13   1   2    2.10    1.50
 -15  -1  -2   13.60    2.20
 -15  -1  -2   22.10    1.90
 -15  -1  -2   22.40    2.00
 -15   1  -2   23.10    2.90
 -15   1  -2   23.20    2.30
 -15   1  -2   17.30    2.00
 -17  -1  -2   10.80    1.50
 -17  -1  -2    5.50    1.20
 -17  -1  -2    4.50    1.70
 -17   1  -2    7.00    1.60
 -17   1  -2    5.20    1.50
 -17   1  -2    3.70    2.10
 -18  -2   2    0.60    0.80
 -18  -2   2    0.10    1.40
 -18  -2   2    0.60    0.90
 -18   2   2   -0.60    1.40
 -18   2   2   -0.10    2.10
 -18   2   2    1.10    1.30
 -16  -2   2   11.10    1.30
 -16  -2   2   12.10    2.30
 -16  -2   2   14.70    1.60
 -16   2   2   11.00    2.30
 -16   2   2   12.90    1.80
 -16   2   2    9.70    2.00
 -14  -2   2    7.20    1.70
 -14  -2   2    8.80    1.20
  14  -2  -2    9.90    1.90
 -14   2   2    5.30    1.40
 -14   2   2    7.70    2.00
 -14   2   2    5.40    1.20
  14   2  -2    5.80    1.80
 -12  -2   2    2.30    0.90
  12  -2  -2    3.00    1.40
  12  -2  -2    3.10    1.10
 -12  -2   2    1.50    1.20
  12   2  -2    1.40    1.30
 -12   2   2    2.00    1.20
  12   2  -2    1.40    0.80
 -12   2   2    2.90    1.00
 -12   2   2    3.00    1.10
  10  -2  -2   28.90    2.10
 -10  -2   2   29.10    1.70
  10  -2  -2   31.70    2.30
 -10  -2   2   27.60    2.10
 -10   2   2   28.90    2.10
  10   2  -2   28.40    1.60
 -10   2   2   29.00    2.00
  10   2  -2   30.00    2.20
   8  -2  -2   -0.50    0.80
  -8  -2   2   -0.10    0.60
  -8  -2   2    0.40    0.90
   8  -2  -2   -0.50    0.80
  -8   2   2    0.00    0.90
   8   2  -2    0.40    0.70
   8   2  -2   -0.70    0.80
  -8   2   2    0.40    0.90
  -6  -2   2   38.40    2.10
  -6  -2   2   40.50    1.80
   6  -2  -2   38.30    1.90
   6  -2  -2   40.50    2.20
  -6   2   2   38.70    2.10
   6   2  -2   42.10    1.90
   6   2  -2   36.60    2.10
  -6   2   2   42.70    2.00
   4  -2  -2   35.90    1.60
   4  -2  -2   30.80    1.80
  -4  -2   2   31.20    1.80
  -4  -2   2   32.20    1.60
  -4   2   2   38.10    1.60
   4   2  -2   31.60    1.70
   4   2  -2   33.30    1.90
  -4   2   2   34.20    1.80
  -2  -2   2   86.69    3.10
   2  -2  -2   84.39    3.00
  -2  -2   2   87.09    3.00
   2  -2  -2   85.19    2.50
  -2   2   2   83.09    3.00
  -2   2   2   84.79    2.50
   2   2  -2   85.89    3.00
   2   2  -2   75.59    3.00
   0  -2   2   16.50    1.30
   0  -2   2   14.30    1.30
   0  -2  -2   14.10    1.20
   0   2  -2   14.60    1.30
   0   2  -2   13.60    1.20
   0   2   2   17.10    1.20
   2  -2   2   88.99    3.20
  -2  -2  -2   89.59    2.60
  -2  -2  -2   87.69    3.00
  -2   2  -2   84.49    3.30
   2   2   2   93.49    3.00
  -2   2  -2   84.99    3.10
  -2   2  -2   86.19    3.20
   2   2   2   88.49    2.60
   4  -2   2    9.80    1.40
   4  -2   2    9.90    1.20
  -4  -2  -2    9.70    1.00
  -4  -2  -2    9.30    1.00
   4   2   2    8.60    0.90
  -4   2  -2    9.70    1.50
   4   2   2    9.10    0.90
  -4   2  -2   10.90    1.40
  -6  -2  -2   20.20    1.30
   6  -2   2   20.10    1.60
   6  -2   2   23.60    2.10
  -6  -2  -2   24.10    1.50
  -6   2  -2   20.90    1.80
   6   2   2   21.80    1.50
  -6   2  -2   20.20    1.70
   6   2   2   21.00    1.20
  -8  -2  -2   -0.60    0.80
   8  -2   2   -0.20    0.80
   8  -2   2    1.60    1.10
  -8  -2  -2    0.80    0.60
   8   2   2    0.80    0.90
  -8   2  -2    0.30    1.10
   8   2   2    1.00    0.50
  -8   2  -2    0.00    0.90
  10  -2   2    9.50    1.40
  10  -2   2    7.00    1.80
 -10  -2  -2    8.70    1.00
 -10  -2  -2    8.60    1.50
 -10   2  -2    7.00    1.60
  10   2   2    8.20    1.60
 -10   2  -2    6.50    1.40
  10   2   2    7.60    0.90
 -12  -2  -2   -0.20    1.20
 -12  -2  -2    0.50    0.80
  12  -2   2    0.60    1.50
  12  -2   2   -0.20    0.90
  12   2   2    1.20    0.70
 -12   2  -2    2.50    1.80
  12   2   2    0.90    1.20
 -12   2  -2   -0.80    1.00
  14  -2   2    6.70    1.50
 -14  -2  -2    6.50    1.90
 -14  -2  -2    5.90    1.10
  14   2   2    9.50    2.10
 -14   2  -2    7.20    2.00
 -14   2  -2    8.20    1.60
 -16  -2  -2    7.30    1.40
 -16  -2  -2    5.20    1.80
 -16   2  -2    4.90    1.60
 -16   2  -2    6.60    2.30
 -16   2  -2    5.10    1.80
 -19  -3   2    2.10    1.70
 -19  -3   2    0.80    0.80
 -19   3   2   -0.40    1.40
 -19   3   2   -0.80    1.50
 -17  -3   2    1.20    1.50
 -17  -3   2    0.40    0.70
 -17   3   2    1.20    1.50
 -17   3   2    1.10    1.50
 -15  -3   2    1.50    0.80
 -15  -3   2    0.70    0.70
 -15  -3   2   -0.80    1.40
 -15   3   2    0.20    1.40
 -15   3   2   -0.10    1.10
 -15   3   2   -0.10    1.10
 -13  -3   2    3.30    0.80
 -13   3   2    1.30    1.20
  13   3  -2    0.70    1.30
  13   3  -2    0.90    0.80
 -13   3   2    1.20    1.00
 -13   3   2    1.40    1.50
  11  -3  -2   -0.40    0.80
  11  -3  -2    0.30    1.10
 -11  -3   2   -1.50    0.90
 -11  -3   2    0.00    0.60
  11   3  -2    0.20    0.60
 -11   3   2    1.30    0.90
  11   3  -2    0.30    1.10
 -11   3   2   -0.50    1.00
 -11   3   2    0.60    1.20
   9  -3  -2    0.10    0.80
  -9  -3   2    0.60    0.60
  -9  -3   2   -1.20    0.80
   9  -3  -2   -0.70    0.80
  -9   3   2    0.40    0.90
   9   3  -2   -0.70    0.90
   9   3  -2    1.50    0.60
  -9   3   2    1.10    0.90
  -7  -3   2   -0.30    0.60
  -7  -3   2   -0.20    0.90
   7  -3  -2   -0.10    0.80
   7  -3  -2   -0.10    0.80
   7   3  -2    0.10    0.60
  -7   3   2    0.70    0.80
  -7   3   2   -0.10    0.90
   7   3  -2   -0.70    0.90
   5  -3  -2    5.70    1.30
  -5  -3   2    7.20    1.00
  -5  -3   2    5.80    1.20
   5  -3  -2    6.00    1.00
  -5   3   2    9.40    1.10
   5   3  -2    7.00    1.40
  -5   3   2    7.00    1.20
   5   3  -2    5.80    0.90
  -3  -3   2   14.60    1.70
   3  -3  -2   12.70    1.10
  -3  -3   2   13.40    1.20
   3  -3  -2   14.70    1.40
  -3   3   2   14.10    1.60
   3   3  -2   15.00    1.30
  -3   3   2   14.70    1.00
   3   3  -2   13.30    1.50
  -1  -3   2    3.70    1.00
   1  -3  -2    3.20    0.90
  -1  -3   2    3.30    0.90
   1   3  -2    3.20    0.80
  -1   3   2    3.90    0.50
  -1   3   2    4.00    0.50
   1   3  -2    2.70    1.00
  -1   3   2    4.30    0.90
  -1  -3  -2    2.10    0.40
  -1  -3  -2    1.00    0.70
   1  -3   2    1.60    0.80
   1   3   2    1.50    0.70
  -1   3  -2    2.20    1.00
  -1   3  -2    2.10    0.90
  -1   3  -2    2.30    1.30
   3  -3   2    9.80    1.20
  -3  -3  -2    8.70    1.00
  -3  -3  -2    7.50    0.80
   3   3   2    9.80    1.00
  -3   3  -2    9.10    1.40
  -3   3  -2    9.10    1.20
  -3   3  -2   11.20    1.60
   3   3   2    9.60    0.90
  -5  -3  -2    2.00    0.70
   5  -3   2    0.80    1.00
   5  -3   2    2.00    0.90
  -5  -3  -2    1.00    0.60
   5   3   2    2.50    0.70
  -5   3  -2    0.90    1.00
  -5   3  -2    1.50    0.90
   5   3   2    2.50    0.60
   7  -3   2    0.50    1.00
  -7  -3  -2    0.30    0.50
   7  -3   2    0.10    0.70
   7   3   2   -0.20    0.70
   7   3   2    0.00    0.40
  -7   3  -2   -1.00    0.90
  -7   3  -2    0.60    1.00
   9  -3   2    0.20    1.00
  -9  -3  -2   -0.20    0.50
   9  -3   2    1.80    1.30
  -9  -3  -2   -0.50    0.90
   9   3   2    1.50    1.00
   9   3   2   -0.30    0.40
  -9   3  -2    1.50    1.00
  -9   3  -2    0.70    1.20
  11  -3   2   -0.30    1.10
 -11  -3  -2    0.30    0.60
 -11  -3  -2   -0.60    1.00
  11  -3   2    2.40    1.50
  11   3   2    0.10    1.10
 -11   3  -2    0.10    1.20
 -13  -3  -2    2.90    1.50
  13  -3   2   -0.20    1.10
 -13  -3  -2    1.20    0.60
 -13  -3  -2    1.20    0.60
 -13   3  -2    2.40    1.60
 -13   3  -2    4.10    1.50
  13   3   2    1.10    2.10
 -15  -3  -2    0.40    0.40
 -15  -3  -2    2.00    1.50
 -15  -3  -2    0.90    0.50
 -15   3  -2   -0.30    1.20
 -15   3  -2   -1.60    1.60
 -18  -4   2    2.80    0.50
 -18  -4   2    3.60    0.50
 -18   4   2    3.00    1.70
 -16  -4   2    2.30    1.60
 -16  -4   2    1.80    0.60
 -16  -4   2    2.80    0.60
 -16   4   2   -0.10    1.50
 -16   4   2    1.10    1.30
  14  -4  -2    5.70    1.70
 -14  -4   2    6.80    1.80
 -14  -4   2    7.20    0.90
 -14   4   2    6.90    1.70
 -14   4   2    5.40    1.90
 -14   4   2    6.30    1.50
 -12  -4   2   54.49    3.70
  12  -4  -2   50.49    3.20
 -12  -4   2   53.19    2.10
 -12   4   2   49.99    3.10
  12   4  -2   50.79    3.20
  12   4  -2   48.10    2.10
 -12   4   2   55.89    3.30
 -10  -4   2    0.10    0.60
  10  -4  -2    1.10    1.00
 -10  -4   2   -0.50    1.00
  10   4  -2   -1.00    0.60
 -10   4   2    0.00    1.00
 -10   4   2    0.30    0.80
  10   4  -2    0.30    1.00
 -10   4   2    0.30    1.10
  -8  -4   2    3.80    1.30
   8  -4  -2    4.20    1.20
  -8  -4   2    6.40    0.90
   8  -4  -2    5.50    1.30
  -8   4   2    7.60    1.30
  -8   4   2    3.30    1.10
   8   4  -2    5.50    1.30
   8   4  -2    6.50    0.90
  -6  -4   2   15.10    1.70
   6  -4  -2   16.30    1.60
   6  -4  -2   14.40    1.60
  -6  -4   2   17.50    1.30
  -6   4   2   19.60    1.70
   6   4  -2   16.60    1.30
   6   4  -2   18.30    1.80
  -6   4   2   17.90    1.70
   4  -4  -2    7.10    1.10
   4  -4  -2    7.60    1.40
  -4  -4   2    7.50    1.40
  -4  -4   2    7.70    1.00
  -4   4   2    4.80    1.10
  -4   4   2    6.10    1.00
   4   4  -2    6.70    1.30
   4   4  -2    6.70    1.00
  -2  -4   2   11.20    1.50
  -2  -4   2   12.00    1.50
   2  -4  -2   13.20    1.50
   2   4  -2   11.30    1.30
  -2   4   2    9.10    1.00
  -2   4   2   10.50    1.30
   2   4  -2   12.20    1.50
  -2   4   2    9.60    0.90
   0  -4   2    7.60    1.10
   0  -4  -2    7.10    1.10
   0  -4   2    6.20    1.20
   0   4   2    7.40    0.80
   0   4   2    8.90    0.80
   0   4  -2    8.20    1.40
   0   4   2    8.60    1.10
   0   4  -2    7.60    1.20
   2  -4   2    7.80    1.20
  -2  -4  -2    9.90    1.10
  -2  -4  -2    8.00    0.80
  -2   4  -2    9.60    1.30
   2   4   2    8.60    0.80
  -2   4  -2    9.80    1.40
   2   4   2    7.40    1.00
  -2   4  -2    8.30    1.60
  -4  -4  -2    0.60    0.60
  -4  -4  -2    1.10    0.60
   4  -4   2    1.00    0.80
  -4   4  -2    0.30    1.00
   4   4   2    1.20    0.50
  -4   4  -2    1.40    0.90
   4   4   2    1.10    0.60
  -4   4  -2    0.90    0.90
  -6  -4  -2   11.30    1.30
   6  -4   2   10.50    1.70
  -6  -4  -2   10.20    0.90
   6  -4   2   10.70    1.50
  -6   4  -2   10.00    1.70
   6   4   2   12.30    1.30
  -6   4  -2   12.50    1.70
   6   4   2   10.40    0.90
   8  -4   2    5.40    1.20
  -8  -4  -2    5.60    0.60
  -8  -4  -2    6.30    1.20
   8  -4   2    6.10    1.70
  -8   4  -2    2.90    1.20
  -8   4  -2    5.70    1.50
   8   4   2    5.70    1.20
   8   4   2    6.20    0.60
  10  -4   2    3.30    1.60
 -10  -4  -2    2.40    1.20
  10  -4   2    2.10    1.20
 -10   4  -2    1.60    1.20
  10   4   2    2.80    1.20
 -12  -4  -2   32.80    2.60
  12  -4   2   31.20    2.60
  12   4   2   28.60    2.60
 -12   4  -2   26.80    2.60
 -12   4  -2   32.00    3.20
  14  -4   2   -0.90    1.30
 -14  -4  -2    0.30    1.30
 -14   4  -2   -1.60    1.70
  14   4   2    0.30    1.50
 -16  -4  -2    2.80    1.60
 -16   4  -2    1.20    1.30
 -16   4  -2    0.30    1.80
 -17  -5   2    9.60    2.50
 -17   5   2    9.30    2.10
 -17   5   2    7.60    2.10
 -15  -5   2    9.90    2.10
 -15   5   2   10.50    2.20
 -15   5   2    8.40    2.30
 -13  -5   2   29.10    2.70
 -13  -5   2   26.60    1.30
  13  -5  -2   29.10    3.00
  13   5  -2   26.40    1.30
 -13   5   2   26.60    2.80
 -13   5   2   29.40    2.70
  11  -5  -2   23.90    2.70
 -11  -5   2   16.30    1.20
  11   5  -2   17.40    1.30
 -11   5   2   16.50    2.10
 -11   5   2   18.00    1.90
  11   5  -2   20.70    2.30
   9  -5  -2    0.70    1.20
  -9  -5   2    1.40    0.60
  -9  -5   2   -0.60    1.00
  -9   5   2   -0.70    1.00
   9   5  -2    0.70    0.70
  -9   5   2    0.80    1.10
  -9   5   2    0.00    0.80
   9   5  -2    1.70    1.10
   7  -5  -2    9.60    1.50
   7  -5  -2   10.80    1.60
  -7  -5   2   12.40    1.70
  -7  -5   2   10.60    1.10
  -7   5   2   13.80    1.50
  -7   5   2   11.60    1.60
   7   5  -2   11.60    1.20
   7   5  -2   12.50    1.70
  -7   5   2   12.20    1.50
  -5  -5   2  117.19    4.50
   5  -5  -2  112.59    4.40
   5  -5  -2  113.59    4.20
  -5   5   2  117.99    4.40
   5   5  -2  116.39    3.90
   5   5  -2  115.09    4.50
  -5   5   2  118.89    4.10
  -3  -5   2   95.59    3.40
  -3  -5   2   96.59    3.90
   3  -5  -2   88.59    3.60
   3   5  -2   88.29    3.70
  -3   5   2   93.39    3.70
  -3   5   2   88.09    3.10
  -3   5   2   90.49    3.20
   1  -5  -2   -0.60    1.20
  -1  -5   2    0.50    0.80
  -1  -5   2    0.00    0.80
  -1   5   2    0.40    0.50
   1   5  -2   -0.80    0.80
  -1   5   2   -0.40    0.60
  -1   5   2   -1.10    0.60
   1   5  -2   -0.50    0.70
  -1  -5  -2   -0.50    0.70
   1  -5   2   -0.30    0.80
   1   5   2   -0.90    0.60
  -1   5  -2   -0.50    1.00
   1   5   2    0.10    0.50
  -1   5  -2    1.40    0.90
   1   5   2    1.00    0.60
  -1   5  -2    0.10    0.90
   3  -5   2   94.59    3.80
  -3  -5  -2   98.19    3.30
  -3  -5  -2   97.49    3.20
  -3   5  -2   91.49    3.70
   3   5   2   96.69    3.30
  -3   5  -2  101.79    4.40
   3   5   2   90.69    3.20
  -3   5  -2   96.99    4.00
   5  -5   2   40.30    2.40
  -5  -5  -2   38.40    1.70
  -5  -5  -2   39.30    2.00
  -5   5  -2   39.60    2.70
  -5   5  -2   37.10    2.40
   5   5   2   39.70    2.00
  -5   5  -2   35.30    2.40
   5   5   2   40.40    1.70
   7  -5   2   10.20    2.00
   7  -5   2   11.40    1.70
  -7  -5  -2    9.60    1.40
   7   5   2   12.80    1.70
  -7   5  -2   10.00    1.80
  -7   5  -2    9.20    1.60
   7   5   2   10.50    0.80
  -9  -5  -2    4.10    1.20
   9  -5   2    4.10    1.30
   9  -5   2    4.70    1.70
  -9   5  -2    3.30    1.30
   9   5   2    5.90    1.40
  -9   5  -2    4.20    1.60
 -11  -5  -2   -0.30    1.10
  11  -5   2    1.90    1.20
 -11   5  -2    0.10    1.60
  11   5   2   -0.10    1.30
  13  -5   2   32.90    2.70
  13   5   2   32.00    3.10
 -13   5  -2   32.80    3.20
 -15  -5  -2    0.60    1.50
 -15   5  -2    1.80    1.40
 -15   5  -2    1.50    2.20
 -16  -6   2   16.30    2.80
 -16   6   2   13.60    2.50
 -16   6   2   13.80    2.60
 -14  -6   2   17.00    2.50
 -14   6   2   20.30    2.60
 -14   6   2   16.40    2.50
 -12  -6   2   10.80    0.90
 -12  -6   2    9.70    2.00
  12  -6  -2   13.30    2.40
 -12   6   2   12.20    2.20
 -12   6   2   10.10    1.90
  12   6  -2   10.20    0.90
 -10  -6   2   29.40    2.80
 -10  -6   2   27.50    1.50
  10  -6  -2   28.90    2.80
  10   6  -2   29.80    2.70
 -10   6   2   26.30    2.30
  10   6  -2   25.90    1.60
 -10   6   2   29.50    2.60
 -10   6   2   27.60    2.30
  -8  -6   2    0.70    1.20
  -8  -6   2   -0.70    0.60
   8  -6  -2   -0.80    0.90
   8   6  -2    0.80    1.10
  -8   6   2   -0.60    1.40
   8   6  -2    1.10    0.80
  -8   6   2    0.20    0.90
  -8   6   2    1.00    1.10
   6  -6  -2   15.70    1.90
  -6  -6   2   14.40    1.40
  -6  -6   2   15.80    2.00
  -6   6   2   15.60    1.60
  -6   6   2   15.80    1.80
   6   6  -2   18.10    1.50
   6   6  -2   15.70    2.00
  -6   6   2   14.30    1.90
  -4  -6   2   25.30    1.70
  -4  -6   2   23.00    2.10
  -4   6   2   26.60    1.80
  -4   6   2   25.30    1.80
   4   6  -2   25.50    1.70
   4   6  -2   23.90    2.20
  -4   6   2   26.60    2.00
   2  -6  -2   38.50    2.30
  -2  -6   2   35.80    2.10
  -2  -6   2   41.90    2.60
  -2   6   2   35.90    2.20
  -2   6   2   39.00    1.90
   2   6  -2   36.00    2.10
   2   6  -2   37.20    2.40
  -2   6   2   35.60    2.00
  -2   6   2   39.00    2.10
   0  -6  -2    4.40    1.10
   0  -6   2    6.90    1.30
   0   6  -2    5.60    1.20
   0   6  -2    5.00    1.30
   0   6   2    6.80    0.90
   0   6  -2    6.90    1.70
   0   6   2    6.10    1.20
   0   6   2    6.60    1.10
   2  -6   2   57.99    2.90
  -2  -6  -2   56.89    2.40
   2   6   2   54.29    2.30
  -2   6  -2   56.29    3.00
  -2   6  -2   55.69    2.80
  -2   6  -2   55.99    3.40
   2   6   2   57.09    2.50
  -4  -6  -2   14.90    1.40
   4  -6   2   17.40    1.80
  -4   6  -2   16.10    1.80
  -4   6  -2   16.60    2.00
  -4   6  -2   17.50    2.40
   4   6   2   15.30    1.40
   4   6   2   14.40    1.20
   4   6   2   12.30    1.20
   6  -6   2   10.20    1.70
  -6  -6  -2   12.50    1.50
   6   6   2   10.30    0.90
   6   6   2    9.20    0.90
  -6   6  -2   10.90    1.80
   6   6   2    9.20    1.40
  -6   6  -2    9.30    1.80
  -6   6  -2   11.20    2.00
   8  -6   2    0.20    1.30
  -8  -6  -2    1.00    1.00
   8  -6   2   -0.30    1.10
   8   6   2    0.90    1.00
  -8   6  -2    0.60    1.30
  -8   6  -2   -1.10    1.10
  10  -6   2   12.90    1.90
 -10  -6  -2   15.00    2.00
  10   6   2   13.00    1.90
 -10   6  -2    9.90    2.20
  12  -6   2    3.00    1.60
 -12  -6  -2    4.80    1.60
  12   6   2    1.50    1.80
 -12   6  -2    7.40    2.10
 -14  -6  -2   13.70    2.30
 -14   6  -2    9.90    3.50
 -14   6  -2   11.90    2.60
 -15  -7   2   32.80    4.10
 -15   7   2   30.90    3.20
 -13  -7   2    4.70    1.90
 -13   7   2    4.00    1.70
 -13   7   2    1.30    1.50
 -11  -7   2   38.00    1.60
  11  -7  -2   39.80    3.30
 -11  -7   2   35.20    3.10
 -11   7   2   39.10    3.10
  11   7  -2   38.60    1.70
 -11   7   2   41.20    3.10
  -9  -7   2   43.40    3.10
  -9  -7   2   39.20    1.90
   9  -7  -2   48.90    3.30
  -9   7   2   40.00    3.00
   9   7  -2   43.80    2.10
  -9   7   2   44.10    3.30
   9   7  -2   45.00    3.30
  -9   7   2   46.30    2.80
   7  -7  -2    0.70    1.30
  -7  -7   2    1.40    0.90
  -7   7   2    1.80    1.10
   7   7  -2    0.60    1.20
   7   7  -2    1.90    1.30
  -7   7   2    1.50    1.20
  -5  -7   2   -0.30    0.80
  -5  -7   2   -1.60    1.10
  -5   7   2   -1.70    0.90
  -5   7   2   -1.50    0.70
  -5   7   2    0.10    0.80
   5   7  -2   -0.60    1.50
   5   7  -2    1.00    0.90
  -5   7   2   -0.20    0.90
  -3  -7   2    2.70    1.00
  -3  -7   2    2.10    1.20
   3   7  -2    3.40    1.40
  -3   7   2    5.90    1.20
  -3   7   2    2.50    0.90
   3   7  -2    2.90    1.00
  -3   7   2    2.50    0.80
  -3   7   2    3.20    1.20
  -1  -7   2    0.60    1.00
  -1  -7   2   -0.70    0.90
  -1   7   2    1.00    0.80
  -1   7   2    0.70    0.90
   1   7  -2    0.10    1.30
   1   7  -2   -2.10    0.70
   1   7  -2   -0.70    0.90
  -1   7   2   -1.50    0.80
   1  -7   2   11.50    1.60
   1   7   2   14.80    1.50
   1   7   2   16.10    1.60
  -1   7  -2   14.70    2.00
  -1   7  -2   17.60    2.50
   1   7   2   15.40    1.40
   1   7   2   13.20    1.50
  -1   7  -2   15.70    1.70
   3  -7   2    6.40    1.40
  -3  -7  -2    7.80    1.20
  -3   7  -2    8.00    2.00
   3   7   2    7.20    1.10
  -3   7  -2    8.00    1.70
  -5  -7  -2   -0.70    0.80
   5  -7   2   -0.20    1.00
  -5   7  -2   -1.60    0.80
  -5   7  -2   -1.20    1.20
   5   7   2    0.80    0.90
   5   7   2    0.80    0.60
  -5   7  -2    0.30    1.10
  -7  -7  -2    3.80    1.20
   7  -7   2    3.90    1.40
   7   7   2    4.40    1.30
   7   7   2    3.20    0.50
  -7   7  -2   11.60    2.40
   7   7   2    2.90    0.50
  -9  -7  -2   28.90    2.30
   9  -7   2   28.20    2.60
  -9   7  -2   28.20    3.00
   9   7   2   32.50    2.40
 -11  -7  -2   14.70    2.10
  11  -7   2   13.70    2.30
  11   7   2   20.30    2.80
 -11   7  -2   12.90    2.50
 -13  -7  -2    6.80    1.80
  13  -7   2    3.40    1.50
 -13   7  -2    0.90    1.30
 -13   7  -2    5.60    2.10
 -14  -8   2   -0.50    2.70
 -14   8   2   -0.50    1.80
 -14   8   2    0.20    1.40
 -12  -8   2    4.20    1.80
 -12   8   2   -0.90    1.40
 -12   8   2    0.70    1.40
 -10  -8   2   24.60    1.50
 -10  -8   2   24.30    2.70
  10  -8  -2   28.70    2.80
  10   8  -2   28.00    1.70
 -10   8   2   23.40    2.80
 -10   8   2   27.50    2.70
  -8  -8   2   -1.00    1.20
  -8  -8   2   -0.40    0.70
   8   8  -2    0.10    0.80
  -8   8   2    1.50    1.40
  -8   8   2    1.90    1.20
  -6  -8   2   33.20    2.10
  -6  -8   2   33.40    2.70
  -6   8   2   28.80    2.80
  -6   8   2   30.90    2.40
  -6   8   2   31.60    2.20
   6   8  -2   29.30    2.00
  -6   8   2   26.60    2.20
   6   8  -2   35.20    2.90
  -4  -8   2   19.00    2.20
  -4  -8   2   18.90    1.80
   4   8  -2   16.60    1.80
   4   8  -2   20.40    2.20
  -4   8   2   17.70    2.10
  -4   8   2   24.60    2.10
  -4   8   2   18.50    2.00
  -4   8   2   19.60    1.90
  -2  -8   2   49.60    2.80
  -2  -8   2   48.00    3.10
  -2   8   2   53.09    2.70
   2   8  -2   45.80    3.20
  -2   8   2   54.49    2.80
   2   8  -2   50.99    2.80
  -2   8   2   54.69    2.90
  -2   8   2   53.19    3.00
   0  -8   2  453.55   13.10
   0   8  -2  445.96   13.20
   0   8  -2  461.95   13.90
   0   8   2  430.46   12.80
   0   8   2  466.45   12.90
   0   8  -2  465.35   14.30
   0   8   2  452.55   13.10
   0   8   2  449.16   13.00
   2  -8   2    3.30    1.50
  -2   8  -2    3.40    1.50
   2   8   2    4.80    1.20
  -2   8  -2    4.10    1.40
   2   8   2    1.70    1.00
   2   8   2    4.80    1.00
  -2   8  -2    4.10    2.00
   2   8   2    5.90    1.20
  -4  -8  -2    7.50    1.30
   4  -8   2    7.90    1.60
   4   8   2    8.80    1.50
   4   8   2    9.20    1.40
   4   8   2   11.10    1.30
  -4   8  -2    9.20    2.20
   6  -8   2   21.10    2.30
  -6  -8  -2   24.00    2.00
  -6   8  -2   23.40    3.00
   6   8   2   24.40    2.10
   6   8   2   22.20    1.40
   6   8   2   18.60    1.30
   8  -8   2    8.40    1.70
  -8  -8  -2    9.40    1.60
  -8   8  -2   11.80    2.50
   8   8   2    8.60    1.60
  10  -8   2   15.30    2.20
 -10  -8  -2   14.60    2.00
 -10   8  -2   14.30    2.60
 -11  -9   2    1.50    1.60
  11   9  -2    0.10    0.60
 -11   9   2   -1.20    1.20
  11   9  -2    0.10    0.60
  -9  -9   2   17.40    1.50
  -9  -9   2   15.50    2.50
   9   9  -2   14.60    1.60
  -9   9   2   16.30    2.30
  -9   9   2   16.00    2.60
  -7  -9   2    9.40    1.40
  -7  -9   2    7.90    1.80
  -7   9   2    8.60    1.60
   7   9  -2    8.00    1.40
  -7   9   2    6.30    1.90
  -5  -9   2    7.90    1.40
  -5  -9   2    8.40    1.90
   5   9  -2    9.30    1.60
  -5   9   2   11.80    1.70
  -5   9   2   10.10    2.00
  -5   9   2    6.50    1.60
  -3  -9   2    4.00    1.30
  -3  -9   2    5.40    1.80
   3   9  -2    4.00    1.30
  -3   9   2    3.80    1.30
  -3   9   2    3.40    1.30
  -3   9   2    5.10    1.30
  -3   9   2    5.00    1.40
  -1   9   2    6.60    1.40
   1   9  -2    8.60    2.30
  -1   9   2   13.00    1.90
   1   9  -2    6.60    1.60
  -1   9   2    8.20    1.40
  -1   9   2    8.10    1.60
   1  -9   2   30.90    2.50
   1   9   2   27.60    2.20
   1   9   2   33.70    2.40
  -1   9  -2   29.70    2.40
  -1   9  -2   31.70    3.20
   1   9   2   28.00    2.30
   1   9   2   31.10    2.20
   3  -9   2    1.60    1.30
   3   9   2    0.30    0.90
   3   9   2    1.30    0.90
   3   9   2    1.50    1.00
  -3   9  -2    1.70    1.80
   3   9   2    3.10    1.20
  -5  -9  -2    6.90    1.40
   5  -9   2    3.80    1.60
   5   9   2    5.60    1.30
  -5   9  -2    5.10    2.20
   5   9   2    6.40    1.10
  -7  -9  -2   11.50    1.80
   7  -9   2    8.50    1.90
   7   9   2   12.00    1.80
  -7   9  -2   12.30    2.50
   7   9   2   10.10    0.80
   7   9   2   11.70    0.90
   9  -9   2    4.70    1.70
  -9  -9  -2    4.60    1.50
  -9   9  -2    9.80    2.50
   9   9   2    2.70    1.40
  -8 -10   2    2.00    1.70
   8  10  -2    2.80    1.10
  -8  10   2    1.20    1.50
  -8  10   2   -0.60    1.10
  -6 -10   2   -0.20    1.00
  -6 -10   2   -1.00    1.20
  -6  10   2    1.00    0.90
  -6  10   2   -0.60    1.40
  -6  10   2   -0.70    1.00
   6  10  -2    0.10    0.90
  -4 -10   2   -1.20    1.20
  -4 -10   2   -0.30    1.10
  -4  10   2    1.50    1.20
  -4  10   2    1.80    1.00
   4  10  -2   -1.30    1.00
  -2 -10   2    1.50    1.30
   2  10  -2    0.70    1.60
  -2  10   2    1.20    1.00
  -2  10   2    0.40    1.10
  -2  10   2   -0.60    1.10
   2  10  -2   -0.20    1.10
   0 -10   2    1.70    1.20
   0  10   2    1.90    1.10
   0  10   2    0.10    0.90
   0  10   2   -0.10    1.40
   0  10   2    0.70    1.10
   0  10  -2   -0.40    1.50
   2 -10   2   -0.40    1.30
   2  10   2    2.20    1.20
  -2  10  -2   -1.20    1.70
   2  10   2    0.30    1.10
   2  10   2   -0.20    0.80
   2  10   2    0.70    0.90
   4 -10   2   -0.60    1.20
   4  10   2    1.70    1.00
  -4  10  -2    5.50    2.00
   4  10   2    1.20    0.90
   4  10   2    0.40    0.90
   4  10   2    3.10    1.30
   6 -10   2    0.10    2.50
  -6 -10  -2    0.60    1.10
  -6  10  -2   -0.20    1.80
  -3 -11   2    3.60    1.50
  -3  11   2    5.80    1.50
  -3  11   2   -0.10    1.40
   3  11  -2    3.50    3.20
  -1 -11   2    0.60    1.30
  -1  11   2    0.30    1.30
  -1  11   2    1.70    1.30
  -1  11   2    1.80    1.00
   1  11  -2    4.50    3.40
   1 -11   2    5.20    1.70
   1  11   2    3.10    1.40
   1  11   2    4.70    1.30
   1  11   2    3.20    1.10
  -1  11  -2    4.80    2.20
   1  11   2    1.50    1.30
 -18   0   3   -0.20    1.60
 -18   0   3    1.00    1.40
 -18   0   3   -0.10    1.00
 -16   0   3   -0.40    1.20
 -16   0   3   -0.40    1.10
  16   0  -3   -1.10    1.00
 -14   0   3   -1.60    1.20
  14   0  -3   -1.50    1.20
  14   0  -3    0.50    1.10
 -14   0   3    1.00    1.00
 -12   0   3   -0.40    1.00
 -12   0   3    0.50    0.90
  12   0  -3   -0.50    1.00
  12   0  -3    0.60    1.00
 -10   0   3    0.50    0.90
  10   0  -3   -0.10    0.90
 -10   0   3    1.00    1.00
  10   0  -3    0.00    1.00
   8   0  -3    0.20    1.00
  -8   0   3    0.10    0.80
  -8   0   3   -0.70    0.70
   8   0  -3    0.20    0.80
  -6   0   3    0.30    0.90
  -6   0   3    0.00    0.80
   6   0  -3    0.30    0.90
   6   0  -3    0.80    0.80
  -4   0   3   -0.50    0.70
   4   0  -3    0.00    0.80
  -4   0   3   -0.10    0.60
   4   0  -3   -0.20    0.60
   2   0  -3    0.30    0.80
   2   0  -3   -0.10    0.60
  -2   0   3    0.00    0.80
  -2   0   3    0.30    0.50
   0   0  -3    1.30    0.80
   0   0  -3    1.60    0.60
   0   0  -3    1.70    0.70
   0   0   3    0.00    0.80
   2   0   3   -0.10    0.70
  -2   0  -3   -0.60    0.50
  -2   0  -3   -0.20    0.60
  -2   0  -3    0.10    0.80
  -4   0  -3   -0.40    0.80
   4   0   3    0.30    0.70
  -4   0  -3    0.20    0.70
   4   0   3    0.20    0.80
  -6   0  -3    0.50    0.80
  -6   0  -3    0.20    0.80
   6   0   3   -0.20    0.70
   6   0   3   -0.30    0.80
   8   0   3   -0.40    0.70
  -8   0  -3    0.70    0.90
   8   0   3   -0.60    0.90
  -8   0  -3    0.00    1.00
  10   0   3    1.50    1.30
  10   0   3    0.00    0.90
 -10   0  -3    0.30    1.10
 -10   0  -3    0.10    1.30
 -12   0  -3   -0.90    1.00
  12   0   3    0.50    0.90
  12   0   3    0.70    1.40
 -12   0  -3   -0.50    1.20
 -14   0  -3    1.50    1.20
  14   0   3    0.50    1.10
 -14   0  -3    0.10    1.40
 -19  -1   3    0.80    1.00
 -19  -1   3    0.20    1.60
 -19  -1   3    1.80    1.80
 -19   1   3    0.00    1.20
 -17  -1   3    8.80    1.50
 -17  -1   3    7.50    1.90
 -17   1   3    8.40    2.00
 -17   1   3    7.70    1.50
  17   1  -3    7.00    1.50
 -17   1   3    5.40    1.60
  15  -1  -3    5.40    1.40
 -15  -1   3    7.00    1.40
  15  -1  -3    7.40    1.90
 -15  -1   3    8.80    1.90
 -15   1   3    7.00    1.50
 -15   1   3    8.10    1.80
  15   1  -3   10.10    1.60
 -13  -1   3    0.40    1.20
 -13  -1   3    1.30    1.00
  13  -1  -3    0.80    1.00
  13  -1  -3   -0.50    1.30
  13   1  -3    1.00    1.00
 -13   1   3   -0.10    0.90
 -13   1   3    0.50    1.20
  11  -1  -3    6.00    1.40
 -11  -1   3    4.10    1.30
  11  -1  -3    4.60    1.30
 -11  -1   3    5.10    1.20
 -11   1   3    5.60    1.30
 -11   1   3    4.50    1.30
  11   1  -3    5.40    1.50
  11   1  -3    5.00    1.10
   9  -1  -3   38.90    2.40
  -9  -1   3   44.30    2.30
   9  -1  -3   43.40    2.40
  -9  -1   3   39.80    2.40
  -9   1   3   41.30    2.40
   9   1  -3   43.30    2.50
   9   1  -3   42.20    2.20
  -9   1   3   45.00    2.40
   7  -1  -3   16.30    1.50
   7  -1  -3   14.50    1.60
  -7  -1   3   12.60    1.50
  -7  -1   3   12.10    1.40
   7   1  -3   13.00    1.50
  -7   1   3   13.50    1.50
   7   1  -3   16.20    1.60
  -5  -1   3    9.80    1.30
   5  -1  -3    9.90    1.30
  -5  -1   3   10.20    1.30
   5  -1  -3    8.60    1.10
   5   1  -3   10.30    1.30
  -5   1   3   10.00    1.10
   5   1  -3   10.40    1.30
  -5   1   3    9.00    1.30
   3  -1  -3    8.50    0.90
   3  -1  -3    6.80    1.20
  -3  -1   3    7.20    1.00
  -3  -1   3    9.90    1.20
   3   1  -3    7.70    1.20
   3   1  -3    7.80    1.10
  -3   1   3    6.70    1.20
  -3   1   3    7.60    0.80
   1  -1  -3    3.70    0.50
   1  -1  -3    5.60    1.10
  -1  -1   3    3.90    1.10
  -1  -1   3    2.50    0.70
  -1   1   3    4.60    1.00
   1   1  -3    3.10    0.90
   1   1  -3    5.30    0.90
  -1  -1  -3   41.60    1.50
   1  -1   3   41.30    2.10
  -1  -1  -3   41.90    1.50
  -1  -1  -3   46.20    2.30
   1   1   3   42.40    2.30
  -1   1  -3   42.70    2.00
  -1   1  -3   43.20    2.50
  -1   1  -3   41.50    2.10
  -3  -1  -3    2.40    0.70
   3  -1   3    2.70    0.90
  -3  -1  -3   -0.10    0.80
  -3   1  -3    1.90    0.80
  -3   1  -3    2.40    0.90
   3   1   3    2.10    0.80
  -3   1  -3    0.60    0.80
   3   1   3    0.90    0.60
   5  -1   3    2.30    0.90
  -5  -1  -3    1.50    0.80
  -5  -1  -3    1.60    0.90
  -5   1  -3    2.10    1.00
   5   1   3    1.40    0.80
   5   1   3    1.40    0.80
  -5   1  -3    1.80    0.90
   7  -1   3   12.80    1.60
  -7  -1  -3   12.60    1.50
   7  -1   3    9.20    1.60
  -7  -1  -3   10.40    1.40
  -7   1  -3   13.20    1.70
  -7   1  -3   10.70    1.50
   7   1   3   10.50    1.20
   9  -1   3   11.00    1.50
  -9  -1  -3   14.00    1.80
   9  -1   3   13.60    2.10
  -9  -1  -3    9.70    1.40
  -9   1  -3   10.30    1.60
   9   1   3    9.50    1.20
   9   1   3   10.80    1.70
  -9   1  -3   12.50    1.90
 -11  -1  -3    2.40    1.10
 -11  -1  -3    1.50    1.30
  11  -1   3    1.40    1.10
  11   1   3    2.50    1.50
 -11   1  -3    1.40    1.50
 -11   1  -3    0.30    1.10
  11   1   3   -0.20    0.80
 -13  -1  -3    0.10    1.10
 -13  -1  -3   -1.20    1.30
  13  -1   3    1.20    1.10
  13   1   3    0.70    1.50
 -13   1  -3   -1.90    2.10
  13   1   3    0.90    0.90
 -13   1  -3   -1.80    1.50
 -15  -1  -3    5.10    1.30
  15  -1   3    1.70    1.20
 -15  -1  -3    4.80    1.80
 -15   1  -3    1.60    1.80
  15   1   3    1.60    1.00
 -15   1  -3    3.70    1.60
 -18  -2   3    0.50    1.60
 -18  -2   3    1.60    1.00
 -18  -2   3   -0.70    0.90
 -18   2   3    0.50    1.20
 -18   2   3    3.10    1.90
 -16  -2   3   22.50    2.80
 -16  -2   3   20.00    1.90
  16   2  -3   23.60    2.10
 -16   2   3   22.50    2.90
 -16   2   3   22.10    2.30
 -16   2   3   21.00    2.00
  14  -2  -3   13.20    2.10
 -14  -2   3   15.40    1.70
 -14  -2   3   16.80    2.40
  14   2  -3   13.80    1.80
  14   2  -3   13.30    2.30
 -14   2   3   13.00    2.00
 -12  -2   3    4.10    1.10
  12  -2  -3    6.50    1.50
  12  -2  -3    4.40    1.30
 -12  -2   3    4.50    1.40
  12   2  -3    5.40    1.20
  12   2  -3    5.30    1.60
 -12   2   3    3.80    1.30
 -12   2   3    5.70    1.40
 -10  -2   3   36.90    2.40
  10  -2  -3   38.90    2.50
  10  -2  -3   36.50    2.40
 -10  -2   3   37.80    2.10
  10   2  -3   38.90    2.50
  10   2  -3   42.50    2.20
 -10   2   3   36.60    2.50
 -10   2   3   40.40    2.40
   8  -2  -3    0.40    1.00
  -8  -2   3    0.40    0.80
  -8  -2   3    0.30    0.90
  -8   2   3    0.70    0.90
   8   2  -3    0.50    0.90
  -8   2   3   -0.10    0.80
   8   2  -3    0.00    0.80
   6  -2  -3   40.90    2.40
  -6  -2   3   43.40    2.10
  -6  -2   3   45.60    2.40
   6  -2  -3   42.60    2.00
  -6   2   3   41.20    2.30
  -6   2   3   44.80    2.10
   6   2  -3   42.50    2.30
  -4  -2   3   33.40    2.00
   4  -2  -3   35.70    1.60
  -4  -2   3   33.60    1.90
   4  -2  -3   36.20    2.20
  -4   2   3   34.10    1.50
  -4   2   3   31.50    2.00
   4   2  -3   35.00    3.10
   4   2  -3   32.10    2.00
   2  -2  -3   61.99    3.10
  -2  -2   3   58.49    2.60
   2  -2  -3   64.29    1.90
  -2  -2   3   67.69    2.80
  -2   2   3   62.99    2.70
  -2   2   3   64.29    1.90
   2   2  -3   65.59    2.70
   2   2  -3   62.89    3.00
   0  -2   3   16.00    1.50
   0  -2  -3   15.30    1.40
   0   2  -3   15.90    1.80
   0   2   3   18.00    1.40
   0   2  -3   14.70    1.50
   0   2  -3   14.70    1.50
  -2  -2  -3  103.19    3.70
   2  -2   3  111.79    3.90
  -2  -2  -3  102.39    2.90
  -2   2  -3  108.39    4.00
  -2   2  -3  103.69    3.80
  -2   2  -3   99.59    3.80
  -4  -2  -3   10.80    1.30
   4  -2   3   14.50    1.80
  -4  -2  -3   11.60    1.00
   4  -2   3   11.20    1.40
  -4   2  -3   11.60    1.50
  -4   2  -3   12.10    1.60
   4   2   3   12.80    1.10
  -4   2  -3   12.10    1.40
  -6  -2  -3   13.80    1.40
   6  -2   3   13.80    1.60
  -6  -2  -3   12.40    1.40
   6  -2   3   14.70    2.00
   6   2   3   15.50    1.40
  -6   2  -3   12.70    1.60
  -6   2  -3   15.00    1.80
   6   2   3   13.40    1.30
   8  -2   3    0.70    1.20
  -8  -2  -3    0.50    0.90
  -8  -2  -3    0.90    1.00
   8  -2   3    1.90    1.10
   8   2   3    1.10    1.00
  -8   2  -3    0.00    1.10
  -8   2  -3   -0.60    1.20
   8   2   3    1.50    0.80
  10  -2   3   10.50    1.70
 -10  -2  -3    6.40    1.30
  10  -2   3    4.20    1.80
 -10  -2  -3    6.60    1.50
  10   2   3    8.90    1.10
 -10   2  -3   11.00    2.00
  10   2   3    6.70    1.60
 -10   2  -3    5.90    1.50
 -12  -2  -3    0.20    1.30
  12  -2   3    3.90    2.00
 -12  -2  -3    1.10    1.00
  12   2   3    1.80    0.80
 -12   2  -3    0.30    1.40
 -12   2  -3    2.20    1.40
  12   2   3    3.30    1.50
 -14  -2  -3    5.20    1.70
 -14  -2  -3    7.40    1.30
  14  -2   3    7.80    1.60
  14   2   3    9.00    2.10
 -14   2  -3    7.80    2.30
  14   2   3    8.00    1.20
 -19  -3   3    1.20    1.00
 -19  -3   3    0.50    0.80
 -19  -3   3   -0.70    1.40
 -19   3   3    0.50    1.50
 -19   3   3    2.70    1.70
 -17  -3   3    3.60    1.00
 -17  -3   3    3.00    1.70
  17   3  -3    2.30    1.00
 -17   3   3    3.50    1.70
 -17   3   3    2.80    1.50
 -15  -3   3    8.30    2.00
 -15  -3   3    8.10    1.30
 -15   3   3    6.40    1.70
  15   3  -3    8.90    1.40
 -15   3   3    5.90    1.80
 -15   3   3    6.20    1.50
 -13  -3   3   11.00    1.40
 -13  -3   3   10.70    1.90
  13  -3  -3   18.50    2.60
  13  -3  -3   14.50    2.00
 -13   3   3    9.00    1.80
  13   3  -3   13.80    2.30
 -13   3   3   13.20    2.10
  13   3  -3   13.50    1.60
 -11  -3   3   16.30    1.50
  11  -3  -3   15.60    1.80
  11  -3  -3   17.40    2.10
 -11  -3   3   14.60    2.00
 -11   3   3   15.20    1.90
 -11   3   3   16.90    2.00
  11   3  -3   16.50    1.70
  11   3  -3   16.70    2.20
   9  -3  -3    7.90    1.40
  -9  -3   3    6.40    1.40
   9  -3  -3    8.80    1.60
  -9  -3   3    5.50    1.00
  -9   3   3    4.50    1.30
   9   3  -3    7.00    1.50
   9   3  -3    6.50    1.20
  -9   3   3    5.90    1.20
   7  -3  -3   -0.80    0.90
  -7  -3   3   -0.50    0.80
  -7  -3   3    0.50    0.80
   7  -3  -3    0.20    0.80
   7   3  -3   -0.60    0.80
  -7   3   3   -0.50    0.80
   7   3  -3   -0.30    0.70
  -5  -3   3  149.19    5.10
  -5  -3   3  152.18    4.90
   5  -3  -3  139.49    4.50
   5  -3  -3  140.79    5.10
   5   3  -3  155.48    5.20
  -5   3   3  140.79    5.10
  -5   3   3  143.69    4.40
   5   3  -3  147.79    4.90
  -3  -3   3  266.07    7.70
  -3  -3   3  255.77    7.80
   3  -3  -3  252.77    6.90
   3  -3  -3  257.87    7.80
   3   3  -3  253.67    7.80
  -3   3   3  258.07    6.90
  -3   3   3  259.37    7.80
   3   3  -3  246.68    7.60
  -1  -3   3   22.60    1.70
  -1  -3   3   23.10    1.80
   1   3  -3   20.80    1.70
   1   3  -3   22.30    1.80
  -1   3   3   22.60    1.60
  -1  -3  -3   49.40    2.40
   1  -3   3   48.00    2.40
  -1   3  -3   50.99    2.50
  -1   3  -3   48.40    2.50
  -1   3  -3   48.80    2.70
   1   3   3   53.09    2.40
  -3  -3  -3  196.48    5.90
  -3  -3  -3  192.08    5.20
   3  -3   3  200.38    6.20
   3   3   3  197.68    7.20
  -3   3  -3  188.78    6.20
   3   3   3  183.98    5.20
  -3   3  -3  190.08    6.50
  -3   3  -3  207.48    6.40
   5  -3   3   25.70    2.20
  -5  -3  -3   28.80    1.50
   5  -3   3   25.60    1.90
  -5  -3  -3   28.60    1.80
  -5   3  -3   27.80    2.00
   5   3   3   28.80    1.70
  -5   3  -3   27.50    2.00
  -5   3  -3   27.40    2.20
   5   3   3   26.00    1.50
  -7  -3  -3    1.10    0.80
   7  -3   3   -0.50    1.00
   7  -3   3   -0.20    1.10
  -7  -3  -3    0.50    0.80
  -7   3  -3    1.50    1.20
   7   3   3    0.90    0.70
  -7   3  -3    2.50    1.30
   7   3   3    1.20    0.90
  -9  -3  -3    5.50    1.00
   9  -3   3    5.30    1.30
  -9  -3  -3    6.70    1.30
   9   3   3    5.70    1.40
  -9   3  -3    5.90    2.40
  -9   3  -3    2.90    1.40
   9   3   3    5.30    1.00
 -11  -3  -3    4.90    1.00
  11  -3   3    1.70    1.20
  11  -3   3    5.60    1.80
 -11  -3  -3    3.10    1.30
 -11   3  -3    4.20    1.80
 -11   3  -3    1.70    1.30
  11   3   3    3.10    1.50
  13  -3   3   41.60    3.00
 -13  -3  -3   44.80    2.10
 -13  -3  -3   43.10    3.10
  13   3   3   46.40    3.30
 -13   3  -3   34.00    3.20
  15  -3   3    7.50    1.70
 -15  -3  -3    6.00    0.90
 -15  -3  -3    5.70    1.70
 -15  -3  -3    4.60    1.00
 -15   3  -3    1.20    2.10
 -18  -4   3   26.10    3.00
 -18  -4   3   27.10    1.70
 -18   4   3   21.20    3.00
 -18   4   3   27.20    2.90
 -16  -4   3   18.80    1.60
 -16  -4   3   18.20    2.70
  16   4  -3   20.90    1.80
 -16   4   3   18.90    2.60
 -16   4   3   17.30    2.40
 -14  -4   3  101.29    3.70
  14  -4  -3  102.29    4.90
 -14  -4   3  104.09    5.00
 -14   4   3  102.89    4.90
 -14   4   3  103.99    4.80
  14   4  -3   99.69    3.80
 -12  -4   3  594.54   17.50
 -12  -4   3  601.24   16.30
  12  -4  -3  604.04   17.40
 -12   4   3  598.64   17.50
  12   4  -3  571.64   17.50
 -12   4   3  625.44   17.30
  12   4  -3  614.84   16.50
  10  -4  -3    4.00    1.30
 -10  -4   3    3.10    1.30
 -10  -4   3    3.10    1.00
  10  -4  -3    1.80    1.10
 -10   4   3    1.10    1.10
 -10   4   3    2.90    1.30
  10   4  -3    2.50    1.20
  10   4  -3    2.20    1.00
   8  -4  -3   27.00    2.00
  -8  -4   3   27.10    1.80
  -8  -4   3   30.70    2.40
   8  -4  -3   27.00    2.30
   8   4  -3   26.40    2.20
  -8   4   3   26.90    1.90
   8   4  -3   27.10    1.80
  -8   4   3   26.80    2.20
  -6  -4   3  153.88    5.70
  -6  -4   3  160.38    5.20
   6  -4  -3  162.38    5.20
   6  -4  -3  165.88    5.80
   6   4  -3  166.08    5.80
   6   4  -3  165.48    5.40
  -6   4   3  169.48    5.20
  -6   4   3  162.38    5.70
  -4  -4   3   67.39    3.10
  -4  -4   3   73.59    3.00
   4  -4  -3   63.69    3.10
   4  -4  -3   68.09    2.50
  -4   4   3   65.09    3.00
   4   4  -3   65.69    2.90
   4   4  -3   75.39    3.30
  -4   4   3   62.19    2.30
  -2  -4   3   74.59    3.10
   2  -4  -3   76.49    3.20
  -2  -4   3   71.39    3.20
   2   4  -3   70.39    3.10
  -2   4   3   83.29    3.30
  -2   4   3   72.79    2.20
   2   4  -3   78.59    3.40
  -2   4   3   75.19    2.20
   0  -4   3   39.00    2.20
   0  -4  -3   40.00    2.20
   0   4  -3   35.10    2.20
   0   4   3   42.30    2.10
   0   4  -3   37.30    2.60
   0   4  -3   34.60    2.20
   2  -4   3   53.09    2.60
  -2  -4  -3   52.39    2.50
  -2   4  -3   46.60    2.60
  -2   4  -3   60.59    2.90
  -2   4  -3   49.10    3.00
   2   4   3   57.49    2.50
  -4  -4  -3   27.90    1.80
  -4  -4  -3   26.90    1.30
   4  -4   3   25.60    2.00
  -4   4  -3   27.20    2.30
  -4   4  -3   25.60    2.00
  -4   4  -3   28.20    2.10
   4   4   3   26.80    1.30
   4   4   3   31.30    1.90
  -6  -4  -3   85.29    3.20
  -6  -4  -3   86.79    3.10
   6  -4   3   76.99    3.60
   6   4   3   90.69    3.10
  -6   4  -3   87.39    4.10
  -6   4  -3   78.09    3.70
  -6   4  -3   94.09    4.10
   6   4   3   88.59    3.10
   8  -4   3   32.70    2.90
   8  -4   3   26.50    3.60
  -8  -4  -3   33.60    1.80
  -8  -4  -3   35.20    2.10
  -8   4  -3   35.40    2.90
   8   4   3   32.70    1.70
  -8   4  -3   32.70    2.70
 -10  -4  -3   42.30    1.90
 -10  -4  -3   37.70    2.50
  10  -4   3   35.80    2.70
 -10   4  -3   44.10    3.20
  10   4   3   40.50    2.70
  10   4   3   39.50    1.80
 -10   4  -3   34.00    2.80
  12  -4   3  243.98    8.20
 -12  -4  -3  233.68    7.90
 -12  -4  -3  232.98    6.50
  12   4   3  241.98    8.00
  12   4   3  228.18    6.40
 -12   4  -3  239.58    8.70
 -14  -4  -3    2.20    1.40
  14  -4   3   -0.20    1.20
 -14   4  -3    1.10    2.00
  14   4   3    2.50    1.60
 -17  -5   3    8.70    2.30
 -17   5   3    8.50    2.20
 -17   5   3    5.30    1.90
 -15  -5   3   14.30    2.10
 -15  -5   3   13.30    2.40
 -15   5   3   10.80    2.10
  15   5  -3   14.00    2.00
 -15   5   3   15.90    2.50
 -13  -5   3   19.30    2.70
 -13  -5   3   13.60    1.50
  13  -5  -3   18.60    2.50
 -13   5   3   20.30    2.50
 -13   5   3   19.10    2.50
 -11  -5   3   30.30    2.00
 -11  -5   3   34.40    2.80
  11  -5  -3   35.60    2.80
  11  -5  -3   32.10    2.60
  11   5  -3   33.40    2.10
  11   5  -3   33.70    2.80
 -11   5   3   34.00    2.70
 -11   5   3   33.90    2.70
   9  -5  -3    1.00    1.80
  -9  -5   3   -0.10    0.80
  -9  -5   3   -0.70    1.10
   9  -5  -3   -0.80    1.00
   9   5  -3    2.10    0.90
  -9   5   3    0.90    1.20
  -9   5   3    0.50    1.00
  -7  -5   3    9.30    1.70
   7  -5  -3    6.90    1.50
   7  -5  -3    8.50    1.40
  -7  -5   3    6.10    1.20
  -7   5   3    7.00    1.50
   7   5  -3    8.50    1.60
  -7   5   3    6.50    1.20
   7   5  -3    8.80    1.30
   5  -5  -3  107.39    3.80
   5  -5  -3  113.79    4.50
  -5  -5   3  108.39    4.00
  -5  -5   3  108.49    4.40
  -5   5   3  105.59    3.70
   5   5  -3  108.59    4.00
  -5   5   3  113.89    4.50
   5   5  -3  107.59    4.50
  -3  -5   3   63.19    2.90
   3  -5  -3   63.89    3.10
  -3  -5   3   65.59    3.20
   3   5  -3   63.49    3.00
   3   5  -3   65.29    3.20
  -3   5   3   64.89    2.30
  -3   5   3   67.09    3.10
  -3   5   3   63.19    2.30
  -1  -5   3    0.00    0.90
  -1  -5   3   -0.10    0.90
   1  -5  -3   -0.90    0.80
  -1   5   3    0.20    0.40
  -1   5   3    0.30    0.40
   1   5  -3   -1.00    0.90
   1   5  -3   -0.10    0.90
  -1   5   3   -0.70    0.70
  -1  -5  -3    1.40    1.00
   1  -5   3    1.30    1.00
   1   5   3    0.20    0.30
   1   5   3    1.80    0.80
  -1   5  -3    1.00    1.00
  -1   5  -3    0.90    1.00
   1   5   3    0.70    0.40
  -1   5  -3    1.80    1.30
  -3  -5  -3   84.79    3.30
   3  -5   3   78.19    3.50
  -3  -5  -3   77.79    2.50
   3   5   3   83.19    3.10
  -3   5  -3   84.89    3.90
   3   5   3   80.79    2.60
  -3   5  -3   79.79    3.60
  -3   5  -3   87.99    4.20
  -5  -5  -3   22.10    1.40
   5  -5   3   20.50    2.00
  -5  -5  -3   23.60    1.70
  -5   5  -3   22.40    2.60
   5   5   3   21.90    1.50
   5   5   3   24.10    1.60
  -5   5  -3   21.30    2.10
  -7  -5  -3    9.20    1.10
   7  -5   3    8.20    1.70
   7   5   3    9.80    1.30
  -7   5  -3   10.20    1.90
  -7   5  -3    6.20    1.80
   7   5   3   10.30    1.10
  -7   5  -3   11.30    2.10
  -9  -5  -3    4.10    1.20
  -9  -5  -3    5.50    0.80
   9  -5   3    2.80    1.40
   9   5   3    5.40    1.30
   9   5   3    4.50    0.70
  -9   5  -3    5.00    1.90
  11  -5   3   -0.70    1.10
 -11  -5  -3    0.70    1.10
  11   5   3    0.90    1.20
 -11   5  -3    0.20    1.50
 -13  -5  -3   38.30    3.00
  13  -5   3   34.20    3.10
  13   5   3   43.70    3.10
 -13   5  -3   42.60    3.80
 -16  -6   3    2.10    0.70
 -16  -6   3    1.80    1.80
  16   6  -3    3.50    0.80
 -16   6   3    0.80    1.60
 -14  -6   3    0.80    1.50
  14   6  -3    3.10    0.90
 -14   6   3    3.20    1.60
 -14   6   3    4.70    1.90
 -12  -6   3    2.70    0.90
  12  -6  -3    3.60    1.70
 -12  -6   3    3.00    1.60
 -12   6   3    1.00    1.30
  12   6  -3    3.00    1.40
 -10  -6   3    2.10    0.90
 -10  -6   3    2.00    1.50
  10  -6  -3    3.00    1.40
 -10   6   3    3.40    1.30
  10   6  -3    2.10    1.00
 -10   6   3    0.10    1.30
  10   6  -3    1.30    1.40
   8  -6  -3   -0.40    1.20
  -8  -6   3    0.90    0.90
  -8  -6   3    0.00    1.20
   8  -6  -3    0.80    1.10
   8   6  -3   -1.30    1.10
  -8   6   3    2.60    1.10
   8   6  -3    0.70    0.90
  -6  -6   3    2.20    1.00
   6  -6  -3    2.50    1.30
   6  -6  -3    3.40    1.20
  -6  -6   3    3.20    1.30
   6   6  -3    4.50    1.20
  -6   6   3    2.20    1.00
  -6   6   3    1.50    1.20
   4  -6  -3    1.50    1.20
  -4  -6   3    1.50    1.20
  -4  -6   3    1.90    1.10
   4   6  -3    1.00    1.10
  -4   6   3    1.80    0.70
   4   6  -3    0.60    0.90
  -4   6   3    2.00    0.80
  -4   6   3    3.50    1.20
  -2  -6   3    2.20    1.10
   2  -6  -3    2.00    1.10
  -2  -6   3    3.20    1.20
  -2   6   3    2.50    1.10
   2   6  -3    1.60    1.10
  -2   6   3    1.00    0.60
   2   6  -3    1.40    1.00
  -2   6   3    2.80    0.70
   0  -6  -3    1.70    1.00
   0  -6   3    0.70    1.00
   0   6   3    1.50    0.60
   0   6  -3   -0.10    1.40
   0   6  -3   -0.40    0.90
   0   6   3    2.50    0.50
   0   6   3    0.60    0.80
   0   6  -3    1.20    1.20
   2  -6   3    3.40    1.20
  -2  -6  -3    6.30    1.30
   2   6   3    5.90    1.10
   2   6   3    6.30    0.80
  -2   6  -3    3.60    1.30
  -2   6  -3    5.80    1.60
   2   6   3    5.30    0.70
  -2   6  -3    5.90    1.70
  -4  -6  -3    2.00    1.10
  -4  -6  -3    2.70    0.70
   4  -6   3    2.10    2.10
   4   6   3    2.30    0.80
   4   6   3    3.00    0.80
  -4   6  -3    3.10    1.30
  -4   6  -3    1.70    1.20
  -6  -6  -3    1.10    0.80
   6  -6   3    0.90    1.20
  -6  -6  -3    0.70    0.80
   6   6   3    1.80    0.70
   6   6   3    0.50    0.90
  -6   6  -3    0.70    1.40
  -6   6  -3    2.80    1.70
  -6   6  -3    2.20    1.40
   8  -6   3   -1.00    1.20
  -8  -6  -3    0.50    1.00
   8   6   3    1.50    0.50
   8   6   3    1.30    1.10
  -8   6  -3   -0.30    1.40
 -10  -6  -3    2.30    1.20
  10  -6   3    1.10    1.30
  10   6   3    0.10    1.20
 -10   6  -3    1.70    1.80
  12  -6   3    0.00    1.30
 -12  -6  -3    0.80    1.20
  12   6   3    2.80    1.40
 -15  -7   3    2.00    1.70
 -15  -7   3    0.80    0.50
 -15   7   3   -1.80    1.30
  15   7  -3    1.40    0.70
 -15   7   3    3.00    1.70
 -13  -7   3    0.20    1.70
  13   7  -3   -0.50    1.00
 -13   7   3    0.00    1.30
 -13   7   3   -1.20    1.40
 -11  -7   3    0.70    0.90
  11  -7  -3    3.90    1.60
 -11  -7   3   -0.20    1.30
  11   7  -3    1.70    1.00
 -11   7   3    1.20    1.40
   9  -7  -3    1.70    1.30
  -9  -7   3    3.80    1.60
  -9  -7   3   -0.50    0.90
   9   7  -3    2.00    1.00
  -9   7   3    3.00    1.60
  -9   7   3    0.20    1.10
  -7  -7   3    0.00    1.20
  -7  -7   3   -1.20    0.90
   7  -7  -3    0.80    1.20
   7   7  -3    1.00    1.00
  -7   7   3   -0.70    1.00
  -7   7   3   -1.00    1.30
   7   7  -3   -1.30    1.00
  -7   7   3   -2.00    0.70
  -5  -7   3   -0.90    1.20
  -5  -7   3   -0.70    0.90
   5  -7  -3    0.00    1.30
  -5   7   3    0.40    0.70
   5   7  -3   -0.10    0.90
   5   7  -3   -0.20    1.10
  -5   7   3   -1.40    0.90
  -5   7   3   -1.10    0.70
   3  -7  -3   -0.30    1.10
  -3  -7   3   -0.80    1.00
  -3  -7   3   -1.10    1.10
   3   7  -3   -0.40    1.00
  -3   7   3    1.10    1.10
  -3   7   3    0.70    0.70
   3   7  -3    1.70    1.20
  -1  -7   3    0.00    1.00
   1  -7  -3   -0.60    1.10
  -1   7   3   -1.50    0.90
   1   7  -3   -1.00    1.00
  -1   7   3    0.70    0.70
   1   7  -3    0.60    1.10
   1   7  -3   -0.90    1.40
  -1   7   3    1.00    0.60
  -1  -7  -3    0.50    1.00
   1  -7   3    0.20    1.20
   1   7   3    1.00    0.60
  -1   7  -3   -3.20    1.50
  -1   7  -3    0.20    1.10
   1   7   3   -1.60    0.80
  -1   7  -3   -0.20    1.20
   1   7   3   -0.20    0.70
   3  -7   3   -0.60    1.10
  -3  -7  -3   -0.60    0.90
   3   7   3    0.20    0.60
  -3   7  -3   -1.20    1.00
  -3   7  -3   -0.40    1.50
   3   7   3    1.30    0.70
  -3   7  -3    1.10    1.30
   5  -7   3    0.70    1.30
  -5  -7  -3    0.20    1.00
  -5   7  -3   -0.60    1.30
   5   7   3    1.80    0.80
   5   7   3   -0.70    0.80
   7  -7   3   -0.20    1.20
  -7  -7  -3    0.00    0.80
   7   7   3    1.10    0.60
   7   7   3    0.10    0.60
   7   7   3   -0.90    1.00
  -7   7  -3    1.00    1.70
   9  -7   3   -1.90    1.20
  -9  -7  -3   -0.40    1.00
  -9   7  -3    1.50    1.70
   9   7   3   -2.40    1.10
  11  -7   3   -1.30    1.20
 -11  -7  -3    0.80    1.20
  11   7   3   -1.70    1.20
 -11   7  -3    0.60    1.80
 -12  -8   3   -0.70    0.70
 -12  -8   3   -0.30    1.60
 -12   8   3   -1.40    1.30
  12   8  -3    0.50    1.00
 -12   8   3   -0.60    1.50
  10  -8  -3    9.10    1.90
 -10  -8   3    8.60    2.10
 -10  -8   3    5.80    1.20
 -10   8   3    5.10    1.80
  10   8  -3    7.60    1.30
 -10   8   3    8.50    2.60
  -8  -8   3   -1.00    1.30
  -8  -8   3   -2.00    0.80
  -8   8   3   -1.60    1.30
   8   8  -3    1.90    1.10
  -8   8   3    1.10    1.10
  -8   8   3    1.10    1.00
  -6  -8   3    6.30    1.80
  -6  -8   3    9.10    1.50
  -6   8   3    5.40    1.30
   6   8  -3    7.10    1.40
  -6   8   3    7.80    1.30
  -6   8   3    5.80    1.70
  -4  -8   3   10.30    2.00
  -4  -8   3    9.70    1.60
   4   8  -3    7.60    1.50
  -4   8   3   10.40    1.60
  -4   8   3   10.10    1.50
  -4   8   3   10.90    1.40
  -4   8   3   10.80    1.90
  -2  -8   3   15.00    2.30
  -2  -8   3   22.40    2.30
  -2   8   3   17.00    1.60
  -2   8   3   18.60    2.20
  -2   8   3   20.90    2.20
   2   8  -3   16.10    2.10
   2   8  -3   22.60    3.10
   0  -8   3  107.49    4.60
   0   8  -3  111.59    5.50
   0   8   3  105.59    4.40
   0   8   3  105.59    4.20
   0   8   3  108.69    3.80
   0   8  -3   97.79    4.60
   2  -8   3    0.70    1.20
  -2   8  -3    0.30    1.50
   2   8   3   -0.20    0.80
   2   8   3   -1.80    0.60
   4  -8   3    4.20    1.50
   4   8   3    1.90    0.90
   4   8   3    3.20    1.10
   4   8   3    1.40    0.90
   4   8   3    4.40    1.20
  -4   8  -3    3.50    1.70
   6  -8   3    3.80    1.50
  -6  -8  -3    5.60    1.10
  -6   8  -3    9.40    2.30
   6   8   3    6.00    1.00
   6   8   3    5.40    1.30
   8  -8   3   -0.50    1.50
  -8  -8  -3    3.40    1.20
   8   8   3    1.10    1.30
  -8   8  -3    2.50    2.00
 -11  -9   3    1.00    0.80
 -11  -9   3    1.00    1.80
 -11   9   3   -0.10    1.40
  11   9  -3    1.10    1.00
 -11   9   3   -1.20    1.30
  -9  -9   3   36.60    2.40
  -9   9   3   47.80    3.70
  -9   9   3   47.80    2.80
   9   9  -3   44.40    2.60
  -7  -9   3   11.50    1.60
  -7  -9   3   13.70    2.40
  -7   9   3    8.00    1.60
  -7   9   3   11.20    2.10
   7   9  -3   16.50    2.00
  -7   9   3   12.00    1.70
  -5  -9   3   25.00    2.90
  -5  -9   3   22.00    2.20
  -5   9   3   24.40    2.00
  -5   9   3   26.00    2.90
   5   9  -3   23.20    2.30
  -5   9   3   24.10    2.10
  -3  -9   3   13.70    2.00
  -3  -9   3   16.40    2.50
   3   9  -3   11.80    1.90
  -3   9   3   11.60    2.00
  -3   9   3   13.60    1.60
  -3   9   3   12.00    1.60
  -1  -9   3    9.00    1.90
  -1   9   3    4.70    1.70
   1   9  -3   10.00    2.40
  -1   9   3   11.20    1.50
  -1   9   3   12.80    1.70
  -1   9   3   14.00    1.60
   1  -9   3   63.09    3.70
   1   9   3   60.89    3.10
  -1   9  -3   63.99    4.70
   1   9   3   62.09    3.30
   1   9   3   64.49    3.00
   1   9   3   67.59    2.90
   3  -9   3   -0.40    1.20
   3   9   3    1.80    0.90
   3   9   3    3.70    1.10
   3   9   3   -0.40    0.90
  -3   9  -3    1.50    1.80
   3   9   3    0.10    0.80
   5  -9   3   10.90    2.10
   5   9   3    9.10    1.20
   5   9   3   15.90    1.70
  -5   9  -3    9.50    2.30
   5   9   3   10.10    1.40
   5   9   3    9.00    1.20
  -7  -9  -3   21.40    1.90
   7  -9   3   19.00    2.70
   7   9   3   18.60    2.10
   7   9   3   19.50    1.30
   7   9   3   24.60    1.40
  -7   9  -3   21.80    3.20
  -8 -10   3    0.70    1.10
  -8 -10   3    1.90    1.80
  -8  10   3   -0.30    2.60
  -8  10   3   -2.60    1.00
   8  10  -3    4.10    2.10
  -8  10   3    2.00    1.20
  -6 -10   3   -0.10    1.10
  -6  10   3    4.00    1.10
   6  10  -3    2.30    1.10
  -6  10   3   -1.10    1.10
  -6  10   3    2.00    1.50
  -4 -10   3    2.70    1.90
  -4 -10   3    1.20    1.30
  -4  10   3    5.20    1.10
  -4  10   3    3.40    1.30
  -4  10   3    2.30    1.40
  -2 -10   3   15.10    2.10
  -2  10   3   12.40    1.70
  -2  10   3    9.60    1.90
   2  10  -3   16.30    3.10
   0 -10   3   10.70    1.90
   0  10   3   19.40    2.00
   0  10  -3   18.60    4.40
   0  10   3   12.30    2.10
   0  10   3   12.30    1.70
   2 -10   3    8.20    1.80
   2  10   3   10.80    1.50
   2  10   3   17.60    1.80
   2  10   3   10.80    1.80
  -2  10  -3   15.60    3.40
   2  10   3   14.00    2.10
   4 -10   3    0.50    1.50
   4  10   3    6.00    1.30
  -4  10  -3    3.30    2.00
   4  10   3    2.60    1.10
   4  10   3   -0.40    0.90
   4  10   3    0.30    0.80
 -18   0   4   37.90    3.30
 -18   0   4   34.00    2.80
 -16   0   4   12.00    1.90
 -16   0   4    8.30    1.90
  16   0  -4   14.10    2.20
 -14   0   4    2.30    1.10
 -14   0   4    1.10    1.30
  14   0  -4   -0.60    1.30
  14   0  -4    0.00    1.30
 -12   0   4    5.10    1.30
 -12   0   4    5.20    1.40
  12   0  -4    7.90    1.70
  12   0  -4    7.10    1.50
 -10   0   4   97.79    4.00
  10   0  -4   94.29    4.10
 -10   0   4   96.39    4.10
  10   0  -4   87.89    4.00
  -8   0   4   34.40    2.10
   8   0  -4   31.50    2.00
   8   0  -4   29.70    2.20
  -8   0   4   30.00    2.20
  -6   0   4  169.08    5.30
   6   0  -4  167.48    5.70
   6   0  -4  166.38    5.40
  -6   0   4  158.98    5.60
   4   0  -4  140.29    5.10
  -4   0   4  142.29    5.00
  -4   0   4  144.19    4.50
   4   0  -4  141.09    4.50
   2   0  -4  400.06   10.80
   2   0  -4  402.96   11.50
  -2   0   4  387.06   11.40
  -2   0   4  394.46   10.80
   0   0  -4 1876.81   47.20
   0   0  -4 1795.92   47.90
   0   0  -4 1864.31   47.30
   0   0   4 1827.42   47.90
  -2   0  -4    4.20    0.90
  -2   0  -4    4.80    0.90
   2   0   4    5.30    1.20
  -2   0  -4    4.30    1.20
   4   0   4   16.00    1.60
  -4   0  -4   14.40    1.40
  -4   0  -4   15.80    1.80
  -4   0  -4   14.00    2.10
   6   0   4   65.89    3.20
  -6   0  -4   67.49    3.30
  -6   0  -4   65.19    2.90
   6   0   4   67.69    3.10
   8   0   4   32.20    2.30
  -8   0  -4   32.30    2.50
   8   0   4   34.40    2.70
  -8   0  -4   34.60    2.40
 -10   0  -4   34.10    2.70
  10   0   4   33.50    2.80
 -10   0  -4   32.40    2.70
  10   0   4   31.70    2.30
  12   0   4    2.70    1.70
 -12   0  -4   -0.10    1.30
  12   0   4    0.80    1.10
 -12   0  -4    2.50    1.60
  14   0   4   -0.20    1.10
 -14   0  -4   -2.10    1.50
 -14   0  -4    0.70    1.30
 -19  -1   4    1.30    1.60
 -19  -1   4    1.10    1.20
 -19   1   4    4.00    2.00
 -19   1   4    1.50    1.40
  19   1  -4    0.60    1.30
 -17  -1   4   32.30    3.00
 -17   1   4   31.10    2.90
  17   1  -4   32.20    2.70
 -17   1   4   25.00    2.80
 -15  -1   4   19.80    2.20
  15  -1  -4   24.20    2.40
 -15  -1   4   19.80    2.50
 -15   1   4   23.50    2.50
  15   1  -4   26.10    2.70
 -15   1   4   24.10    2.50
 -13  -1   4    0.30    1.10
  13  -1  -4    0.10    1.40
 -13   1   4   -0.40    1.20
  13   1  -4    0.60    1.10
  13   1  -4    0.00    1.40
 -13   1   4    0.90    1.20
 -11  -1   4   17.10    1.90
 -11  -1   4   19.80    2.00
  11  -1  -4   21.00    2.30
  11  -1  -4   20.10    2.00
 -11   1   4   18.40    1.90
  11   1  -4   19.40    1.90
 -11   1   4   19.90    2.20
  11   1  -4   20.80    2.30
  -9  -1   4  125.89    4.80
   9  -1  -4  125.19    4.90
  -9  -1   4  130.59    4.90
   9  -1  -4  129.99    4.70
   9   1  -4  139.29    4.90
  -9   1   4  128.99    4.90
   9   1  -4  127.29    4.80
  -9   1   4  131.39    4.70
  -7  -1   4   27.90    2.00
   7  -1  -4   25.50    1.80
  -7  -1   4   26.10    2.00
   7  -1  -4   24.10    2.00
  -7   1   4   26.90    1.70
   7   1  -4   29.00    1.90
   7   1  -4   28.80    2.10
  -7   1   4   27.30    2.10
  -5  -1   4   27.40    2.10
  -5  -1   4   30.10    1.90
   5  -1  -4   28.20    1.60
   5  -1  -4   30.20    2.10
  -5   1   4   29.50    1.60
   5   1  -4   27.40    2.00
  -5   1   4   28.10    2.10
   3  -1  -4   21.00    1.90
   3  -1  -4   20.90    1.20
  -3  -1   4   23.60    1.80
  -3  -1   4   19.40    1.60
   3   1  -4   19.30    1.50
  -3   1   4   20.30    1.20
  -3   1   4   20.60    1.80
   3   1  -4   20.70    1.80
   1  -1  -4    1.30    1.00
   1  -1  -4    0.40    0.50
  -1  -1   4    0.80    0.70
  -1  -1   4    0.20    0.90
   1  -1  -4    0.60    0.50
  -1   1   4    0.20    0.90
   1   1  -4    1.50    1.00
   1   1  -4    0.20    0.70
  -1  -1  -4  174.08    4.90
  -1  -1  -4  172.78    5.00
  -1  -1  -4  170.88    5.80
   1  -1   4  175.48    5.80
  -1   1  -4  171.78    5.40
   1   1   4  185.18    5.80
  -1   1  -4  169.48    5.80
  -1   1  -4  172.58    6.10
   3  -1   4    4.50    1.20
  -3  -1  -4    3.60    0.80
  -3  -1  -4    3.00    0.70
  -3  -1  -4    5.10    1.30
  -3   1  -4    2.90    1.00
   3   1   4    1.90    1.00
  -3   1  -4    3.30    1.10
  -3   1  -4    2.70    1.00
  -5  -1  -4    6.60    1.10
  -5  -1  -4    9.90    1.50
   5  -1   4    6.90    1.30
  -5   1  -4    5.80    1.20
  -5   1  -4    5.90    1.40
   5   1   4    6.30    1.10
   5   1   4    7.50    1.30
  -5   1  -4    5.90    1.30
  -7  -1  -4   33.50    2.40
   7  -1   4   34.90    2.40
   7  -1   4   35.30    2.70
  -7  -1  -4   34.80    2.20
  -7   1  -4   30.40    2.30
  -7   1  -4   33.90    2.40
   7   1   4   38.00    2.40
   7   1   4   34.10    2.20
  -9  -1  -4   25.60    2.30
   9  -1   4   26.00    2.20
   9  -1   4   24.10    2.60
  -9  -1  -4   22.70    2.10
   9   1   4   27.20    2.50
  -9   1  -4   24.50    2.70
  -9   1  -4   24.80    2.40
   9   1   4   23.50    2.00
  11  -1   4    1.90    1.20
 -11  -1  -4    1.20    1.40
 -11  -1  -4    1.20    1.20
  11  -1   4    2.00    1.50
 -11   1  -4    0.50    1.40
  11   1   4    1.20    1.00
 -11   1  -4    1.10    1.30
  11   1   4    3.90    1.50
 -13  -1  -4    2.00    1.30
 -13  -1  -4    2.50    1.50
  13  -1   4   -0.70    1.00
  13   1   4   -0.20    1.00
 -13   1  -4   -0.90    1.60
  13   1   4    1.60    1.50
 -18  -2   4    0.10    1.00
 -18   2   4    1.00    1.40
 -18   2   4    1.70    1.60
  18   2  -4    1.80    1.20
 -16  -2   4    6.20    1.90
 -16  -2   4    7.20    1.50
 -16   2   4    9.40    1.90
 -16   2   4    4.60    1.60
  16   2  -4    9.60    1.90
  14  -2  -4    4.30    1.60
 -14  -2   4    2.70    1.20
  14  -2  -4    3.70    1.60
 -14  -2   4    3.80    1.60
 -14   2   4    5.40    1.60
 -14   2   4    3.90    1.40
  14   2  -4    3.60    1.30
  12  -2  -4    2.00    1.30
 -12  -2   4    5.20    1.30
 -12  -2   4    3.30    1.50
  12  -2  -4    0.70    1.30
  12   2  -4    2.70    1.50
  12   2  -4    1.80    1.20
 -12   2   4    2.30    1.40
 -12   2   4    1.30    1.20
 -10  -2   4   17.60    1.80
  10  -2  -4   18.80    2.30
  10  -2  -4   18.80    2.00
 -10  -2   4   18.30    2.10
  10   2  -4   18.20    2.00
  10   2  -4   17.00    2.00
 -10   2   4   19.50    1.90
 -10   2   4   20.80    2.20
   8  -2  -4   -1.50    1.00
  -8  -2   4    0.50    0.90
  -8  -2   4    0.00    0.90
   8   2  -4    0.60    0.90
  -8   2   4    0.70    0.80
  -8   2   4   -0.30    1.10
   8   2  -4    0.00    1.00
  -6  -2   4    7.20    1.30
   6  -2  -4    8.50    1.50
  -6  -2   4    6.80    1.30
   6  -2  -4    7.20    1.10
   6   2  -4    6.40    1.30
  -6   2   4    6.90    1.00
   6   2  -4    6.90    1.30
  -6   2   4    6.70    1.30
   4  -2  -4   14.30    1.70
   4  -2  -4   12.80    1.00
  -4  -2   4   10.30    1.40
  -4  -2   4   14.90    1.60
  -4   2   4   11.80    1.60
   4   2  -4   12.90    1.60
  -4   2   4   10.70    0.90
   4   2  -4   13.30    1.50
  -2  -2   4   19.00    1.50
  -2  -2   4   20.20    1.90
   2  -2  -4   18.70    0.80
   2  -2  -4   16.00    1.70
   2   2  -4   19.60    1.50
  -2   2   4   18.40    1.70
   2   2  -4   17.60    1.70
   0  -2  -4    5.70    1.30
   0  -2   4    4.20    1.20
   0   2  -4    5.70    1.30
   0   2  -4    6.40    1.20
   0   2  -4    4.90    1.30
   0   2   4    6.60    1.20
   2  -2   4   19.30    1.80
  -2  -2  -4   19.90    0.90
  -2  -2  -4   20.70    1.90
  -2  -2  -4   21.70    0.90
   2   2   4   19.50    1.70
  -2   2  -4   18.60    1.80
  -2   2  -4   22.50    1.80
  -2   2  -4   20.40    1.90
   4  -2   4    2.10    1.00
  -4  -2  -4    2.50    1.10
  -4  -2  -4    1.10    0.60
  -4   2  -4    1.80    1.00
  -4   2  -4    1.50    1.10
  -4   2  -4    0.60    1.00
   4   2   4    1.90    0.90
   6  -2   4    1.90    1.10
  -6  -2  -4    2.30    1.20
  -6  -2  -4    4.90    1.00
   6   2   4    3.50    1.00
   6   2   4    2.00    1.00
  -6   2  -4    3.00    1.20
  -6   2  -4    2.40    1.10
  -6   2  -4    2.50    1.30
   8  -2   4    1.20    1.20
   8  -2   4   -0.40    1.00
  -8  -2  -4    0.80    0.90
  -8  -2  -4    2.70    1.20
  -8   2  -4   -0.20    1.20
   8   2   4    0.90    1.10
  -8   2  -4   -0.10    1.10
   8   2   4    0.30    0.90
 -10  -2  -4    1.40    1.20
  10  -2   4    1.40    1.40
 -10  -2  -4    1.50    1.20
  10  -2   4    1.80    1.30
  10   2   4    2.10    1.00
  10   2   4    1.70    1.30
 -10   2  -4    1.60    1.50
 -10   2  -4    1.40    1.50
 -12  -2  -4    2.00    1.40
  12  -2   4    0.40    1.20
 -12  -2  -4    1.20    1.20
 -12   2  -4    1.70    1.50
  12   2   4    1.40    1.60
  12   2   4    1.20    1.00
 -17  -3   4    0.60    1.40
 -17  -3   4    0.80    1.00
 -17   3   4   -0.20    1.40
  17   3  -4    1.30    1.20
 -17   3   4    2.00    1.60
 -15  -3   4   -1.00    0.90
 -15  -3   4    1.60    1.60
  15   3  -4    0.40    1.10
 -15   3   4    0.40    1.30
 -15   3   4   -0.80    1.20
 -13  -3   4   -0.30    1.30
  13  -3  -4    2.60    1.50
  13  -3  -4    0.30    1.20
 -13  -3   4    1.30    1.10
 -13   3   4    1.30    1.30
  13   3  -4   -1.10    2.20
 -13   3   4    0.90    1.40
  13   3  -4    1.40    1.20
  11  -3  -4   -0.70    1.20
 -11  -3   4   -0.20    1.30
 -11  -3   4    0.20    0.90
  11  -3  -4    0.00    1.10
 -11   3   4    0.30    1.10
  11   3  -4   -1.00    0.90
  11   3  -4    1.20    1.20
  -9  -3   4    0.00    0.90
   9  -3  -4    1.70    1.00
   9  -3  -4    1.30    1.20
  -9  -3   4    0.40    1.00
  -9   3   4   -1.30    0.70
   9   3  -4   -0.70    1.00
   9   3  -4    0.10    1.00
  -9   3   4   -0.60    1.10
  -7  -3   4    0.30    1.00
   7  -3  -4    0.40    1.00
  -7  -3   4    0.50    1.00
   7  -3  -4   -0.20    0.70
  -7   3   4   -1.30    1.00
  -7   3   4    0.10    0.70
   7   3  -4   -1.50    0.80
   7   3  -4   -0.70    0.80
  -5  -3   4    1.90    1.00
  -5  -3   4   -0.30    0.90
   5  -3  -4    1.10    1.10
   5  -3  -4    2.10    0.70
  -5   3   4    1.70    0.60
   5   3  -4    0.60    0.90
   5   3  -4    1.40    1.00
  -5   3   4    2.80    1.20
   3  -3  -4    5.80    1.30
  -3  -3   4    4.90    1.20
  -3  -3   4    5.30    1.30
  -3   3   4    4.70    0.40
   3   3  -4    5.40    1.20
   3   3  -4    6.40    1.30
  -3   3   4    7.10    1.40
  -1  -3   4    1.30    0.90
   1  -3  -4    3.60    1.10
  -1  -3   4    1.40    1.10
   1   3  -4    0.40    1.00
  -1   3   4    1.90    1.00
   1   3  -4    1.10    1.00
   1  -3   4    0.00    0.90
  -1  -3  -4    1.40    1.10
   1   3   4    0.70    0.90
  -1   3  -4    0.80    0.90
  -1   3  -4    0.10    1.10
  -1   3  -4    1.20    0.90
  -3  -3  -4    2.40    1.10
   3  -3   4    1.00    1.00
  -3   3  -4    2.80    1.10
   3   3   4    1.40    0.90
  -3   3  -4    2.20    1.00
  -3   3  -4    1.40    1.30
  -5  -3  -4    0.40    0.50
  -5  -3  -4   -0.50    1.00
   5  -3   4   -1.00    1.10
  -5   3  -4   -0.20    1.20
   5   3   4    1.40    0.90
  -5   3  -4    0.80    1.30
  -5   3  -4    1.00    1.10
   5   3   4    0.60    0.60
  -7  -3  -4    0.00    0.70
  -7  -3  -4    0.00    1.00
   7  -3   4    1.20    1.00
  -7   3  -4   -0.10    1.20
   7   3   4   -0.40    0.80
  -7   3  -4   -0.20    1.00
  -7   3  -4   -2.40    1.00
   7   3   4    0.30    0.90
  -9  -3  -4    0.80    1.00
  -9  -3  -4    0.80    0.90
   9  -3   4   -1.60    1.00
   9  -3   4    0.70    1.40
  -9   3  -4    0.60    1.40
   9   3   4    0.60    1.10
   9   3   4   -1.00    0.80
 -11  -3  -4    0.40    1.00
 -11  -3  -4   -0.40    1.00
  11  -3   4    0.50    1.40
 -11   3  -4    1.40    1.50
  11   3   4    1.70    0.90
  11   3   4    3.50    1.30
 -13  -3  -4    0.00    1.80
  13  -3   4    1.30    1.40
 -13  -3  -4    1.40    1.10
  13   3   4    5.30    1.50
 -13   3  -4   -1.40    1.60
  13   3   4    0.40    0.80
 -16  -4   4    1.30    1.00
 -16  -4   4   -0.70    1.40
  16   4  -4    0.10    1.10
 -16   4   4    2.30    1.60
 -16   4   4    3.10    1.70
 -14  -4   4    7.60    1.40
  14  -4  -4   11.10    2.10
 -14  -4   4    8.90    2.20
 -14   4   4    9.20    1.90
 -14   4   4   10.00    1.90
  14   4  -4    7.70    1.50
  12  -4  -4   31.80    2.70
 -12  -4   4   33.50    2.40
 -12  -4   4   27.60    2.70
 -12   4   4   35.10    3.00
  12   4  -4   29.20    2.40
 -12   4   4   36.90    2.60
 -10  -4   4    1.50    1.10
  10  -4  -4    0.80    1.20
  10  -4  -4    1.90    1.20
  10   4  -4    1.00    1.10
 -10   4   4    1.10    1.20
  10   4  -4   -1.00    1.00
 -10   4   4    1.40    1.00
  -8  -4   4    1.60    1.10
  -8  -4   4   -0.10    1.10
   8  -4  -4   -1.30    1.70
   8   4  -4    1.30    1.20
  -8   4   4    0.90    1.20
  -8   4   4    1.40    0.90
   8   4  -4    2.80    1.10
  -6  -4   4    6.40    1.40
  -6  -4   4    5.50    1.20
   6  -4  -4    6.30    1.00
   6  -4  -4    4.50    1.40
   6   4  -4    5.10    1.30
   6   4  -4    9.20    1.50
  -6   4   4    5.60    0.90
  -6   4   4    5.50    1.40
   4  -4  -4    4.10    1.30
  -4  -4   4    4.60    1.20
  -4  -4   4    4.10    1.20
   4  -4  -4    5.00    0.70
   4   4  -4    1.70    1.00
  -4   4   4    4.00    1.30
   4   4  -4    5.30    1.30
  -4   4   4    5.60    0.60
  -2  -4   4    2.00    1.20
   2  -4  -4    1.70    1.10
  -2  -4   4    4.20    1.10
   2   4  -4    2.90    1.10
  -2   4   4    3.70    1.20
   2   4  -4    3.20    1.30
   0  -4   4    1.70    1.10
   0  -4  -4    1.80    1.20
   0   4   4    3.20    1.00
   0   4  -4    1.40    1.40
   0   4  -4    3.10    1.20
   0   4  -4    0.30    0.90
   2  -4   4    3.00    1.20
  -2  -4  -4    1.30    1.00
  -2   4  -4    1.70    1.00
  -2   4  -4    1.10    1.10
   2   4   4    2.50    1.00
  -2   4  -4    2.40    1.50
  -4  -4  -4    2.40    1.10
   4  -4   4    2.30    1.40
  -4   4  -4    1.00    1.50
  -4   4  -4    2.80    1.30
   4   4   4    3.80    1.00
  -4   4  -4    2.70    1.20
   6  -4   4    2.80    1.20
  -6  -4  -4    2.80    0.70
  -6  -4  -4    2.20    1.10
   6   4   4    2.60    0.80
  -6   4  -4    3.20    1.30
  -6   4  -4    2.50    1.60
   6   4   4    3.00    1.00
  -6   4  -4    4.50    1.70
   8  -4   4    2.80    1.30
  -8  -4  -4    1.70    1.10
   8   4   4    0.80    0.80
   8   4   4    1.90    1.00
  -8   4  -4    2.00    1.50
  -8   4  -4    3.80    1.60
  10  -4   4    1.20    1.20
 -10  -4  -4    3.00    1.10
 -10  -4  -4    2.80    1.10
  10   4   4    4.40    1.40
  10   4   4    2.60    0.90
 -10   4  -4    0.30    1.40
  12  -4   4   10.50    2.00
 -12  -4  -4   10.10    1.60
 -12   4  -4    9.10    2.40
  12   4   4    8.60    1.20
 -17  -5   4    8.60    1.40
 -17  -5   4   10.80    2.50
 -17   5   4    5.20    1.90
 -17   5   4    5.30    1.80
  17   5  -4    6.00    1.40
 -15  -5   4    8.20    2.10
 -15  -5   4   10.10    1.50
 -15   5   4   11.80    2.10
  15   5  -4    9.40    1.60
 -15   5   4    6.50    2.10
 -13  -5   4    9.50    2.10
  13  -5  -4   11.00    2.00
 -13  -5   4   10.20    1.60
 -13   5   4    8.30    2.00
  13   5  -4   11.90    1.70
 -11  -5   4   22.50    2.00
 -11  -5   4   23.20    2.90
  11  -5  -4   26.00    2.40
  11   5  -4   20.00    2.00
 -11   5   4   20.00    2.50
 -11   5   4   23.30    2.30
  -9  -5   4   -1.40    1.20
   9  -5  -4    0.20    1.00
   9  -5  -4   -0.10    1.30
  -9  -5   4   -1.00    1.00
   9   5  -4    1.40    1.00
  -9   5   4    1.30    1.00
  -9   5   4    0.50    1.20
   9   5  -4   -0.10    1.20
   7  -5  -4    3.40    1.50
   7  -5  -4    3.20    1.00
  -7  -5   4    1.50    1.30
  -7  -5   4    3.90    1.30
  -7   5   4    2.00    1.20
  -7   5   4    3.70    1.40
   7   5  -4    3.60    1.20
   7   5  -4    2.60    1.20
   5  -5  -4   48.70    2.20
  -5  -5   4   52.19    3.00
  -5  -5   4   51.89    2.80
   5  -5  -4   49.20    3.00
   5   5  -4   47.20    2.70
  -5   5   4   49.80    3.10
  -5   5   4   52.79    2.00
   5   5  -4   47.50    3.00
  -3  -5   4   25.00    2.20
   3  -5  -4   30.40    2.30
  -3  -5   4   24.50    2.20
   3   5  -4   30.60    2.40
  -3   5   4   30.60    2.30
   3   5  -4   24.70    2.10
  -1  -5   4   -0.60    1.10
   1  -5  -4    2.00    1.20
  -1   5   4    0.60    1.00
   1   5  -4   -0.50    1.00
   1   5  -4    0.10    1.40
   1   5  -4    0.00    1.00
   1  -5   4   -0.30    1.10
  -1  -5  -4    1.30    1.10
  -1   5  -4    0.20    1.30
   1   5   4    0.90    0.90
  -1   5  -4    1.50    1.40
  -1   5  -4    2.40    1.40
   3  -5   4   30.70    2.50
  -3  -5  -4   33.80    2.40
  -3   5  -4   40.10    3.20
  -3   5  -4   28.70    2.50
  -3   5  -4   38.20    3.20
   3   5   4   33.50    2.20
  -5  -5  -4    6.40    1.30
   5  -5   4    3.10    1.40
  -5   5  -4    6.70    1.70
   5   5   4    6.90    1.20
  -5   5  -4    4.50    1.80
   5   5   4    5.90    0.70
  -7  -5  -4    4.20    1.20
  -7  -5  -4    3.00    0.80
   7  -5   4    2.40    1.50
   7   5   4    2.60    0.90
   7   5   4    3.30    0.90
  -7   5  -4    2.60    1.60
   9  -5   4    3.40    1.50
  -9  -5  -4    3.50    1.00
  -9   5  -4    1.60    1.70
   9   5   4    2.20    0.80
   9   5   4    2.90    1.70
 -11  -5  -4    0.00    0.70
 -11  -5  -4    1.40    1.00
  11  -5   4    1.20    1.50
 -11   5  -4    3.10    2.00
  11   5   4    0.00    1.10
  11   5   4    0.20    0.90
 -14  -6   4   12.10    2.30
 -14  -6   4   12.70    1.60
  14   6  -4    8.70    1.50
 -14   6   4    7.50    2.10
 -14   6   4    7.60    1.80
 -12  -6   4    9.40    1.50
 -12  -6   4   10.90    2.30
  12   6  -4   13.90    1.90
 -12   6   4   14.30    2.40
 -12   6   4   11.90    1.90
 -10  -6   4   22.60    2.10
 -10  -6   4   19.80    2.60
  10  -6  -4   21.70    2.40
 -10   6   4   15.60    2.30
 -10   6   4   21.90    2.00
  10   6  -4   23.00    2.10
  -8  -6   4    1.30    1.10
   8  -6  -4    2.70    2.50
   8  -6  -4   -0.40    1.00
  -8  -6   4   -0.50    1.30
   8   6  -4    0.70    1.10
  -8   6   4    0.30    0.90
  -8   6   4    2.80    1.50
   6  -6  -4    5.50    1.70
  -6  -6   4    3.00    1.20
  -6  -6   4    4.90    1.60
   6   6  -4    4.60    1.50
   6   6  -4    4.30    1.30
  -6   6   4    3.10    0.90
  -6   6   4    3.80    1.60
  -4  -6   4   10.80    1.60
   4  -6  -4   12.10    3.10
  -4  -6   4   11.60    1.90
   4   6  -4   11.70    1.80
  -4   6   4   11.50    1.00
  -4   6   4   13.20    1.90
   4   6  -4   14.60    2.20
  -4   6   4    9.30    1.00
   2  -6  -4    9.00    1.80
  -2  -6   4   12.10    1.90
  -2   6   4   13.90    1.80
   2   6  -4   12.00    2.00
   2   6  -4   12.50    2.20
   0  -6  -4    6.50    1.60
   0   6  -4    3.60    1.40
   0   6  -4    3.90    1.90
   0   6   4    4.10    1.30
   0   6  -4    5.30    1.50
   2  -6   4   20.00    2.20
  -2  -6  -4   22.20    2.10
  -2   6  -4   21.40    2.30
  -2   6  -4   20.90    2.30
   2   6   4   23.90    1.90
  -2   6  -4   24.10    2.80
   4  -6   4    5.70    1.70
  -4  -6  -4    4.80    1.30
  -4   6  -4    4.20    1.80
   4   6   4    8.20    1.30
  -6  -6  -4    2.50    1.10
  -6  -6  -4    1.60    0.50
   6  -6   4   -0.10    1.40
   6   6   4    3.10    1.00
   6   6   4    1.10    0.60
  -6   6  -4    1.90    1.70
  -8  -6  -4   -0.20    1.00
   8  -6   4    1.50    1.50
  -8   6  -4    1.10    1.60
   8   6   4   -0.10    0.70
   8   6   4    0.30    0.90
 -10  -6  -4    4.30    0.80
 -10  -6  -4    5.30    1.10
 -10   6  -4    0.30    1.60
  10   6   4    3.30    1.30
  10   6   4    3.40    0.70
 -13  -7   4    0.20    1.10
  13   7  -4    1.40    1.10
 -13   7   4    0.60    1.40
  11  -7  -4   30.90    2.80
 -11  -7   4   27.60    3.20
 -11  -7   4   29.80    2.20
 -11   7   4   25.80    2.50
 -11   7   4   21.00    2.70
  11   7  -4   30.50    2.40
  -9  -7   4   27.70    2.80
   9  -7  -4   28.80    2.50
  -9  -7   4   21.60    2.10
  -9   7   4   21.60    2.10
  -9   7   4   19.40    2.60
   9   7  -4   27.80    2.40
  -7  -7   4   -0.60    1.30
  -7  -7   4   -0.60    1.10
   7   7  -4    1.10    1.10
  -7   7   4    0.80    0.80
  -7   7   4    0.70    0.90
  -7   7   4   -0.40    1.40
   5  -7  -4    0.80    1.40
  -5  -7   4    0.30    1.30
  -5  -7   4   -0.20    1.10
  -5   7   4    0.00    1.30
   5   7  -4   -0.10    1.10
  -5   7   4   -1.90    0.60
  -5   7   4    0.10    0.70
   3  -7  -4    0.60    1.40
  -3  -7   4    3.00    1.50
  -3  -7   4    1.30    1.40
  -3   7   4    2.00    0.60
  -3   7   4    4.10    2.20
   3   7  -4    1.20    1.20
  -3   7   4    0.70    0.60
  -1  -7   4   -0.40    1.20
   1  -7  -4    3.40    1.40
   1   7  -4   -0.60    1.50
   1   7  -4    1.90    1.20
  -1   7   4    3.20    1.20
  -1  -7  -4   21.30    2.30
   1  -7   4   18.40    2.30
  -1   7  -4   22.00    3.00
   1   7   4   21.30    2.00
  -3  -7  -4    5.10    1.40
   3  -7   4    3.90    1.50
  -3   7  -4    3.10    1.70
   3   7   4    4.50    1.20
   5  -7   4   -0.80    1.20
  -5  -7  -4    0.90    1.10
   5   7   4    1.60    0.90
  -5   7  -4    0.50    1.50
   7  -7   4    6.30    1.70
  -7  -7  -4    3.20    0.70
   7   7   4    5.10    1.00
   7   7   4    2.40    0.90
  -7   7  -4    1.00    1.70
   9  -7   4    8.20    1.90
   9   7   4   13.90    1.10
  -9   7  -4   13.30    2.70
 -12  -8   4    0.60    1.60
 -12  -8   4    0.50    1.10
  12  -8  -4    3.60    1.90
  12   8  -4    1.70    1.10
 -12   8   4    0.60    1.30
 -12   8   4    2.00    1.80
 -10  -8   4   10.80    2.30
 -10  -8   4   11.30    1.70
 -10   8   4   10.80    1.90
 -10   8   4   11.70    2.30
  10   8  -4   13.10    1.90
  -8  -8   4    2.40    1.60
  -8  -8   4    2.50    1.40
  -8   8   4    2.40    1.20
   8   8  -4    5.00    1.40
  -8   8   4    2.50    1.60
  -8   8   4    5.20    1.10
  -6  -8   4   14.70    2.40
  -6  -8   4   15.60    2.00
   6   8  -4   14.60    2.10
  -6   8   4   12.20    1.50
  -6   8   4   15.30    2.40
  -6   8   4   16.60    1.60
  -4  -8   4    9.20    1.90
  -4  -8   4   11.00    1.80
  -4   8   4    7.10    1.60
   4   8  -4    8.80    1.70
  -4   8   4   10.20    1.20
  -4   8   4   14.60    2.10
  -2  -8   4   51.99    3.30
   2  -8  -4   54.79    3.40
  -2   8   4   52.59    2.00
   2   8  -4   58.19    4.50
  -2   8   4   54.79    3.30
  -2   8   4   46.90    2.00
   0   8   4  188.78    5.30
   0   8   4  210.28    6.80
   0   8   4  181.58    5.10
  -2  -8  -4    2.00    1.30
   2  -8   4    1.30    1.30
   2   8   4    0.70    1.10
  -2   8  -4    0.10    1.60
  -4  -8  -4    2.60    1.20
   4  -8   4    3.70    1.50
   4   8   4    3.10    1.10
  -4   8  -4    2.40    1.80
   6  -8   4    8.30    2.30
   6   8   4   14.10    1.10
   6   8   4    9.40    1.10
   6   8   4   13.20    1.50
  -9  -9   4    8.90    1.70
  -9  -9   4   11.70    2.40
  -9   9   4    8.80    1.70
  -9   9   4    6.70    3.30
   9   9  -4   12.90    1.80
  -7  -9   4    6.40    1.60
  -7   9   4    6.10    2.00
   7   9  -4    5.10    1.50
  -7   9   4   -0.30    1.10
  -7   9   4    2.40    0.90
  -5  -9   4    4.30    1.70
  -5  -9   4    7.90    1.80
  -5   9   4    7.60    1.90
  -5   9   4    5.30    1.10
  -5   9   4    3.80    1.20
  -3  -9   4    7.40    1.90
   3   9  -4    4.50    2.20
  -3   9   4    4.70    1.50
  -3   9   4    6.40    1.00
  -1  -9   4    0.40    1.40
   1   9  -4    3.40    1.90
  -1   9   4    3.10    0.70
  -1   9   4    1.20    1.30
  -1   9   4    1.40    1.30
  -1   9   4    0.00    0.70
   1  -9   4   24.40    2.70
   1   9   4   19.90    1.20
   1   9   4   20.20    1.20
   1   9   4   19.80    2.00
  -1   9  -4   17.70    3.40
   3   9   4    0.50    0.50
   3   9   4   -1.30    0.50
   3   9   4   -0.90    0.80
   3   9   4    1.90    1.10
  -3   9  -4    3.20    1.90
 -18   0   5   -0.40    1.60
 -18   0   5    2.20    1.50
 -16   0   5    0.10    1.30
 -16   0   5    0.00    1.30
 -14   0   5   -1.40    1.20
  14   0  -5   -2.00    1.20
  14   0  -5    0.60    1.50
 -14   0   5    1.10    1.20
  12   0  -5   -1.50    1.20
  12   0  -5   -0.50    1.30
 -12   0   5   -1.00    1.10
 -12   0   5    0.00    1.00
  10   0  -5    0.70    1.20
 -10   0   5    1.60    1.30
  10   0  -5    0.70    1.30
 -10   0   5   -0.10    1.00
   8   0  -5   -0.40    1.00
  -8   0   5    1.60    1.00
   8   0  -5    0.10    1.00
  -8   0   5   -1.00    1.00
   6   0  -5    0.60    0.90
  -6   0   5   -0.40    0.80
  -6   0   5    1.30    1.00
   6   0  -5    0.60    1.10
   4   0  -5   -0.20    0.70
   4   0  -5    0.00    1.10
  -4   0   5    0.10    0.90
   2   0  -5   -0.20    0.90
   2   0  -5   -1.30    0.80
  -2   0   5    1.50    1.20
   2   0  -5    0.10    0.70
   2   0   5    0.60    1.00
  -2   0  -5   -0.40    1.20
  -2   0  -5   -0.10    0.80
  -2   0  -5   -0.10    0.80
  -4   0  -5   -0.60    1.20
  -4   0  -5    0.80    0.90
   4   0   5   -0.10    1.00
  -6   0  -5   -1.00    1.30
  -6   0  -5   -0.80    1.00
   6   0   5    0.10    1.20
  -6   0  -5   -0.10    0.90
  -8   0  -5   -0.60    1.10
  -8   0  -5    0.80    1.30
   8   0   5    0.20    1.10
 -10   0  -5   -0.70    1.30
  10   0   5   -0.40    1.10
 -10   0  -5    0.80    1.90
 -17  -1   5    2.00    1.30
 -17  -1   5    2.50    1.70
 -17   1   5    4.60    1.70
 -17   1   5    7.70    1.90
 -15  -1   5    6.90    1.90
 -15  -1   5    2.30    1.40
  15   1  -5    1.70    1.70
 -15   1   5    6.10    1.80
 -15   1   5    4.60    1.50
 -13  -1   5   -0.30    1.20
  13  -1  -5    0.00    1.40
 -13  -1   5    0.20    1.40
  13   1  -5    0.00    1.40
 -13   1   5   -0.20    1.00
 -13   1   5    0.10    1.30
  13   1  -5   -1.60    1.10
 -11  -1   5    2.90    1.30
  11  -1  -5    2.00    1.40
  11  -1  -5    2.40    1.50
 -11  -1   5    3.00    1.30
  11   1  -5    2.60    1.50
 -11   1   5    2.10    1.20
 -11   1   5    1.60    1.30
  11   1  -5    5.20    1.50
  -9  -1   5   13.40    1.80
  -9  -1   5   16.80    2.00
   9  -1  -5   12.90    2.00
   9  -1  -5   15.70    1.90
  -9   1   5   15.30    1.70
  -9   1   5   11.20    1.90
   9   1  -5   12.70    2.00
   9   1  -5   11.50    1.70
  -7  -1   5    3.00    1.30
   7  -1  -5    1.80    1.20
  -7  -1   5    2.10    1.00
  -7   1   5    1.30    0.90
   7   1  -5    1.60    1.20
   7   1  -5    2.20    1.10
  -7   1   5    1.20    1.20
   5  -1  -5    2.00    0.80
  -5  -1   5    2.20    1.10
   5  -1  -5    1.00    1.10
  -5  -1   5    1.50    0.90
  -5   1   5    1.90    0.70
   5   1  -5    1.50    1.10
  -5   1   5    3.00    1.30
   5   1  -5    0.30    0.90
   3  -1  -5    1.90    1.20
  -3  -1   5    2.30    1.30
  -3  -1   5    2.10    0.80
   3  -1  -5    2.20    0.70
   3   1  -5    1.30    0.90
  -3   1   5    1.10    1.20
  -3   1   5    2.20    0.60
   3   1  -5    2.00    1.20
   1  -1  -5    0.10    0.50
   1  -1  -5    0.30    0.60
   1  -1  -5    0.80    1.20
  -1  -1   5   -0.80    1.10
   1   1  -5   -0.10    0.90
  -1   1   5    1.80    1.10
   1   1  -5   -0.30    1.00
  -1  -1  -5   11.60    1.10
  -1  -1  -5   10.80    1.10
   1  -1   5   10.70    1.70
  -1  -1  -5   13.80    2.00
  -1   1  -5   10.40    1.70
   1   1   5   11.80    1.70
  -1   1  -5   15.50    1.70
  -1   1  -5   15.40    1.70
  -3  -1  -5   -0.90    1.10
   3  -1   5    1.00    1.20
  -3  -1  -5    0.80    0.70
  -3  -1  -5    0.60    0.70
   3   1   5    0.00    1.10
  -3   1  -5   -1.70    0.90
  -3   1  -5    0.00    0.90
  -5  -1  -5   -0.70    1.00
  -5  -1  -5   -0.40    0.80
  -5   1  -5    0.70    1.30
  -5   1  -5    0.00    1.00
   5   1   5   -0.90    1.00
  -5   1  -5    1.60    1.10
  -7  -1  -5    0.90    1.10
  -7  -1  -5    3.70    1.20
   7  -1   5    2.00    1.30
  -7   1  -5    1.90    1.30
  -7   1  -5    5.80    1.60
   7   1   5    1.70    1.10
  -7   1  -5    3.00    1.30
  -9  -1  -5    2.50    1.30
  -9  -1  -5    2.70    1.40
   9  -1   5    2.50    1.40
   9   1   5    6.90    1.40
  -9   1  -5    1.80    1.40
 -11  -1  -5    2.80    1.40
  11  -1   5   -0.60    1.20
 -11  -1  -5   -0.60    1.30
  11   1   5    0.20    1.10
 -11   1  -5   -0.50    1.60
 -16  -2   5   11.30    1.90
 -16  -2   5   11.00    2.20
 -16   2   5   12.10    2.20
  16   2  -5   12.80    2.60
 -16   2   5    9.10    1.90
 -14  -2   5    6.80    1.90
  14  -2  -5    5.70    1.80
 -14  -2   5    8.30    1.60
 -14   2   5    2.70    1.40
 -14   2   5    5.70    1.70
  14   2  -5    4.50    1.60
  12  -2  -5    5.10    1.60
 -12  -2   5    4.60    1.50
 -12  -2   5    2.80    1.30
  12   2  -5    5.80    1.70
 -12   2   5    6.20    1.50
 -12   2   5    6.00    1.60
  12   2  -5    3.70    1.70
  10  -2  -5   15.40    2.20
 -10  -2   5   14.80    2.10
 -10  -2   5   17.70    2.10
  10  -2  -5   14.20    1.90
 -10   2   5   19.50    2.50
  10   2  -5   14.50    2.00
 -10   2   5   14.60    1.70
  -8  -2   5   -0.30    0.90
  -8  -2   5    0.60    1.10
   8  -2  -5   -0.50    1.30
   8  -2  -5    1.10    1.00
  -8   2   5   -0.60    1.10
   8   2  -5   -0.80    0.90
  -8   2   5    0.30    0.70
   8   2  -5   -0.60    1.10
  -6  -2   5    6.60    1.30
   6  -2  -5    6.20    1.00
  -6  -2   5    5.80    1.50
   6  -2  -5    6.30    1.70
  -6   2   5    6.70    1.00
  -6   2   5    4.00    1.40
   6   2  -5    8.10    1.60
   6   2  -5    6.70    1.40
   4  -2  -5    9.00    0.90
  -4  -2   5    6.90    1.50
   4  -2  -5    7.20    1.50
  -4  -2   5   10.30    1.50
  -4   2   5    7.90    0.80
   4   2  -5    7.10    1.60
  -4   2   5    6.00    1.40
   4   2  -5    7.80    1.40
   2  -2  -5    9.00    1.70
  -2  -2   5   12.30    1.90
  -2  -2   5   10.10    1.40
   2   2  -5    7.40    1.50
  -2   2   5    9.90    1.60
   2   2  -5   11.10    1.50
   0  -2   5    5.80    1.50
   0  -2  -5    5.20    1.50
   0   2  -5    4.30    1.40
   0   2   5    5.40    1.40
   0   2  -5    6.90    1.40
  -2  -2  -5   22.80    2.40
   2  -2   5   23.20    2.20
  -2   2  -5   22.80    2.00
  -2   2  -5   25.40    2.20
  -2   2  -5   21.30    2.20
   2   2   5   29.30    2.30
  -4  -2  -5    3.90    0.80
   4  -2   5    1.90    1.20
  -4  -2  -5    5.50    1.40
  -4  -2  -5    3.50    0.70
   4   2   5    2.40    1.20
  -4   2  -5    2.60    1.30
  -4   2  -5    3.20    1.30
  -4   2  -5    4.70    1.30
  -6  -2  -5    0.30    0.80
   6  -2   5    2.20    1.40
  -6  -2  -5    0.20    1.20
  -6  -2  -5    0.10    0.80
  -6   2  -5    0.20    1.00
   6   2   5   -0.10    1.10
  -6   2  -5    0.80    1.20
  -6   2  -5    1.40    1.70
  -8  -2  -5    0.70    1.20
   8  -2   5    1.10    1.30
  -8  -2  -5    0.80    0.90
   8   2   5    1.20    1.00
  -8   2  -5    0.80    1.10
   8   2   5    1.70    1.10
  -8   2  -5   -0.30    2.20
 -10  -2  -5    2.50    1.20
 -10  -2  -5    3.40    1.90
  10  -2   5   -0.50    1.30
  10   2   5    4.00    1.30
  10   2   5    1.80    1.20
 -10   2  -5    1.30    1.60
 -17  -3   5    2.70    1.30
 -17  -3   5    1.70    1.60
  17   3  -5    3.00    1.70
 -17   3   5    6.50    2.00
 -17   3   5    3.70    1.70
 -15  -3   5    4.80    1.40
 -15  -3   5    3.70    1.80
 -15   3   5    5.70    1.70
  15   3  -5    4.40    1.70
 -15   3   5    6.50    1.90
 -13  -3   5    1.00    1.50
 -13  -3   5    0.80    2.00
  13  -3  -5   -0.30    1.40
 -13   3   5    0.10    1.30
 -13   3   5    1.70    1.20
  13   3  -5    0.80    1.20
 -11  -3   5   26.60    2.70
  11  -3  -5   25.70    2.20
 -11  -3   5   23.60    2.30
 -11   3   5   23.00    2.10
  11   3  -5   25.20    2.50
  11   3  -5   23.30    2.80
 -11   3   5   17.60    2.40
   9  -3  -5    1.90    1.10
  -9  -3   5    3.00    1.50
   9  -3  -5    3.40    1.40
  -9  -3   5    3.20    1.30
   9   3  -5    1.50    1.50
  -9   3   5    0.10    1.10
  -9   3   5    2.00    0.90
  -7  -3   5    0.80    1.10
  -7  -3   5   -0.30    1.10
   7  -3  -5   -0.20    1.40
   7  -3  -5    0.10    0.80
  -7   3   5    1.10    0.70
   7   3  -5    1.60    1.20
   7   3  -5    0.20    1.00
  -5  -3   5   44.70    2.80
   5  -3  -5   46.40    1.80
  -5  -3   5   44.90    2.80
   5   3  -5   45.80    2.70
  -5   3   5   45.60    2.90
   5   3  -5   45.00    2.90
  -5   3   5   45.40    1.70
  -3  -3   5   61.09    3.30
  -3  -3   5   59.09    3.10
   3  -3  -5   55.29    3.20
   3   3  -5   65.99    3.30
  -3   3   5   58.39    3.30
  -1  -3   5    1.60    1.40
   1  -3  -5    2.10    1.40
  -1   3   5    2.50    1.20
   1   3  -5    2.20    1.20
   1   3  -5    0.20    1.20
   1   3  -5    3.10    1.30
  -1  -3  -5   16.40    2.10
  -1   3  -5   19.10    2.40
  -1   3  -5   16.40    2.00
   1   3   5   17.70    2.00
  -1   3  -5   15.20    2.20
   3  -3   5   36.40    2.70
  -3  -3  -5   42.40    2.90
  -3   3  -5   41.60    3.00
  -3   3  -5   34.30    2.90
  -3   3  -5   41.70    2.80
   3   3   5   48.00    2.80
   5  -3   5    1.00    1.30
  -5  -3  -5    1.10    1.30
  -5  -3  -5    2.20    0.50
  -5  -3  -5    1.90    0.40
  -5   3  -5    3.10    1.50
   5   3   5    1.20    1.10
  -5   3  -5    0.40    1.20
  -7  -3  -5    0.80    0.70
   7  -3   5    1.70    1.30
  -7  -3  -5   -0.30    1.20
  -7   3  -5    0.40    1.40
   7   3   5   -0.30    1.00
  -7   3  -5    3.50    1.50
   9  -3   5    0.80    1.40
  -9  -3  -5    2.30    1.00
  -9  -3  -5    3.40    1.40
   9   3   5    4.70    1.20
  -9   3  -5    3.20    1.80
   9   3   5    3.10    1.20
 -16  -4   5   11.00    3.80
 -16  -4   5   11.30    1.80
  16   4  -5   11.60    1.90
 -16   4   5   10.70    2.10
  14  -4  -5  105.79    4.90
 -14  -4   5  102.89    5.30
  14   4  -5  102.89    4.80
 -14   4   5   96.19    5.00
 -14   4   5   96.09    4.50
  12  -4  -5  283.67    9.10
 -12  -4   5  284.57    9.70
 -12   4   5  282.77    9.80
  12   4  -5  287.87    9.30
 -12   4   5  272.07    8.90
 -10  -4   5    8.80    1.90
  10  -4  -5    7.10    1.50
 -10  -4   5    4.20    1.50
  10   4  -5    6.80    1.80
  10   4  -5    8.60    2.10
 -10   4   5    6.40    1.30
 -10   4   5    4.90    1.80
   8  -4  -5    3.50    1.60
   8  -4  -5    4.30    1.10
  -8  -4   5    5.10    1.50
  -8   4   5    4.90    1.10
   8   4  -5    5.00    1.70
   8   4  -5    6.50    1.60
  -8   4   5    4.30    1.50
   6  -4  -5   47.00    3.10
   6  -4  -5   49.99    2.00
  -6  -4   5   46.90    2.90
  -6  -4   5   50.39    3.10
  -6   4   5   48.60    3.10
  -6   4   5   45.00    1.90
   6   4  -5   46.70    3.30
  -4  -4   5   29.60    2.30
  -4  -4   5   27.10    2.40
   4  -4  -5   24.70    2.40
   4   4  -5   33.50    2.50
   4   4  -5   25.70    2.30
  -4   4   5   26.60    2.40
   2  -4  -5   20.50    2.40
  -2  -4   5   17.30    2.50
  -2  -4   5   20.60    2.10
   2   4  -5   18.80    2.20
   2   4  -5   18.80    2.30
  -2   4   5   18.20    2.00
   0  -4   5    2.40    1.30
   0  -4  -5    4.20    1.50
   0   4  -5    2.80    1.60
   0   4  -5    2.30    1.40
   0   4   5    1.20    1.20
   0   4  -5    4.40    1.50
   2  -4   5    7.70    1.70
  -2  -4  -5    5.20    1.60
  -2   4  -5    4.80    1.70
  -2   4  -5    5.20    1.70
   2   4   5    5.80    1.40
   4  -4   5   28.30    2.60
  -4  -4  -5   30.60    2.60
  -4   4  -5   28.70    2.50
   4   4   5   31.00    2.40
   6  -4   5   15.80    2.20
  -6  -4  -5   18.90    2.20
  -6   4  -5   12.20    2.10
   6   4   5   21.90    2.10
  -6   4  -5   20.90    2.70
   8  -4   5    7.00    1.90
  -8  -4  -5   10.70    1.80
   8   4   5    6.90    1.30
  -8   4  -5    8.50    2.20
 -10  -4  -5   38.00    2.00
  10  -4   5   30.60    3.20
 -10  -4  -5   31.00    2.50
  10   4   5   28.20    2.30
  10   4   5   35.10    2.40
 -10   4  -5   28.60    3.30
 -15  -5   5    4.10    1.80
 -15  -5   5    8.30    2.00
 -15   5   5    8.30    2.10
 -15   5   5    8.40    1.80
  15   5  -5    8.50    1.70
  13  -5  -5    3.70    1.60
 -13  -5   5    5.60    2.10
  13   5  -5    1.40    1.40
 -13   5   5    2.60    1.30
 -13   5   5    2.80    1.60
  11  -5  -5   33.40    2.60
 -11  -5   5   33.60    3.00
 -11  -5   5   28.70    4.10
  11   5  -5   30.30    2.70
 -11   5   5   26.40    2.80
 -11   5   5   37.60    2.40
  -9  -5   5   -0.90    2.20
  -9  -5   5   -1.10    1.20
   9  -5  -5    0.20    0.90
  -9   5   5   -2.50    1.30
   9   5  -5    2.20    1.40
  -9   5   5    1.20    0.80
  -7  -5   5    0.10    1.20
   7  -5  -5    2.30    0.90
   7   5  -5    2.70    1.40
  -7   5   5    1.80    1.50
   7   5  -5    2.30    1.40
  -7   5   5    2.60    0.70
   5  -5  -5   36.20    3.00
  -5  -5   5   39.60    2.80
  -5  -5   5   42.70    2.90
   5   5  -5   43.70    2.90
  -5   5   5   48.90    3.10
   5   5  -5   46.90    3.00
  -3  -5   5   17.10    3.50
   3  -5  -5   20.40    2.50
  -3  -5   5   15.90    2.10
   3   5  -5   14.20    2.20
   3   5  -5   11.50    1.90
  -1  -5   5   -1.60    1.10
   1   5  -5    0.80    1.20
   1   5  -5   -0.60    1.80
  -1   5   5    0.90    1.10
   1   5  -5    0.60    1.30
   1  -5   5   -0.10    1.20
  -1  -5  -5    0.00    1.30
  -1   5  -5    2.50    1.70
   1   5   5    3.30    1.20
  -1   5  -5    2.10    1.40
  -3  -5  -5   30.20    2.60
   3  -5   5   22.20    2.50
  -3   5  -5   25.70    3.00
   3   5   5   31.10    2.40
  -3   5  -5   24.20    2.50
   5  -5   5    0.50    1.40
  -5  -5  -5    2.30    1.40
   5   5   5    2.80    1.20
  -5   5  -5    3.70    1.70
  -7  -5  -5    5.50    1.50
   7  -5   5    2.30    1.50
  -7   5  -5    3.30    1.60
   7   5   5    2.40    1.10
  -9  -5  -5    0.30    1.20
   9  -5   5    2.80    1.60
  -9   5  -5    1.50    1.60
   9   5   5    4.80    0.90
   9   5   5    1.50    1.00
 -14  -6   5    0.30    1.60
 -14  -6   5    2.40    1.50
  14  -6  -5    4.40    2.00
  14   6  -5    2.20    1.30
 -14   6   5    4.70    1.80
 -14   6   5    2.60    1.40
 -12  -6   5    0.20    1.30
 -12  -6   5   -0.40    1.60
  12  -6  -5    1.90    1.40
 -12   6   5    4.70    1.30
  12   6  -5    2.80    1.40
 -12   6   5   -0.40    1.50
 -10  -6   5    1.30    1.60
  10  -6  -5    2.70    1.20
 -10  -6   5   -0.20    1.30
  10   6  -5    2.00    1.30
 -10   6   5    1.80    1.70
 -10   6   5    2.60    1.10
  -8  -6   5    2.00    1.40
   8  -6  -5    0.50    1.00
  -8  -6   5   -0.60    1.30
  -8   6   5   -0.20    1.30
   8   6  -5    0.10    1.10
  -8   6   5   -0.10    0.70
  -6  -6   5    0.60    1.30
  -6  -6   5   -3.00    1.20
  -6   6   5   -1.60    1.10
  -6   6   5   -0.80    0.50
   6   6  -5    0.80    1.30
  -6   6   5    0.40    0.50
  -4  -6   5   -1.10    1.20
   4  -6  -5   -0.30    1.30
  -4  -6   5    1.70    1.30
  -4   6   5    1.20    1.10
  -2  -6   5   -0.40    1.10
   2  -6  -5    1.80    1.50
   2   6  -5    0.40    1.80
  -2   6   5    1.00    1.20
   0  -6   5   -0.60    1.10
   0  -6  -5    1.30    1.50
   0   6  -5    1.40    1.70
   0   6   5   -0.20    1.10
  -2  -6  -5    1.20    1.40
   2  -6   5    0.80    1.30
   2   6   5    3.70    1.30
  -2   6  -5    3.60    1.80
   4  -6   5    1.40    1.30
  -4  -6  -5   -0.20    1.10
   4   6   5    2.10    1.00
  -4   6  -5    1.00    1.70
  -6  -6  -5    1.00    1.20
   6  -6   5   -0.60    1.30
   6   6   5    0.00    0.90
  -6   6  -5    6.20    2.20
  11  -7  -5    3.50    1.30
 -11  -7   5    0.50    1.30
  11   7  -5    1.00    1.20
 -11   7   5    0.40    1.10
  -9  -7   5   -1.10    1.20
  -9  -7   5    0.00    1.20
   9  -7  -5    2.70    1.10
  -9   7   5   -1.20    1.20
   9   7  -5   -1.20    1.70
  -9   7   5    1.70    0.90
  -7  -7   5    0.70    1.20
  -7  -7   5    0.50    1.40
  -7   7   5    0.50    0.60
  -7   7   5    0.80    0.80
  -7   7   5   -0.70    1.30
  -5  -7   5   -1.50    1.30
  -5  -7   5   -2.00    1.20
  -5   7   5   -0.80    1.20
  -3  -7   5   -1.50    1.30
  -3  -7   5    1.30    1.30
  -3   7   5    0.40    1.30
   3   7  -5    0.50    1.70
  -1  -7   5    1.10    1.50
   1  -7  -5   -1.20    1.40
  -1   7   5    0.30    1.10
   1   7  -5    2.40    1.80
  -1  -7  -5    2.50    1.50
   1  -7   5    1.30    1.40
   1   7   5    2.20    1.30
  -1   7  -5    0.60    1.80
   3  -7   5   -0.60    1.20
  -3  -7  -5   -0.20    1.40
   3   7   5    1.80    1.10
  -3   7  -5    1.10    1.60
  -5  -7  -5    0.60    1.30
   5  -7   5   -0.90    1.30
  -5   7  -5    0.10    1.80
   5   7   5    1.80    1.00
 -10  -8   5    5.40    2.00
 -10  -8   5    2.50    1.50
 -10   8   5    2.50    1.60
 -10   8   5    2.40    1.00
 -10   8   5    3.00    1.20
  -8  -8   5    3.90    1.50
  -8  -8   5    1.80    1.80
  -8   8   5    3.60    1.00
  -8   8   5    1.30    1.50
  -8   8   5    2.90    1.00
  -6  -8   5    1.60    1.50
  -6  -8   5    1.70    1.50
  -6   8   5    3.30    0.70
  -6   8   5    3.90    0.70
  -6   8   5    1.80    1.60
  -4  -8   5    7.40    2.00
  -4  -8   5    5.20    1.70
  -4   8   5    6.80    1.80
  -2   8   5   21.10    2.30
   2   8  -5   19.50    3.20
   0  -8   5   29.60    2.90
   0   8  -5   39.40    3.80
   0   8   5   46.80    3.10
  -2  -8  -5    2.20    1.40
   2  -8   5    1.10    1.70
   2   8   5    3.00    1.20
 -16   0   6   10.20    2.00
 -16   0   6    6.80    1.80
 -14   0   6    0.60    1.30
 -14   0   6    0.90    1.30
  12   0  -6   -0.40    1.40
 -12   0   6    1.30    1.30
 -10   0   6   11.50    1.70
 -10   0   6   10.50    2.00
  10   0  -6   13.60    1.90
   8   0  -6   40.00    2.60
  -8   0   6   38.60    2.50
  -8   0   6   32.90    2.80
  -6   0   6   32.80    2.70
  -6   0   6   35.40    2.10
   6   0  -6   34.10    2.30
   6   0  -6   28.60    3.00
  -4   0   6   25.00    2.40
  -4   0   6   23.90    1.70
   4   0  -6   28.10    2.80
   2   0  -6  146.79    4.80
  -2   0   6  148.89    5.90
   2   0  -6  146.49    5.30
   2   0  -6  137.49    5.90
   0   0  -6  369.86   10.30
   0   0   6  376.66   11.50
   0   0  -6  343.17   11.50
   2   0   6    7.30    1.80
  -2   0  -6    4.50    1.20
  -4   0  -6    1.80    1.00
  -4   0  -6    1.70    1.10
   4   0   6    1.20    1.40
  -6   0  -6   17.40    1.90
  -6   0  -6   11.90    1.70
   6   0   6   10.60    1.90
   8   0   6    5.40    1.50
  -8   0  -6   12.20    1.80
  -8   0  -6    5.40    1.60
 -15  -1   6    8.60    1.90
 -15  -1   6    9.50    2.10
 -15   1   6    7.90    2.00
 -15   1   6   11.00    2.10
 -13  -1   6   -0.40    1.30
 -13  -1   6   -0.40    1.10
  13  -1  -6   -0.20    1.60
 -13   1   6    0.30    1.20
 -13   1   6    1.30    1.50
  11  -1  -6   12.00    2.00
 -11  -1   6    8.70    1.90
 -11   1   6    9.10    1.60
 -11   1   6    8.90    1.90
  11   1  -6   10.40    2.00
   9  -1  -6   39.30    2.70
  -9  -1   6   40.00    2.70
  -9  -1   6   42.90    3.20
  -9   1   6   39.90    2.40
   9   1  -6   43.20    2.90
  -9   1   6   39.70    3.00
   7  -1  -6    2.40    1.20
  -7  -1   6    1.30    1.10
  -7  -1   6   -0.40    1.10
  -7   1   6    1.40    1.30
  -7   1   6    2.40    0.90
   7   1  -6    1.40    1.10
  -5  -1   6    6.60    1.60
  -5  -1   6    5.00    1.20
   5  -1  -6    6.70    2.00
   5  -1  -6    7.60    1.20
  -5   1   6    4.10    1.50
   5   1  -6    4.80    1.80
  -5   1   6    7.00    1.20
   5   1  -6   10.10    1.50
   3  -1  -6    9.30    1.10
   3  -1  -6    8.20    1.10
  -3  -1   6    7.40    1.70
   3  -1  -6    7.00    1.90
  -3   1   6    8.80    1.70
   3   1  -6    7.70    2.00
   3   1  -6    8.80    1.40
   3   1  -6    7.40    1.60
   1  -1  -6    2.50    0.70
   1  -1  -6    0.10    1.40
  -1  -1   6    1.70    1.60
   1  -1  -6    2.70    0.70
  -1   1   6    3.70    1.50
   1   1  -6    3.30    1.20
   1   1  -6    3.00    1.20
   1  -1   6   62.99    3.80
  -1  -1  -6   59.69    2.30
  -1  -1  -6   59.69    2.30
  -1  -1  -6   64.59    3.80
  -1   1  -6   64.09    3.00
   1   1   6   64.59    3.70
  -1   1  -6   62.99    3.20
  -3  -1  -6    0.80    2.20
   3  -1   6    0.00    1.30
  -3  -1  -6   -0.40    0.70
  -3  -1  -6    1.80    0.80
   3   1   6    2.10    1.40
  -3   1  -6    0.70    1.10
  -3   1  -6    1.00    1.10
  -5  -1  -6    1.80    1.00
   5  -1   6    0.30    1.30
  -5   1  -6    0.70    1.20
   5   1   6    0.10    1.30
  -5   1  -6    3.40    1.20
   7  -1   6    8.70    1.90
  -7  -1  -6    9.30    1.50
  -7  -1  -6   12.50    1.60
  -7   1  -6   11.10    1.90
   7   1   6    9.40    1.80
  -7   1  -6   10.80    1.80
 -16  -2   6    2.20    1.40
 -16  -2   6    1.50    1.60
 -16   2   6    3.50    1.60
  14  -2  -6    0.90    1.60
 -14  -2   6    4.00    1.70
 -14  -2   6    3.20    1.50
 -14   2   6    1.80    1.40
 -14   2   6    0.60    1.30
 -12  -2   6    1.70    1.30
  12  -2  -6   -0.80    1.20
 -12  -2   6    2.30    1.50
 -12   2   6    1.50    1.20
 -12   2   6    2.80    1.50
  10  -2  -6   10.00    1.70
 -10  -2   6    6.20    1.90
 -10  -2   6    8.10    1.80
 -10   2   6    7.50    1.90
 -10   2   6    6.30    1.30
  10   2  -6    8.50    1.80
  -8  -2   6    1.30    1.40
  -8  -2   6    1.60    1.10
   8  -2  -6   -1.20    0.90
  -8   2   6   -0.40    0.80
  -8   2   6   -0.50    1.20
   8   2  -6    1.50    1.20
  -6  -2   6    0.50    1.30
   6  -2  -6   -0.30    0.80
  -6  -2   6   -1.00    0.90
  -6   2   6    0.60    1.40
   6   2  -6    1.60    1.20
  -6   2   6   -0.60    0.60
   4  -2  -6    3.50    0.70
  -4  -2   6    3.00    1.10
   4  -2  -6    2.50    1.60
  -4  -2   6    2.00    1.40
   4  -2  -6    2.60    0.70
   4   2  -6    2.80    1.20
  -4   2   6    1.40    1.30
  -2  -2   6    4.50    1.60
   2  -2  -6    2.80    1.50
  -2   2   6    4.00    1.50
   2   2  -6    5.80    1.40
   2   2  -6    3.50    1.40
   0  -2   6    1.80    1.40
   0  -2  -6    3.90    1.70
   0   2  -6    2.30    1.20
   0   2  -6    3.80    1.40
   0   2   6    2.70    1.40
  -2  -2  -6    2.10    1.70
   2  -2   6    2.90    1.60
  -2   2  -6    3.00    1.40
   2   2   6    2.90    1.40
  -2   2  -6    3.10    1.30
  -4  -2  -6   -0.90    1.40
   4  -2   6   -1.20    1.30
  -4  -2  -6    1.10    0.50
  -4  -2  -6    1.10    0.40
  -4   2  -6    0.60    1.20
  -4   2  -6    1.60    1.20
   4   2   6    0.00    1.20
  -6  -2  -6    1.60    0.70
  -6  -2  -6    2.70    0.80
   6  -2   6    0.00    1.40
  -6   2  -6    0.60    1.20
   6   2   6   -0.80    1.10
  -6   2  -6   -0.40    1.30
  -8  -2  -6    1.50    0.80
   8  -2   6   -0.50    1.50
  -8   2  -6    2.60    1.60
  -8   2  -6   -0.50    1.40
   8   2   6   -1.10    1.10
 -15  -3   6   -0.10    1.40
 -15  -3   6   -0.60    1.20
 -15   3   6    2.50    1.40
 -15   3   6   -0.80    1.70
 -13  -3   6    3.00    1.60
 -13  -3   6    0.40    1.30
 -13   3   6    1.70    1.20
 -13   3   6   -0.50    1.20
 -11  -3   6   -0.60    1.20
 -11  -3   6    0.20    1.40
  11  -3  -6    0.10    1.20
 -11   3   6    1.60    1.70
 -11   3   6    0.40    1.00
  -9  -3   6    1.30    1.30
   9  -3  -6    1.50    1.00
  -9  -3   6    0.60    1.50
  -9   3   6    0.20    0.80
   9   3  -6    3.50    1.40
  -9   3   6   -0.60    1.20
  -7  -3   6    2.30    1.50
  -7  -3   6   -1.50    1.00
   7  -3  -6    0.40    0.80
  -7   3   6    1.10    1.50
   7   3  -6   -0.40    1.20
  -7   3   6    0.90    0.70
  -5  -3   6    0.30    1.10
  -5  -3   6    0.10    1.30
   5   3  -6    0.60    1.10
  -5   3   6    0.30    1.30
  -3  -3   6    1.20    1.30
  -3   3   6    3.00    1.50
   3   3  -6    3.00    1.30
   3   3  -6    2.50    1.60
  -1  -3   6   -1.20    1.20
   1  -3  -6    0.50    1.30
   1   3  -6    2.20    1.20
  -1   3   6    0.00    1.10
   1   3  -6    0.20    1.40
  -1  -3  -6    0.30    1.30
   1  -3   6    0.90    1.50
  -1   3  -6    1.80    1.50
  -1   3  -6    0.10    1.20
   1   3   6    0.50    1.20
  -3  -3  -6    1.10    1.50
   3  -3   6    0.30    1.20
  -3   3  -6    3.00    1.40
   3   3   6    1.50    1.40
  -3   3  -6    2.70    1.50
   5  -3   6    0.40    1.40
  -5  -3  -6   -0.30    1.40
  -5   3  -6   -0.20    1.30
  -5   3  -6    3.00    1.40
   5   3   6   -0.10    1.10
   7  -3   6    0.50    1.50
  -7   3  -6    0.50    1.60
   7   3   6   -1.10    1.10
 -14  -4   6    9.40    2.30
 -14  -4   6    5.70    1.80
  14  -4  -6    9.80    1.80
 -14   4   6    7.10    1.60
 -14   4   6    6.10    1.90
 -12  -4   6    9.90    2.10
  12  -4  -6   14.20    1.90
 -12  -4   6   11.10    2.10
 -12   4   6    9.90    2.20
 -12   4   6   12.60    1.80
 -10  -4   6   -0.20    1.30
  10  -4  -6    2.40    1.10
 -10  -4   6    2.80    1.60
 -10   4   6    3.00    1.00
 -10   4   6    1.20    1.40
  -8  -4   6   -0.70    1.40
   8  -4  -6    1.70    0.80
  -8  -4   6    0.90    1.20
  -8   4   6    0.20    0.60
  -8   4   6    1.20    1.40
  -6  -4   6    2.60    1.40
  -6  -4   6    2.70    1.50
  -6   4   6    2.30    1.50
   6   4  -6    3.90    1.40
  -4  -4   6    1.80    1.30
  -4  -4   6    1.60    1.40
   4   4  -6    3.50    1.30
  -4   4   6    4.10    1.70
  -2  -4   6   -0.10    1.30
  -2   4   6   -0.10    1.10
   2   4  -6    1.80    1.10
   2   4  -6    1.70    1.80
   0  -4  -6    0.70    1.70
   0  -4   6    1.20    1.40
   0   4  -6    1.00    1.50
   0   4   6    0.70    1.30
   0   4  -6   -0.50    1.00
  -2  -4  -6    0.10    1.50
   2  -4   6    0.60    1.40
  -2   4  -6    0.00    1.40
   2   4   6    1.00    1.20
  -4  -4  -6    0.70    1.60
   4  -4   6    0.20    1.50
  -4   4  -6    0.20    1.50
   4   4   6    2.70    1.30
  -6  -4  -6    1.70    1.60
  -6   4  -6    0.10    1.50
   6   4   6    0.80    1.20
  13  -5  -6    2.70    1.60
 -13  -5   6    1.80    1.50
 -13   5   6    1.40    1.60
 -13   5   6    2.40    1.20
  11  -5  -6   15.30    2.00
 -11  -5   6   16.10    2.30
 -11  -5   6   13.90    2.40
 -11   5   6   18.70    1.80
 -11   5   6    8.60    2.30
   9  -5  -6    2.00    0.90
  -9  -5   6   -1.50    1.10
  -9  -5   6    0.80    1.20
  -9   5   6   -1.00    1.20
  -7  -5   6    1.10    1.40
  -7  -5   6    1.10    1.30
  -7   5   6    0.40    1.30
  -5  -5   6   16.10    2.20
  -5  -5   6   10.80    2.10
  -5   5   6   10.50    2.00
  -3  -5   6    7.60    1.80
   3   5  -6    8.20    2.00
  -3   5   6    8.00    1.80
  -1  -5   6    0.70    1.30
   1   5  -6    3.20    1.80
  -1   5   6    1.00    1.20
   1  -5   6    1.20    1.30
  -1   5  -6    1.20    1.60
   1   5   6    2.50    1.30
   3  -5   6    5.90    1.90
  -3  -5  -6    7.20    2.00
   3   5   6    7.40    1.70
  -3   5  -6    7.80    2.10
   5  -5   6   -0.50    1.30
  -5  -5  -6   -0.80    1.70
   5   5   6    1.70    1.20
  -5   5  -6    1.40    1.80
  10  -6  -6   15.00    1.60
 -10  -6   6    8.40    2.00
 -10  -6   6    7.40    2.00
 -10   6   6    6.20    2.00
 -10   6   6    9.20    1.30
  -8  -6   6   -1.20    1.40
  -8  -6   6   -0.10    1.30
  -8   6   6    0.90    0.50
  -8   6   6    0.70    1.40
  -6  -6   6    1.20    1.40
  -6  -6   6   -0.80    1.30
  -6   6   6    0.80    1.40
  -4  -6   6    5.80    1.70
  -4  -6   6    1.50    1.50
  -4   6   6    4.30    1.50
  -2  -6   6    1.20    1.40
   2   6  -6    4.30    2.20
  -2   6   6    3.40    1.60
   0  -6   6   -0.20    1.50
   0   6   6    2.60    1.40
   0   6  -6    2.80    2.00
   2  -6   6    1.90    1.60
  -2   6  -6    6.50    2.10
   2   6   6    9.60    1.80
  -7  -7   6   -1.30    1.10
  -5  -7   6    0.00    1.30
  -5  -7   6   -1.10    1.40
  -5   7   6    0.70    1.40
  -3  -7   6   -0.60    1.50
  -3   7   6    3.90    1.60
   3   7  -6    1.10    1.80
  -1  -7   6    5.70    2.20
  -1   7   6    1.10    1.30
   1   7  -6    4.50    2.20
 -12   0   7    0.20    1.30
  12   0  -7    0.50    1.50
 -12   0   7    3.50    1.40
  10   0  -7   -1.10    1.30
 -10   0   7   -0.30    1.20
 -10   0   7    2.50    1.30
  -8   0   7    0.80    1.30
  -8   0   7    1.30    1.00
   8   0  -7   -1.80    1.00
  -6   0   7    0.10    1.30
  -6   0   7    0.80    0.80
   6   0  -7    1.10    1.10
  -4   0   7    1.10    1.40
   4   0  -7    1.40    1.00
   4   0  -7    2.70    1.10
  -2   0   7   -0.30    1.30
   2   0  -7   -0.10    0.90
  -2   0  -7    3.10    1.20
   2   0   7   -1.80    1.40
  -2   0  -7    0.30    0.90
  -4   0  -7   -1.60    1.00
  -4   0  -7    2.30    1.00
   4   0   7    2.40    1.60
  13  -1  -7   -0.40    1.80
 -13  -1   7   -0.10    1.40
 -13  -1   7   -2.00    1.90
 -13   1   7    3.00    1.40
 -13   1   7    0.80    1.40
  11  -1  -7   -0.70    1.40
 -11  -1   7    4.20    1.60
 -11  -1   7    1.40    1.40
 -11   1   7    1.30    1.10
 -11   1   7   -1.20    1.30
  11   1  -7   -0.20    1.50
  -9  -1   7    3.70    1.30
   9  -1  -7    1.30    1.30
  -9  -1   7    1.30    1.40
  -9   1   7    4.00    1.20
  -9   1   7    3.40    1.60
  -7  -1   7   -0.60    1.20
   7  -1  -7   -0.20    1.10
  -7  -1   7   -1.10    0.90
   7   1  -7    0.60    1.10
  -7   1   7   -0.90    1.30
  -7   1   7   -0.40    0.70
  -5  -1   7    1.10    1.00
   5  -1  -7   -0.70    0.90
  -5  -1   7   -0.70    1.40
   5   1  -7   -0.40    1.00
  -5   1   7    0.10    1.30
   3  -1  -7    1.90    0.70
   3  -1  -7    0.60    0.70
  -3  -1   7    1.40    1.60
   3   1  -7    2.40    1.10
   3   1  -7    0.50    1.10
  -3   1   7   -0.40    1.20
   1  -1  -7    0.70    0.60
   1  -1  -7    0.20    0.50
  -1  -1   7   -0.10    1.50
   1   1  -7    1.50    1.00
  -1   1   7    1.10    1.50
   1   1  -7    2.40    1.20
   1  -1   7    4.60    1.80
  -1  -1  -7    3.30    0.60
  -1  -1  -7    2.30    0.70
  -1   1  -7    2.70    1.20
   1   1   7    2.90    1.60
  -1   1  -7    5.20    1.30
  -3  -1  -7    1.70    0.60
  -3  -1  -7   -0.40    0.60
   3  -1   7    0.50    1.30
  -3   1  -7    2.50    1.10
   3   1   7   -0.80    1.40
  -3   1  -7    0.10    1.10
  12  -2  -7    1.70    1.50
 -12  -2   7    4.60    1.70
 -12  -2   7    3.70    1.60
 -12   2   7    3.80    1.70
 -12   2   7    4.10    1.30
 -10  -2   7    3.50    1.40
  10  -2  -7    3.90    1.50
 -10  -2   7    3.20    1.50
 -10   2   7    4.00    1.10
 -10   2   7    4.80    2.00
  -8  -2   7   -0.30    1.30
  -8  -2   7    1.10    1.10
  -8   2   7    0.00    0.70
   8   2  -7    1.20    1.30
  -8   2   7    2.20    1.50
  -6  -2   7   -1.10    1.00
   6  -2  -7   -0.70    0.70
  -6  -2   7    2.10    1.70
  -6   2   7    2.00    1.40
   6   2  -7    2.20    1.30
  -4  -2   7   -0.70    1.30
  -4   2   7    1.50    1.40
   4   2  -7    6.00    1.40
   4   2  -7    0.30    1.40
  -2  -2   7    3.40    1.60
   2   2  -7    4.00    1.50
  -2   2   7    2.90    1.40
   0  -2   7    1.30    1.40
   0   2  -7    4.00    1.50
   0   2  -7    4.50    1.30
   0   2   7    3.90    1.60
   2  -2   7    4.30    1.90
  -2   2  -7    7.10    1.50
   2   2   7    2.90    1.60
  -2   2  -7    5.30    1.60
 -11  -3   7   12.20    2.30
  11  -3  -7   21.60    2.20
 -11  -3   7   17.50    2.50
 -11   3   7   16.30    2.50
 -11   3   7   24.70    2.00
  -9  -3   7    0.80    1.60
  -9  -3   7    0.70    1.20
  -9   3   7    0.10    1.50
  -9   3   7    1.40    0.80
   7  -3  -7    0.80    0.50
  -7  -3   7   -0.60    1.10
  -7  -3   7    2.30    1.70
  -7   3   7   -1.20    1.20
   7   3  -7    1.10    1.30
  -5  -3   7   12.00    2.20
  -5  -3   7   15.90    2.10
   5   3  -7   21.30    2.40
  -5   3   7   10.70    2.10
  -3  -3   7   10.20    2.20
   3   3  -7   13.40    1.80
   3   3  -7   12.20    2.40
  -3   3   7   12.80    2.20
  -1  -3   7   -0.30    1.50
   1   3  -7    2.10    1.50
  -1   3   7    0.80    1.50
   1   3  -7    1.70    1.20
  -1   3  -7    2.80    1.60
  -1   3  -7    8.00    1.70
   1   3   7    3.60    1.60
   3  -3   7    5.50    1.80
  -3   3  -7    6.90    1.90
  -3   3  -7    9.50    2.10
   3   3   7    3.50    1.60
 -10  -4   7    5.60    2.00
 -10  -4   7    7.50    2.00
 -10   4   7    6.30    1.00
 -10   4   7    5.80    1.90
  -8  -4   7   -0.20    1.50
  -8  -4   7    0.30    1.30
  -8   4   7    1.10    0.40
  -6  -4   7    6.50    1.90
  -6  -4   7   13.00    2.10
  -6   4   7   12.40    2.30
  -4  -4   7    9.80    2.40
  -4   4   7    7.20    1.80
   4   4  -7   12.20    2.40
  -2   4   7    5.50    1.60
   2   4  -7    5.30    2.00
   0  -4   7   -0.10    1.40
   0   4   7   -0.60    1.30
   0   4  -7   -2.40    1.60
  -7  -5   7    1.30    1.40
  -7   5   7    1.50    1.60
  -5  -5   7    6.50    2.40
  -5  -5   7   11.80    2.00
  -5   5   7   15.50    3.90
   5   5  -7   16.10    2.70
  -3  -5   7    2.40    1.60
   3   5  -7    4.50    1.80
  -3   5   7    3.20    1.60
   1   5  -7    4.70    2.00
  -1   5   7    3.80    1.40
   0   0   0    0.00    0.00

_computing_structure_solution     'SHELXT 2018/2 (Sheldrick, 2018)'
_exptl_crystal_colour             colourless
_exptl_crystal_description        block
_cell_measurement_reflns_used     1661
_cell_measurement_theta_min       4.948
_cell_measurement_theta_max       50.34
_exptl_absorpt_correction_type    multi-scan
_exptl_absorpt_process_details    'Bruker APEX3'
_exptl_absorpt_correction_T_min   0.906
_exptl_absorpt_correction_T_max   1.000
_diffrn_measurement_device_type   'Bruker D8 Venture'

;
_shelx_hkl_checksum   93488
