# Supplementary material for: Resolving a Nearly Two‐Centuries‐Old Mystery: On the Structural Chemistry and Physicochemical Properties of Compounds Associated With the Term Ammelide
Source: Chemistry. 2025 Dec 31;32(9):e03587. doi: 10.1002/chem.202503587 (PMC12958097; doi:10.1002/chem.202503587)
Supplement: Supplementary file 2 — Supporting File 1: chem70637‐sup‐0002‐SuppMat.zip [file CHEM-32-e03587-s001.zip › AmmelineMelanurate_gamma.cif]

 
data_shelx
 
_audit_creation_method            'SHELXL-2018/3'
_shelx_SHELXL_version_number      '2018/3'
_chemical_name_systematic         ?
_chemical_name_common             ?
_chemical_melting_point           ?
_chemical_formula_moiety          ?
_chemical_formula_sum
 'C6 H9 N9 O3' 
_chemical_formula_weight          255.22

loop_
 _atom_type_symbol
 _atom_type_description
 _atom_type_scat_dispersion_real
 _atom_type_scat_dispersion_imag
 _atom_type_scat_source
 'C'  'C'   0.0033   0.0016
 'International Tables Vol C Tables 4.2.6.8 and 6.1.1.4'
 'H'  'H'   0.0000   0.0000
 'International Tables Vol C Tables 4.2.6.8 and 6.1.1.4'
 'N'  'N'   0.0061   0.0033
 'International Tables Vol C Tables 4.2.6.8 and 6.1.1.4'
 'O'  'O'   0.0106   0.0060
 'International Tables Vol C Tables 4.2.6.8 and 6.1.1.4'
 
_space_group_crystal_system       trigonal
_space_group_IT_number            152
_space_group_name_H-M_alt         'P 31 2 1'
_space_group_name_Hall            'P 31 2"'
 
_shelx_space_group_comment
;
The symmetry employed for this shelxl refinement is uniquely defined
by the following loop, which should always be used as a source of
symmetry information in preference to the above space-group names.
They are only intended as comments.
;
 
loop_
 _space_group_symop_operation_xyz
 'x, y, z'
 '-y, x-y, z+1/3'
 '-x+y, -x, z+2/3'
 'y, x, -z'
 'x-y, -y, -z+2/3'
 '-x, -x+y, -z+1/3'
 
_cell_length_a                    9.5855(6)
_cell_length_b                    9.5855(6)
_cell_length_c                    9.4906(4)
_cell_angle_alpha                 90
_cell_angle_beta                  90
_cell_angle_gamma                 120
_cell_volume                      755.19(10)
_cell_formula_units_Z             3
_cell_measurement_temperature     173(2)
_cell_measurement_reflns_used     3502
_cell_measurement_theta_min       4.905
_cell_measurement_theta_max       50.70
 
_exptl_crystal_description        block
_exptl_crystal_colour             colourless
_exptl_crystal_density_meas       ?
_exptl_crystal_density_method     ?
_exptl_crystal_density_diffrn     1.684          
_exptl_crystal_F_000              396
_exptl_transmission_factor_min    ?
_exptl_transmission_factor_max    ?
_exptl_crystal_size_max           0.050
_exptl_crystal_size_mid           0.050
_exptl_crystal_size_min           0.050
_exptl_absorpt_coefficient_mu     0.138
_shelx_estimated_absorpt_T_min    0.993
_shelx_estimated_absorpt_T_max    0.993
_exptl_absorpt_correction_type    multi-scan
_exptl_absorpt_correction_T_min   0.900
_exptl_absorpt_correction_T_max   1.000
_exptl_absorpt_process_details    'Bruker APEX3'
_exptl_absorpt_special_details    ?
_diffrn_ambient_temperature       173(2)
_diffrn_radiation_wavelength      0.71073
_diffrn_radiation_type            MoK\a
_diffrn_source                    ?
_diffrn_measurement_device_type   'Bruker D8 Venture'
_diffrn_measurement_method        ?
_diffrn_detector_area_resol_mean  ?
_diffrn_reflns_number             8287
_diffrn_reflns_av_unetI/netI      0.0183
_diffrn_reflns_av_R_equivalents   0.0393
_diffrn_reflns_limit_h_min        -11
_diffrn_reflns_limit_h_max        11
_diffrn_reflns_limit_k_min        -11
_diffrn_reflns_limit_k_max        11
_diffrn_reflns_limit_l_min        -11
_diffrn_reflns_limit_l_max        11
_diffrn_reflns_theta_min          3.260
_diffrn_reflns_theta_max          25.346
_diffrn_reflns_theta_full         25.242
_diffrn_measured_fraction_theta_max   0.993
_diffrn_measured_fraction_theta_full  0.993
_diffrn_reflns_Laue_measured_fraction_max    0.993
_diffrn_reflns_Laue_measured_fraction_full   0.993
_diffrn_reflns_point_group_measured_fraction_max   0.996
_diffrn_reflns_point_group_measured_fraction_full  0.996
_reflns_number_total              923
_reflns_number_gt                 753
_reflns_threshold_expression      'I > 2\s(I)'
_reflns_Friedel_coverage          0.697
_reflns_Friedel_fraction_max      1.000
_reflns_Friedel_fraction_full     1.000
 
_reflns_special_details
;
 Reflections were merged by SHELXL according to the crystal
 class for the calculation of statistics and refinement.
 
 _reflns_Friedel_fraction is defined as the number of unique
 Friedel pairs measured divided by the number that would be
 possible theoretically, ignoring centric projections and
 systematic absences.
;
 
_computing_data_collection        ?
_computing_cell_refinement        ?
_computing_data_reduction         ?
_computing_structure_solution     'SHELXT 2018/2 (Sheldrick, 2018)'
_computing_structure_refinement 'SHELXL-2018/3 (Sheldrick, 2018)'
_computing_molecular_graphics     ?
_computing_publication_material   ?
_refine_special_details           ?
_refine_ls_structure_factor_coef  Fsqd
_refine_ls_matrix_type            full
_refine_ls_weighting_scheme       calc
_refine_ls_weighting_details
'w=1/[\s^2^(Fo^2^)+(0.0895P)^2^+0.0576P] where P=(Fo^2^+2Fc^2^)/3'
_atom_sites_solution_primary      ?
_atom_sites_solution_secondary    ?
_atom_sites_solution_hydrogens    mixed
_refine_ls_hydrogen_treatment     constr
_refine_ls_extinction_method      none
_refine_ls_extinction_coef        .
_refine_ls_abs_structure_details
;
 Flack x determined using 274 quotients [(I+)-(I-)]/[(I+)+(I-)]
 (Parsons, Flack and Wagner, Acta Cryst. B69 (2013) 249-259).
;
_refine_ls_abs_structure_Flack    0.7(10)
_chemical_absolute_configuration  ?
_refine_ls_number_reflns          923
_refine_ls_number_parameters      85
_refine_ls_number_restraints      6
_refine_ls_R_factor_all           0.0604
_refine_ls_R_factor_gt            0.0499
_refine_ls_wR_factor_ref          0.1358
_refine_ls_wR_factor_gt           0.1265
_refine_ls_goodness_of_fit_ref    1.157
_refine_ls_restrained_S_all       1.154
_refine_ls_shift/su_max           0.000
_refine_ls_shift/su_mean          0.000
 
loop_
 _atom_site_label
 _atom_site_type_symbol
 _atom_site_fract_x
 _atom_site_fract_y
 _atom_site_fract_z
 _atom_site_U_iso_or_equiv
 _atom_site_adp_type
 _atom_site_occupancy
 _atom_site_site_symmetry_order  
 _atom_site_calc_flag
 _atom_site_refinement_flags_posn
 _atom_site_refinement_flags_adp
 _atom_site_refinement_flags_occupancy
 _atom_site_disorder_assembly
 _atom_site_disorder_group
O1 O 0.7414(19) 0.923(5) 0.511(4) 0.0222(13) Uani 0.5 1 d D . P . .
O2 O 0.288(2) 0.4567(12) 0.510(2) 0.0167(17) Uani 0.5 1 d D . P . .
O3 O 0.283(3) 0.926(2) 0.5109(14) 0.0167(17) Uani 0.5 1 d D . P . .
N1 N 0.759(2) 0.929(7) 0.508(5) 0.0222(13) Uani 0.5 1 d D . P . .
H1 H 0.817407 1.032534 0.508235 0.027 Uiso 0.5 1 d R U P . .
H2 H 0.803451 0.870679 0.507668 0.027 Uiso 0.5 1 d R U P . .
N2 N 0.259(3) 0.4379(15) 0.512(3) 0.0167(17) Uani 0.5 1 d D . P . .
H3 H 0.304632 0.379771 0.512619 0.020 Uiso 0.5 1 d R U P . .
H4 H 0.156135 0.392682 0.511343 0.020 Uiso 0.5 1 d R U P . .
N3 N 0.261(4) 0.921(3) 0.5002(17) 0.0167(17) Uani 0.5 1 d D . P . .
H5 H 0.157680 0.876413 0.500441 0.020 Uiso 0.5 1 d R U P . .
H6 H 0.319973 1.023716 0.498204 0.020 Uiso 0.5 1 d R U P . .
N4 N 0.5133(7) 0.6828(7) 0.5122(3) 0.0180(9) Uani 1 1 d . . . . .
H7 H 0.566679 0.630142 0.513382 0.022 Uiso 0.5 1 calc R U P . .
N5 N 0.2663(4) 0.6816(7) 0.5130(2) 0.0169(8) Uani 1 1 d . . . . .
H8 H 0.160359 0.627917 0.516012 0.020 Uiso 0.5 1 calc R U P . .
N6 N 0.5132(7) 0.9282(3) 0.5094(3) 0.0178(7) Uani 1 1 d . . . . .
H9 H 0.565172 1.034165 0.508817 0.021 Uiso 0.5 1 calc R U P . .
C1 C 0.5956(4) 0.8485(7) 0.5104(3) 0.0173(8) Uani 1 1 d D . . . .
C2 C 0.3524(8) 0.6018(4) 0.5122(3) 0.0182(8) Uani 1 1 d D . . . .
C3 C 0.3483(7) 0.8437(8) 0.5092(3) 0.0163(9) Uani 1 1 d D . . . .
 
loop_
 _atom_site_aniso_label
 _atom_site_aniso_U_11
 _atom_site_aniso_U_22
 _atom_site_aniso_U_33
 _atom_site_aniso_U_23
 _atom_site_aniso_U_13
 _atom_site_aniso_U_12
O1 0.004(3) 0.013(3) 0.0459(19) -0.003(3) 0.004(3) 0.001(4)
O2 0.004(5) 0.014(2) 0.0317(12) 0.001(2) -0.003(2) 0.004(3)
O3 0.004(5) 0.014(2) 0.0317(12) 0.001(2) -0.003(2) 0.004(3)
N1 0.004(3) 0.013(3) 0.0459(19) -0.003(3) 0.004(3) 0.001(4)
N2 0.004(5) 0.014(2) 0.0317(12) 0.001(2) -0.003(2) 0.004(3)
N3 0.004(5) 0.014(2) 0.0317(12) 0.001(2) -0.003(2) 0.004(3)
N4 0.020(2) 0.0134(19) 0.0240(13) 0.002(2) 0.003(2) 0.0106(13)
N5 0.0161(18) 0.021(2) 0.0195(12) -0.002(2) -0.0004(10) 0.014(2)
N6 0.011(2) 0.0124(16) 0.0262(13) 0.0003(10) -0.001(2) 0.0033(19)
C1 0.0142(17) 0.009(2) 0.0223(14) 0.002(2) 0.0016(12) 0.001(2)
C2 0.036(3) 0.0167(18) 0.0145(12) -0.0005(11) -0.0001(19) 0.022(3)
C3 0.008(2) 0.021(3) 0.0186(13) -0.0029(19) -0.0027(19) 0.0068(15)
 
_geom_special_details
;
 All esds (except the esd in the dihedral angle between two l.s. planes)
 are estimated using the full covariance matrix.  The cell esds are taken
 into account individually in the estimation of esds in distances, angles
 and torsion angles; correlations between esds in cell parameters are only
 used when they are defined by crystal symmetry.  An approximate (isotropic)
 treatment of cell esds is used for estimating esds involving l.s. planes.
;
 
loop_
 _geom_bond_atom_site_label_1
 _geom_bond_atom_site_label_2
 _geom_bond_distance
 _geom_bond_site_symmetry_2
 _geom_bond_publ_flag
O1 C1 1.210(16) . ?
O2 C2 1.207(10) . ?
O3 C3 1.223(12) . ?
N1 C1 1.36(2) . ?
N2 C2 1.365(13) . ?
N3 C3 1.367(15) . ?
N4 C2 1.336(9) . ?
N4 C1 1.376(8) . ?
N5 C3 1.347(9) . ?
N5 C2 1.377(8) . ?
N6 C1 1.345(9) . ?
N6 C3 1.369(8) . ?
 
loop_
 _geom_angle_atom_site_label_1
 _geom_angle_atom_site_label_2
 _geom_angle_atom_site_label_3
 _geom_angle
 _geom_angle_site_symmetry_1
 _geom_angle_site_symmetry_3
 _geom_angle_publ_flag
C2 N4 C1 120.0(3) . . ?
C3 N5 C2 118.4(3) . . ?
C1 N6 C3 119.8(3) . . ?
O1 C1 N6 120(3) . . ?
O1 C1 N1 1(4) . . ?
N6 C1 N1 121(3) . . ?
O1 C1 N4 120(2) . . ?
N6 C1 N4 119.7(3) . . ?
N1 C1 N4 119(3) . . ?
O2 C2 N4 116.7(11) . . ?
O2 C2 N2 8(2) . . ?
N4 C2 N2 124.6(12) . . ?
O2 C2 N5 122.3(11) . . ?
N4 C2 N5 121.0(3) . . ?
N2 C2 N5 114.3(12) . . ?
O3 C3 N5 123.3(12) . . ?
O3 C3 N3 7(2) . . ?
N5 C3 N3 117.5(15) . . ?
O3 C3 N6 115.5(12) . . ?
N5 C3 N6 121.1(3) . . ?
N3 C3 N6 121.3(15) . . ?
 
_refine_diff_density_max    0.702
_refine_diff_density_min   -0.330
_refine_diff_density_rms    0.146

_shelx_res_file
;
TITL shelxt_a.res in P3(1)            New: P3121
    shelx.res
    created by SHELXL-2018/3 at 14:13:23 on 07-Aug-2025
CELL 0.71073   9.58550   9.58550   9.49060  90.0000  90.0000 120.0000
ZERR    3.00   0.00060   0.00060   0.00040   0.0000   0.0000   0.0000
LATT  -1
SYMM -Y, X-Y, 1/3+Z
SYMM -X+Y, -X, 2/3+Z
SYMM Y, X, -Z
SYMM X-Y, -Y, 2/3-Z
SYMM -X, -X+Y, 1/3-Z
SFAC C H N O
UNIT 18 27 27 9
TEMP -100.150
L.S. 10
BOND
SHEL 6.5 0.83
ACTA
LIST 3
FMAP 2
PLAN 20
OMIT 0 0 6
OMIT 0 0 9
OMIT 0 3 1
SIZE 0.05 0.05 0.05
SADI 0.02 O1 C1 O2 C2 O3 C3
SADI 0.02 N1 C1 N2 C2 N3 C3
EADP O1 N1
EADP N3 O3 O2 N2
SIZE 0.05 0.05 0.05
WGHT    0.089500    0.057600
FVAR       0.10418
O1    4    0.741366    0.922680    0.510703    10.50000    0.00353    0.01293 =
         0.04588   -0.00291    0.00399    0.00088
O2    4    0.287528    0.456683    0.510195    10.50000    0.00439    0.01369 =
         0.03169    0.00070   -0.00315    0.00418
O3    4    0.283147    0.925544    0.510938    10.50000    0.00439    0.01369 =
         0.03169    0.00070   -0.00315    0.00418
N1    3    0.758798    0.929286    0.507824    10.50000    0.00353    0.01293 =
         0.04588   -0.00291    0.00399    0.00088
AFIX   3
H1    2    0.817407    1.032534    0.508235    10.50000   -1.20000
H2    2    0.803451    0.870679    0.507668    10.50000   -1.20000
AFIX   0
N2    3    0.259435    0.437877    0.511994    10.50000    0.00439    0.01369 =
         0.03169    0.00070   -0.00315    0.00418
AFIX   3
H3    2    0.304632    0.379771    0.512619    10.50000   -1.20000
H4    2    0.156135    0.392682    0.511343    10.50000   -1.20000
AFIX   0
N3    3    0.260891    0.920537    0.500234    10.50000    0.00439    0.01369 =
         0.03169    0.00070   -0.00315    0.00418
AFIX   3
H5    2    0.157680    0.876413    0.500441    10.50000   -1.20000
H6    2    0.319973    1.023716    0.498204    10.50000   -1.20000
AFIX   0
N4    3    0.513306    0.682768    0.512210    11.00000    0.01974    0.01340 =
         0.02401    0.00165    0.00278    0.01056
AFIX  43
H7    2    0.566679    0.630142    0.513382    10.50000   -1.20000
AFIX   0
N5    3    0.266309    0.681568    0.513031    11.00000    0.01611    0.02128 =
         0.01953   -0.00226   -0.00038    0.01401
AFIX  43
H8    2    0.160359    0.627917    0.516012    10.50000   -1.20000
AFIX   0

N6    3    0.513235    0.928167    0.509382    11.00000    0.01146    0.01236 =
         0.02615    0.00031   -0.00063    0.00333
AFIX  43
H9    2    0.565172    1.034165    0.508817    10.50000   -1.20000
AFIX   0
C1    1    0.595566    0.848489    0.510424    11.00000    0.01423    0.00930 =
         0.02228    0.00160    0.00155    0.00140

C2    1    0.352356    0.601762    0.512165    11.00000    0.03580    0.01673 =
         0.01450   -0.00052   -0.00011    0.02244
C3    1    0.348290    0.843734    0.509203    11.00000    0.00830    0.02121 =
         0.01856   -0.00292   -0.00273    0.00679
HKLF 4 1 -1.0000 0.0000 0.0000 0.0000 -1.0000 0.0000 0.0000 0.0000 1.0000


REM  shelxt_a.res in P3(1)            New: P3121
REM wR2 = 0.1358, GooF = S = 1.157, Restrained GooF = 1.154 for all data
REM R1 = 0.0499 for 753 Fo > 4sig(Fo) and 0.0604 for all 923 data
REM 85 parameters refined using 6 restraints

END

WGHT      0.0895      0.0576

REM Highest difference peak  0.702,  deepest hole -0.330,  1-sigma level  0.146
Q1    1   0.4163  0.9722  0.4836  11.00000  0.05    0.50
Q2    1   0.6371  0.9704  0.4851  11.00000  0.05    0.42
Q3    1   0.1427  0.9777  0.4882  11.00000  0.05    0.42
Q4    1   0.4004  0.5242  0.4911  11.00000  0.05    0.31
Q5    1   0.9230  0.9784  0.4804  11.00000  0.05    0.25
Q6    1   0.1748  0.2774  0.4933  11.00000  0.05    0.23
Q7    1   1.0483  1.0929  0.4463  11.00000  0.05    0.20
Q8    1   0.1236  0.1646  0.5446  11.00000  0.05    0.19
Q9    1   0.1107  0.4462  0.5598  11.00000  0.05    0.16
Q10   1   0.4383  0.4391  0.5562  11.00000  0.05    0.16
Q11   1   0.1019  0.4553  0.4433  11.00000  0.05    0.15
Q12   1   0.6879  0.7666  0.5299  11.00000  0.05    0.14
Q13   1   0.1092  0.7252  0.5548  11.00000  0.05    0.14
Q14   1   0.7458  0.7715  0.4415  11.00000  0.05    0.13
Q15   1   0.3241  1.0220  0.5661  11.00000  0.05    0.12
Q16   1   0.6610  0.7681  0.4696  11.00000  0.05    0.12
Q17   1   0.1082  0.7350  0.4462  11.00000  0.05    0.11
Q18   1   0.7716  1.0451  0.5609  11.00000  0.05    0.10
Q19   1   0.8842  1.0258  0.5706  11.00000  0.05    0.08
;
_shelx_res_checksum    4121

_shelx_hkl_file
;
  -1   1   0    0.00    0.01
   1   0   0    0.04    0.01
   0  -1   0    0.00    0.01
   0   1   0    0.01    0.01
  -1   0   0    0.00    0.01
  -1   0   0    0.00    0.01
   1  -2   0    2.54    0.07
   1   1   0    2.59    0.09
   1  -2   0    2.62    0.08
   1   1   0    2.51    0.07
  -2   1   0    2.80    0.09
  -2   1   0    2.59    0.06
  -1  -1   0    2.49    0.08
  -1   2   0    2.51    0.08
  -1   2   0    2.52    0.07
   2  -1   0    2.66    0.09
   2  -1   0    2.61    0.07
   2   0   0   13.14    0.23
  -2   0   0   13.10    0.23
   1   2   0    1.04    0.07
  -3   1   0    1.18    0.08
   2  -3   0    0.99    0.05
   2  -3   0    1.03    0.07
   1   2   0    1.07    0.05
  -3   1   0    1.09    0.05
  -1  -2   0    1.12    0.06
  -2   3   0    1.11    0.07
  -1  -2   0    1.09    0.08
  -2   3   0    1.01    0.05
   3  -1   0    1.29    0.08
   3  -1   0    1.10    0.05
  -3   2   0    1.13    0.05
   1  -3   0    1.02    0.05
  -3   2   0    1.09    0.08
   2   1   0    1.02    0.07
   2   1   0    1.00    0.05
  -1   3   0    1.09    0.07
   3  -2   0    1.10    0.07
  -1   3   0    1.12    0.07
  -2  -1   0    1.09    0.08
   3  -2   0    1.11    0.05
  -1   3   0    1.05    0.05
  -3   3   0    1.91    0.09
   0  -3   0    1.68    0.07
   3   0   0    1.91    0.10
   3   0   0    1.78    0.07
   0  -3   0    2.01    0.10
  -3   3   0    1.88    0.07
   3  -3   0    1.60    0.06
  -3   0   0    1.82    0.07
  -3   0   0    1.82    0.09
   0   3   0    1.90    0.10
   0   3   0    1.76    0.07
   3  -3   0    1.97    0.09
   1   3   0    2.18    0.09
  -4   1   0    2.39    0.08
   1   3   0    2.28    0.11
  -4   1   0    2.26    0.12
   3  -4   0    2.42    0.08
   3  -4   0    2.28    0.11
  -1  -3   0    2.28    0.13
  -3   4   0    2.32    0.08
  -3   4   0    2.24    0.11
   4  -1   0    2.43    0.12
   4  -1   0    2.44    0.08
  -1  -3   0    2.28    0.09
  -4   2   0    3.25    0.13
   2  -4   0    3.23    0.10
  -4   2   0    3.18    0.09
   2   2   0    3.29    0.13
   2   2   0    3.34    0.10
  -2  -2   0    3.47    0.13
  -2   4   0    3.20    0.10
   4  -2   0    3.29    0.13
   4  -2   0    3.22    0.09
  -2   4   0    3.25    0.12
   3   1   0    2.51    0.12
   1  -4   0    2.49    0.09
  -4   3   0    2.34    0.11
   3   1   0    2.35    0.08
  -4   3   0    2.27    0.08
  -1   4   0    2.37    0.11
  -3  -1   0    2.55    0.12
   4  -3   0    2.23    0.11
   4  -3   0    2.15    0.08
  -1   4   0    2.37    0.08
   0  -4   0    0.13    0.05
   0  -4   0    0.12    0.04
   4   0   0    0.22    0.04
  -4   4   0    0.10    0.03
  -4   4   0    0.19    0.05
   4   0   0    0.14    0.06
   0   4   0    0.13    0.05
  -4   0   0    0.14    0.04
   4  -4   0    0.16    0.05
   4  -4   0    0.13    0.03
  -4   0   0    0.12    0.05
   0   4   0    0.14    0.04
  -5   1   0    8.73    0.21
   1   4   0    8.80    0.20
   1   4   0    8.46    0.24
   4  -5   0    8.78    0.24
   4  -5   0    8.45    0.19
  -5   1   0    8.56    0.24
  -1  -4   0    8.75    0.21
   5  -1   0    9.09    0.25
  -4   5   0    8.72    0.20
   5  -1   0    8.63    0.19
  -4   5   0    8.48    0.24
  -1  -4   0    8.39    0.25
   3  -5   0   -0.01    0.03
  -5   2   0    0.02    0.03
   2   3   0   -0.01    0.04
   2   3   0   -0.01    0.03
   3  -5   0   -0.05    0.04
  -5   2   0    0.06    0.06
   5  -2   0    0.00    0.03
   5  -2   0    0.02    0.05
  -3   5   0   -0.03    0.03
  -2  -3   0    0.00    0.05
  -3   5   0    0.04    0.04
   3   2   0   -0.04    0.04
   3   2   0    0.00    0.03
   3   2   0    0.04    0.03
  -5   3   0    0.02    0.03
  -5   3   0    0.12    0.06
   2  -5   0    0.00    0.03
   5  -3   0    0.00    0.04
  -2   5   0    0.01    0.03
  -2   5   0   -0.02    0.04
  -2   5   0    0.02    0.04
  -3  -2   0   -0.01    0.05
   5  -3   0    0.00    0.03
   4   1   0    8.99    0.25
  -5   4   0    8.40    0.24
  -5   4   0    8.45    0.19
   1  -5   0    9.18    0.21
   4   1   0    8.61    0.20
   5  -4   0    8.63    0.19
  -1   5   0    8.43    0.24
  -1   5   0    8.39    0.20
   5  -4   0    8.77    0.24
  -4  -1   0    8.43    0.24
  -5   5   0    2.99    0.14
  -5   5   0    3.17    0.11
   5   0   0    3.12    0.11
   0  -5   0    3.28    0.15
   0  -5   0    2.97    0.12
   5   0   0    3.25    0.16
   0   5   0    2.99    0.14
   0   5   0    3.20    0.11
  -5   0   0    3.17    0.15
   5  -5   0    3.21    0.14
   5  -5   0    3.31    0.11
  -5   0   0    3.22    0.11
  -6   1   0    0.72    0.10
   1   5   0    0.71    0.07
   5  -6   0    0.74    0.09
   1   5   0    0.81    0.09
  -6   1   0    0.82    0.07
   5  -6   0    0.71    0.06
   6  -1   0    0.78    0.07
  -1  -5   0    0.76    0.10
  -1  -5   0    0.79    0.08
  -5   6   0    0.76    0.09
   6  -1   0    0.83    0.11
  -5   6   0    0.86    0.07
   2   4   0    6.18    0.17
   4  -6   0    6.29    0.21
   4  -6   0    6.22    0.16
  -6   2   0    6.02    0.16
   2   4   0    6.37    0.21
  -6   2   0    6.27    0.22
   6  -2   0    6.62    0.22
   6  -2   0    6.33    0.16
  -4   6   0    6.27    0.17
  -4   6   0    6.03    0.21
  -2  -4   0    6.00    0.21
   3   3   0    0.96    0.07
  -6   3   0    1.07    0.11
  -6   3   0    1.08    0.07
   3   3   0    0.91    0.09
   3   3   0    1.00    0.07
   6  -3   0    0.99    0.07
  -3   6   0    0.91    0.07
  -3   6   0    0.98    0.09
   6  -3   0    1.09    0.10
  -3  -3   0    1.00    0.10
  -6   4   0    6.15    0.16
   4   2   0    6.17    0.21
   4   2   0    6.39    0.17
  -6   4   0    6.11    0.21
   2  -6   0    6.46    0.17
   4   2   0    6.33    0.17
   6  -4   0    6.20    0.16
  -2   6   0    6.22    0.21
  -2   6   0    6.07    0.21
  -2   6   0    6.33    0.17
   6  -4   0    6.24    0.21
  -4  -2   0    6.32    0.21
   5   1   0    0.81    0.07
  -6   5   0    0.75    0.10
  -6   5   0    0.82    0.07
   1  -6   0    0.73    0.07
   5   1   0    0.96    0.11
  -1   6   0    0.79    0.09
   6  -5   0    0.86    0.09
   6  -5   0    0.78    0.06
  -1   6   0    0.76    0.07
  -5  -1   0    0.77    0.10
  -6   6   0    0.19    0.05
   6   0   0    0.17    0.05
   0  -6   0    0.18    0.05
   6   0   0    0.21    0.08
  -6   6   0    0.18    0.07
   0   6   0    0.22    0.07
   6  -6   0    0.14    0.04
   6  -6   0    0.22    0.06
  -6   0   0    0.23    0.07
   0   6   0    0.12    0.04
   6  -7   0   -0.07    0.04
   6  -7   0   -0.03    0.03
  -7   1   0    0.03    0.04
  -7   1   0   -0.02    0.06
   1   6   0    0.11    0.04
   1   6   0   -0.04    0.05
   7  -1   0    0.08    0.04
  -6   7   0   -0.01    0.04
  -1  -6   0   -0.04    0.04
  -1  -6   0    0.00    0.06
  -6   7   0   -0.04    0.05
   7  -1   0   -0.02    0.07
   5  -7   0    0.29    0.07
   2   5   0    0.40    0.06
   5  -7   0    0.35    0.05
  -7   2   0    0.27    0.08
   2   5   0    0.34    0.08
  -7   2   0    0.24    0.05
  -2  -5   0    0.35    0.08
   7  -2   0    0.29    0.05
  -5   7   0    0.26    0.07
  -5   7   0    0.31    0.05
   7  -2   0    0.37    0.09
   3   4   0    0.49    0.08
   3   4   0    0.47    0.06
   3   4   0    0.39    0.06
  -7   3   0    0.47    0.06
  -7   3   0    0.56    0.10
   4  -7   0    0.50    0.06
  -4   7   0    0.54    0.06
  -4   7   0    0.47    0.08
   7  -3   0    0.43    0.09
   7  -3   0    0.39    0.05
  -3  -4   0    0.43    0.09
   4   3   0    0.55    0.09
   3  -7   0    0.42    0.06
   4   3   0    0.48    0.06
  -7   4   0    0.59    0.06
  -7   4   0    0.45    0.09
   4   3   0    0.61    0.07
   7  -4   0    0.49    0.06
   7  -4   0    0.59    0.09
  -3   7   0    0.46    0.08
  -3   7   0    0.43    0.08
  -3   7   0    0.58    0.07
  -4  -3   0    0.38    0.08
   5   2   0    0.28    0.05
   5   2   0    0.38    0.08
   2  -7   0    0.26    0.05
  -7   5   0    0.25    0.05
   5   2   0    0.35    0.06
  -7   5   0    0.27    0.08
   7  -5   0    0.34    0.08
   7  -5   0    0.25    0.05
  -5  -2   0    0.22    0.07
  -2   7   0    0.31    0.05
  -2   7   0    0.23    0.07
  -2   7   0    0.38    0.08
  -7   6   0    0.01    0.04
  -7   6   0    0.06    0.07
   6   1   0   -0.02    0.07
   1  -7   0    0.03    0.04
   6   1   0    0.06    0.04
   6   1   0    0.01    0.04
  -6  -1   0   -0.03    0.06
   7  -6   0    0.00    0.05
  -1   7   0    0.01    0.06
  -1   7   0   -0.05    0.04
  -1   7   0   -0.01    0.04
   7  -6   0    0.01    0.03
   0  -7   0    0.02    0.04
   7   0   0    0.08    0.05
   7   0   0    0.07    0.09
  -7   7   0    0.03    0.07
  -7   7   0    0.09    0.05
   0   7   0    0.07    0.04
   7  -7   0    0.10    0.06
  -7   0   0    0.01    0.07
   7  -7   0    0.05    0.04
   0   7   0    0.04    0.06
   7  -8   0    0.47    0.09
   7  -8   0    0.43    0.06
  -8   1   0    0.27    0.08
   1   7   0    0.37    0.07
  -7   8   0    0.37    0.06
  -1  -7   0    0.42    0.10
   8  -1   0    0.43    0.07
   6  -8   0    0.65    0.07
  -8   2   0    0.59    0.10
   6  -8   0    0.70    0.11
   2   6   0    0.65    0.10
   2   6   0    0.64    0.08
  -8   2   0    0.71    0.08
  -6   8   0    0.57    0.07
  -2  -6   0    0.60    0.11
   8  -2   0    0.61    0.07
   8  -2   0    0.60    0.12
  -6   8   0    0.67    0.11
   3   5   0    2.57    0.12
  -8   3   0    2.29    0.17
  -8   3   0    2.44    0.11
   5  -8   0    2.42    0.11
   3   5   0    2.44    0.16
   3   5   0    2.43    0.12
   8  -3   0    2.54    0.17
  -5   8   0    2.48    0.12
  -5   8   0    2.35    0.16
  -3  -5   0    2.58    0.17
   8  -3   0    2.27    0.11
  -8   4   0   72.47    1.36
   4   4   0   75.65    1.27
   4   4   0   75.17    1.27
  -8   4   0   76.01    1.24
  -4  -4   0   74.61    1.36
  -8   5   0    2.40    0.11
   5   3   0    2.43    0.16
  -8   5   0    2.48    0.18
   3  -8   0    2.60    0.12
   5   3   0    2.41    0.12
   5   3   0    2.48    0.12
  -3   8   0    2.45    0.12
   8  -5   0    2.53    0.11
  -3   8   0    2.40    0.16
  -5  -3   0    2.10    0.16
  -3   8   0    2.26    0.15
   8  -5   0    2.42    0.16
   6   2   0    0.68    0.11
   6   2   0    0.58    0.08
  -8   6   0    0.60    0.07
   2  -8   0    0.78    0.09
  -8   6   0    0.60    0.11
   6   2   0    0.56    0.07
  -6  -2   0    0.66    0.11
  -2   8   0    0.77    0.11
  -2   8   0    0.62    0.10
   8  -6   0    0.72    0.11
   8  -6   0    0.67    0.07
  -2   8   0    0.55    0.07
   1  -8   0    0.44    0.08
  -8   7   0    0.41    0.06
   7   1   0    0.53    0.08
   7   1   0    0.45    0.07
   8  -7   0    0.47    0.09
  -7  -1   0    0.38    0.10
  -1   8   0    0.54    0.16
  -1   8   0    0.28    0.07
   8  -7   0    0.39    0.06
  -1   8   0    0.51    0.07
  -8   8   0    0.08    0.05
   0  -8   0    0.11    0.06
   8   0   0   -0.12    0.09
  -8   8   0    0.10    0.08
   8   0   0   -0.02    0.05
   0   8   0    0.11    0.07
   0   8   0    0.12    0.05
  -8   0   0    0.13    0.08
   8  -8   0    0.07    0.06
   8  -8   0    0.07    0.04
   1   8   0    1.90    0.13
   8  -9   0    1.72    0.11
   8  -9   0    1.61    0.15
  -9   1   0    1.85    0.16
  -8   9   0    1.85    0.17
   9  -1   0    1.93    0.12
  -9   2   0    0.51    0.07
   2   7   0    0.46    0.07
   2   7   0    0.65    0.11
   7  -9   0    0.50    0.10
   7  -9   0    0.42    0.07
  -9   2   0    0.46    0.10
  -2  -7   0    0.50    0.11
  -7   9   0    0.54    0.08
   9  -2   0    0.37    0.06
   9  -2   0    0.41    0.12
  -7   9   0    0.41    0.10
   3   6   0    0.29    0.06
  -9   3   0    0.13    0.09
   6  -9   0    0.32    0.06
  -9   3   0    0.19    0.05
   3   6   0    0.11    0.06
   3   6   0    0.19    0.08
   9  -3   0    0.08    0.09
  -6   9   0    0.16    0.06
  -6   9   0    0.16    0.08
   9  -3   0    0.12    0.05
  -3  -6   0    0.13    0.09
  -9   4   0    2.46    0.18
   5  -9   0    2.39    0.12
   4   5   0    2.32    0.13
  -9   4   0    2.34    0.12
   4   5   0    2.48    0.13
   4   5   0    2.69    0.17
  -5   9   0    2.48    0.13
   9  -4   0    2.44    0.17
   9  -4   0    2.57    0.12
  -5   9   0    2.41    0.17
  -5   9   0    2.64    0.17
  -4  -5   0    2.53    0.18
  -9   5   0    2.58    0.12
   5   4   0    2.42    0.17
  -9   5   0    2.42    0.19
   4  -9   0    2.57    0.13
   5   4   0    2.44    0.13
   9  -5   0    2.52    0.12
  -5  -4   0    2.60    0.18
   9  -5   0    2.58    0.17
  -4   9   0    2.34    0.17
  -4   9   0    2.49    0.19
   6   3   0    0.19    0.06
   6   3   0    0.23    0.08
  -9   6   0    0.04    0.09
   6   3   0    0.14    0.06
   3  -9   0    0.16    0.07
  -9   6   0    0.16    0.05
   9  -6   0    0.19    0.08
  -3   9   0    0.24    0.08
  -3   9   0    0.13    0.07
  -3   9   0    0.22    0.06
   9  -6   0    0.22    0.05
  -6  -3   0    0.14    0.08
   7   2   0    0.52    0.12
  -9   7   0    0.32    0.06
   7   2   0    0.42    0.07
   2  -9   0    0.53    0.08
  -9   7   0    0.29    0.11
   7   2   0    0.37    0.08
  -2   9   0    0.46    0.10
   9  -7   0    0.44    0.06
   9  -7   0    0.40    0.09
  -2   9   0    0.40    0.07
  -2   9   0    0.45    0.10
  -7  -2   0    0.41    0.10
  -9   8   0    2.04    0.12
   8   1   0    1.90    0.12
  -9   8   0    1.92    0.18
   8   1   0    1.95    0.15
   9  -8   0    1.80    0.11
   9  -8   0    1.80    0.16
  -1   9   0    1.76    0.16
  -8  -1   0    1.94    0.17
  -1   9   0    1.60    0.12
   9   0   0    5.29    0.19
  -9   9   0    4.90    0.26
   9   0   0    5.50    0.20
  -9   9   0    5.53    0.20
   9  -9   0    5.62    0.18
   0   9   0    5.44    0.20
  -9   0   0    5.35    0.26
 -10   1   0    0.24    0.09
   9 -10   0   -0.01    0.04
   1   9   0    0.02    0.06
  10  -1   0   -0.04    0.05
  -9  10   0   -0.08    0.08
  -9  10   0    0.07    0.06
   8 -10   0    0.11    0.05
 -10   2   0    0.39    0.10
   2   8   0    0.06    0.05
  -2  -8   0    0.02    0.08
  10  -2   0    0.13    0.11
  -8  10   0    0.00    0.06
  -8  10   0    0.08    0.09
 -10   3   0    0.14    0.08
   3   7   0    0.02    0.05
   7 -10   0    0.02    0.05
 -10   3   0    0.00    0.05
  -7  10   0   -0.09    0.06
  -7  10   0   -0.05    0.05
  10  -3   0   -0.05    0.04
  -3  -7   0    0.04    0.08
   6 -10   0    0.13    0.06
   4   6   0    0.11    0.06
 -10   4   0    0.10    0.06
 -10   4   0    0.17    0.09
  -6  10   0    0.14    0.08
  10  -4   0    0.13    0.05
  -6  10   0    0.22    0.07
  -4  -6   0    0.22    0.09
 -10   5   0    0.25    0.11
   5   5   0    0.35    0.07
   5   5   0    0.32    0.11
   5 -10   0    0.22    0.06
 -10   5   0    0.25    0.06
  10  -5   0    0.20    0.05
  -5  10   0    0.36    0.07
  -5  -5   0    0.31    0.10
  -5  10   0    0.30    0.09
   6   4   0    0.15    0.06
   4 -10   0    0.21    0.06
 -10   6   0    0.03    0.11
   6   4   0    0.06    0.06
 -10   6   0    0.11    0.06
  -6  -4   0    0.09    0.09
  -4  10   0    0.27    0.07
  -4  10   0    0.21    0.09
  10  -6   0    0.21    0.05
 -10   7   0   -0.03    0.05
   7   3   0   -0.09    0.05
 -10   7   0   -0.14    0.10
   7   3   0    0.00    0.05
  -3  10   0    0.02    0.05
  -3  10   0    0.07    0.07
  10  -7   0   -0.02    0.04
  -7  -3   0    0.10    0.09
   8   2   0    0.03    0.06
   8   2   0    0.10    0.06
 -10   8   0   -0.11    0.10
 -10   8   0    0.11    0.06
  10  -8   0    0.15    0.05
  -2  10   0    0.10    0.08
  -8  -2   0    0.12    0.09
  -2  10   0    0.03    0.05
 -10   9   0   -0.20    0.09
 -10   9   0    0.04    0.06
   9   1   0    0.02    0.05
  10  -9   0   -0.07    0.04
  -1  10   0   -0.03    0.07
  -1  10   0    0.11    0.06
  -9  -1   0    0.11    0.09
  10   0   0    0.66    0.09
 -10  10   0    0.70    0.15
 -10  10   0    0.83    0.10
   0  10   0    0.98    0.14
  10 -10   0    0.86    0.09
   3   8   0   -0.03    0.05
  11  -3   0    0.00    0.05
  -8  11   0    0.10    0.09
  -8  11   0    0.04    0.06
  -3  -8   0   -0.01    0.09
   4   7   0    0.23    0.07
 -11   4   0    0.57    0.11
 -11   4   0    0.28    0.06
  -4  -7   0    0.34    0.11
  -7  11   0    0.25    0.07
  -7  11   0    0.27    0.11
   5   6   0    0.54    0.09
 -11   5   0    0.71    0.13
 -11   5   0    0.48    0.09
  -6  11   0    0.54    0.09
  11  -5   0    0.50    0.08
  -6  11   0    0.68    0.13
  -5  -6   0    0.59    0.13
 -11   6   0    0.48    0.08
 -11   6   0    0.51    0.14
   6   5   0    0.51    0.09
  -5  11   0    0.56    0.12
  -5  11   0    0.59    0.09
  -6  -5   0    0.66    0.13
  11  -6   0    0.61    0.08
   7   4   0    0.26    0.07
 -11   7   0    0.32    0.08
 -11   7   0    0.25    0.13
  -7  -4   0    0.39    0.11
  11  -7   0    0.37    0.06
  -4  11   0    0.47    0.11
  -4  11   0    0.35    0.08
   8   3   0    0.05    0.06
 -11   8   0    0.03    0.06
 -11   8   0   -0.07    0.12
  -3  11   0    0.09    0.06
  -3  11   0    0.06    0.08
  11  -8   0    0.01    0.05
  -8  -3   0    0.09    0.10
   0   0  -1    0.00    0.01
   0   0   1    0.00    0.01
   1  -1  -1    3.69    0.06
   0   1  -1    3.96    0.09
  -1   1   1    3.57    0.06
   1   0   1    3.93    0.08
   1   0   1    3.94    0.08
   0   1   1    2.94    0.06
  -1   0   1    2.92    0.06
  -1   2  -1    1.43    0.06
  -1  -1  -1    1.30    0.06
   2  -1  -1    1.54    0.07
  -1   2  -1    1.38    0.05
   2  -1  -1    1.43    0.04
  -1  -1  -1    1.34    0.05
   1  -2   1    1.41    0.05
   1   1   1    1.28    0.06
  -2   1   1    1.35    0.04
   1   1   1    1.34    0.06
  -1   3  -1    6.85    0.15
  -2  -1  -1    7.09    0.15
  -1   3  -1    6.68    0.17
   3  -2  -1    6.96    0.18
  -2  -1  -1    6.91    0.18
  -1   3  -1    6.78    0.17
   3  -2  -1    6.82    0.13
   2   1   1    6.75    0.17
   1  -3   1    6.95    0.15
  -3   2   1    6.73    0.13
   2   1   1    6.96    0.15
  -3   2   1    6.96    0.18
   0   2  -1   25.79    0.93
   2  -2  -1   23.99    0.85
  -2   2   1   26.41    0.88
   2   0   1   24.28    0.86
   0  -2   1   26.30    0.95
  -2   1  -1    1.48    0.06
   1  -2  -1    1.31    0.05
   1  -2  -1    1.36    0.07
   1   1  -1    1.33    0.07
   1   1  -1    1.42    0.05
   2  -1   1    1.42    0.06
   2  -1   1    1.54    0.07
  -1  -1   1    1.37    0.07
  -1   2   1    1.32    0.04
  -1  -1   1    1.33    0.05
  -1   2   1    1.37    0.07
   0  -2  -1    4.20    0.12
  -2   2  -1    4.47    0.10
   2   0  -1    3.84    0.09
  -2   2  -1    4.31    0.11
   2   0  -1    3.93    0.09
   2   0  -1    4.31    0.13
   2  -2   1    4.27    0.10
   2  -2   1    4.22    0.11
   0   2   1    4.04    0.12
   0   2   1    3.89    0.10
  -2   0   1    4.04    0.12
   3  -1  -1    2.03    0.06
  -2   3  -1    2.03    0.07
  -2   3  -1    2.07    0.09
   3  -1  -1    2.29    0.10
  -1  -2  -1    2.19    0.10
  -3   1   1    2.04    0.06
   2  -3   1    2.00    0.09
   1   2   1    2.00    0.09
  -3   1   1    2.20    0.10
   1   2   1    2.05    0.08
   2  -3   1    2.06    0.07
   1   2   1    2.01    0.07
  -2  -2  -1    7.21    0.20
   4  -2  -1    7.16    0.20
   4  -2  -1    7.05    0.14
  -2   4  -1    7.00    0.17
  -2   4  -1    6.97    0.19
   2   2   1    7.09    0.17
  -4   2   1    6.91    0.20
   2   2   1    7.16    0.17
  -4   2   1    6.89    0.14
   2   2   1    7.12    0.19
   2  -4   1    7.33    0.16
  -3  -2  -1   -0.06    0.04
   5  -3  -1    0.00    0.02
  -2   5  -1   -0.01    0.04
   5  -3  -1    0.01    0.04
  -2   5  -1   -0.04    0.03
  -2   5  -1   -0.03    0.04
   3   2   1   -0.07    0.04
  -5   3   1   -0.03    0.02
  -5   3   1    0.08    0.06
   3   2   1    0.00    0.03
   2  -5   1    0.03    0.03
  -3  -1  -1   24.64    0.44
  -3  -1  -1   24.14    0.47
  -1   4  -1   23.30    0.47
  -1   4  -1   23.85    0.46
   1  -4   1   24.49    0.43
   3   1   1   24.40    0.44
   0   3  -1   77.11    2.09
  -3   0  -1   77.31    2.38
   3  -3  -1   80.23    2.08
   3   0   1   77.34    2.07
  -3   3   1   77.90    2.05
   0  -3   1   78.78    2.15
   1   2  -1    6.98    0.15
   2  -3  -1    6.70    0.18
   2  -3  -1    6.73    0.14
   1   2  -1    6.88    0.17
  -3   1  -1    6.74    0.17
  -3   1  -1    6.66    0.15
  -2   3   1    6.70    0.18
  -1  -2   1    7.16    0.18
  -2   3   1    6.87    0.14
   3  -1   1    6.93    0.17
  -1  -2   1    6.92    0.15
   3  -1   1    6.61    0.15
   1  -3  -1    2.03    0.07
   2   1  -1    2.03    0.07
  -3   2  -1    1.95    0.07
   2   1  -1    1.99    0.09
  -3   2  -1    2.05    0.09
   3  -2   1    2.06    0.09
   3  -2   1    2.06    0.07
  -2  -1   1    2.05    0.10
  -1   3   1    2.04    0.07
  -1   3   1    2.12    0.09
  -3   3  -1    0.89    0.07
   0  -3  -1    0.97    0.08
  -3   3  -1    0.95    0.06
   0  -3  -1    0.92    0.06
   3   0  -1    0.93    0.05
   3   0  -1    0.93    0.08
   3  -3   1    0.89    0.06
  -3   0   1    0.70    0.07
   3  -3   1    0.93    0.07
   0   3   1    0.86    0.07
   0   3   1    0.89    0.06
  -3   4  -1    1.51    0.08
   4  -1  -1    1.67    0.06
  -3   4  -1    1.74    0.09
   4  -1  -1    1.88    0.11
   3  -4   1    1.57    0.07
   1   3   1    1.54    0.09
   1   3   1    1.69    0.09
  -4   1   1    1.77    0.13
   3  -4   1    1.65    0.09
  -4   1   1    1.57    0.06
   5  -2  -1   -0.02    0.05
  -2  -3  -1    0.01    0.05
   5  -2  -1   -0.01    0.02
  -3   5  -1   -0.02    0.04
  -3   5  -1    0.02    0.03
   3  -5   1    0.01    0.04
  -5   2   1    0.01    0.03
  -5   2   1    0.09    0.06
   2   3   1    0.01    0.03
   2   3   1   -0.02    0.04
   2   3   1   -0.04    0.03
   3  -5   1    0.00    0.03
  -3  -3  -1    0.00    0.05
  -3   6  -1    0.07    0.04
  -3   6  -1    0.02    0.04
   6  -3  -1    0.08    0.05
   6  -3  -1    0.04    0.03
   3   3   1    0.08    0.04
  -6   3   1    0.07    0.03
  -6   3   1    0.07    0.06
   3  -6   1    0.02    0.03
   3   3   1    0.04    0.04
   3   3   1    0.05    0.05
   7  -4  -1   -0.02    0.05
  -3   7  -1    0.07    0.05
   7  -4  -1    0.01    0.03
  -3   7  -1   -0.02    0.04
  -4  -3  -1    0.04    0.06
  -3   7  -1   -0.01    0.04
   4   3   1    0.00    0.04
  -7   4   1    0.01    0.03
  -7   4   1    0.06    0.07
   4   3   1    0.04    0.04
   3  -7   1    0.06    0.04
   4   3   1   -0.03    0.04
  -2   6  -1    1.11    0.08
  -4  -2  -1    1.09    0.10
  -2   6  -1    1.05    0.09
   6  -4  -1    1.06    0.06
  -2   6  -1    1.09    0.10
   6  -4  -1    1.02    0.10
   4   2   1    1.02    0.08
  -6   4   1    0.93    0.06
   4   2   1    1.01    0.10
   2  -6   1    1.04    0.08
  -6   4   1    1.11    0.11
  -1   5  -1   20.01    0.38
  -4  -1  -1   19.93    0.43
   5  -4  -1   19.74    0.35
   5  -4  -1   18.98    0.47
  -1   5  -1   19.65    0.42
   4   1   1   19.61    0.38
   4   1   1   20.16    0.43
   1  -5   1   19.96    0.40
  -5   4   1   19.30    0.43
  -5   4   1   19.64    0.35
   4  -4  -1    5.79    0.13
   0   4  -1    5.56    0.18
   4  -4  -1    5.44    0.18
  -4   0  -1    5.74    0.15
  -4   0  -1    5.31    0.17
   0   4  -1    5.76    0.15
  -4   4   1    5.61    0.13
   4   0   1    5.70    0.15
   0  -4   1    5.60    0.18
   4   0   1    5.73    0.18
  -4   4   1    5.90    0.19
   0  -4   1    5.51    0.15
   1   3  -1   22.77    0.45
  -4   1  -1   24.69    0.43
   4  -1   1   24.41    0.43
  -1  -3   1   24.04    0.43
   2   2  -1    7.22    0.20
   2  -4  -1    6.96    0.16
   2   2  -1    7.15    0.16
  -4   2  -1    7.13    0.19
  -4   2  -1    7.41    0.17
  -2   4   1    7.12    0.16
   4  -2   1    7.55    0.19
  -2   4   1    7.03    0.20
   4  -2   1    7.12    0.16
  -2  -2   1    7.23    0.16
  -2  -2   1    7.08    0.20
   3   1  -1    1.59    0.07
   1  -4  -1    1.67    0.07
   3   1  -1    1.54    0.10
  -4   3  -1    1.75    0.10
  -4   3  -1    1.64    0.08
   3   1  -1    1.60    0.07
   4  -3   1    1.62    0.09
  -1   4   1    1.70    0.10
  -1   4   1    1.65    0.11
   4  -3   1    1.51    0.07
  -1   4   1    1.71    0.07
   4   0  -1    0.12    0.06
   0  -4  -1    0.02    0.05
   0  -4  -1    0.04    0.03
  -4   4  -1    0.08    0.05
  -4   4  -1    0.04    0.04
   4  -4   1    0.07    0.04
   0   4   1    0.05    0.03
  -4   0   1    0.01    0.05
   4  -4   1    0.06    0.03
   0   4   1    0.05    0.05
   5  -1  -1    5.52    0.14
  -1  -4  -1    5.80    0.20
  -4   5  -1    5.53    0.18
  -4   5  -1    5.76    0.16
   5  -1  -1    5.35    0.23
   1   4   1    5.77    0.16
   1   4   1    5.34    0.19
  -5   1   1    5.59    0.13
  -5   1   1    5.59    0.19
   4  -5   1    5.37    0.18
   4  -5   1    5.52    0.15
  -2  -4  -1    1.35    0.11
  -4   6  -1    1.30    0.10
   6  -2  -1    1.29    0.07
   6  -2  -1    1.39    0.12
  -4   6  -1    1.46    0.09
  -6   2   1    1.44    0.12
   4  -6   1    1.39    0.08
   2   4   1    1.35    0.08
  -6   2   1    1.47    0.07
   4  -6   1    1.38    0.10
   2   4   1    1.33    0.08
   2   4   1    1.26    0.10
  -4   7  -1    0.04    0.05
   7  -3  -1    0.01    0.03
  -3  -4  -1    0.04    0.06
  -4   7  -1    0.00    0.04
   7  -3  -1    0.01    0.05
   3   4   1    0.01    0.04
  -7   3   1    0.07    0.07
   4  -7   1    0.03    0.03
   3   4   1    0.02    0.04
   3   4   1    0.01    0.05
  -7   3   1    0.03    0.03
  -4   8  -1   10.55    0.32
  -4  -4  -1   10.76    0.33
   8  -4  -1   10.59    0.24
  -4   8  -1   10.68    0.32
   8  -4  -1   10.76    0.33
  -4   8  -1   10.76    0.27
   4  -8   1   10.75    0.27
   4   4   1   10.82    0.27
  -8   4   1   10.79    0.24
  -8   4   1   10.61    0.34
   4   4   1   10.46    0.33
   4   4   1   10.47    0.27
  -4   9  -1    3.74    0.20
  -4   9  -1    3.85    0.16
   9  -5  -1    3.86    0.21
   9  -5  -1    3.68    0.13
  -4   9  -1    3.92    0.25
  -5  -4  -1    3.64    0.21
   5   4   1    3.84    0.16
  -9   5   1    3.87    0.13
   5   4   1    3.65    0.20
  -9   5   1    3.82    0.22
   5   4   1    3.71    0.16
  -3   8  -1    1.46    0.10
  -3   8  -1    1.28    0.12
  -5  -3  -1    1.33    0.14
   8  -5  -1    1.45    0.13
   8  -5  -1    1.52    0.08
  -3   8  -1    1.38    0.13
   5   3   1    1.43    0.10
   3  -8   1    1.49    0.10
  -8   5   1    1.55    0.16
   5   3   1    1.45    0.11
  -8   5   1    1.48    0.08
   5   3   1    1.60    0.14
  -5  -2  -1    0.06    0.06
  -2   7  -1    0.06    0.05
  -2   7  -1    0.08    0.04
   7  -5  -1   -0.01    0.03
   7  -5  -1    0.03    0.05
  -2   7  -1    0.02    0.05
   5   2   1    0.04    0.04
   2  -7   1    0.11    0.04
   5   2   1   -0.01    0.05
  -7   5   1    0.07    0.03
  -7   5   1    0.06    0.07
   5   2   1    0.01    0.04
  -5  -1  -1    0.46    0.08
  -1   6  -1    0.51    0.08
  -1   6  -1    0.55    0.06
   6  -5  -1    0.54    0.05
   6  -5  -1    0.54    0.08
   5   1   1    0.59    0.09
  -6   5   1    0.37    0.08
   1  -6   1    0.48    0.06
   5   1   1    0.61    0.07
  -6   5   1    0.48    0.05
   0   5  -1   15.33    0.32
  -5   0  -1   15.28    0.36
   0   5  -1   14.86    0.36
   5  -5  -1   15.08    0.29
   5  -5  -1   15.34    0.37
  -5   0  -1   15.54    0.31
   5   0   1   15.54    0.37
   5   0   1   15.38    0.33
  -5   5   1   15.56    0.29
   0  -5   1   14.90    0.32
  -5   5   1   14.91    0.37
   0  -5   1   15.40    0.37
  -5   1  -1   19.93    0.43
   1   4  -1   19.77    0.43
   1   4  -1   19.89    0.38
   4  -5  -1   20.02    0.36
  -5   1  -1   20.02    0.38
   4  -5  -1   20.66    0.48
  -4   5   1   20.17    0.44
   5  -1   1   19.89    0.43
  -1  -4   1   20.50    0.44
  -1  -4   1   20.24    0.39
   5  -1   1   19.61    0.38
  -4   5   1   19.50    0.36
   2   3  -1    0.01    0.04
  -5   2  -1    0.01    0.05
   2   3  -1   -0.01    0.03
   3  -5  -1    0.04    0.03
  -5   2  -1   -0.01    0.03
   3  -5  -1    0.01    0.04
   5  -2   1   -0.02    0.03
   5  -2   1    0.00    0.05
  -2  -3   1    0.01    0.03
  -2  -3   1   -0.03    0.04
  -3   5   1    0.00    0.04
  -3   5   1    0.01    0.03
   3   2  -1    0.00    0.05
   3   2  -1    0.02    0.03
  -5   3  -1    0.00    0.03
   2  -5  -1    0.03    0.03
  -5   3  -1    0.13    0.06
   5  -3   1   -0.02    0.04
   5  -3   1   -0.02    0.03
  -3  -2   1   -0.06    0.04
  -2   5   1   -0.01    0.03
  -2   5   1   -0.03    0.04
   4   1  -1    5.53    0.15
   4   1  -1    5.64    0.22
   1  -5  -1    5.61    0.15
   4   1  -1    5.41    0.14
  -5   4  -1    5.51    0.18
  -5   4  -1    5.79    0.15
  -1   5   1    5.29    0.15
   5  -4   1    5.34    0.15
  -1   5   1    5.60    0.19
  -4  -1   1    5.64    0.19
   5  -4   1    5.47    0.18
  -1   5   1    5.47    0.21
  -5   5  -1   11.73    0.25
   5   0  -1   11.33    0.24
   5   0  -1   11.54    0.31
  -5   5  -1   11.66    0.30
   0  -5  -1   11.92    0.26
   5  -5   1   11.12    0.25
   0   5   1   11.63    0.26
   0   5   1   11.43    0.30
  -5   0   1   10.91    0.30
   6  -1  -1    2.16    0.09
  -5   6  -1    1.96    0.10
  -1  -5  -1    1.99    0.13
  -5   6  -1    2.05    0.12
   6  -1  -1    2.15    0.14
   1   5   1    2.07    0.10
  -6   1   1    1.98    0.13
   5  -6   1    1.95    0.12
   1   5   1    2.07    0.13
   5  -6   1    1.97    0.09
  -2  -5  -1    0.20    0.07
   7  -2  -1    0.33    0.09
   7  -2  -1    0.24    0.04
  -5   7  -1    0.24    0.07
  -5   7  -1    0.19    0.05
   2   5   1    0.23    0.05
  -7   2   1    0.18    0.08
   5  -7   1    0.23    0.07
   2   5   1    0.16    0.05
  -7   2   1    0.19    0.04
   5  -7   1    0.24    0.05
   2   5   1    0.33    0.08
   8  -3  -1    0.34    0.09
  -3  -5  -1    0.31    0.09
  -5   8  -1    0.32    0.06
  -5   8  -1    0.30    0.08
   3   5   1    0.33    0.08
   3   5   1    0.43    0.07
   3   5   1    0.24    0.06
  -8   3   1    0.38    0.10
  -8   3   1    0.25    0.05
   5  -8   1    0.29    0.06
   9  -4  -1    1.71    0.10
  -4  -5  -1    1.97    0.16
  -5   9  -1    1.60    0.14
   9  -4  -1    1.75    0.15
  -9   4   1    1.79    0.10
   4   5   1    1.76    0.12
   4   5   1    1.86    0.15
  -9   4   1    1.61    0.17
   4   5   1    1.65    0.11
   5  -9   1    1.79    0.11
  -5  10  -1    1.18    0.14
  -5  -5  -1    1.10    0.15
  -5  10  -1    1.36    0.16
  -5  10  -1    1.09    0.11
 -10   5   1    1.06    0.16
   5 -10   1    1.23    0.11
   5   5   1    1.16    0.11
 -10   5   1    1.13    0.09
  -5  11  -1    1.24    0.12
  -6  -5  -1    1.39    0.17
  -5  11  -1    1.31    0.16
  11  -6  -1    1.28    0.10
   6   5   1    1.25    0.12
 -11   6   1    1.23    0.10
 -11   6   1    1.00    0.17
  -4  10  -1    2.61    0.15
  -4  10  -1    2.42    0.18
  -6  -4  -1    2.78    0.19
  10  -6  -1    2.60    0.12
   6   4   1    2.48    0.14
 -10   6   1    2.02    0.20
 -10   6   1    2.48    0.12
  -3   9  -1    1.12    0.13
   9  -6  -1    1.20    0.08
  -3   9  -1    1.14    0.10
  -3   9  -1    1.11    0.13
   9  -6  -1    1.14    0.13
  -6  -3  -1    1.27    0.14
   6   3   1    1.02    0.11
  -9   6   1    1.29    0.17
  -9   6   1    1.18    0.09
   6   3   1    1.35    0.14
   6   3   1    1.29    0.11
   3  -9   1    1.17    0.10
   8  -6  -1    1.60    0.13
  -2   8  -1    1.48    0.13
  -6  -2  -1    1.47    0.14
  -2   8  -1    1.65    0.11
  -2   8  -1    1.50    0.13
   6   2   1    1.50    0.14
   6   2   1    1.47    0.11
   2  -8   1    1.61    0.11
   6   2   1    1.42    0.11
  -8   6   1    1.32    0.15
  -8   6   1    1.40    0.09
  -1   7  -1   -0.04    0.05
  -6  -1  -1    0.01    0.06
  -1   7  -1    0.01    0.04
   7  -6  -1   -0.01    0.05
   7  -6  -1    0.04    0.03
   6   1   1   -0.04    0.04
   6   1   1    0.02    0.07
  -7   6   1    0.00    0.03
  -7   6   1    0.01    0.06
   1  -7   1    0.08    0.04
  -6   0  -1    0.15    0.06
   0   6  -1    0.13    0.04
   6  -6  -1    0.18    0.04
   6  -6  -1    0.18    0.06
   0   6  -1    0.21    0.07
   6   0   1    0.25    0.08
   0  -6   1    0.16    0.07
   6   0   1    0.16    0.05
   0  -6   1    0.14    0.05
  -6   6   1    0.19    0.07
  -6   6   1    0.18    0.04
   5  -6  -1    0.59    0.08
  -6   1  -1    0.42    0.06
   5  -6  -1    0.50    0.05
  -6   1  -1    0.40    0.08
   1   5  -1    0.48    0.06
   1   5  -1    0.60    0.09
  -5   6   1    0.44    0.08
  -1  -5   1    0.58    0.07
   6  -1   1    0.53    0.09
  -5   6   1    0.50    0.06
  -1  -5   1    0.49    0.08
   6  -1   1    0.65    0.07
   4  -6  -1    1.07    0.07
  -6   2  -1    1.17    0.08
   2   4  -1    0.99    0.10
   2   4  -1    1.16    0.08
  -6   2  -1    0.95    0.10
   4  -6  -1    1.00    0.10
   6  -2   1    1.04    0.08
  -4   6   1    1.19    0.07
  -4   6   1    0.99    0.10
  -2  -4   1    1.07    0.08
  -2  -4   1    1.10    0.10
   6  -2   1    1.04    0.10
  -6   3  -1    0.04    0.04
   3  -6  -1    0.06    0.03
   3   3  -1    0.02    0.03
  -6   3  -1    0.09    0.06
   3   3  -1    0.02    0.04
  -3   6   1    0.05    0.05
   6  -3   1    0.07    0.04
  -3  -3   1    0.00    0.05
   6  -3   1    0.07    0.05
  -3   6   1    0.06    0.03
   2  -6  -1    1.39    0.08
   4   2  -1    1.37    0.08
  -6   4  -1    1.40    0.08
  -6   4  -1    1.37    0.11
   4   2  -1    1.49    0.11
   6  -4   1    1.25    0.10
  -2   6   1    1.28    0.08
  -2   6   1    1.29    0.11
  -4  -2   1    1.33    0.11
   6  -4   1    1.19    0.08
  -2   6   1    1.35    0.11
  -6   5  -1    2.03    0.10
   5   1  -1    2.12    0.09
   1  -6  -1    1.93    0.10
   5   1  -1    2.15    0.14
  -6   5  -1    1.95    0.13
   5   1  -1    2.04    0.11
   6  -5   1    2.02    0.12
  -1   6   1    2.11    0.13
  -1   6   1    1.94    0.13
  -1   6   1    1.95    0.09
  -5  -1   1    1.89    0.13
   6  -5   1    1.69    0.14
  -6   6  -1    2.63    0.15
  -6   6  -1    2.68    0.12
   6   0  -1    2.62    0.16
   0  -6  -1    2.54    0.12
   6  -6   1    2.64    0.14
   0   6   1    2.62    0.15
  -6   0   1    2.37    0.15
   0   6   1    2.64    0.11
   6  -6   1    2.74    0.11
  -1  -6  -1   -0.06    0.05
  -6   7  -1   -0.06    0.04
   7  -1  -1   -0.03    0.03
   7  -1  -1   -0.03    0.07
  -6   7  -1    0.00    0.06
  -7   1   1   -0.04    0.06
   6  -7   1   -0.06    0.04
   6  -7   1    0.05    0.04
   1   6   1    0.00    0.05
   1   6   1   -0.02    0.04
  -6   8  -1    1.10    0.10
   8  -2  -1    1.07    0.14
   8  -2  -1    1.13    0.08
  -2  -6  -1    1.00    0.13
  -6   8  -1    1.10    0.13
  -8   2   1    1.17    0.08
   6  -8   1    0.98    0.11
   2   6   1    1.12    0.12
   6  -8   1    1.14    0.09
   2   6   1    1.07    0.09
  -8   2   1    1.22    0.13
   2   6   1    1.18    0.10
   9  -3  -1    0.08    0.08
  -6   9  -1    0.08    0.07
  -3  -6  -1    0.12    0.09
  -6   9  -1    0.08    0.08
   9  -3  -1    0.09    0.05
  -9   3   1    0.07    0.04
   3   6   1    0.13    0.06
   3   6   1    0.15    0.06
   6  -9   1    0.07    0.05
   3   6   1    0.18    0.07
  -9   3   1    0.06    0.08
  10  -4  -1    0.23    0.05
  -6  10  -1    0.20    0.09
  -4  -6  -1    0.20    0.09
  -6  10  -1    0.13    0.06
   4   6   1    0.16    0.06
 -10   4   1    0.32    0.11
   6 -10   1    0.26    0.07
 -10   4   1    0.26    0.05
  -6  11  -1    0.47    0.12
  -6  11  -1    0.40    0.08
  11  -5  -1    0.41    0.06
  -5  -6  -1    0.43    0.12
 -11   5   1    0.64    0.14
   5   6   1    0.59    0.09
 -11   5   1    0.49    0.07
  11  -7  -1    4.50    0.16
  -7  -4  -1    4.41    0.25
  -4  11  -1    4.47    0.20
  -4  11  -1    4.29    0.25
 -11   7   1    3.71    0.26
   7   4   1    4.71    0.20
 -11   7   1    4.28    0.16
  10  -7  -1    0.45    0.06
  -3  10  -1    0.52    0.08
  -7  -3  -1    0.44    0.11
  -3  10  -1    0.37    0.10
 -10   7   1    0.26    0.13
 -10   7   1    0.48    0.07
   7   3   1    0.50    0.08
  -7  -2  -1    3.38    0.20
  -2   9  -1    3.42    0.16
   9  -7  -1    3.23    0.19
  -2   9  -1    3.59    0.20
   9  -7  -1    3.47    0.13
  -2   9  -1    3.44    0.20
   7   2   1    3.74    0.22
  -9   7   1    3.17    0.21
   2  -9   1    3.35    0.16
   7   2   1    3.49    0.16
  -9   7   1    3.23    0.13
   7   2   1    2.95    0.15
  -1   8  -1    1.13    0.13
  -1   8  -1    0.98    0.15
  -1   8  -1    1.02    0.09
   8  -7  -1    0.89    0.07
  -7  -1  -1    0.91    0.13
   1  -8   1    1.28    0.15
  -8   7   1    0.96    0.08
  -8   7   1    0.91    0.14
   7   1   1    0.95    0.10
   7   1   1    0.97    0.15
  -7   0  -1   -0.03    0.06
   7  -7  -1    0.00    0.05
   0   7  -1   -0.04    0.05
   0   7  -1   -0.02    0.04
  -7   0  -1   -0.05    0.04
   7  -7  -1    0.01    0.03
   7   0   1   -0.04    0.04
   7   0   1   -0.01    0.08
   0  -7   1    0.02    0.05
  -7   7   1    0.00    0.04
  -7   7   1    0.03    0.07
  -7   1  -1   -0.05    0.06
   6  -7  -1    0.00    0.03
   1   6  -1    0.01    0.05
   6  -7  -1   -0.04    0.04
  -7   1  -1   -0.02    0.04
   1   6  -1    0.01    0.04
   7  -1   1    0.04    0.04
   7  -1   1   -0.06    0.07
  -1  -6   1   -0.02    0.06
  -6   7   1    0.01    0.06
  -1  -6   1    0.05    0.04
  -6   7   1    0.03    0.04
   5  -7  -1    0.02    0.03
   2   5  -1    0.07    0.05
  -7   2  -1    0.06    0.06
  -7   2  -1    0.01    0.04
   2   5  -1    0.07    0.04
   5  -7  -1    0.02    0.05
   7  -2   1   -0.05    0.06
   7  -2   1    0.03    0.04
  -2  -5   1   -0.02    0.04
  -5   7   1    0.01    0.04
  -2  -5   1   -0.01    0.06
  -5   7   1   -0.01    0.05
  -7   3  -1   -0.02    0.06
   3   4  -1   -0.01    0.03
   4  -7  -1   -0.01    0.03
  -7   3  -1   -0.04    0.04
   3   4  -1    0.05    0.05
   7  -3   1    0.01    0.04
   7  -3   1   -0.02    0.05
  -4   7   1    0.02    0.05
  -4   7   1    0.04    0.03
  -3  -4   1    0.03    0.06
  -7   4  -1    0.01    0.04
   3  -7  -1   -0.01    0.03
  -7   4  -1    0.08    0.07
   4   3  -1    0.01    0.03
   4   3  -1    0.00    0.04
   4   3  -1    0.04    0.05
  -3   7   1    0.00    0.03
   7  -4   1    0.02    0.05
  -3   7   1    0.01    0.05
   7  -4   1    0.03    0.04
  -4  -3   1    0.06    0.06
  -3   7   1    0.03    0.05
   5   2  -1    0.26    0.05
   5   2  -1    0.25    0.05
   5   2  -1    0.22    0.07
  -7   5  -1    0.23    0.08
  -7   5  -1    0.17    0.05
   2  -7  -1    0.26    0.05
  -5  -2   1    0.17    0.07
  -2   7   1    0.28    0.07
  -2   7   1    0.16    0.06
   7  -5   1    0.25    0.07
  -2   7   1    0.28    0.05
   7  -5   1    0.24    0.05
   6   1  -1    0.07    0.04
   6   1  -1    0.01    0.04
   6   1  -1   -0.04    0.07
  -7   6  -1   -0.03    0.04
  -7   6  -1    0.03    0.07
   1  -7  -1   -0.02    0.04
   7  -6   1   -0.03    0.03
  -1   7   1   -0.08    0.05
   7  -6   1    0.05    0.05
  -1   7   1   -0.03    0.05
  -1   7   1    0.03    0.04
  -6  -1   1    0.00    0.06
  -7   7  -1    0.32    0.09
   7   0  -1    0.33    0.06
   7   0  -1    0.38    0.11
   7   0  -1    0.36    0.06
  -7   7  -1    0.38    0.07
   7  -7   1    0.35    0.06
   0   7   1    0.35    0.06
   0   7   1    0.50    0.09
  -7   0   1    0.32    0.09
   7  -7   1    0.40    0.08
  -7   8  -1    4.41    0.17
   8  -1  -1    3.94    0.15
  -7   8  -1    4.23    0.21
   8  -1  -1    4.01    0.23
  -8   1   1    4.02    0.21
   1   7   1    4.15    0.21
   1   7   1    4.24    0.17
   7  -8   1    4.24    0.15
   7  -8   1    4.25    0.20
   9  -2  -1    0.73    0.08
  -7   9  -1    0.89    0.13
  -2  -7  -1    0.74    0.13
   9  -2  -1    0.70    0.13
   2   7   1    0.88    0.13
  -9   2   1    0.93    0.13
   7  -9   1    0.88    0.12
   2   7   1    0.87    0.10
   2   7   1    0.70    0.09
   7  -9   1    0.87    0.09
  -7  10  -1    0.00    0.05
  -7  10  -1    0.02    0.08
  10  -3  -1   -0.01    0.04
  -3  -7  -1   -0.02    0.08
 -10   3   1    0.13    0.08
   3   7   1    0.01    0.05
   7 -10   1   -0.01    0.05
  -7  11  -1    0.27    0.08
  -7  11  -1    0.05    0.08
  -4  -7  -1    0.19    0.10
  11  -4  -1    0.22    0.06
   4   7   1    0.20    0.07
 -11   4   1    0.23    0.10
  -3  11  -1    0.22    0.09
  -3  11  -1    0.33    0.08
  11  -8  -1    0.17    0.05
  -8  -3  -1    0.26    0.11
 -11   8   1    0.05    0.15
 -11   8   1    0.25    0.06
   8   3   1    0.28    0.07
  -8  -2  -1    0.26    0.10
  10  -8  -1    0.20    0.05
  -2  10  -1    0.23    0.09
  -2  10  -1    0.18    0.07
 -10   8   1    0.05    0.11
 -10   8   1    0.21    0.06
   8   2   1    0.30    0.07
  -8  -1  -1    1.31    0.15
  -1   9  -1    1.55    0.22
  -1   9  -1    1.00    0.10
   9  -8  -1    1.25    0.09
  -1   9  -1    1.16    0.14
   8   1   1    0.99    0.11
   8   1   1    1.41    0.11
  -9   8   1    1.24    0.10
  -9   8   1    0.99    0.15
   8  -8  -1    0.01    0.04
   8  -8  -1   -0.01    0.06
   0   8  -1    0.09    0.07
  -8   0  -1   -0.02    0.07
   0   8  -1    0.00    0.05
   8   0   1    0.00    0.05
  -8   8   1   -0.02    0.04
   8   0   1   -0.19    0.09
   0  -8   1    0.00    0.05
  -8   8   1    0.01    0.08
  -8   1  -1    0.85    0.09
   1   7  -1    0.95    0.10
   7  -8  -1    0.95    0.07
   1   7  -1    1.18    0.15
  -1  -7   1    0.74    0.12
   8  -1   1    0.96    0.14
  -1  -7   1    0.89    0.11
   8  -1   1    0.72    0.08
  -7   8   1    0.74    0.12
  -7   8   1    0.93    0.09
   6  -8  -1    1.56    0.13
  -8   2  -1    1.65    0.10
   2   6  -1    1.53    0.13
   6  -8  -1    1.42    0.09
  -8   2  -1    1.47    0.14
   2   6  -1    1.43    0.10
   8  -2   1    1.48    0.15
  -6   8   1    1.55    0.14
   8  -2   1    1.51    0.11
  -6   8   1    1.54    0.10
  -2  -6   1    1.76    0.15
   3   5  -1    1.45    0.13
  -8   3  -1    1.43    0.14
   5  -8  -1    1.52    0.09
   3   5  -1    1.53    0.10
  -8   3  -1    1.39    0.10
  -5   8   1    1.60    0.10
  -5   8   1    1.38    0.13
   8  -3   1    1.44    0.10
  -3  -5   1    1.44    0.14
   8  -3   1    1.32    0.13
  -8   4  -1   10.60    0.33
   4   4  -1   11.01    0.27
   4  -8  -1   11.77    0.27
   4   4  -1   10.81    0.27
   4   4  -1   10.71    0.33
  -8   4  -1   10.80    0.26
   8  -4   1   10.66    0.26
  -4  -4   1   11.07    0.34
  -4   8   1   10.93    0.34
  -4   8   1   11.79    0.35
  -4   8   1   10.83    0.26
   8  -4   1   10.84    0.33
  -8   5  -1    0.35    0.06
   5   3  -1    0.31    0.06
   3  -8  -1    0.36    0.06
  -8   5  -1    0.30    0.10
   5   3  -1    0.48    0.10
   5   3  -1    0.37    0.06
  -3   8   1    0.37    0.09
  -5  -3   1    0.19    0.08
  -3   8   1    0.33    0.08
   8  -5   1    0.34    0.06
  -3   8   1    0.29    0.06
   8  -5   1    0.39    0.09
  -8   6  -1    1.04    0.09
   6   2  -1    1.11    0.09
   6   2  -1    1.10    0.14
  -8   6  -1    0.99    0.13
   6   2  -1    1.17    0.09
   2  -8  -1    1.07    0.10
  -6  -2   1    1.19    0.13
   8  -6   1    1.01    0.08
   8  -6   1    1.31    0.13
  -2   8   1    0.99    0.12
  -2   8   1    1.09    0.12
  -2   8   1    1.06    0.09
   7   1  -1    4.37    0.15
   7   1  -1    4.08    0.23
  -8   7  -1    3.92    0.21
  -8   7  -1    4.04    0.16
   7   1  -1    4.30    0.16
   1  -8  -1    4.20    0.17
  -1   8   1    3.58    0.24
  -1   8   1    3.75    0.18
   8  -7   1    4.10    0.15
  -1   8   1    4.24    0.21
   8  -7   1    4.08    0.20
  -7  -1   1    4.08    0.21
   8   0  -1    0.60    0.07
  -8   8  -1    0.44    0.10
   8   0  -1    0.32    0.12
   8   0  -1    0.45    0.07
  -8   8  -1    0.66    0.08
   0   8   1    0.75    0.09
   8  -8   1    0.61    0.11
  -8   0   1    0.51    0.11
   8  -8   1    0.76    0.08
   0   8   1    0.84    0.13
  -8   9  -1    1.85    0.13
   9  -1  -1    1.48    0.11
  -8   9  -1    1.74    0.16
   9  -1  -1    1.55    0.10
   8  -9   1    1.74    0.15
   8  -9   1    1.54    0.13
   1   8   1    1.57    0.12
  -9   1   1    1.73    0.16
  -8  10  -1   -0.01    0.06
  -8  10  -1    0.08    0.08
  10  -2  -1    0.01    0.05
   8 -10   1    0.00    0.05
   2   8   1    0.15    0.06
 -10   2   1    0.21    0.09
  -8  11  -1   -0.02    0.06
  11  -3  -1    0.01    0.05
  -8  11  -1   -0.03    0.09
 -11   3   1    0.20    0.10
  -9  -1  -1    0.08    0.08
  10  -9  -1    0.10    0.04
  -1  10  -1    0.04    0.07
  -1  10  -1    0.01    0.06
   9   1   1    0.03    0.06
 -10   9   1    0.05    0.05
 -10   9   1   -0.09    0.10
   0   9  -1    0.61    0.09
  -9   0  -1    0.54    0.11
   9  -9  -1    0.53    0.07
  -9   9   1    0.53    0.13
  -9   9   1    0.51    0.07
   9   0   1    0.41    0.08
   8  -9  -1    1.23    0.09
  -9   1  -1    1.23    0.14
   1   8  -1    1.13    0.10
   9  -1   1    1.11    0.13
   9  -1   1    0.93    0.18
  -8   9   1    1.02    0.14
  -8   9   1    1.16    0.10
  -9   2  -1    3.27    0.19
   7  -9  -1    3.39    0.20
   2   7  -1    3.61    0.16
   7  -9  -1    3.57    0.14
   2   7  -1    3.42    0.20
  -9   2  -1    3.26    0.15
  -7   9   1    3.47    0.15
   9  -2   1    3.05    0.21
   9  -2   1    3.32    0.15
  -2  -7   1    3.71    0.21
  -7   9   1    3.39    0.21
   6  -9  -1    1.06    0.09
   3   6  -1    1.32    0.13
  -9   3  -1    1.22    0.14
  -9   3  -1    1.03    0.09
   3   6  -1    1.30    0.11
  -6   9   1    1.22    0.14
   9  -3   1    1.05    0.10
   9  -3   1    1.07    0.14
  -3  -6   1    0.99    0.14
  -6   9   1    1.26    0.10
  -9   4  -1    3.79    0.21
   4   5  -1    4.19    0.16
   4   5  -1    3.87    0.21
  -9   4  -1    3.71    0.15
   5  -9  -1    4.12    0.15
   4   5  -1    4.17    0.21
  -5   9   1    3.86    0.15
  -4  -5   1    3.99    0.22
  -5   9   1    3.84    0.21
   9  -4   1    3.83    0.15
   4  -9  -1    1.95    0.12
   5   4  -1    1.90    0.11
   5   4  -1    1.97    0.16
  -9   5  -1    1.76    0.11
  -9   5  -1    1.73    0.17
   9  -5   1    1.59    0.11
  -4   9   1    1.96    0.16
  -4   9   1    1.76    0.15
  -4   9   1    1.74    0.11
  -5  -4   1    1.81    0.16
   6   3  -1    0.22    0.06
   6   3  -1    0.26    0.09
  -9   6  -1    0.00    0.09
   3  -9  -1    0.12    0.06
   6   3  -1    0.06    0.05
  -9   6  -1    0.05    0.05
  -3   9   1    0.02    0.05
   9  -6   1    0.06    0.05
  -3   9   1    0.08    0.07
  -3   9   1    0.08    0.07
  -6  -3   1    0.07    0.08
   9  -6   1    0.07    0.07
   7   2  -1    0.75    0.13
   2  -9  -1    0.94    0.10
   7   2  -1    0.70    0.08
  -9   7  -1    0.57    0.08
  -9   7  -1    0.68    0.13
   7   2  -1    0.78    0.09
  -2   9   1    0.83    0.12
  -7  -2   1    0.89    0.13
   9  -7   1    0.89    0.12
  -2   9   1    0.82    0.09
  -2   9   1    0.91    0.13
   9  -7   1    0.86    0.09
   8   1  -1    1.54    0.12
  -9   8  -1    1.39    0.17
  -9   8  -1    1.89    0.12
   1  -9  -1    1.56    0.14
   8   1  -1    1.80    0.13
  -8  -1   1    1.67    0.16
   9  -8   1    1.58    0.15
  -1   9   1    1.80    0.16
   9  -8   1    1.74    0.11
  -1   9   1    1.58    0.11
   9   0  -1    1.26    0.12
   9   0  -1    1.06    0.11
  -9   9  -1    1.21    0.12
  -9   9  -1    1.08    0.15
   9  -9   1    1.12    0.10
  -9   0   1    1.36    0.15
   0   9   1    1.17    0.15
   0   9   1    1.32    0.12
  -9  10  -1    0.02    0.09
  -9  10  -1    0.01    0.06
  10  -1  -1   -0.03    0.04
  10  -1  -1    0.03    0.05
   9 -10   1   -0.01    0.05
   1   9   1    0.07    0.06
 -10   1   1    0.14    0.08
   1   9  -1   -0.07    0.05
 -10   1  -1    0.13    0.09
   9 -10  -1    0.03    0.05
  -9  10   1    0.09    0.10
  -9  10   1   -0.06    0.09
 -10   2  -1    0.30    0.09
   8 -10  -1    0.20    0.05
   2   8  -1    0.23    0.07
 -10   2  -1    0.22    0.07
  10  -2   1    0.13    0.06
  -8  10   1    0.27    0.11
  -2  -8   1    0.30    0.11
   7 -10  -1    0.43    0.07
 -10   3  -1    0.44    0.07
   3   7  -1    0.55    0.09
 -10   3  -1    0.42    0.10
  -7  10   1    0.41    0.09
  10  -3   1    0.40    0.12
  -7  10   1    0.56    0.12
  -3  -7   1    0.53    0.12
   4   6  -1    2.59    0.14
 -10   4  -1    2.50    0.16
 -10   4  -1    2.65    0.20
  -6  10   1    2.56    0.19
  -6  10   1    2.67    0.14
  10  -4   1    2.34    0.14
  -4  -6   1    2.85    0.20
   5 -10  -1    1.19    0.10
   5   5  -1    1.14    0.11
 -10   5  -1    1.21    0.16
   5   5  -1    1.04    0.11
 -10   5  -1    1.30    0.11
  10  -5   1    1.20    0.16
  -5  10   1    1.14    0.14
  10  -5   1    1.04    0.10
  -5  -5   1    1.18    0.16
  -5  10   1    1.11    0.10
   6   4  -1    0.24    0.07
 -10   6  -1    0.08    0.11
   4 -10  -1    0.21    0.06
   6   4  -1    0.25    0.07
 -10   6  -1    0.19    0.06
  -4  10   1    0.29    0.09
  10  -6   1    0.21    0.06
  10  -6   1    0.30    0.14
  -4  10   1    0.27    0.07
  -6  -4   1    0.34    0.10
   7   3  -1    0.02    0.05
 -10   7  -1    0.12    0.08
 -10   7  -1   -0.16    0.10
   7   3  -1   -0.02    0.05
  -3  10   1    0.01    0.07
  -7  -3   1    0.01    0.08
  10  -7   1    0.03    0.05
  -3  10   1   -0.04    0.04
   8   2  -1   -0.03    0.05
 -10   8  -1   -0.19    0.09
 -10   8  -1    0.10    0.06
   8   2  -1    0.02    0.05
  -2  10   1    0.05    0.05
  -8  -2   1    0.18    0.09
  10  -8   1    0.07    0.05
  -2  10   1    0.01    0.07
   9   1  -1    0.02    0.05
 -10   9  -1   -0.06    0.06
 -10   9  -1   -0.17    0.10
   9   1  -1   -0.10    0.05
  -1  10   1   -0.08    0.05
  -9  -1   1    0.07    0.09
  -1  10   1   -0.01    0.07
  10  -9   1    0.01    0.05
   8 -11  -1    0.25    0.06
 -11   3  -1    0.25    0.07
   3   8  -1    0.18    0.07
 -11   3  -1    0.46    0.10
  -8  11   1    0.23    0.10
  -8  11   1    0.14    0.07
  -3  -8   1    0.22    0.10
 -11   4  -1    4.77    0.25
   7 -11  -1    4.31    0.18
 -11   4  -1    4.58    0.18
   4   7  -1    4.53    0.19
  -7  11   1    4.49    0.19
  11  -4   1    4.00    0.18
  -7  11   1    4.66    0.26
  -4  -7   1    4.60    0.26
 -11   5  -1    1.17    0.11
   5   6  -1    1.45    0.12
 -11   5  -1    1.53    0.17
  -6  11   1    1.38    0.16
  -5  -6   1    1.22    0.16
  11  -5   1    1.06    0.11
  -6  11   1    1.24    0.11
 -11   6  -1    0.43    0.08
   6   5  -1    0.50    0.08
 -11   6  -1    0.63    0.14
  -5  11   1    0.58    0.09
  -6  -5   1    0.48    0.12
  11  -6   1    0.47    0.08
  -5  11   1    0.38    0.11
 -11   7  -1    0.24    0.07
   7   4  -1    0.23    0.06
 -11   7  -1    0.04    0.12
  11  -7   1    0.19    0.06
  -7  -4   1    0.24    0.10
  -4  11   1    0.23    0.07
  -4  11   1    0.22    0.09
 -11   8  -1   -0.20    0.11
   8   3  -1    0.03    0.05
 -11   8  -1   -0.02    0.06
  -3  11   1   -0.01    0.05
  11  -8   1    0.01    0.05
  -8  -3   1    0.12    0.15
   0   0  -2    0.00    0.02
   0   0  -2    0.00    0.01
   0   0   2    0.02    0.01
   0   0   2    0.01    0.02
   0   1  -2    1.25    0.05
  -1   0  -2    1.43    0.06
   1  -1  -2    1.38    0.04
   1  -1  -2    1.47    0.06
   0   1  -2    1.44    0.05
  -1   0  -2    1.33    0.05
   1   0   2    1.33    0.06
  -1   1   2    1.40    0.04
   0  -1   2    1.39    0.05
   0  -1   2    1.44    0.05
  -1   1   2    1.39    0.06
   1   0   2    1.30    0.05
   1   0  -2    8.40    0.17
  -1   1  -2    8.42    0.16
   1   0  -2    8.12    0.14
  -1   1  -2    8.36    0.14
   0   1   2    8.51    0.16
   1  -1   2    8.64    0.14
  -1   0   2    8.01    0.14
   1  -1   2    8.42    0.16
   0   1   2    8.45    0.17
   0   1   2    8.04    0.15
  -1   2  -2    1.36    0.06
  -1  -1  -2    1.46    0.06
  -1   2  -2    1.32    0.06
  -1   2  -2    1.30    0.06
   2  -1  -2    1.29    0.07
  -1  -1  -2    1.36    0.07
  -2   1   2    1.55    0.07
   1   1   2    1.33    0.06
   1  -2   2    1.38    0.06
   1   1   2    1.28    0.06
  -1   3  -2    1.55    0.08
   3  -2  -2    1.52    0.04
   3  -2  -2    1.62    0.09
  -2  -1  -2    1.67    0.08
  -1   3  -2    1.62    0.07
  -2  -1  -2    1.58    0.07
  -3   2   2    1.67    0.09
   2   1   2    1.72    0.07
  -3   2   2    1.65    0.04
   1  -3   2    1.68    0.07
   2   1   2    1.64    0.08
   0   2  -2    2.83    0.08
  -2   0  -2    2.71    0.09
   2  -2  -2    2.82    0.10
   0   2  -2    2.81    0.09
  -2   0  -2    2.82    0.09
   0  -2   2    2.79    0.08
   2   0   2    2.74    0.09
   2   0   2    2.84    0.09
  -2   2   2    2.77    0.06
  -2   2   2    3.00    0.10
   0  -2   2    2.90    0.09
  -2   1  -2    1.41    0.06
  -2   1  -2    1.41    0.06
   1   1  -2    1.30    0.05
   1  -2  -2    1.31    0.07
   1   1  -2    1.25    0.07
   2  -1   2    1.44    0.06
  -1  -1   2    1.34    0.05
  -1   2   2    1.19    0.04
  -1   2   2    1.35    0.05
   2  -1   2    1.29    0.06
  -1  -1   2    1.30    0.07
  -1   2   2    1.39    0.07
   2   0  -2   27.29    0.44
  -2   0   2   27.03    0.44
  -2   3  -2    6.75    0.16
   3  -1  -2    6.78    0.18
   3  -1  -2    6.92    0.12
  -1  -2  -2    6.98    0.18
   3  -1  -2    6.76    0.12
  -2   3  -2    6.77    0.16
   2  -3   2    6.95    0.16
   1   2   2    6.95    0.16
  -3   1   2    6.82    0.18
   1   2   2    6.95    0.18
   2  -3   2    6.70    0.16
  -2   4  -2    5.19    0.16
   4  -2  -2    5.66    0.18
   4  -2  -2    5.63    0.11
  -2   4  -2    5.52    0.16
  -2   4  -2    5.52    0.15
  -2  -2  -2    5.68    0.17
  -4   2   2    5.91    0.18
   2   2   2    5.65    0.15
  -4   2   2    5.46    0.11
   2  -4   2    5.47    0.14
   2   2   2    5.42    0.17
   5  -3  -2    0.00    0.04
  -2   5  -2   -0.04    0.03
  -2   5  -2    0.00    0.04
  -2   5  -2    0.01    0.03
   5  -3  -2   -0.01    0.02
  -3  -2  -2   -0.02    0.04
   3   2   2    0.01    0.04
  -5   3   2    0.01    0.02
  -5   3   2    0.07    0.06
  -3  -1  -2    1.31    0.09
  -3  -1  -2    1.36    0.08
   4  -3  -2    1.28    0.09
  -1   4  -2    1.31    0.07
   4  -3  -2    1.31    0.04
  -1   4  -2    1.39    0.09
   3   1   2    1.39    0.08
   1  -4   2    1.36    0.07
  -4   3   2    1.38    0.05
   3   1   2    1.25    0.09
  -4   3   2    1.37    0.10
   3  -3  -2    0.80    0.03
  -3   0  -2    0.72    0.07
  -3   0  -2    0.83    0.06
   3  -3  -2    0.77    0.07
   0   3  -2    0.78    0.05
   0   3  -2    0.71    0.06
   3   0   2    0.74    0.07
  -3   3   2    0.83    0.03
  -3   3   2    0.83    0.07
   3   0   2    0.85    0.06
   0  -3   2    0.89    0.06
   0  -3   2    0.82    0.07
   1   2  -2    1.59    0.06
  -3   1  -2    1.56    0.08
   2  -3  -2    1.51    0.08
   2  -3  -2    1.54    0.05
  -3   1  -2    1.48    0.07
   1   2  -2    1.62    0.08
   3  -1   2    1.69    0.08
  -1  -2   2    1.72    0.07
  -2   3   2    1.43    0.05
   3  -1   2    1.76    0.08
  -1  -2   2    1.49    0.08
  -2   3   2    1.59    0.09
  -3   2  -2    6.85    0.16
   2   1  -2    6.59    0.14
   2   1  -2    6.54    0.17
  -3   2  -2    6.89    0.16
  -1   3   2    6.51    0.14
   3  -2   2    6.70    0.16
  -2  -1   2    6.72    0.14
  -2  -1   2    6.64    0.17
   3  -2   2    6.80    0.16
  -1   3   2    6.64    0.18
   3   0  -2   68.05    2.41
   0  -3  -2   68.16    1.29
   3  -3   2   68.11    2.10
  -3   0   2   71.85    2.13
   0   3   2   67.01    1.28
   3  -3   2   71.24    2.15
   4  -1  -2   17.19    0.29
   4  -1  -2   16.48    0.36
  -3   4  -2   15.94    0.32
  -3   4  -2   16.54    0.34
  -1  -3  -2   16.46    0.37
   3  -4   2   16.77    0.34
   1   3   2   17.12    0.32
  -4   1   2   16.68    0.36
   3  -4   2   16.95    0.32
   1   3   2   16.42    0.32
   1   3   2   16.30    0.35
  -3   5  -2    0.00    0.03
   5  -2  -2   -0.06    0.05
  -2  -3  -2   -0.03    0.05
  -3   5  -2    0.00    0.04
   5  -2  -2    0.01    0.02
   3  -5   2    0.01    0.03
   2   3   2    0.03    0.04
   2   3   2   -0.05    0.04
  -5   2   2    0.01    0.05
  -5   2   2    0.04    0.02
  -3   6  -2    0.10    0.04
  -3  -3  -2    0.06    0.05
   6  -3  -2    0.04    0.02
  -3   6  -2    0.08    0.05
  -3   6  -2    0.03    0.04
   6  -3  -2   -0.01    0.05
   3   3   2    0.03    0.04
  -6   3   2    0.10    0.07
   3   3   2    0.04    0.04
   3   3   2    0.05    0.05
   3  -6   2    0.04    0.03
  -6   3   2    0.04    0.02
  -3   7  -2   -0.01    0.05
  -3   7  -2   -0.01    0.04
   7  -4  -2    0.03    0.05
   7  -4  -2    0.01    0.02
  -3   7  -2    0.02    0.04
  -4  -3  -2   -0.01    0.05
   4   3   2    0.00    0.04
   3  -7   2    0.03    0.04
  -7   4   2    0.01    0.03
   4   3   2    0.05    0.05
  -7   4   2    0.05    0.07
   4   3   2    0.03    0.04
  -2   6  -2    0.71    0.08
   6  -4  -2    0.73    0.05
  -2   6  -2    0.88    0.07
  -2   6  -2    0.85    0.09
  -4  -2  -2    0.81    0.10
   6  -4  -2    0.84    0.09
   2  -6   2    0.88    0.07
   4   2   2    0.90    0.08
  -6   4   2    0.86    0.05
   4   2   2    0.79    0.09
  -6   4   2    0.79    0.10
  -4  -1  -2    4.15    0.13
  -4  -1  -2    4.05    0.16
  -1   5  -2    4.03    0.13
   5  -4  -2    3.97    0.09
  -1   5  -2    3.92    0.15
   5  -4  -2    3.93    0.16
   4   1   2    4.13    0.13
   4   1   2    3.86    0.16
   1  -5   2    4.05    0.13
  -5   4   2    3.92    0.10
  -5   4   2    4.04    0.17
  -4   0  -2    0.48    0.07
  -4   0  -2    0.40    0.05
   4  -4  -2    0.60    0.08
   0   4  -2    0.46    0.07
   4  -4  -2    0.55    0.04
   0   4  -2    0.61    0.06
  -4   4   2    0.49    0.07
  -4   4   2    0.60    0.04
   0  -4   2    0.60    0.06
   4   0   2    0.64    0.08
   4   0   2    0.58    0.06
   0  -4   2    0.54    0.07
   3  -4  -2    1.26    0.09
  -4   1  -2    1.27    0.09
   3  -4  -2    1.31    0.05
   1   3  -2    1.19    0.09
   1   3  -2    1.35    0.07
  -4   1  -2    1.37    0.08
  -3   4   2    1.29    0.05
  -3   4   2    1.23    0.09
  -1  -3   2    1.40    0.07
   4  -1   2    1.51    0.10
  -1  -3   2    1.43    0.09
   4  -1   2    1.42    0.08
   2  -4  -2    5.31    0.13
   2  -4  -2    5.17    0.17
   2   2  -2    5.43    0.17
  -4   2  -2    5.65    0.16
   2   2  -2    5.58    0.13
  -4   2  -2    5.44    0.17
  -2  -2   2    5.59    0.17
   4  -2   2    5.19    0.14
   4  -2   2    5.36    0.16
  -2   4   2    5.36    0.12
  -2   4   2    5.28    0.17
  -2  -2   2    5.28    0.13
  -4   3  -2   16.06    0.32
   1  -4  -2   16.20    0.31
  -4   3  -2   16.39    0.34
   3   1  -2   17.07    0.31
   3   1  -2   16.87    0.36
  -1   4   2   16.85    0.36
  -3  -1   2   17.05    0.36
  -1   4   2   17.30    0.37
   4  -3   2   15.84    0.32
   4  -3   2   16.98    0.34
   4   0  -2    0.06    0.03
   4   0  -2    0.06    0.02
  -4   4  -2    0.06    0.04
   4   0  -2    0.11    0.06
  -4   4  -2    0.06    0.04
   4  -4   2    0.04    0.04
   4  -4   2    0.06    0.04
  -4   0   2    0.05    0.05
   0   4   2    0.06    0.05
   0   4   2    0.01    0.03
  -1  -4  -2   20.44    0.44
  -4   5  -2   19.80    0.39
   5  -1  -2   20.15    0.36
   5  -1  -2   20.28    0.44
  -4   5  -2   20.17    0.42
   1   4   2   19.52    0.39
   1   4   2   19.91    0.39
  -5   1   2   19.99    0.44
   4  -5   2   20.48    0.42
  -4   6  -2    1.60    0.10
   6  -2  -2    1.57    0.12
  -2  -4  -2    1.46    0.12
  -4   6  -2    1.45    0.10
   6  -2  -2    1.54    0.07
   2   4   2    1.64    0.09
   2   4   2    1.58    0.11
   4  -6   2    1.50    0.09
   2   4   2    1.31    0.08
  -6   2   2    1.40    0.12
   7  -3  -2    0.03    0.03
   7  -3  -2    0.00    0.05
  -3  -4  -2    0.09    0.06
  -4   7  -2    0.02    0.05
  -4   7  -2    0.05    0.04
   3   4   2    0.02    0.04
  -7   3   2    0.01    0.03
   4  -7   2    0.07    0.04
   3   4   2    0.09    0.06
   3   4   2    0.07    0.04
  -7   3   2    0.06    0.07
  -4   8  -2    9.99    0.31
  -4   8  -2    9.97    0.31
   8  -4  -2    9.96    0.32
   8  -4  -2   10.07    0.21
  -4  -4  -2    9.94    0.32
  -4   8  -2   10.34    0.27
   4  -8   2    9.72    0.26
   4   4   2    9.60    0.26
  -8   4   2    9.44    0.32
   4   4   2    9.71    0.31
   4   4   2    9.48    0.26
  -4   9  -2    0.82    0.09
   9  -5  -2    0.84    0.13
  -5  -4  -2    1.01    0.14
  -4   9  -2    0.94    0.14
   9  -5  -2    0.81    0.07
  -4   9  -2    0.77    0.11
   5   4   2    0.84    0.10
   5   4   2    1.12    0.13
  -9   5   2    0.84    0.07
  -9   5   2    0.65    0.13
   5   4   2    0.93    0.10
   4  -9   2    0.82    0.09
  -3   8  -2    0.84    0.09
  -3   8  -2    0.77    0.11
   8  -5  -2    0.83    0.06
  -5  -3  -2    0.62    0.11
   8  -5  -2    0.81    0.11
  -3   8  -2    0.71    0.10
   5   3   2    0.82    0.09
   5   3   2    0.63    0.08
  -8   5   2    0.64    0.12
   3  -8   2    0.80    0.08
   5   3   2    0.79    0.11
   7  -5  -2    0.10    0.06
  -2   7  -2    0.11    0.05
  -5  -2  -2    0.08    0.06
   7  -5  -2    0.12    0.03
  -2   7  -2    0.10    0.05
  -2   7  -2    0.06    0.06
   2  -7   2    0.05    0.04
   5   2   2    0.10    0.05
  -7   5   2    0.12    0.03
   5   2   2    0.09    0.06
  -7   5   2    0.18    0.08
   6  -5  -2    1.70    0.12
  -5  -1  -2    1.49    0.11
  -1   6  -2    1.60    0.09
   6  -5  -2    1.52    0.06
  -5  -1  -2    1.61    0.10
  -1   6  -2    1.47    0.11
   5   1   2    1.57    0.12
  -6   5   2    1.52    0.12
   5   1   2    1.59    0.10
   1  -6   2    1.52    0.09
  -6   5   2    1.45    0.07
   5  -5  -2   11.38    0.31
  -5   0  -2   11.43    0.26
   0   5  -2   11.64    0.26
  -5   0  -2   11.64    0.30
   0   5  -2   11.36    0.30
   5  -5  -2   11.57    0.22
   5   0   2   11.79    0.31
  -5   5   2   11.78    0.23
   5   0   2   11.51    0.26
   0  -5   2   11.78    0.26
   0  -5   2   11.65    0.30
  -5   5   2   11.96    0.31
  -5   1  -2    4.22    0.14
   4  -5  -2    4.06    0.16
   1   4  -2    4.08    0.13
   4  -5  -2    4.16    0.11
   1   4  -2    3.91    0.15
  -5   1  -2    3.89    0.15
  -4   5   2    4.17    0.11
   5  -1   2    4.25    0.17
  -4   5   2    4.12    0.17
  -1  -4   2    4.20    0.16
   5  -1   2    4.54    0.16
  -5   2  -2   -0.02    0.05
   2   3  -2   -0.07    0.04
   2   3  -2    0.01    0.03
   3  -5  -2    0.02    0.02
  -5   2  -2   -0.02    0.04
   3  -5  -2   -0.02    0.04
  -3   5   2    0.01    0.02
  -2  -3   2   -0.05    0.04
  -3   5   2   -0.05    0.04
  -2  -3   2    0.04    0.03
   5  -2   2   -0.02    0.03
   5  -2   2    0.00    0.05
   3   2  -2   -0.02    0.04
  -5   3  -2    0.08    0.05
   2  -5  -2    0.02    0.03
   3   2  -2    0.03    0.03
  -5   3  -2    0.06    0.04
  -2   5   2   -0.01    0.04
   5  -3   2    0.02    0.04
  -2   5   2    0.03    0.02
   5  -3   2    0.03    0.04
  -3  -2   2   -0.01    0.05
   1  -5  -2   20.48    0.39
   4   1  -2   19.36    0.39
   4   1  -2   19.50    0.49
  -5   4  -2   20.29    0.39
   4   1  -2   19.49    0.36
  -5   4  -2   20.24    0.42
  -1   5   2   20.41    0.44
   5  -4   2   19.56    0.39
  -1   5   2   19.64    0.44
   5  -4   2   20.20    0.42
  -4  -1   2   20.23    0.44
  -1   5   2   20.42    0.38
   5   0  -2   10.40    0.22
  -5   5  -2   11.15    0.25
   5   0  -2   10.81    0.30
   5   0  -2   10.90    0.22
  -5   5  -2   10.79    0.28
  -5   0   2   10.67    0.29
   0   5   2   10.52    0.29
   0   5   2   10.66    0.24
   5  -5   2   10.62    0.24
   5  -5   2   10.97    0.28
   6  -1  -2    0.77    0.06
  -5   6  -2    0.70    0.09
   6  -1  -2    0.71    0.10
   6  -1  -2    0.69    0.06
  -1  -5  -2    0.69    0.10
  -5   6  -2    0.76    0.08
   5  -6   2    0.62    0.07
   5  -6   2    0.70    0.08
   1   5   2    0.69    0.07
  -6   1   2    0.58    0.09
   1   5   2    0.66    0.09
   1   5   2    0.65    0.07
  -5   7  -2    0.06    0.06
  -5   7  -2    0.12    0.05
   7  -2  -2    0.08    0.03
   7  -2  -2    0.09    0.07
  -2  -5  -2    0.13    0.07
   5  -7   2    0.16    0.06
   2   5   2    0.13    0.06
   5  -7   2    0.01    0.04
   2   5   2    0.05    0.04
  -7   2   2    0.12    0.07
   2   5   2    0.08    0.04
  -5   8  -2    0.45    0.09
  -3  -5  -2    0.47    0.10
   8  -3  -2    0.37    0.05
  -5   8  -2    0.48    0.08
   8  -3  -2    0.52    0.10
   3   5   2    0.34    0.07
   5  -8   2    0.59    0.08
  -8   3   2    0.46    0.11
  -8   3   2    0.49    0.06
   3   5   2    0.49    0.07
   3   5   2    0.68    0.11
  -4  -5  -2    6.61    0.27
   9  -4  -2    6.52    0.17
  -5   9  -2    6.69    0.26
  -5   9  -2    6.03    0.29
   9  -4  -2    6.70    0.28
  -5   9  -2    6.53    0.22
   4   5   2    6.65    0.27
   4   5   2    6.69    0.22
   5  -9   2    6.53    0.21
  -9   4   2    6.56    0.28
   4   5   2    6.62    0.22
  -9   4   2    6.87    0.17
  -5  10  -2    1.17    0.14
  10  -5  -2    1.00    0.08
  -5  10  -2    1.02    0.13
  -5  10  -2    1.27    0.12
  -5  -5  -2    1.24    0.15
   5   5   2    1.09    0.11
 -10   5   2    1.17    0.08
 -10   5   2    0.95    0.15
  -6  -5  -2    0.47    0.12
  11  -6  -2    0.36    0.05
  -5  11  -2    0.40    0.11
  -5  11  -2    0.23    0.07
 -11   6   2    0.43    0.06
 -11   6   2    0.35    0.13
   6   5   2    0.39    0.08
  10  -6  -2    0.21    0.04
  -4  10  -2    0.17    0.08
  -4  10  -2    0.21    0.07
  -6  -4  -2    0.24    0.10
  -4  10  -2    0.35    0.10
 -10   6   2    0.17    0.04
 -10   6   2    0.10    0.11
   6   4   2    0.23    0.07
  -3   9  -2    0.14    0.06
  -3   9  -2    0.16    0.08
  -6  -3  -2    0.20    0.09
  -3   9  -2    0.08    0.07
   9  -6  -2    0.09    0.07
   9  -6  -2    0.11    0.04
   6   3   2    0.03    0.06
   3  -9   2    0.14    0.06
  -9   6   2    0.11    0.04
   6   3   2    0.31    0.09
   6   3   2    0.19    0.06
  -9   6   2    0.11    0.10
  -2   8  -2    1.46    0.13
  -2   8  -2    1.40    0.13
  -2   8  -2    1.45    0.16
   8  -6  -2    1.36    0.07
   8  -6  -2    1.51    0.14
  -6  -2  -2    1.36    0.14
   6   2   2    1.34    0.11
   2  -8   2    1.43    0.11
  -8   6   2    1.41    0.08
   6   2   2    1.61    0.14
  -8   6   2    1.22    0.17
  -1   7  -2   -0.09    0.05
   7  -6  -2    0.07    0.06
  -6  -1  -2   -0.04    0.06
  -1   7  -2    0.03    0.04
   7  -6  -2    0.02    0.02
   6   1   2   -0.01    0.04
  -7   6   2   -0.02    0.07
   1  -7   2   -0.05    0.03
   6   1   2   -0.02    0.06
   0   6  -2    2.31    0.11
   0   6  -2    2.35    0.14
  -6   0  -2    2.26    0.14
   6  -6  -2    2.45    0.14
  -6   0  -2    2.33    0.11
   6  -6  -2    2.29    0.08
   6   0   2    2.45    0.12
   0  -6   2    2.53    0.11
   6   0   2    2.22    0.15
  -6   6   2    2.23    0.15
   0  -6   2    2.28    0.14
  -6   6   2    2.51    0.09
   5  -6  -2    1.57    0.07
   1   5  -2    1.77    0.09
  -6   1  -2    1.67    0.10
   1   5  -2    1.55    0.11
   5  -6  -2    1.49    0.11
  -6   1  -2    1.53    0.12
   6  -1   2    1.48    0.12
  -1  -5   2    1.48    0.09
   6  -1   2    1.70    0.10
  -1  -5   2    1.58    0.12
  -5   6   2    1.59    0.12
  -6   2  -2    0.76    0.09
  -6   2  -2    0.83    0.08
   2   4  -2    0.88    0.07
   4  -6  -2    0.88    0.06
   4  -6  -2    0.78    0.09
   2   4  -2    0.86    0.09
  -4   6   2    0.93    0.10
  -4   6   2    0.96    0.06
  -2  -4   2    0.87    0.10
   6  -2   2    0.89    0.10
  -2  -4   2    0.89    0.07
   6  -2   2    0.90    0.08
   3   3  -2    0.03    0.03
   3   3  -2    0.06    0.05
  -6   3  -2    0.10    0.04
  -6   3  -2    0.08    0.06
   3  -6  -2    0.03    0.03
  -3   6   2    0.07    0.05
   6  -3   2    0.07    0.04
   6  -3   2    0.04    0.05
  -3   6   2    0.12    0.03
  -3  -3   2    0.02    0.05
   4   2  -2    1.40    0.08
   4   2  -2    1.50    0.11
  -6   4  -2    1.40    0.09
   2  -6  -2    1.43    0.08
   4   2  -2    1.42    0.08
  -6   4  -2    1.40    0.12
  -2   6   2    1.42    0.11
   6  -4   2    1.46    0.10
  -2   6   2    1.50    0.08
   6  -4   2    1.53    0.09
  -2   6   2    1.53    0.11
  -4  -2   2    1.45    0.11
   5   1  -2    0.71    0.10
  -6   5  -2    0.79    0.08
   1  -6  -2    0.75    0.07
   5   1  -2    0.68    0.06
   5   1  -2    0.75    0.06
  -6   5  -2    0.79    0.10
  -1   6   2    0.72    0.07
  -1   6   2    0.74    0.09
   6  -5   2    0.75    0.07
  -1   6   2    0.70    0.09
   6  -5   2    0.79    0.08
  -5  -1   2    0.68    0.09
  -6   6  -2    0.09    0.05
   6   0  -2    0.06    0.07
  -6   6  -2    0.09    0.06
   6   0  -2    0.11    0.03
   6   0  -2    0.13    0.04
   6  -6   2    0.02    0.04
   6  -6   2    0.12    0.05
   0   6   2    0.07    0.04
  -6   0   2    0.10    0.06
   0   6   2    0.09    0.06
   7  -1  -2    0.08    0.04
  -6   7  -2    0.02    0.05
  -6   7  -2   -0.03    0.05
   7  -1  -2    0.03    0.03
   7  -1  -2   -0.03    0.07
  -1  -6  -2   -0.02    0.06
   1   6   2    0.06    0.04
   6  -7   2    0.02    0.05
   6  -7   2   -0.02    0.04
   1   6   2    0.03    0.06
   1   6   2    0.00    0.04
  -7   1   2   -0.04    0.06
   8  -2  -2    0.96    0.14
   8  -2  -2    1.15    0.08
  -6   8  -2    1.19    0.10
  -6   8  -2    1.09    0.12
  -8   2   2    0.98    0.15
   2   6   2    1.35    0.16
   2   6   2    0.92    0.12
   6  -8   2    1.12    0.09
   2   6   2    1.10    0.10
   6  -8   2    0.98    0.11
  -6   9  -2    0.80    0.12
   9  -3  -2    0.86    0.07
   9  -3  -2    0.97    0.14
  -3  -6  -2    0.92    0.14
  -6   9  -2    0.86    0.10
   3   6   2    0.79    0.09
   6  -9   2    0.82    0.09
   3   6   2    0.73    0.09
   3   6   2    0.99    0.12
  -9   3   2    0.77    0.13
  -6  10  -2    2.90    0.16
  -6  10  -2    3.07    0.19
  -6  10  -2    2.70    0.19
  -4  -6  -2    2.91    0.21
  10  -4  -2    2.77    0.12
   4   6   2    3.06    0.16
 -10   4   2    2.95    0.21
  -6  11  -2    1.35    0.15
  -6  11  -2    1.25    0.13
  11  -5  -2    1.22    0.09
  -5  -6  -2    1.35    0.17
 -11   5   2    1.48    0.18
   5   6   2    1.51    0.13
  -4  11  -2    0.19    0.09
  11  -7  -2    0.25    0.05
  -7  -4  -2    0.21    0.10
  -4  11  -2    0.14    0.07
   7   4   2    0.27    0.08
 -11   7   2    0.18    0.05
 -11   7   2   -0.05    0.12
  10  -7  -2    0.00    0.03
  -3  10  -2    0.08    0.06
  -3  10  -2   -0.03    0.06
  -7  -3  -2    0.08    0.08
 -10   7   2   -0.08    0.04
   7   3   2   -0.02    0.05
 -10   7   2   -0.19    0.10
  -2   9  -2    0.98    0.13
  -2   9  -2    0.89    0.10
   9  -7  -2    0.97    0.13
  -7  -2  -2    1.11    0.14
  -2   9  -2    0.90    0.13
   7   2   2    0.94    0.10
  -9   7   2    0.86    0.07
  -9   7   2    0.74    0.13
   7   2   2    0.82    0.10
   7   2   2    0.80    0.13
   2  -9   2    0.87    0.10
  -1   8  -2    3.89    0.20
  -7  -1  -2    3.39    0.22
   8  -7  -2    4.01    0.12
   8  -7  -2    3.88    0.20
  -1   8  -2    3.89    0.16
   7   1   2    3.79    0.16
  -8   7   2    3.90    0.13
   7   1   2    3.98    0.22
  -8   7   2    3.76    0.22
   1  -8   2    3.99    0.16
  -7   0  -2    0.20    0.08
  -7   0  -2    0.29    0.07
   0   7  -2    0.38    0.09
   7  -7  -2    0.39    0.05
   7  -7  -2    0.35    0.08
   0   7  -2    0.31    0.06
   7   0   2    0.40    0.10
  -7   7   2    0.34    0.05
   7   0   2    0.29    0.07
   0  -7   2    0.40    0.07
  -7   7   2    0.32    0.09
   1   6  -2    0.02    0.04
  -7   1  -2    0.00    0.05
   1   6  -2    0.03    0.06
   6  -7  -2    0.00    0.05
   6  -7  -2   -0.04    0.03
  -7   1  -2   -0.01    0.06
  -6   7   2    0.04    0.04
  -1  -6   2    0.02    0.06
   7  -1   2   -0.02    0.04
   7  -1   2    0.01    0.08
  -1  -6   2   -0.01    0.04
  -6   7   2   -0.02    0.06
   5  -7  -2    0.08    0.03
  -7   2  -2    0.09    0.06
   5  -7  -2    0.07    0.05
   2   5  -2    0.07    0.04
  -7   2  -2    0.08    0.05
   2   5  -2    0.09    0.06
  -2  -5   2    0.12    0.07
  -2  -5   2    0.03    0.04
  -5   7   2    0.11    0.07
   7  -2   2    0.13    0.05
  -5   7   2    0.07    0.03
   7  -2   2    0.07    0.07
   3   4  -2    0.04    0.05
  -7   3  -2   -0.03    0.04
   3   4  -2    0.01    0.03
  -7   3  -2   -0.04    0.06
   4  -7  -2    0.02    0.03
   7  -3   2    0.05    0.06
  -3  -4   2    0.04    0.06
  -4   7   2    0.01    0.03
  -4   7   2    0.02    0.05
   7  -3   2    0.00    0.04
  -7   4  -2    0.11    0.05
   3  -7  -2    0.03    0.03
  -7   4  -2    0.07    0.07
   4   3  -2    0.06    0.06
   4   3  -2    0.00    0.03
   7  -4   2    0.05    0.04
  -4  -3   2    0.03    0.06
  -3   7   2    0.07    0.04
  -3   7   2    0.04    0.05
   7  -4   2    0.01    0.05
  -3   7   2    0.02    0.05
   5   2  -2    0.05    0.06
  -7   5  -2    0.10    0.05
   2  -7  -2    0.10    0.04
   5   2  -2    0.10    0.04
  -7   5  -2    0.15    0.07
  -2   7   2    0.10    0.04
  -2   7   2    0.07    0.06
   7  -5   2    0.09    0.04
  -5  -2   2    0.11    0.07
   7  -5   2    0.19    0.06
  -2   7   2    0.11    0.06
   6   1  -2    0.04    0.07
  -7   6  -2    0.02    0.07
  -7   6  -2   -0.03    0.04
   6   1  -2   -0.02    0.03
   6   1  -2    0.00    0.04
  -6  -1   2   -0.06    0.05
  -1   7   2   -0.02    0.06
  -1   7   2    0.02    0.04
   7  -6   2    0.03    0.04
   7  -6   2    0.05    0.05
  -1   7   2    0.01    0.05
  -7   7  -2   -0.02    0.06
   7   0  -2    0.03    0.03
  -7   7  -2    0.00    0.05
   7   0  -2    0.03    0.04
   7   0  -2   -0.13    0.08
   7  -7   2    0.02    0.04
   0   7   2    0.01    0.06
   7  -7   2    0.01    0.05
   0   7   2    0.00    0.04
  -7   0   2    0.09    0.07
  -7   8  -2    0.86    0.12
   8  -1  -2    0.94    0.08
   8  -1  -2    0.89    0.14
  -7   8  -2    0.98    0.11
   8  -1  -2    1.08    0.08
   7  -8   2    0.89    0.09
   1   7   2    0.82    0.12
  -8   1   2    0.87    0.12
   1   7   2    0.95    0.09
   1   7   2    0.92    0.10
   7  -8   2    0.98    0.11
  -7   9  -2    2.78    0.18
  -7   9  -2    2.91    0.16
   9  -2  -2    2.54    0.20
   9  -2  -2    2.78    0.12
  -2  -7  -2    2.80    0.20
   9  -2  -2    2.76    0.12
   2   7   2    3.00    0.15
   7  -9   2    3.07    0.18
   2   7   2    2.76    0.15
   7  -9   2    2.73    0.14
   2   7   2    3.01    0.19
  -9   2   2    2.80    0.19
  -7  10  -2    0.54    0.09
  10  -3  -2    0.41    0.06
  -3  -7  -2    0.29    0.10
  -7  10  -2    0.46    0.11
 -10   3   2    0.60    0.12
   3   7   2    0.47    0.08
  -7  11  -2    3.70    0.19
  -4  -7  -2    3.69    0.24
  -7  11  -2    3.86    0.24
   4   7   2    3.70    0.19
 -11   4   2    3.64    0.24
  11  -8  -2    0.07    0.04
  -3  11  -2   -0.01    0.07
  -8  -3  -2    0.16    0.10
 -11   8   2    0.01    0.05
   8   3   2   -0.01    0.06
  -2  10  -2    0.12    0.06
  10  -8  -2    0.03    0.03
  -8  -2  -2    0.11    0.08
  -2  10  -2    0.04    0.07
 -10   8   2    0.01    0.04
 -10   8   2   -0.10    0.10
   8   2   2    0.06    0.06
  -1   9  -2    1.29    0.12
  -1   9  -2    1.19    0.14
  -1   9  -2    1.53    0.15
   9  -8  -2    1.19    0.08
  -8  -1  -2    1.30    0.15
  -9   8   2    0.82    0.14
   8   1   2    1.15    0.24
  -9   8   2    1.19    0.09
   8   1   2    0.93    0.11
   8  -8  -2    0.00    0.03
   0   8  -2    0.07    0.07
  -8   0  -2   -0.07    0.05
   0   8  -2    0.03    0.05
   8  -8  -2    0.04    0.06
  -8   0  -2    0.04    0.07
   8   0   2   -0.12    0.09
  -8   8   2    0.00    0.08
   8   0   2   -0.03    0.05
   0  -8   2    0.00    0.05
  -8   8   2   -0.02    0.04
   7  -8  -2    3.95    0.13
   1   7  -2    3.89    0.16
  -8   1  -2    3.70    0.29
  -8   1  -2    3.88    0.16
   1   7  -2    4.13    0.23
   7  -8  -2    3.84    0.20
  -7   8   2    4.03    0.21
   8  -1   2    3.89    0.17
  -1  -7   2    4.10    0.22
   8  -1   2    3.68    0.22
  -1  -7   2    3.92    0.17
  -7   8   2    3.97    0.14
   6  -8  -2    1.52    0.09
   6  -8  -2    1.50    0.13
   2   6  -2    1.43    0.11
  -8   2  -2    1.52    0.11
   2   6  -2    1.42    0.13
  -8   2  -2    1.36    0.13
  -2  -6   2    1.53    0.11
  -6   8   2    1.27    0.16
   8  -2   2    1.50    0.11
   8  -2   2    1.50    0.15
  -2  -6   2    1.35    0.14
  -6   8   2    1.54    0.09
   3   5  -2    0.87    0.11
  -8   3  -2    0.62    0.10
   5  -8  -2    1.04    0.08
  -8   3  -2    0.66    0.08
   3   5  -2    0.78    0.08
   8  -3   2    0.76    0.11
  -5   8   2    0.78    0.07
  -3  -5   2    0.84    0.12
  -5   8   2    0.76    0.11
   8  -3   2    0.81    0.09
   4  -8  -2    9.98    0.25
  -8   4  -2   10.01    0.26
   4   4  -2   10.27    0.25
  -8   4  -2    9.76    0.32
   4   4  -2    9.64    0.31
   8  -4   2    9.83    0.26
  -4   8   2    9.87    0.24
   8  -4   2    9.73    0.30
  -4  -4   2    9.59    0.31
  -4   8   2    9.61    0.32
   5   3  -2    0.36    0.09
   5   3  -2    0.42    0.06
   5   3  -2    0.35    0.06
   3  -8  -2    0.54    0.07
  -8   5  -2    0.42    0.10
  -8   5  -2    0.36    0.07
   8  -5   2    0.43    0.07
  -5  -3   2    0.43    0.10
   8  -5   2    0.51    0.09
  -3   8   2    0.41    0.06
  -3   8   2    0.53    0.10
  -3   8   2    0.37    0.09
   2  -8  -2    1.16    0.10
  -8   6  -2    1.07    0.14
   6   2  -2    1.16    0.08
   6   2  -2    1.03    0.09
   6   2  -2    0.98    0.14
  -8   6  -2    1.13    0.10
  -2   8   2    1.14    0.13
   8  -6   2    1.04    0.09
  -2   8   2    0.98    0.09
   8  -6   2    1.06    0.12
  -2   8   2    1.32    0.21
  -8   7  -2    0.78    0.09
   7   1  -2    0.92    0.14
  -8   7  -2    0.70    0.11
   7   1  -2    0.78    0.08
   7   1  -2    0.96    0.08
   8  -7   2    0.93    0.09
  -1   8   2    1.12    0.15
  -7  -1   2    0.94    0.13
   8  -7   2    0.95    0.11
  -1   8   2    1.23    0.14
  -1   8   2    0.95    0.12
   8   0  -2   -0.08    0.10
   8   0  -2    0.14    0.04
   8   0  -2    0.08    0.05
  -8   8  -2    0.09    0.08
  -8   0   2    0.14    0.08
   8  -8   2    0.12    0.05
   0   8   2    0.15    0.06
   0   8   2    0.11    0.08
   0   8   2    0.22    0.08
  -8   9  -2    1.35    0.12
   9  -1  -2    1.25    0.10
   9  -1  -2    1.53    0.10
  -8   9  -2    1.35    0.15
   1   8   2    1.37    0.12
   8  -9   2    1.47    0.14
   8  -9   2    1.42    0.11
  -9   1   2    1.45    0.16
  10  -2  -2    0.24    0.06
  10  -2  -2    0.16    0.05
  -8  10  -2    0.04    0.08
  -8  10  -2    0.12    0.07
 -10   2   2    0.24    0.09
   2   8   2    0.22    0.07
  11  -3  -2    0.09    0.05
  -8  11  -2    0.12    0.09
  -8  11  -2    0.10    0.08
  11  -3  -2    0.00    0.04
  -3  -8  -2    0.08    0.10
 -11   3   2    0.34    0.10
   3   8   2    0.06    0.06
  -1  10  -2   -0.09    0.06
  -9  -1  -2    0.18    0.09
  -1  10  -2    0.01    0.06
  10  -9  -2    0.03    0.04
 -10   9   2   -0.13    0.10
 -10   9   2    0.00    0.04
   0   9  -2    1.38    0.12
  -9   0  -2    1.45    0.15
   9  -9  -2    1.32    0.09
  -9   9   2    1.40    0.10
  -9   9   2    1.34    0.17
   1   8  -2    1.05    0.10
  -9   1  -2    1.17    0.11
   8  -9  -2    1.30    0.09
  -9   1  -2    1.33    0.15
   9  -1   2    1.31    0.12
   9  -1   2    1.17    0.16
  -8   9   2    1.30    0.16
  -8   9   2    1.29    0.10
  -9   2  -2    1.10    0.10
   2   7  -2    0.93    0.10
   7  -9  -2    0.95    0.08
   2   7  -2    1.08    0.13
  -9   2  -2    1.18    0.14
   7  -9  -2    0.87    0.12
  -7   9   2    0.97    0.09
  -2  -7   2    0.91    0.10
   9  -2   2    1.07    0.15
  -7   9   2    0.85    0.13
   9  -2   2    0.90    0.13
  -2  -7   2    1.00    0.14
  -9   3  -2    0.21    0.07
   3   6  -2    0.18    0.06
   6  -9  -2    0.14    0.05
   3   6  -2    0.19    0.07
  -9   3  -2    0.14    0.08
   9  -3   2    0.15    0.06
   9  -3   2    0.10    0.08
  -3  -6   2    0.07    0.08
  -6   9   2    0.20    0.05
  -6   9   2    0.11    0.08
   4   5  -2    0.84    0.09
   5  -9  -2    0.98    0.09
   4   5  -2    1.09    0.13
  -9   4  -2    1.06    0.11
  -9   4  -2    0.94    0.15
   9  -4   2    0.86    0.12
   9  -4   2    0.81    0.09
  -5   9   2    0.93    0.09
  -5   9   2    0.90    0.13
  -4  -5   2    0.74    0.12
   4  -9  -2    6.73    0.21
  -9   5  -2    6.40    0.21
   5   4  -2    7.23    0.23
   5   4  -2    6.48    0.21
   5   4  -2    6.83    0.27
  -4   9   2    6.61    0.27
   9  -5   2    6.73    0.26
  -4   9   2    6.15    0.27
  -5  -4   2    6.45    0.27
   9  -5   2    6.76    0.21
   6   3  -2    0.77    0.09
   6   3  -2    0.85    0.09
  -9   6  -2    0.71    0.09
   6   3  -2    0.72    0.12
  -9   6  -2    0.77    0.14
   3  -9  -2    0.76    0.09
   9  -6   2    0.89    0.09
  -6  -3   2    0.81    0.13
  -3   9   2    0.74    0.12
  -3   9   2    0.82    0.13
   7   2  -2    2.77    0.13
  -9   7  -2    2.51    0.19
   2  -9  -2    2.81    0.14
   7   2  -2    2.90    0.13
   9  -7   2    2.91    0.18
  -2   9   2    2.73    0.19
   9  -7   2    2.61    0.13
  -2   9   2    2.97    0.14
  -7  -2   2    2.64    0.19
  -2   9   2    3.14    0.20
   8   1  -2    1.31    0.10
  -9   8  -2    1.12    0.16
  -9   8  -2    1.42    0.12
   8   1  -2    1.35    0.10
   9  -8   2    1.36    0.14
  -1   9   2    1.38    0.11
  -8  -1   2    1.53    0.16
  -1   9   2    1.49    0.15
   9  -8   2    1.37    0.11
   9   0  -2    0.25    0.06
  -9   9  -2    0.24    0.11
  -9   9  -2    0.29    0.07
   9   0  -2    0.26    0.06
   0   9   2    0.40    0.08
   0   9   2    0.30    0.10
  -9   0   2    0.38    0.10
   9  -9   2    0.36    0.07
  -9  10  -2    0.15    0.07
  -9  10  -2    0.00    0.09
  10  -1  -2   -0.02    0.04
  10  -1  -2   -0.05    0.04
 -10   1   2    0.20    0.08
   1   9   2   -0.03    0.05
   9 -10  -2    0.03    0.04
 -10   1  -2    0.19    0.08
   1   9  -2    0.04    0.06
  -9  10   2    0.04    0.05
  -9  10   2   -0.03    0.09
 -10   2  -2    0.10    0.08
   2   8  -2    0.02    0.05
 -10   2  -2    0.03    0.06
   8 -10  -2    0.01    0.04
  -2  -8   2    0.13    0.09
  -8  10   2    0.05    0.05
  -8  10   2    0.11    0.09
   7 -10  -2    0.03    0.04
 -10   3  -2    0.10    0.06
 -10   3  -2    0.06    0.08
   3   7  -2   -0.04    0.05
  10  -3   2   -0.04    0.05
  -3  -7   2    0.01    0.08
  -7  10   2    0.04    0.08
  -7  10   2   -0.01    0.05
   6 -10  -2    0.26    0.06
 -10   4  -2    0.33    0.10
   4   6  -2    0.28    0.07
 -10   4  -2    0.22    0.07
  -6  10   2    0.23    0.09
  10  -4   2    0.27    0.10
  10  -4   2    0.15    0.06
  -6  10   2    0.14    0.06
  -4  -6   2    0.26    0.10
   5   5  -2    1.13    0.10
   5   5  -2    1.00    0.10
 -10   5  -2    1.21    0.15
   5 -10  -2    1.02    0.12
 -10   5  -2    0.90    0.10
  -5  -5   2    1.06    0.15
  -5  10   2    1.09    0.10
  10  -5   2    1.08    0.14
  -5  10   2    1.19    0.15
  10  -5   2    1.02    0.11
 -10   6  -2    2.67    0.20
   6   4  -2    2.79    0.15
 -10   6  -2    2.96    0.15
   6   4  -2    3.02    0.15
   4 -10  -2    2.85    0.15
  -6  -4   2    2.78    0.20
  -4  10   2    2.97    0.20
  10  -6   2    2.83    0.15
  -4  10   2    2.98    0.15
  10  -6   2    2.92    0.19
 -10   7  -2    0.46    0.09
   3 -10  -2    0.45    0.09
 -10   7  -2    0.32    0.13
   7   3  -2    0.61    0.08
   7   3  -2    0.59    0.08
  10  -7   2    0.43    0.08
  -3  10   2    0.47    0.11
  -3  10   2    0.48    0.08
  -7  -3   2    0.48    0.11
   8   2  -2    0.21    0.06
 -10   8  -2   -0.08    0.11
   8   2  -2    0.10    0.06
 -10   8  -2    0.10    0.07
  10  -8   2    0.19    0.07
  -8  -2   2    0.26    0.10
  -2  10   2    0.27    0.10
  -2  10   2    0.13    0.06
 -10   9  -2   -0.16    0.10
   9   1  -2   -0.04    0.04
   9   1  -2    0.00    0.05
 -10   9  -2   -0.06    0.06
  -1  10   2   -0.04    0.05
  -1  10   2    0.03    0.07
  -9  -1   2    0.14    0.09
   3   8  -2    0.06    0.09
   8 -11  -2    0.03    0.05
 -11   3  -2   -0.07    0.06
  -8  11   2    0.05    0.06
  -3  -8   2    0.09    0.11
  -8  11   2    0.05    0.10
   4   7  -2    0.13    0.06
 -11   4  -2    0.20    0.07
 -11   4  -2    0.42    0.10
   7 -11  -2    0.41    0.07
  -7  11   2    0.36    0.12
  -7  11   2    0.27    0.07
  -4  -7   2    0.34    0.11
 -11   5  -2    0.57    0.11
   6 -11  -2    0.31    0.07
   5   6  -2    0.52    0.09
 -11   5  -2    0.23    0.08
  -6  11   2    0.53    0.12
  -5  -6   2    0.37    0.12
  -6  11   2    0.46    0.08
 -11   6  -2    1.60    0.18
 -11   6  -2    1.25    0.13
   6   5  -2    1.54    0.12
  -6  -5   2    1.48    0.17
  -5  11   2    1.07    0.16
 -11   7  -2    3.30    0.17
   7   4  -2    3.76    0.17
 -11   7  -2    3.35    0.25
  -7  -4   2    3.40    0.22
  -4  11   2    3.91    0.17
  -4  11   2    3.63    0.24
   8   3  -2    0.18    0.06
 -11   8  -2    0.04    0.07
 -11   8  -2   -0.26    0.11
  -3  11   2    0.12    0.09
  -3  11   2    0.09    0.06
  -8  -3   2    0.19    0.10
   0   0  -3 1000.00   16.22
   0   1  -3    3.96    0.10
   1  -1  -3    3.95    0.10
   1  -1  -3    4.03    0.08
   0   1  -3    3.98    0.09
  -1   0  -3    3.98    0.10
  -1   0  -3    3.93    0.09
   0  -1   3    3.96    0.09
   1   0   3    4.21    0.09
  -1   1   3    3.93    0.10
  -1   1   3    3.89    0.08
   0  -1   3    4.02    0.10
   1   0   3    3.99    0.11
   1   0  -3   55.12    1.60
   0  -1  -3   54.62    1.29
  -1   1  -3   56.75    1.61
  -1   0   3   57.77    1.63
   1  -1   3   54.53    1.62
   0   1   3   54.09    1.28
  -1   2  -3    1.32    0.05
  -1   2  -3    1.45    0.07
   2  -1  -3    1.34    0.07
  -1   2  -3    1.40    0.05
  -1  -1  -3    1.42    0.07
  -1  -1  -3    1.27    0.06
  -2   1   3    1.31    0.03
   1   1   3    1.36    0.07
   1   1   3    1.35    0.06
  -2   1   3    1.53    0.08
   1  -2   3    1.41    0.06
  -2  -1  -3    0.67    0.09
  -1   3  -3    0.71    0.06
  -2  -1  -3    0.82    0.07
  -1   3  -3    0.78    0.06
   3  -2  -3    0.70    0.07
   2   1   3    0.59    0.06
   2   1   3    0.77    0.06
  -3   2   3    0.87    0.08
   1  -3   3    0.88    0.06
  -2   0  -3    5.69    0.13
   2  -2  -3    5.80    0.15
  -2   0  -3    5.73    0.14
   0   2  -3    5.68    0.13
   0   2  -3    5.80    0.14
  -2   2   3    5.80    0.10
   0  -2   3    6.00    0.14
   0  -2   3    5.77    0.14
  -2   2   3    5.81    0.15
   2   0   3    5.51    0.13
   2   0   3    5.91    0.15
  -2   2   3    5.42    0.11
   1  -2  -3    1.40    0.07
   1   1  -3    1.30    0.05
  -2   1  -3    1.33    0.07
   1   1  -3    1.33    0.07
  -2   1  -3    1.17    0.05
  -1  -1   3    1.25    0.05
  -1   2   3    1.34    0.07
  -1   2   3    1.37    0.05
  -1  -1   3    1.39    0.07
   2  -1   3    1.42    0.05
   2  -1   3    1.38    0.07
   2   0  -3    8.59    0.20
  -2   2  -3    9.13    0.17
  -2   2  -3    8.97    0.19
   2   0  -3    8.59    0.16
   0  -2  -3    8.89    0.18
   0   2   3    8.76    0.20
   2  -2   3    8.90    0.17
   2  -2   3    8.97    0.19
  -2   0   3    8.55    0.20
   0   2   3    8.59    0.18
   0   2   3    8.97    0.20
  -2   0   3    8.71    0.16
   3  -1  -3    0.47    0.02
   3  -1  -3    0.50    0.07
  -2   3  -3    0.50    0.05
  -2   3  -3    0.54    0.07
   3  -1  -3    0.48    0.02
  -3   1   3    0.60    0.07
   2  -3   3    0.45    0.05
  -2  -2  -3    1.75    0.09
   4  -2  -3    1.72    0.10
  -2   4  -3    1.78    0.09
  -2   4  -3    1.69    0.09
  -2  -2  -3    1.90    0.10
  -2   4  -3    1.68    0.09
   2   2   3    1.80    0.09
   2   2   3    1.70    0.09
  -4   2   3    1.97    0.11
   2  -4   3    1.88    0.08
  -3  -2  -3    0.03    0.04
  -2   5  -3    0.00    0.03
  -3  -2  -3    0.04    0.05
   5  -3  -3    0.02    0.05
  -2   5  -3   -0.03    0.03
  -2   5  -3    0.02    0.04
  -5   3   3    0.09    0.06
   2  -5   3    0.01    0.03
   3   2   3    0.03    0.04
   3   2   3    0.00    0.04
   4  -3  -3    1.60    0.10
  -3  -1  -3    1.73    0.10
  -1   4  -3    1.78    0.09
  -1   4  -3    1.65    0.09
  -3  -1  -3    1.73    0.09
   3   1   3    1.66    0.09
  -4   3   3    1.65    0.11
   1  -4   3    1.67    0.08
   3   1   3    1.76    0.09
  -3   0  -3    0.99    0.07
   0   3  -3    0.82    0.06
   3  -3  -3    0.89    0.08
  -3   0  -3    0.86    0.07
   3   0   3    0.87    0.07
  -3   3   3    0.85    0.03
   0  -3   3    0.88    0.06
  -3   3   3    0.99    0.08
   3   0   3    1.01    0.07
   0  -3   3    1.00    0.07
   1   2  -3    0.77    0.05
   2  -3  -3    0.68    0.07
  -3   1  -3    0.81    0.07
  -3   1  -3    0.72    0.06
   1   2  -3    0.70    0.06
   3  -1   3    0.94    0.07
   3  -1   3    0.72    0.06
  -1  -2   3    0.76    0.07
  -2   3   3    0.80    0.04
  -2   3   3    0.78    0.04
  -2   3   3    0.84    0.07
  -1  -2   3    0.79    0.05
  -3   2  -3    0.49    0.06
   2   1  -3    0.48    0.04
  -3   2  -3    0.62    0.06
   2   1  -3    0.52    0.06
  -1   3   3    0.51    0.04
  -2  -1   3    0.47    0.06
  -1   3   3    0.52    0.04
   3  -2   3    0.54    0.05
  -1   3   3    0.40    0.05
   3  -2   3    0.55    0.06
  -2  -1   3    0.49    0.04
  -3   3  -3    0.54    0.06
   3   0  -3    0.57    0.04
  -3   3  -3    0.56    0.05
   3   0  -3    0.67    0.08
   0   3   3    0.53    0.05
   3  -3   3    0.59    0.05
   3  -3   3    0.63    0.06
   0   3   3    0.48    0.06
   0   3   3    0.44    0.05
  -3   0   3    0.49    0.07
  -3   4  -3    1.10    0.08
   4  -1  -3    1.03    0.04
   4  -1  -3    1.08    0.04
   4  -1  -3    1.14    0.10
  -1  -3  -3    0.92    0.08
  -3   4  -3    1.02    0.07
   1   3   3    1.07    0.07
   3  -4   3    1.09    0.07
   1   3   3    0.98    0.08
  -4   1   3    1.06    0.10
   3  -4   3    1.06    0.07
  -2  -3  -3   -0.04    0.04
   5  -2  -3    0.01    0.01
   5  -2  -3   -0.02    0.04
   5  -2  -3    0.00    0.01
  -3   5  -3    0.00    0.03
  -3   5  -3    0.02    0.04
   2   3   3    0.00    0.03
   2   3   3    0.02    0.04
   3  -5   3    0.00    0.03
  -5   2   3    0.07    0.06
   6  -3  -3    0.75    0.04
  -3  -3  -3    0.82    0.10
  -3   6  -3    0.72    0.08
  -3   6  -3    0.74    0.08
  -3   6  -3    0.82    0.09
   6  -3  -3    0.78    0.09
   3   3   3    0.93    0.09
  -6   3   3    0.84    0.11
   3   3   3    0.82    0.08
   3  -6   3    0.79    0.07
   7  -4  -3    0.14    0.02
  -3   7  -3    0.08    0.05
  -3   7  -3    0.08    0.06
   7  -4  -3    0.08    0.06
  -3   7  -3    0.11    0.06
  -4  -3  -3    0.03    0.06
   4   3   3    0.10    0.05
  -7   4   3    0.07    0.08
   3  -7   3    0.09    0.04
  -7   4   3    0.14    0.02
   4   3   3    0.13    0.06
  -2   6  -3    2.95    0.14
  -2   6  -3    3.01    0.13
  -2   6  -3    3.14    0.14
   6  -4  -3    3.13    0.07
  -4  -2  -3    3.39    0.13
  -4  -2  -3    3.02    0.15
   6  -4  -3    3.21    0.16
  -6   4   3    3.01    0.07
  -6   4   3    2.98    0.16
   4   2   3    3.02    0.13
   4   2   3    3.04    0.14
   2  -6   3    3.04    0.12
   5  -4  -3    4.91    0.18
  -4  -1  -3    5.01    0.15
  -1   5  -3    5.19    0.17
  -1   5  -3    5.11    0.16
  -4  -1  -3    5.24    0.18
   5  -4  -3    4.97    0.10
  -5   4   3    5.02    0.19
   4   1   3    5.32    0.16
   4   1   3    5.11    0.18
  -5   4   3    5.00    0.10
   1  -5   3    5.17    0.15
   0   4  -3    0.20    0.04
   4  -4  -3    0.24    0.03
  -4   0  -3    0.28    0.05
   4  -4  -3    0.38    0.06
  -4   0  -3    0.20    0.06
   0   4  -3    0.27    0.06
  -4   4   3    0.29    0.03
   4   0   3    0.26    0.06
   0  -4   3    0.33    0.06
   4   0   3    0.30    0.05
   0  -4   3    0.35    0.05
  -4   4   3    0.24    0.06
   3  -4  -3    1.57    0.10
  -4   1  -3    1.60    0.09
  -4   1  -3    1.59    0.09
   1   3  -3    1.71    0.09
   1   3  -3    1.66    0.08
   4  -1   3    1.87    0.10
  -1  -3   3    1.81    0.08
  -3   4   3    1.70    0.10
   4  -1   3    1.82    0.09
  -3   4   3    1.54    0.05
  -1  -3   3    1.64    0.09
   2   2  -3    1.72    0.10
   2   2  -3    1.69    0.07
  -4   2  -3    1.98    0.10
  -4   2  -3    1.82    0.09
   4  -2   3    1.71    0.09
  -2  -2   3    1.82    0.07
  -2   4   3    1.79    0.10
   4  -2   3    1.80    0.09
  -2  -2   3    1.76    0.10
  -2   4   3    1.78    0.07
   3   1  -3    1.01    0.05
   3   1  -3    1.08    0.09
  -4   3  -3    1.04    0.08
  -4   3  -3    1.15    0.08
   4  -3   3    1.13    0.07
  -1   4   3    1.03    0.08
  -1   4   3    1.03    0.08
  -1   4   3    1.09    0.06
   4  -3   3    1.07    0.07
  -3  -1   3    0.87    0.08
  -3  -1   3    1.09    0.06
  -1   4   3    1.01    0.06
   4   0  -3    0.02    0.02
   4   0  -3    0.04    0.02
  -4   4  -3    0.08    0.04
   4   0  -3    0.08    0.06
  -4   4  -3    0.04    0.04
   0   4   3    0.06    0.03
  -4   0   3    0.04    0.05
   4  -4   3    0.08    0.06
   4  -4   3    0.02    0.03
   0   4   3    0.06    0.05
   0   4   3    0.01    0.03
  -1  -4  -3    6.04    0.21
  -4   5  -3    5.85    0.17
   5  -1  -3    5.98    0.13
   5  -1  -3    5.95    0.13
   5  -1  -3    6.34    0.21
  -4   5  -3    6.36    0.19
   1   4   3    6.18    0.17
  -5   1   3    6.07    0.21
   1   4   3    6.18    0.17
   1   4   3    6.03    0.20
   4  -5   3    5.98    0.17
   4  -5   3    6.07    0.18
   6  -2  -3    5.94    0.22
   6  -2  -3    5.70    0.12
  -2  -4  -3    5.71    0.21
  -4   6  -3    5.91    0.18
  -4   6  -3    5.65    0.19
   6  -2  -3    5.85    0.13
   2   4   3    5.85    0.18
   4  -6   3    5.75    0.17
   2   4   3    5.71    0.17
   2   4   3    5.68    0.20
  -6   2   3    5.61    0.22
  -4   7  -3    2.39    0.14
  -4   7  -3    2.72    0.13
  -3  -4  -3    2.35    0.15
   7  -3  -3    2.46    0.16
   7  -3  -3    2.52    0.08
  -4   7  -3    2.50    0.14
   4  -7   3    2.62    0.12
   3   4   3    2.49    0.12
   3   4   3    2.88    0.13
   3   4   3    2.48    0.15
  -7   3   3    2.59    0.18
  -4  -4  -3   59.64    1.12
  -4   8  -3   59.24    1.10
   8  -4  -3   58.22    1.13
   8  -4  -3   58.68    0.95
  -4   8  -3   58.89    1.10
   4   4   3   58.60    1.20
   4   4   3   59.29    1.05
  -8   4   3   60.62    1.41
   4   4   3   57.76    1.11
   4  -8   3   59.26    1.04
  -4   9  -3    0.65    0.09
   9  -5  -3    0.77    0.05
   9  -5  -3    0.68    0.12
  -5  -4  -3    0.76    0.12
  -4   9  -3    0.80    0.11
  -9   5   3    0.80    0.05
   5   4   3    0.65    0.09
   4  -9   3    0.87    0.09
  -9   5   3    0.73    0.14
   5   4   3    0.86    0.12
   5   4   3    0.73    0.09
   8  -5  -3    4.31    0.11
   8  -5  -3    4.47    0.22
  -3   8  -3    4.14    0.19
  -3   8  -3    4.41    0.20
  -3   8  -3    4.31    0.17
  -5  -3  -3    4.20    0.20
   5   3   3    4.62    0.18
   3  -8   3    4.07    0.18
   5   3   3    4.42    0.17
   5   3   3    4.61    0.21
  -8   5   3    4.43    0.11
  -8   5   3    4.03    0.26
  -2   7  -3    0.10    0.06
  -2   7  -3    0.12    0.05
  -2   7  -3    0.21    0.07
   7  -5  -3    0.16    0.07
   7  -5  -3    0.11    0.02
  -5  -2  -3    0.14    0.07
  -7   5   3    0.13    0.03
   5   2   3    0.14    0.05
   5   2   3    0.14    0.06
   2  -7   3    0.21    0.05
  -7   5   3    0.14    0.08
   6  -5  -3    0.57    0.04
   6  -5  -3    0.61    0.09
  -5  -1  -3    0.55    0.07
  -1   6  -3    0.61    0.08
  -1   6  -3    0.53    0.07
  -5  -1  -3    0.54    0.08
   5   1   3    0.70    0.08
  -6   5   3    0.60    0.04
  -6   5   3    0.58    0.09
   1  -6   3    0.67    0.07
   5   1   3    0.66    0.09
   0   5  -3    2.85    0.12
  -5   0  -3    2.72    0.12
   5  -5  -3    2.75    0.14
   0   5  -3    2.92    0.14
   5  -5  -3    2.71    0.07
  -5   0  -3    2.52    0.13
  -5   5   3    2.85    0.08
   0  -5   3    2.76    0.11
  -5   5   3    2.83    0.15
   0  -5   3    2.61    0.13
   5   0   3    2.55    0.12
  -5   1  -3    5.29    0.18
   4  -5  -3    5.25    0.19
  -5   1  -3    5.16    0.16
   4  -5  -3    5.15    0.12
   1   4  -3    4.83    0.18
   1   4  -3    5.12    0.15
   5  -1   3    5.17    0.18
  -4   5   3    5.18    0.12
  -1  -4   3    5.28    0.18
  -1  -4   3    5.24    0.15
   5  -1   3    5.27    0.16
  -4   5   3    5.17    0.19
  -5   2  -3    0.00    0.04
   2   3  -3   -0.01    0.03
   2   3  -3   -0.02    0.04
  -5   2  -3    0.01    0.05
   3  -5  -3    0.01    0.04
   3  -5  -3    0.00    0.02
  -3   5   3   -0.02    0.02
   5  -2   3    0.03    0.04
  -2  -3   3    0.04    0.05
  -2  -3   3   -0.01    0.03
  -3   5   3    0.02    0.04
   5  -2   3    0.05    0.04
  -5   3  -3   -0.02    0.05
   3   2  -3    0.01    0.03
  -5   3  -3   -0.03    0.04
   3   2  -3   -0.01    0.04
  -2   5   3    0.01    0.02
  -2   5   3    0.04    0.04
   5  -3   3   -0.01    0.03
  -3  -2   3   -0.02    0.04
   5  -3   3   -0.02    0.03
  -3  -2   3    0.01    0.03
  -5   4  -3    6.07    0.19
  -5   4  -3    6.06    0.18
   4   1  -3    6.21    0.21
   4   1  -3    6.21    0.15
  -1   5   3    6.16    0.21
   5  -4   3    6.15    0.18
  -1   5   3    6.29    0.16
  -1   5   3    6.11    0.21
  -4  -1   3    6.06    0.20
   5  -4   3    6.07    0.18
  -5   5  -3    1.44    0.09
   5   0  -3    1.41    0.07
   5   0  -3    1.43    0.06
  -5   5  -3    1.29    0.10
   5   0  -3    1.42    0.13
   5  -5   3    1.34    0.09
   5  -5   3    1.24    0.08
   0   5   3    1.51    0.08
   0   5   3    1.37    0.08
   0   5   3    1.29    0.11
  -5   0   3    1.35    0.11
   6  -1  -3    0.65    0.05
  -1  -5  -3    0.64    0.09
   6  -1  -3    0.74    0.10
  -5   6  -3    0.66    0.08
   6  -1  -3    0.61    0.05
  -5   6  -3    0.72    0.09
   5  -6   3    0.64    0.07
   1   5   3    0.72    0.10
   1   5   3    0.84    0.08
   1   5   3    0.61    0.07
  -6   1   3    0.65    0.10
   5  -6   3    0.59    0.08
  -5   7  -3    0.44    0.08
  -5   7  -3    0.41    0.07
   7  -2  -3    0.46    0.05
   7  -2  -3    0.42    0.04
  -2  -5  -3    0.41    0.09
   7  -2  -3    0.59    0.10
   2   5   3    0.39    0.06
   2   5   3    0.50    0.07
   2   5   3    0.55    0.09
  -7   2   3    0.45    0.10
   5  -7   3    0.59    0.07
   8  -3  -3    0.55    0.05
  -3  -5  -3    0.57    0.11
  -5   8  -3    0.43    0.08
  -5   8  -3    0.52    0.09
   8  -3  -3    0.51    0.11
  -5   8  -3    0.48    0.13
   8  -3  -3    0.54    0.05
   3   5   3    0.64    0.10
   3   5   3    0.57    0.08
   3   5   3    0.64    0.09
  -8   3   3    0.64    0.19
   5  -8   3    0.49    0.07
  -5   9  -3    4.12    0.18
   9  -4  -3    3.97    0.11
  -4  -5  -3    4.16    0.22
  -5   9  -3    4.12    0.24
  -5   9  -3    4.06    0.20
   9  -4  -3    3.82    0.22
   4   5   3    4.05    0.21
   4   5   3    3.77    0.17
  -9   4   3    3.84    0.23
   4   5   3    4.00    0.17
   5  -9   3    3.79    0.16
  -5  10  -3    0.23    0.08
  -5  10  -3    0.15    0.07
  -5  -5  -3    0.26    0.10
  -5  10  -3    0.31    0.09
  10  -5  -3    0.25    0.04
 -10   5   3    0.08    0.11
   5   5   3    0.16    0.06
  -5  11  -3    0.39    0.09
  -5  11  -3    0.36    0.10
  -6  -5  -3    0.28    0.10
  11  -6  -3    0.30    0.04
   6   5   3    0.44    0.14
  -6  -4  -3   -0.01    0.08
  10  -6  -3    0.09    0.03
  -4  10  -3    0.10    0.07
  -4  10  -3    0.17    0.07
  -4  10  -3    0.20    0.08
 -10   6   3   -0.04    0.11
   6   4   3    0.10    0.06
  -6  -3  -3    0.30    0.10
   9  -6  -3    0.23    0.03
  -3   9  -3    0.29    0.09
  -3   9  -3    0.28    0.07
   9  -6  -3    0.29    0.09
  -3   9  -3    0.22    0.13
   6   3   3    0.19    0.07
  -9   6   3    0.17    0.03
   6   3   3    0.26    0.08
   3  -9   3    0.22    0.07
  -9   6   3    0.12    0.11
   6   3   3    0.12    0.06
  -2   8  -3    0.61    0.10
  -2   8  -3    0.71    0.11
  -6  -2  -3    0.63    0.11
   8  -6  -3    0.67    0.05
  -2   8  -3    0.56    0.08
   8  -6  -3    0.62    0.11
   6   2   3    0.70    0.10
  -8   6   3    0.59    0.12
   2  -8   3    0.69    0.08
  -8   6   3    0.59    0.05
   6   2   3    0.80    0.12
  -6  -1  -3   -0.02    0.05
  -1   7  -3    0.01    0.04
  -1   7  -3   -0.08    0.05
   7  -6  -3    0.02    0.05
   7  -6  -3    0.01    0.02
  -6  -1  -3    0.00    0.06
  -7   6   3   -0.02    0.07
   1  -7   3   -0.05    0.04
  -7   6   3    0.05    0.03
   6   1   3    0.07    0.05
   6   1   3   -0.03    0.07
   0   6  -3    0.21    0.06
   0   6  -3    0.17    0.05
  -6   0  -3    0.24    0.07
   6  -6  -3    0.22    0.07
  -6   0  -3    0.24    0.06
   6  -6  -3    0.17    0.03
   0  -6   3    0.16    0.07
   6   0   3    0.22    0.08
   6   0   3    0.15    0.05
  -6   6   3    0.14    0.07
   0  -6   3    0.17    0.05
  -6   6   3    0.24    0.03
   1   5  -3    0.61    0.09
   5  -6  -3    0.60    0.05
   1   5  -3    0.57    0.07
   5  -6  -3    0.56    0.09
  -6   1  -3    0.56    0.08
  -6   1  -3    0.62    0.07
  -5   6   3    0.60    0.05
   6  -1   3    0.64    0.08
  -1  -5   3    0.62    0.09
   6  -1   3    0.62    0.09
  -1  -5   3    0.64    0.07
  -5   6   3    0.57    0.09
   4  -6  -3    3.13    0.10
   2   4  -3    2.98    0.14
  -6   2  -3    2.99    0.14
  -6   2  -3    3.15    0.13
   2   4  -3    3.04    0.12
   4  -6  -3    2.87    0.15
  -4   6   3    3.28    0.16
  -2  -4   3    3.21    0.12
   6  -2   3    3.06    0.13
   6  -2   3    3.17    0.15
  -2  -4   3    3.17    0.15
  -6   3  -3    0.68    0.08
   3  -6  -3    0.75    0.06
  -6   3  -3    0.80    0.09
   3   3  -3    0.73    0.09
   3   3  -3    0.87    0.07
  -3   6   3    0.69    0.09
  -3  -3   3    0.71    0.06
   6  -3   3    0.85    0.09
  -3   6   3    0.87    0.06
  -3  -3   3    0.79    0.09
   6  -3   3    0.77    0.08
  -6   4  -3    5.55    0.19
   4   2  -3    6.03    0.16
  -6   4  -3    5.81    0.18
   4   2  -3    5.96    0.21
  -2   6   3    5.67    0.21
  -4  -2   3    5.81    0.21
   6  -4   3    5.64    0.17
  -2   6   3    5.97    0.22
   6  -4   3    5.61    0.22
  -2   6   3    5.64    0.16
   5   1  -3    0.56    0.06
  -6   5  -3    0.71    0.08
   5   1  -3    0.72    0.06
  -6   5  -3    0.71    0.10
   5   1  -3    0.83    0.11
   6  -5   3    0.71    0.08
  -1   6   3    0.63    0.07
  -5  -1   3    0.53    0.09
  -1   6   3    0.67    0.09
   6  -5   3    0.64    0.07
  -1   6   3    0.62    0.09
   6   0  -3    0.06    0.07
   6   0  -3    0.11    0.04
   6   0  -3    0.08    0.03
  -6   6  -3    0.14    0.05
  -6   6  -3    0.09    0.06
  -6   0   3    0.04    0.06
   6  -6   3    0.05    0.04
   0   6   3    0.14    0.06
   0   6   3    0.03    0.04
   6  -6   3    0.08    0.05
   0   6   3    0.06    0.04
   7  -1  -3   -0.01    0.03
  -6   7  -3   -0.05    0.05
  -6   7  -3   -0.02    0.05
   7  -1  -3   -0.03    0.07
   7  -1  -3    0.03    0.03
   1   6   3   -0.04    0.04
   1   6   3   -0.04    0.05
   1   6   3    0.00    0.04
  -7   1   3   -0.04    0.06
   6  -7   3   -0.05    0.04
   6  -7   3    0.01    0.05
  -2  -6  -3    0.38    0.10
   8  -2  -3    0.31    0.12
   8  -2  -3    0.40    0.05
  -6   8  -3    0.37    0.09
  -6   8  -3    0.33    0.08
   8  -2  -3    0.38    0.05
   6  -8   3    0.31    0.06
  -8   2   3    0.29    0.09
   2   6   3    0.43    0.09
   2   6   3    0.45    0.10
   2   6   3    0.32    0.07
  -3  -6  -3    0.08    0.08
   9  -3  -3    0.13    0.04
  -6   9  -3    0.13    0.07
   9  -3  -3    0.08    0.08
   9  -3  -3    0.13    0.04
   3   6   3    0.23    0.08
  -9   3   3    0.13    0.09
   6  -9   3    0.18    0.06
   3   6   3    0.14    0.06
   3   6   3    0.10    0.06
  10  -4  -3    0.08    0.03
  -6  10  -3    0.09    0.08
  -4  -6  -3    0.08    0.09
  10  -4  -3    0.02    0.03
  -6  10  -3    0.04    0.06
  -6  10  -3    0.38    0.09
   4   6   3    0.13    0.06
 -10   4   3    0.17    0.10
  -6  11  -3    0.49    0.09
  -5  -6  -3    0.60    0.13
  -6  11  -3    0.44    0.11
  11  -5  -3    0.34    0.05
  11  -7  -3    0.31    0.04
  -7  -4  -3    0.33    0.11
  -4  11  -3    0.26    0.09
 -11   7   3    0.30    0.04
 -11   7   3   -0.01    0.15
  -3  10  -3    0.05    0.07
  10  -7  -3    0.02    0.02
  -3  10  -3   -0.02    0.05
  -7  -3  -3    0.06    0.08
   7   3   3   -0.07    0.05
 -10   7   3    0.01    0.04
 -10   7   3   -0.17    0.10
  -7  -2  -3    0.44    0.11
  -2   9  -3    0.37    0.09
  -2   9  -3    0.37    0.07
   9  -7  -3    0.39    0.04
  -2   9  -3    0.52    0.10
   7   2   3    0.36    0.10
  -9   7   3    0.15    0.11
  -1   8  -3    0.45    0.08
  -1   8  -3    0.47    0.10
  -1   8  -3    0.34    0.13
   8  -7  -3    0.45    0.10
   8  -7  -3    0.44    0.05
   7   1   3    0.27    0.07
   1  -8   3    0.47    0.08
  -8   7   3    0.29    0.10
   7   1   3    0.32    0.10
   0   7  -3    0.00    0.06
   7  -7  -3   -0.02    0.02
  -7   0  -3    0.03    0.07
   7  -7  -3    0.04    0.06
  -7   0  -3    0.04    0.05
   7   0   3    0.03    0.05
  -7   7   3    0.03    0.08
   7   0   3   -0.11    0.07
   0  -7   3   -0.04    0.04
   6  -7  -3    0.02    0.03
   6  -7  -3    0.06    0.06
  -7   1  -3   -0.02    0.05
   1   6  -3   -0.04    0.04
  -7   1  -3   -0.03    0.06
   1   6  -3    0.01    0.05
   7  -1   3    0.01    0.05
  -1  -6   3    0.02    0.06
  -1  -6   3    0.06    0.04
  -6   7   3    0.06    0.03
  -6   7   3   -0.03    0.06
   7  -1   3    0.00    0.08
  -7   2  -3    0.09    0.05
   5  -7  -3    0.14    0.04
   5  -7  -3    0.11    0.06
   2   5  -3    0.14    0.06
   2   5  -3    0.07    0.04
  -7   2  -3    0.06    0.06
  -5   7   3    0.12    0.07
  -2  -5   3    0.11    0.05
   7  -2   3    0.16    0.05
  -5   7   3    0.12    0.03
  -2  -5   3    0.12    0.07
   7  -2   3    0.07    0.07
   3   4  -3    0.12    0.06
  -7   3  -3    0.13    0.06
  -7   3  -3    0.07    0.06
   3   4  -3    0.05    0.04
   7  -3   3    0.15    0.06
  -4   7   3    0.10    0.06
  -4   7   3    0.07    0.03
  -3  -4   3    0.08    0.06
  -3  -4   3    0.11    0.04
   7  -3   3    0.16    0.05
   3  -7  -3    2.55    0.11
   4   3  -3    2.49    0.11
   4   3  -3    2.49    0.15
  -7   4  -3    2.45    0.12
  -7   4  -3    2.72    0.16
   7  -4   3    2.50    0.14
  -4  -3   3    2.36    0.15
  -3   7   3    2.73    0.16
  -3   7   3    2.63    0.10
   7  -4   3    2.38    0.12
  -3   7   3    2.60    0.16
   5   2  -3    0.42    0.05
   5   2  -3    0.37    0.05
   5   2  -3    0.57    0.10
  -7   5  -3    0.37    0.07
  -7   5  -3    0.55    0.10
  -2   7   3    0.40    0.08
   7  -5   3    0.50    0.07
  -2   7   3    0.53    0.06
  -5  -2   3    0.39    0.09
  -2   7   3    0.52    0.10
   7  -5   3    0.62    0.09
   6   1  -3   -0.01    0.08
   6   1  -3   -0.02    0.03
   6   1  -3    0.00    0.03
  -7   6  -3    0.00    0.05
  -7   6  -3    0.00    0.07
  -1   7   3    0.03    0.06
   7  -6   3    0.02    0.05
   7  -6   3   -0.02    0.04
  -6  -1   3    0.03    0.07
  -1   7   3   -0.01    0.06
  -1   7   3    0.00    0.04
   7   0  -3   -0.01    0.03
   7   0  -3   -0.05    0.08
  -7   7  -3    0.03    0.06
   7   0  -3   -0.03    0.03
  -7   7  -3    0.03    0.07
   7  -7   3    0.00    0.04
   7  -7   3   -0.02    0.05
   0   7   3   -0.04    0.04
   0   7   3    0.03    0.05
   0   7   3   -0.02    0.07
   0   7   3    0.00    0.05
   8  -1  -3    0.46    0.05
  -7   8  -3    0.40    0.09
   8  -1  -3    0.34    0.11
  -7   8  -3    0.30    0.07
   8  -1  -3    0.40    0.06
   1   7   3    0.34    0.07
   7  -8   3    0.44    0.08
   7  -8   3    0.40    0.09
  -8   1   3    0.31    0.09
   1   7   3    0.35    0.07
   1   7   3    0.38    0.09
   9  -2  -3    0.31    0.05
   9  -2  -3    0.32    0.05
  -7   9  -3    0.32    0.09
  -7   9  -3    0.33    0.08
   7  -9   3    0.32    0.07
  -9   2   3    0.52    0.10
   2   7   3    0.30    0.07
   2   7   3    0.44    0.12
  -7  10  -3   -0.01    0.06
  10  -3  -3    0.01    0.03
  10  -3  -3   -0.04    0.03
  -3  -7  -3   -0.02    0.08
  -7  10  -3   -0.05    0.06
 -10   3   3    0.18    0.09
   3   7   3    0.02    0.05
  11  -4  -3    0.22    0.04
  -7  11  -3    0.43    0.09
  -4  -7  -3    0.29    0.11
  11  -4  -3    0.23    0.04
  -7  11  -3    0.21    0.09
   4   7   3    0.26    0.09
 -11   4   3    0.55    0.13
  -2  10  -3    0.03    0.07
  -2  10  -3    0.06    0.06
  10  -8  -3    0.03    0.03
  -8  -2  -3    0.16    0.09
 -10   8   3    0.02    0.04
   8   2   3   -0.03    0.06
 -10   8   3   -0.21    0.10
  -1   9  -3    1.25    0.12
   9  -8  -3    1.16    0.07
  -8  -1  -3    1.11    0.14
  -1   9  -3    0.92    0.13
  -9   8   3    0.90    0.15
  -9   8   3    1.01    0.07
   8  -8  -3    0.07    0.03
  -8   0  -3    0.09    0.08
  -8   0  -3    0.05    0.06
   0   8  -3    0.00    0.05
   0   8  -3    0.08    0.07
   8  -8  -3    0.02    0.06
   8   0   3   -0.14    0.09
   8   0   3    0.07    0.06
   0  -8   3    0.01    0.05
  -8   8   3    0.07    0.09
  -8   8   3    0.07    0.04
   1   7  -3    0.59    0.12
  -8   1  -3    0.37    0.07
   7  -8  -3    0.39    0.05
   1   7  -3    0.50    0.08
   7  -8  -3    0.30    0.09
  -8   1  -3    0.45    0.10
  -7   8   3    0.50    0.11
  -1  -7   3    0.37    0.07
   8  -1   3    0.23    0.10
   8  -1   3    0.39    0.08
  -7   8   3    0.37    0.05
  -1  -7   3    0.39    0.10
  -8   2  -3    0.48    0.08
   6  -8  -3    0.65    0.06
   2   6  -3    0.65    0.10
  -8   2  -3    0.70    0.11
   6  -8  -3    0.59    0.10
  -6   8   3    0.53    0.10
  -2  -6   3    0.65    0.11
  -2  -6   3    0.69    0.08
   8  -2   3    0.61    0.11
   8  -2   3    0.55    0.08
  -6   8   3    0.66    0.07
  -8   3  -3    4.18    0.17
  -8   3  -3    4.49    0.21
   3   5  -3    4.63    0.16
   5  -8  -3    4.79    0.15
   3   5  -3    4.44    0.21
   8  -3   3    4.54    0.21
  -3  -5   3    4.47    0.17
  -5   8   3    4.39    0.22
  -3  -5   3    4.56    0.22
   8  -3   3    4.29    0.18
  -5   8   3    4.40    0.14
  -8   4  -3   58.92    1.10
  -8   4  -3   58.14    1.04
   4   4  -3   60.08    1.02
   4   4  -3   59.90    1.12
   8  -4   3   58.84    1.10
  -4   8   3   60.45    1.01
   8  -4   3   56.52    1.04
  -4  -4   3   58.57    1.12
   5   3  -3    0.50    0.07
   5   3  -3    0.47    0.06
  -8   5  -3    0.50    0.10
  -8   5  -3    0.41    0.08
   5   3  -3    0.54    0.11
  -3   8   3    0.52    0.10
  -3   8   3    0.38    0.13
  -3   8   3    0.63    0.07
   8  -5   3    0.60    0.09
  -5  -3   3    0.50    0.10
   8  -5   3    0.55    0.08
  -8   6  -3    0.34    0.10
   6   2  -3    0.44    0.13
  -8   6  -3    0.40    0.08
   6   2  -3    0.30    0.05
   6   2  -3    0.39    0.06
   8  -6   3    0.41    0.07
  -2   8   3    0.41    0.06
  -6  -2   3    0.35    0.09
  -2   8   3    0.39    0.09
   8  -6   3    0.41    0.08
   7   1  -3    0.19    0.12
  -8   7  -3    0.34    0.07
  -8   7  -3    0.29    0.10
   7   1  -3    0.42    0.06
   7   1  -3    0.36    0.06
   8  -7   3    0.44    0.09
   8  -7   3    0.44    0.07
  -1   8   3    0.41    0.10
  -1   8   3    0.30    0.06
  -7  -1   3    0.46    0.10
  -1   8   3    0.38    0.10
   8   0  -3    0.29    0.05
  -8   8  -3    0.17    0.07
   8   0  -3    0.19    0.11
   8   0  -3    0.29    0.06
   0   8   3    0.37    0.10
   0   8   3    0.38    0.07
   8  -8   3    0.39    0.09
  -8   0   3    0.31    0.10
   8  -8   3    0.26    0.07
   0   8   3    0.52    0.11
   0   8   3    0.34    0.07
   9  -1  -3    1.92    0.10
  -8   9  -3    1.90    0.14
  -8   9  -3    1.96    0.17
   8  -9   3    1.93    0.19
   8  -9   3    1.81    0.15
   1   8   3    1.91    0.13
  -9   1   3    1.99    0.17
  10  -2  -3    0.11    0.04
  10  -2  -3    0.04    0.04
  -8  10  -3    0.02    0.07
  -8  10  -3    0.11    0.08
 -10   2   3    0.33    0.10
   2   8   3    0.02    0.06
  10  -9  -3    0.08    0.03
  -9  -1  -3    0.27    0.10
  -1  10  -3   -0.04    0.07
 -10   9   3    0.00    0.04
  -9   0  -3    5.92    0.27
   0   9  -3    6.10    0.23
   9  -9  -3    6.11    0.16
  -9   9   3    6.44    0.31
  -9   9   3    5.93    0.17
  -9   1  -3    1.14    0.11
   1   8  -3    1.04    0.11
   8  -9  -3    1.10    0.08
  -9   1  -3    1.14    0.14
  -8   9   3    1.08    0.15
   9  -1   3    0.71    0.14
  -8   9   3    1.10    0.09
  -9   2  -3    0.41    0.10
  -9   2  -3    0.31    0.08
   2   7  -3    0.43    0.08
   7  -9  -3    0.38    0.05
  -7   9   3    0.34    0.06
   9  -2   3    0.32    0.11
   9  -2   3    0.36    0.08
  -7   9   3    0.32    0.10
  -2  -7   3    0.34    0.08
  -2  -7   3    0.50    0.11
   6  -9  -3    0.13    0.05
   3   6  -3    0.25    0.06
  -9   3  -3    0.14    0.07
  -9   3  -3    0.34    0.09
   3   6  -3    0.26    0.08
  -3  -6   3    0.23    0.09
  -6   9   3    0.32    0.06
  -6   9   3    0.12    0.08
   9  -3   3    0.28    0.07
   4   5  -3    0.74    0.08
   5  -9  -3    0.92    0.09
  -9   4  -3    0.57    0.09
   4   5  -3    1.17    0.13
  -9   4  -3    0.78    0.17
   9  -4   3    0.63    0.09
  -5   9   3    0.71    0.12
  -5   9   3    0.73    0.08
  -4  -5   3    0.87    0.13
   9  -4   3    0.73    0.11
   5   4  -3    4.11    0.22
   5   4  -3    3.83    0.15
  -9   5  -3    4.04    0.18
  -9   5  -3    4.15    0.22
   5   4  -3    4.21    0.16
   4  -9  -3    4.40    0.16
   9  -5   3    3.71    0.19
  -5  -4   3    4.07    0.22
   9  -5   3    4.06    0.20
  -4   9   3    3.93    0.22
  -4   9   3    4.11    0.22
   6   3  -3    0.14    0.09
  -9   6  -3    0.17    0.07
   6   3  -3    0.11    0.05
   6   3  -3    0.16    0.05
   9  -6   3    0.16    0.06
  -3   9   3    0.18    0.08
  -6  -3   3    0.22    0.09
   9  -6   3    0.13    0.07
  -3   9   3    0.10    0.08
   7   2  -3    0.36    0.06
  -9   7  -3    0.18    0.11
  -9   7  -3    0.29    0.07
   7   2  -3    0.39    0.07
  -2   9   3    0.39    0.10
   9  -7   3    0.32    0.07
  -7  -2   3    0.26    0.10
   9  -7   3    0.30    0.10
  -2   9   3    0.32    0.06
  -9   8  -3    1.92    0.14
   8   1  -3    1.73    0.11
   8   1  -3    1.90    0.10
  -9   8  -3    1.84    0.18
  -8  -1   3    1.85    0.17
   9  -8   3    1.68    0.12
  -1   9   3    1.99    0.13
  -1   9   3    1.66    0.17
   9  -8   3    1.75    0.15
   9   0  -3    3.71    0.14
  -9   9  -3    3.82    0.18
  -9   9  -3    3.53    0.22
   0   9   3    3.83    0.23
  -9   0   3    3.80    0.23
   0   9   3    3.89    0.18
  -9  10  -3   -0.12    0.08
  -9  10  -3    0.05    0.07
  10  -1  -3    0.03    0.04
  10  -1  -3   -0.04    0.04
   1   9   3    0.01    0.08
 -10   1   3    0.15    0.12
   1   9   3    0.02    0.06
   1   9  -3   -0.03    0.06
 -10   1  -3    0.15    0.09
   9 -10  -3    0.06    0.04
 -10   1  -3   -0.01    0.06
  -9  10   3    0.03    0.04
 -10   2  -3    0.16    0.08
   2   8  -3   -0.02    0.05
   8 -10  -3    0.08    0.04
 -10   2  -3    0.09    0.06
  -8  10   3    0.07    0.05
  -8  10   3    0.05    0.09
  -2  -8   3    0.07    0.08
   7 -10  -3   -0.03    0.04
 -10   3  -3    0.13    0.08
 -10   3  -3   -0.04    0.06
   3   7  -3    0.03    0.05
  -7  10   3   -0.06    0.07
  -3  -7   3    0.10    0.09
  -7  10   3    0.01    0.04
   4   6  -3    0.10    0.06
 -10   4  -3    0.21    0.08
   6 -10  -3    0.17    0.05
 -10   4  -3    0.02    0.07
  10  -4   3    0.10    0.08
  -6  10   3    0.08    0.08
  -4  -6   3    0.19    0.10
  10  -4   3    0.05    0.07
  -6  10   3    0.09    0.05
 -10   5  -3    0.15    0.09
   5 -10  -3    0.24    0.06
   5   5  -3    0.36    0.07
 -10   5  -3    0.22    0.08
   5   5  -3    0.14    0.05
  -5  10   3    0.24    0.06
  10  -5   3    0.21    0.07
  -5  10   3    0.21    0.09
  -5  -5   3    0.16    0.09
  10  -5   3    0.16    0.08
   6   4  -3    0.11    0.05
 -10   6  -3    0.09    0.07
 -10   6  -3    0.14    0.10
   6   4  -3    0.18    0.06
  -4  10   3    0.10    0.08
  10  -6   3    0.11    0.08
  -4  10   3    0.08    0.05
  10  -6   3    0.08    0.06
  -6  -4   3    0.20    0.09
   7   3  -3    0.00    0.05
   7   3  -3   -0.01    0.05
 -10   7  -3    0.08    0.07
 -10   7  -3   -0.11    0.10
  -3  10   3   -0.04    0.04
  -7  -3   3    0.08    0.08
  10  -7   3   -0.01    0.06
  -3  10   3   -0.04    0.07
   8   2  -3    0.09    0.05
   8   2  -3    0.03    0.06
 -10   8  -3    0.14    0.07
  -8  -2   3    0.18    0.09
  -2  10   3    0.04    0.08
  -2  10   3    0.03    0.05
 -10   9  -3    0.04    0.07
   9   1  -3    0.03    0.04
   9   1  -3    0.00    0.05
  -1  10   3   -0.02    0.05
  -1  10   3    0.03    0.11
  -9  -1   3    0.18    0.09
   7 -11  -3    0.31    0.07
   4   7  -3    0.25    0.07
 -11   4  -3    0.23    0.08
  -7  11   3    0.34    0.07
  -7  11   3    0.21    0.12
  -4  -7   3    0.22    0.10
 -11   5  -3    0.29    0.08
   5   6  -3    0.43    0.08
   6 -11  -3    0.47    0.08
  -6  11   3    0.51    0.08
  -5  -6   3    0.57    0.12
 -11   6  -3    0.26    0.08
 -11   6  -3    0.62    0.12
   6   5  -3    0.62    0.09
  -5  11   3    0.51    0.08
  -6  -5   3    0.54    0.13
 -11   7  -3    0.18    0.11
 -11   7  -3    0.23    0.08
   7   4  -3    0.25    0.07
  -7  -4   3    0.38    0.18
  -4  11   3    0.29    0.07
  -4  11   3    0.35    0.11
   0   0  -4    0.20    0.17
   0   0   4    0.15    0.14
   1  -1  -4    0.19    0.03
   0   1  -4    0.25    0.03
  -1   0  -4    0.17    0.04
   1  -1  -4    0.21    0.03
   0   1  -4    0.19    0.03
   1   0   4    0.17    0.02
   1   0   4    0.18    0.04
  -1   1   4    0.16    0.02
   0  -1   4    0.20    0.02
   0  -1   4    0.18    0.03
  -1   1   4    0.16    0.03
   0  -1  -4    1.70    0.07
   1   0  -4    1.69    0.06
   1   0  -4    1.56    0.06
   0   1   4    1.75    0.06
   0   1   4    1.71    0.06
   0   1   4    1.52    0.07
  -1   0   4    1.68    0.07
   1  -1   4    1.98    0.08
  -1   0   4    1.61    0.06
   2  -1  -4    0.55    0.03
  -1  -1  -4    0.57    0.06
   2  -1  -4    0.56    0.06
  -1   2  -4    0.50    0.03
  -1   2  -4    0.49    0.03
  -1   2  -4    0.55    0.06
   1   1   4    0.57    0.06
   1  -2   4    0.53    0.06
  -2   1   4    0.51    0.03
   1   1   4    0.50    0.05
  -2   1   4    0.71    0.06
  -2  -1  -4    2.70    0.10
  -2  -1  -4    2.58    0.10
  -1   3  -4    2.55    0.09
  -1   3  -4    2.57    0.10
   3  -2  -4    2.54    0.11
  -1   3  -4    2.53    0.09
   2   1   4    2.63    0.10
  -3   2   4    2.79    0.12
   1  -3   4    2.67    0.10
   2   1   4    2.42    0.09
  -2   0  -4    6.52    0.15
   0   2  -4    6.78    0.16
   2  -2  -4    6.73    0.17
  -2   0  -4    6.60    0.16
   0   2  -4    6.53    0.15
  -2   2   4    6.66    0.17
  -2   2   4    6.74    0.12
   2   0   4    6.52    0.15
   0  -2   4    6.66    0.15
   0  -2   4    6.84    0.16
   2   0   4    6.41    0.16
   1   1  -4    0.67    0.06
   1  -2  -4    0.50    0.05
  -2   1  -4    0.56    0.09
   1  -2  -4    0.50    0.04
   1   1  -4    0.54    0.05
  -2   1  -4    0.44    0.03
   2  -1   4    0.51    0.03
  -1   2   4    0.49    0.05
  -1  -1   4    0.54    0.04
  -1   2   4    0.58    0.04
   2  -1   4    0.52    0.05
  -1  -1   4    0.49    0.05
  -2   2  -4    2.11    0.09
  -2   2  -4    2.16    0.06
   2   0  -4    2.04    0.09
   0  -2  -4    2.08    0.08
   2   0  -4    2.01    0.06
  -2   0   4    2.02    0.06
   0   2   4    2.09    0.08
   2  -2   4    2.06    0.09
   0   2   4    2.11    0.09
   0   2   4    2.08    0.08
  -2   0   4    1.98    0.09
  -1  -2  -4    0.80    0.06
  -2   3  -4    0.88    0.07
   3  -1  -4    0.90    0.03
  -2   3  -4    0.80    0.05
   3  -1  -4    0.91    0.08
  -2   3  -4    0.80    0.05
   1   2   4    0.88    0.07
   1   2   4    0.79    0.06
  -3   1   4    0.97    0.08
   2  -3   4    0.82    0.07
  -2   4  -4    2.73    0.10
  -2   4  -4    3.01    0.12
  -2   4  -4    2.81    0.10
  -2  -2  -4    2.72    0.11
  -2  -2  -4    2.85    0.12
   4  -2  -4    2.67    0.12
   2  -4   4    2.68    0.10
  -4   2   4    2.75    0.13
   2   2   4    2.67    0.11
  -2   5  -4    0.03    0.04
  -2   5  -4   -0.03    0.03
  -2   5  -4   -0.02    0.04
  -3  -2  -4    0.00    0.04
   5  -3  -4    0.00    0.04
  -3  -2  -4   -0.03    0.04
   3   2   4   -0.02    0.04
   2  -5   4   -0.04    0.03
  -5   3   4    0.01    0.06
   3   2   4    0.02    0.04
   4  -3  -4   11.45    0.29
  -3  -1  -4   11.73    0.26
  -1   4  -4   11.68    0.26
  -1   4  -4   11.91    0.26
  -3  -1  -4   12.05    0.27
   3   1   4   12.03    0.27
   3   1   4   11.16    0.26
  -4   3   4   11.75    0.29
   1  -4   4   12.02    0.26
  -3   0  -4   31.65    0.57
  -3   0  -4   32.04    0.57
   0   3  -4   32.98    0.57
   3  -3  -4   31.78    0.60
  -3   3   4   31.92    0.51
   0  -3   4   32.16    0.57
   3   0   4   32.08    0.58
   0  -3   4   32.52    0.56
  -3   3   4   32.74    0.60
  -3   1  -4    2.56    0.09
   1   2  -4    2.69    0.09
   2  -3  -4    2.49    0.11
   1   2  -4    2.55    0.10
  -1  -2   4    2.65    0.09
   3  -1   4    2.60    0.11
   3  -1   4    2.69    0.09
  -2   3   4    2.54    0.07
  -2   3   4    2.60    0.11
  -1  -2   4    2.63    0.10
  -2   3   4    2.48    0.07
   2   1  -4    0.90    0.08
  -3   2  -4    0.88    0.07
  -3   2  -4    0.87    0.06
  -2  -1   4    0.77    0.07
   3  -2   4    0.85    0.05
   3  -2   4    0.92    0.07
  -2  -1   4    0.95    0.05
  -1   3   4    0.93    0.06
  -1   3   4    0.83    0.07
   3   0  -4    0.37    0.03
  -3   3  -4    0.41    0.06
   3   0  -4    0.45    0.07
  -3   3  -4    0.45    0.05
   3  -3   4    0.41    0.05
  -3   0   4    0.39    0.06
   3  -3   4    0.49    0.04
  -3   0   4    0.44    0.03
   0   3   4    0.51    0.06
   0   3   4    0.43    0.06
   0   3   4    0.45    0.05
   4  -1  -4    0.56    0.03
  -3   4  -4    0.50    0.06
  -3   4  -4    0.64    0.06
   4  -1  -4    0.59    0.08
   4  -1  -4    0.56    0.03
   1   3   4    0.66    0.06
  -4   1   4    0.62    0.08
   1   3   4    0.46    0.06
   3  -4   4    0.50    0.06
  -3   5  -4    0.00    0.04
  -3   5  -4   -0.02    0.03
   5  -2  -4    0.01    0.05
  -2  -3  -4   -0.02    0.04
  -3   5  -4    0.04    0.04
   2   3   4   -0.02    0.04
   3  -5   4    0.01    0.03
   2   3   4    0.00    0.04
  -5   2   4    0.06    0.06
  -3  -3  -4    0.05    0.05
  -3   6  -4    0.05    0.04
   6  -3  -4    0.01    0.05
  -3   6  -4   -0.01    0.04
  -3   6  -4   -0.01    0.04
  -6   3   4    0.03    0.07
   3   3   4    0.00    0.04
   3   3   4    0.04    0.05
   3  -6   4    0.04    0.04
  -3   7  -4    0.02    0.05
  -3   7  -4    0.09    0.06
   7  -4  -4    0.10    0.07
  -4  -3  -4    0.02    0.06
  -3   7  -4    0.02    0.05
   3  -7   4    0.03    0.04
   4   3   4    0.08    0.06
  -7   4   4    0.10    0.08
   4   3   4    0.04    0.05
  -4  -2  -4    0.40    0.07
   6  -4  -4    0.31    0.07
  -2   6  -4    0.37    0.06
  -4  -2  -4    0.43    0.07
  -2   6  -4    0.34    0.08
  -2   6  -4    0.39    0.07
   4   2   4    0.36    0.06
   2  -6   4    0.32    0.05
  -6   4   4    0.37    0.08
   4   2   4    0.36    0.07
  -1   5  -4    9.23    0.23
  -1   5  -4    8.81    0.23
   5  -4  -4    8.36    0.25
  -4  -1  -4    8.64    0.24
  -4  -1  -4    8.59    0.22
   4   1   4    8.48    0.23
   1  -5   4    8.81    0.22
   4   1   4    8.71    0.24
  -5   4   4    8.40    0.26
   4  -4  -4    9.22    0.29
   0   4  -4    8.94    0.23
  -4   0  -4    8.89    0.32
  -4   0  -4    9.09    0.23
   0   4  -4    9.50    0.22
  -4   4   4    9.01    0.25
   0  -4   4    9.00    0.24
   0  -4   4    9.46    0.22
  -4   4   4    9.22    0.16
  -4   4   4    9.05    0.16
   4   0   4    8.94    0.23
   4   0   4    9.01    0.23
  -4   1  -4   11.92    0.27
   1   3  -4   11.74    0.25
  -4   1  -4   12.08    0.26
   3  -4  -4   11.64    0.29
   1   3  -4   11.53    0.27
  -3   4   4   11.79    0.22
   4  -1   4   12.01    0.27
  -1  -3   4   11.80    0.28
  -3   4   4   12.07    0.29
   4  -1   4   12.05    0.26
  -3   4   4   12.01    0.22
  -1  -3   4   11.83    0.25
  -4   2  -4    2.77    0.10
   2   2  -4    2.84    0.10
  -4   2  -4    2.73    0.11
   2   2  -4    2.84    0.12
  -2  -2   4    2.85    0.09
  -2  -2   4    2.63    0.18
  -2   4   4    2.65    0.08
   4  -2   4    2.78    0.11
  -2   4   4    2.80    0.08
  -2   4   4    2.84    0.12
   4  -2   4    2.77    0.10
   3   1  -4    0.61    0.05
  -4   3  -4    0.59    0.07
   3   1  -4    0.64    0.08
  -4   3  -4    0.65    0.07
   4  -3   4    0.49    0.06
   4  -3   4    0.66    0.06
  -1   4   4    0.61    0.05
  -1   4   4    0.57    0.05
  -3  -1   4    0.58    0.07
  -3  -1   4    0.56    0.05
  -1   4   4    0.50    0.07
  -1   4   4    0.59    0.06
   4   0  -4    0.08    0.02
  -4   4  -4    0.13    0.05
   4   0  -4    0.11    0.06
  -4   4  -4    0.16    0.04
   0   4   4    0.12    0.04
   0   4   4    0.12    0.04
   0   4   4    0.09    0.03
  -4   0   4    0.08    0.05
   4  -4   4    0.14    0.04
   0   4   4    0.12    0.05
   4  -4   4    0.12    0.04
   5  -1  -4    3.23    0.08
   5  -1  -4    3.28    0.16
   5  -1  -4    3.45    0.08
  -4   5  -4    3.31    0.14
   1   4   4    3.26    0.14
  -5   1   4    3.29    0.16
   1   4   4    3.35    0.13
   4  -5   4    3.48    0.13
   1   4   4    3.45    0.13
  -2  -4  -4    1.10    0.11
   6  -2  -4    1.05    0.04
  -4   6  -4    1.07    0.09
   6  -2  -4    1.08    0.04
   6  -2  -4    0.80    0.10
  -4   6  -4    1.03    0.09
   2   4   4    1.08    0.09
   2   4   4    1.11    0.09
   2   4   4    1.07    0.10
   4  -6   4    1.13    0.09
  -6   2   4    1.11    0.12
  -4   7  -4    0.14    0.06
  -3  -4  -4    0.11    0.07
  -4   7  -4    0.11    0.05
  -4   7  -4    0.20    0.06
   7  -3  -4    0.10    0.01
   7  -3  -4    0.07    0.07
  -7   3   4    0.06    0.08
   3   4   4    0.03    0.05
   4  -7   4    0.09    0.05
   3   4   4    0.03    0.05
   3   4   4    0.12    0.06
  -4   8  -4    7.33    0.25
  -4   8  -4    7.49    0.24
  -4  -4  -4    7.51    0.27
  -4   8  -4    7.47    0.26
  -8   4   4    7.61    0.30
   4   4   4    6.96    0.26
   4   4   4    7.20    0.23
   4   4   4    7.49    0.24
   4  -8   4    7.44    0.23
  -5  -4  -4    0.86    0.13
   9  -5  -4    1.15    0.21
  -4   9  -4    0.99    0.13
  -4   9  -4    0.98    0.13
  -4   9  -4    0.94    0.11
   5   4   4    1.08    0.11
  -9   5   4    1.03    0.15
   5   4   4    1.40    0.13
   8  -5  -4    2.17    0.16
  -3   8  -4    2.01    0.14
  -3   8  -4    2.17    0.13
  -3   8  -4    2.10    0.14
  -5  -3  -4    2.02    0.15
   5   3   4    2.12    0.13
   3  -8   4    1.94    0.12
   5   3   4    2.18    0.15
  -8   5   4    2.05    0.19
  -5  -2  -4   -0.01    0.06
  -5  -2  -4    0.01    0.05
  -2   7  -4    0.06    0.05
  -2   7  -4    0.04    0.06
  -2   7  -4    0.06    0.05
   7  -5  -4   -0.02    0.05
   5   2   4    0.06    0.06
  -7   5   4    0.03    0.08
   5   2   4    0.00    0.05
   2  -7   4    0.02    0.04
   6  -5  -4    0.19    0.06
  -5  -1  -4    0.18    0.07
  -1   6  -4    0.11    0.05
  -1   6  -4    0.22    0.06
  -5  -1  -4    0.14    0.05
   5   1   4    0.09    0.06
  -6   5   4    0.16    0.02
   1  -6   4    0.20    0.05
   5   1   4    0.22    0.06
  -6   5   4    0.23    0.08
  -5   0  -4    9.04    0.24
   0   5  -4    9.26    0.23
   5  -5  -4    8.92    0.27
   0   5  -4    9.40    0.30
  -5   0  -4    9.10    0.25
   5   0   4    8.81    0.35
  -5   5   4    9.42    0.17
   0  -5   4    9.17    0.26
  -5   5   4    9.41    0.28
   5   0   4    9.15    0.24
   0  -5   4    9.50    0.23
  -5   1  -4    8.44    0.22
   1   4  -4    8.96    0.22
  -5   1  -4    8.71    0.23
   4  -5  -4    8.78    0.26
   1   4  -4    8.72    0.24
  -4   5   4    8.77    0.26
  -1  -4   4    8.61    0.24
  -1  -4   4    8.82    0.21
   5  -1   4    8.74    0.24
   5  -1   4    9.09    0.23
  -4   5   4    8.80    0.17
  -5   2  -4   -0.02    0.04
   2   3  -4    0.00    0.04
   2   3  -4   -0.01    0.03
   3  -5  -4   -0.01    0.04
  -2  -3   4   -0.02    0.04
  -2  -3   4    0.01    0.03
  -3   5   4    0.00    0.02
  -3   5   4    0.01    0.04
   5  -2   4   -0.03    0.04
   5  -2   4    0.01    0.04
  -3   5   4    0.01    0.02
  -5   3  -4   -0.03    0.04
   3   2  -4   -0.01    0.05
   3   2  -4    0.00    0.03
  -5   3  -4    0.02    0.04
   5  -3   4    0.06    0.04
  -3  -2   4   -0.01    0.03
  -2   5   4   -0.02    0.02
  -2   5   4   -0.01    0.04
  -2   5   4    0.01    0.03
  -3  -2   4   -0.01    0.04
   5  -3   4    0.01    0.03
  -5   4  -4    3.28    0.13
   4   1  -4    3.44    0.10
   4   1  -4    3.31    0.16
  -1   5   4    3.36    0.15
  -4  -1   4    3.14    0.15
   5  -4   4    3.37    0.13
  -1   5   4    3.60    0.13
  -1   5   4    3.34    0.15
   5  -4   4    3.26    0.13
  -1   5   4    3.28    0.11
  -5   5  -4    4.37    0.16
   5   0  -4    4.27    0.11
   5   0  -4    4.14    0.18
   5   0  -4    4.06    0.11
  -5   5  -4    4.50    0.16
  -5   0   4    4.49    0.18
   0   5   4    4.32    0.18
   0   5   4    4.47    0.14
   0   5   4    4.37    0.14
   0   5   4    4.15    0.17
   5  -5   4    4.47    0.15
   5  -5   4    4.43    0.15
   6  -1  -4    1.33    0.05
  -5   6  -4    1.34    0.10
   6  -1  -4    1.35    0.14
   6  -1  -4    1.37    0.06
  -5   6  -4    1.52    0.11
   1   5   4    1.28    0.12
   1   5   4    1.28    0.09
   5  -6   4    1.32    0.09
  -6   1   4    1.31    0.12
   1   5   4    1.40    0.09
  -5   7  -4    0.22    0.06
  -5   7  -4    0.29    0.07
  -2  -5  -4    0.24    0.08
   7  -2  -4    0.34    0.03
   7  -2  -4    0.19    0.08
   7  -2  -4    0.29    0.03
   2   5   4    0.33    0.08
  -7   2   4    0.26    0.09
   5  -7   4    0.21    0.06
   2   5   4    0.33    0.07
   2   5   4    0.30    0.06
   8  -3  -4    0.03    0.02
  -5   8  -4    0.06    0.07
  -5   8  -4    0.03    0.06
  -3  -5  -4    0.02    0.07
   8  -3  -4    0.06    0.08
   8  -3  -4    0.03    0.02
  -5   8  -4    0.10    0.07
   3   5   4    0.06    0.05
   3   5   4    0.10    0.06
   5  -8   4    0.09    0.05
   3   5   4   -0.01    0.05
  -8   3   4   -0.02    0.08
  -5   9  -4    2.05    0.15
   9  -4  -4    1.94    0.06
   9  -4  -4    2.17    0.20
  -4  -5  -4    2.06    0.17
  -5   9  -4    2.10    0.16
  -5   9  -4    2.02    0.15
   9  -4  -4    2.05    0.06
   4   5   4    2.46    0.17
   4   5   4    2.22    0.14
  -9   4   4    1.98    0.18
  10  -5  -4    0.86    0.03
  -5  -5  -4    1.13    0.15
  -5  10  -4    0.70    0.10
  -5  10  -4    0.81    0.12
  10  -5  -4    0.90    0.03
   5   5   4    0.82    0.10
 -10   5   4    0.83    0.15
  -6  -4  -4    1.61    0.17
  -4  10  -4    1.43    0.13
  -4  10  -4    1.61    0.15
   6   4   4    1.59    0.13
 -10   6   4    1.36    0.19
  -6  -3  -4    1.37    0.14
  -3   9  -4    1.22    0.13
  -3   9  -4    1.85    0.28
  -3   9  -4    1.16    0.12
   6   3   4    1.56    0.14
  -9   6   4    0.90    0.15
   8  -6  -4    1.32    0.14
  -2   8  -4    1.36    0.12
  -6  -2  -4    1.30    0.13
  -2   8  -4    1.41    0.13
  -2   8  -4    1.40    0.12
   2  -8   4    1.44    0.11
  -8   6   4    1.28    0.04
  -8   6   4    1.19    0.16
   6   2   4    1.35    0.12
   6   2   4    1.33    0.13
   7  -6  -4   -0.01    0.01
  -6  -1  -4   -0.05    0.06
  -6  -1  -4   -0.03    0.07
   7  -6  -4   -0.03    0.05
  -1   7  -4    0.01    0.05
  -1   7  -4   -0.02    0.06
  -7   6   4   -0.05    0.07
   6   1   4   -0.01    0.05
   1  -7   4    0.06    0.05
   6   1   4   -0.02    0.06
  -7   6   4    0.00    0.02
   0   6  -4    0.11    0.06
   6  -6  -4    0.14    0.06
  -6   0  -4    0.07    0.06
   0   6  -4    0.02    0.05
  -6   0  -4    0.17    0.06
  -6   6   4    0.14    0.03
  -6   6   4    0.13    0.07
   0  -6   4    0.10    0.05
   6   0   4    0.04    0.05
   6   0   4    0.08    0.07
   1   5  -4    0.18    0.06
  -6   1  -4    0.17    0.06
  -6   1  -4    0.22    0.06
   5  -6  -4    0.17    0.06
   1   5  -4    0.14    0.05
  -1  -5   4    0.18    0.05
   6  -1   4    0.19    0.07
  -5   6   4    0.26    0.03
   6  -1   4    0.15    0.05
  -5   6   4    0.09    0.06
  -1  -5   4    0.19    0.07
   2   4  -4    0.25    0.05
  -6   2  -4    0.32    0.06
  -6   2  -4    0.47    0.07
   2   4  -4    0.41    0.07
   4  -6  -4    0.34    0.08
  -4   6   4    0.36    0.08
   6  -2   4    0.33    0.06
  -2  -4   4    0.31    0.05
  -4   6   4    0.28    0.04
  -2  -4   4    0.52    0.09
   3   3  -4    0.08    0.06
  -6   3  -4   -0.01    0.05
  -6   3  -4    0.02    0.05
   3   3  -4    0.06    0.04
  -3   6   4    0.08    0.05
   6  -3   4    0.01    0.04
   6  -3   4    0.00    0.04
  -3  -3   4    0.02    0.03
  -3  -3   4    0.02    0.05
  -3   6   4   -0.01    0.02
  -6   4  -4    0.96    0.10
   4   2  -4    1.07    0.07
  -6   4  -4    1.01    0.09
   4   2  -4    0.97    0.11
  -2   6   4    1.07    0.10
  -2   6   4    1.01    0.07
  -2   6   4    0.94    0.10
  -2   6   4    1.03    0.07
   6  -4   4    1.06    0.09
   6  -4   4    1.08    0.09
  -4  -2   4    0.93    0.10
   5   1  -4    1.33    0.07
  -6   5  -4    1.34    0.11
  -6   5  -4    1.47    0.11
   5   1  -4    1.49    0.14
   5   1  -4    1.36    0.07
   6  -5   4    1.32    0.10
  -5  -1   4    1.36    0.12
  -1   6   4    1.26    0.12
  -1   6   4    1.26    0.08
  -1   6   4    1.29    0.08
  -1   6   4    1.17    0.11
   6   0  -4    1.35    0.07
   6   0  -4    1.19    0.14
   6   0  -4    1.42    0.09
  -6   6  -4    1.29    0.11
  -6   6  -4    1.34    0.12
   0   6   4    1.20    0.11
   6  -6   4    1.23    0.10
  -6   0   4    1.26    0.13
   0   6   4    1.33    0.10
   6  -6   4    1.23    0.10
   0   6   4    1.41    0.09
   0   6   4    1.37    0.12
   7  -1  -4    0.05    0.08
  -6   7  -4    0.01    0.05
   7  -1  -4   -0.02    0.03
   7  -1  -4    0.02    0.02
  -6   7  -4   -0.06    0.09
  -7   1   4   -0.01    0.06
   6  -7   4    0.01    0.04
   1   6   4    0.02    0.05
   1   6   4    0.02    0.06
   1   6   4    0.03    0.04
   6  -7   4   -0.04    0.04
  -6   8  -4    0.49    0.09
   8  -2  -4    0.60    0.05
  -6   8  -4    0.52    0.09
   8  -2  -4    0.71    0.05
   8  -2  -4    0.64    0.12
   2   6   4    0.54    0.08
  -8   2   4    0.59    0.11
   6  -8   4    0.61    0.08
   2   6   4    0.69    0.09
  -6   9  -4    0.01    0.06
  -6   9  -4    0.01    0.06
  -3  -6  -4    0.05    0.08
   9  -3  -4    0.08    0.03
  -6   9  -4    0.02    0.06
   9  -3  -4    0.08    0.02
  -9   3   4    0.06    0.09
   3   6   4    0.22    0.07
   3   6   4   -0.01    0.05
  -6  10  -4    0.21    0.08
  10  -4  -4    0.16    0.03
  -6  10  -4    0.13    0.07
  -4  -6  -4    0.17    0.09
  10  -4  -4    0.12    0.02
   4   6   4    0.21    0.07
 -10   4   4    0.24    0.10
  10  -7  -4    0.23    0.03
  -3  10  -4    0.33    0.08
  -3  10  -4    0.32    0.10
  -7  -3  -4    0.23    0.09
 -10   7   4    0.10    0.13
   7   3   4    0.29    0.08
  -7  -2  -4    2.48    0.17
   9  -7  -4    2.40    0.06
  -2   9  -4    2.66    0.17
  -2   9  -4    2.80    0.18
  -2   9  -4    2.60    0.15
  -9   7   4    2.35    0.06
   7   2   4    2.43    0.18
  -9   7   4    2.27    0.21
   8  -7  -4    0.54    0.04
   8  -7  -4    0.66    0.11
  -1   8  -4    0.95    0.13
  -7  -1  -4    0.69    0.15
  -1   8  -4    0.77    0.09
  -7  -1  -4    0.63    0.09
  -1   8  -4    0.61    0.11
   1  -8   4    0.80    0.10
  -8   7   4    0.57    0.04
  -8   7   4    0.67    0.13
   7   1   4    0.55    0.09
   7   1   4    0.56    0.12
   7  -7  -4   -0.03    0.06
   0   7  -4    0.01    0.05
   0   7  -4    0.01    0.06
  -7   0  -4   -0.02    0.06
  -7   0  -4   -0.01    0.05
   7  -7  -4   -0.02    0.02
  -7   7   4    0.05    0.08
   7   0   4   -0.05    0.05
   0  -7   4    0.01    0.04
  -7   7   4   -0.01    0.02
   7   0   4   -0.08    0.08
   6  -7  -4   -0.01    0.02
  -7   1  -4    0.00    0.06
   1   6  -4    0.03    0.05
  -7   1  -4    0.01    0.08
   1   6  -4    0.02    0.04
   6  -7  -4   -0.05    0.05
  -6   7   4    0.01    0.07
  -1  -6   4   -0.01    0.04
   7  -1   4   -0.01    0.05
  -6   7   4    0.04    0.03
  -1  -6   4    0.01    0.06
   7  -1   4    0.02    0.08
   2   5  -4    0.01    0.05
   5  -7  -4   -0.02    0.05
   2   5  -4    0.03    0.04
  -7   2  -4   -0.07    0.05
  -7   2  -4   -0.03    0.05
   7  -2   4   -0.01    0.06
  -2  -5   4   -0.02    0.04
   7  -2   4    0.05    0.05
  -5   7   4    0.04    0.06
  -5   7   4    0.00    0.03
  -2  -5   4   -0.10    0.06
   3   4  -4    0.08    0.06
  -7   3  -4    0.06    0.06
  -7   3  -4    0.08    0.06
   3   4  -4    0.02    0.04
  -4   7   4    0.02    0.03
   7  -3   4    0.03    0.05
   7  -3   4    0.00    0.05
  -3  -4   4   -0.03    0.06
  -4   7   4    0.04    0.06
  -3  -4   4    0.05    0.04
   4   3  -4    0.10    0.04
  -7   4  -4    0.07    0.06
   4   3  -4    0.18    0.07
  -7   4  -4    0.11    0.07
  -3   7   4    0.08    0.03
   7  -4   4    0.07    0.05
   7  -4   4    0.09    0.06
  -3   7   4    0.11    0.06
  -4  -3   4    0.08    0.06
  -3   7   4    0.09    0.06
   5   2  -4    0.23    0.04
   5   2  -4    0.32    0.09
  -7   5  -4    0.31    0.09
   5   2  -4    0.35    0.05
  -7   5  -4    0.26    0.07
  -2   7   4    0.25    0.07
  -2   7   4    0.35    0.09
   7  -5   4    0.32    0.06
  -5  -2   4    0.27    0.08
  -2   7   4    0.35    0.05
   7  -5   4    0.30    0.07
  -2   7   4    0.40    0.05
   6   1  -4   -0.07    0.08
   6   1  -4    0.03    0.03
  -7   6  -4    0.04    0.07
   6   1  -4   -0.01    0.03
  -7   6  -4    0.05    0.06
  -6  -1   4   -0.05    0.06
  -1   7   4    0.03    0.04
   7  -6   4    0.03    0.05
  -1   7   4   -0.03    0.06
   7  -6   4    0.03    0.05
  -1   7   4    0.00    0.04
  -1   7   4    0.08    0.06
   7   0  -4    0.37    0.05
  -7   7  -4    0.28    0.07
   7   0  -4    0.32    0.05
  -7   7  -4    0.30    0.09
   7  -7   4    0.37    0.07
   0   7   4    0.32    0.07
   0   7   4    0.37    0.09
   7  -7   4    0.35    0.07
   0   7   4    0.50    0.12
   0   7   4    0.43    0.07
  -7   0   4    0.33    0.09
  -7   8  -4    2.82    0.17
  -7   8  -4    2.78    0.16
   8  -1  -4    3.01    0.10
   8  -1  -4    3.09    0.11
   8  -1  -4    2.58    0.20
   1   7   4    2.85    0.14
   7  -8   4    2.76    0.16
  -8   1   4    2.98    0.19
   7  -8   4    2.73    0.14
   1   7   4    2.94    0.15
   1   7   4    3.15    0.19
  -7   9  -4    0.54    0.10
  -7   9  -4    0.53    0.10
   9  -2  -4    0.48    0.05
   9  -2  -4    0.35    0.04
  -9   2   4    0.55    0.11
   2   7   4    0.58    0.09
  -7  10  -4   -0.07    0.06
  10  -3  -4   -0.02    0.03
  -7  10  -4    0.06    0.07
   3   7   4   -0.05    0.05
 -10   3   4    0.16    0.09
  -8  -2  -4    0.30    0.10
  -2  10  -4    0.09    0.08
  10  -8  -4    0.14    0.02
  -2  10  -4    0.16    0.07
 -10   8   4    0.09    0.02
 -10   8   4   -0.20    0.11
  -8  -1  -4    0.63    0.11
   9  -8  -4    0.60    0.04
  -1   9  -4    0.61    0.09
  -1   9  -4    0.67    0.12
  -9   8   4    0.59    0.05
  -8   0  -4    0.06    0.06
   8  -8  -4    0.02    0.03
   0   8  -4    0.07    0.05
   0   8  -4    0.06    0.07
  -8   0  -4    0.12    0.08
  -8   8   4    0.03    0.03
  -8   8   4    0.03    0.09
   1   7  -4    0.70    0.09
   7  -8  -4    0.67    0.06
  -8   1  -4    0.63    0.10
   1   7  -4    0.92    0.14
  -8   1  -4    0.55    0.09
   7  -8  -4    0.58    0.11
  -1  -7   4    0.57    0.08
  -7   8   4    0.57    0.12
   8  -1   4    0.55    0.09
  -1  -7   4    0.63    0.11
   8  -1   4    0.32    0.11
  -7   8   4    0.54    0.06
   2   6  -4    1.41    0.11
   2   6  -4    1.52    0.14
   6  -8  -4    1.35    0.08
  -8   2  -4    1.14    0.11
  -8   2  -4    1.54    0.13
   6  -8  -4    1.23    0.13
   8  -2   4    1.05    0.14
  -6   8   4    1.45    0.08
  -6   8   4    1.27    0.14
   8  -2   4    1.46    0.12
  -2  -6   4    1.36    0.14
   3   5  -4    2.25    0.15
  -8   3  -4    1.86    0.14
   3   5  -4    2.06    0.11
  -8   3  -4    2.28    0.14
  -5   8   4    2.22    0.10
  -3  -5   4    2.12    0.16
   8  -3   4    2.08    0.15
  -3  -5   4    2.08    0.12
  -5   8   4    2.06    0.16
   8  -3   4    1.86    0.21
  -8   4  -4    7.23    0.26
  -8   4  -4    7.25    0.24
   4   4  -4    7.57    0.27
   4   4  -4    7.87    0.21
  -4   8   4    7.43    0.20
   8  -4   4    7.84    0.34
  -4  -4   4    7.58    0.28
   8  -4   4    7.40    0.25
  -4   8   4    7.51    0.28
  -8   5  -4    0.05    0.06
   5   3  -4   -0.01    0.07
   5   3  -4    0.06    0.04
  -8   5  -4    0.08    0.08
  -3   8   4    0.02    0.06
   8  -5   4    0.01    0.05
  -3   8   4    0.05    0.04
  -3   8   4    0.12    0.09
  -5  -3   4    0.06    0.08
   6   2  -4    0.58    0.06
  -8   6  -4    0.47    0.11
  -8   6  -4    0.37    0.08
   6   2  -4    0.53    0.06
   6   2  -4    0.35    0.13
   8  -6   4    0.46    0.08
  -2   8   4    0.62    0.07
  -6  -2   4    0.58    0.11
  -2   8   4    0.53    0.10
  -2   8   4    0.68    0.12
   8  -6   4    0.51    0.08
  -2   8   4    0.53    0.07
   7   1  -4    2.87    0.12
  -8   7  -4    2.82    0.15
  -8   7  -4    2.90    0.19
   7   1  -4    2.92    0.11
   7   1  -4    2.61    0.21
  -1   8   4    3.09    0.16
  -1   8   4    3.06    0.19
   8  -7   4    3.29    0.17
  -7  -1   4    3.01    0.19
  -1   8   4    2.69    0.19
  -1   8   4    3.07    0.14
   8  -7   4    2.75    0.15
  -8   8  -4    1.21    0.13
   8   0  -4    1.21    0.08
   8   0  -4    1.06    0.08
  -8   8  -4    0.84    0.12
   8  -8   4    1.13    0.16
  -8   0   4    1.24    0.14
   8  -8   4    0.92    0.11
   0   8   4    1.02    0.10
   0   8   4    1.12    0.14
   0   8   4    1.13    0.11
  -8   9  -4    1.37    0.15
   9  -1  -4    1.69    0.08
   9  -1  -4    1.53    0.09
  -8   9  -4    1.49    0.14
   8  -9   4    1.44    0.14
   1   8   4    1.38    0.12
  -9   1   4    1.83    0.17
   1   8   4    1.50    0.16
  -8  10  -4   -0.06    0.07
  -8  10  -4   -0.03    0.07
  10  -2  -4   -0.04    0.03
  10  -2  -4    0.01    0.03
   2   8   4   -0.01    0.06
   9  -9  -4    0.66    0.06
  -9   0  -4    0.44    0.08
  -9   0  -4    0.67    0.12
   0   9  -4    0.50    0.09
  -9   9   4    0.63    0.06
  -9   9   4    0.36    0.13
  -9   1  -4    0.57    0.11
   1   8  -4    0.60    0.09
  -9   1  -4    0.55    0.09
  -8   9   4    0.54    0.06
   9  -1   4    0.23    0.12
  -8   9   4    0.48    0.12
   7  -9  -4    2.51    0.11
  -9   2  -4    2.70    0.17
   2   7  -4    2.48    0.14
  -9   2  -4    2.44    0.15
   2   7  -4    2.99    0.18
   9  -2   4    2.19    0.19
  -7   9   4    2.59    0.11
  -2  -7   4    2.57    0.18
  -7   9   4    2.55    0.19
  -9   3  -4    1.26    0.13
   3   6  -4    1.73    0.14
   3   6  -4    1.32    0.11
  -9   3  -4    1.27    0.15
  -3  -6   4    1.26    0.11
   9  -3   4    1.11    0.12
   9  -3   4    1.19    0.16
  -6   9   4    1.56    0.16
  -3  -6   4    1.35    0.15
  -6   9   4    1.28    0.09
  -9   4  -4    1.02    0.12
   4   5  -4    1.35    0.14
  -9   4  -4    1.22    0.13
   4   5  -4    1.14    0.10
  -5   9   4    1.07    0.14
   9  -4   4    0.92    0.11
   9  -4   4    0.99    0.12
  -4  -5   4    0.95    0.14
  -5   9   4    1.16    0.09
  -9   5  -4    2.23    0.14
   5   4  -4    2.38    0.14
  -9   5  -4    2.19    0.17
   5   4  -4    2.25    0.17
   9  -5   4    1.84    0.14
  -4   9   4    2.18    0.17
  -5  -4   4    2.31    0.17
  -4   9   4    2.34    0.12
  -4   9   4    1.95    0.18
   9  -5   4    1.94    0.15
   6   3  -4   -0.08    0.08
   6   3  -4    0.09    0.05
  -9   6  -4    0.04    0.09
   6   3  -4    0.03    0.04
  -9   6  -4   -0.06    0.06
   9  -6   4    0.01    0.05
  -6  -3   4    0.05    0.08
  -3   9   4    0.06    0.07
   9  -6   4    0.10    0.06
  -9   7  -4    0.44    0.09
  -9   7  -4    0.22    0.12
   7   2  -4    0.51    0.07
   7   2  -4    0.39    0.06
  -2   9   4    0.45    0.10
   9  -7   4    0.50    0.10
  -2   9   4    0.56    0.08
  -2   9   4    0.56    0.08
  -7  -2   4    0.51    0.11
  -9   8  -4    1.15    0.15
  -9   8  -4    1.33    0.13
   8   1  -4    1.56    0.09
   8   1  -4    1.33    0.10
  -8  -1   4    1.40    0.15
  -1   9   4    1.51    0.16
   9  -8   4    1.29    0.13
  -1   9   4    1.62    0.12
  -9   9  -4    0.47    0.13
  -9   9  -4    0.60    0.10
   9   0  -4    0.78    0.07
   0   9   4    0.48    0.11
   9  -9   4    0.74    0.12
   0   9   4    0.56    0.09
  -9   0   4    0.64    0.12
 -10   2  -4    0.13    0.07
   2   8  -4    0.02    0.06
 -10   2  -4    0.25    0.08
   8 -10  -4    0.19    0.05
  -8  10   4   -0.03    0.09
  -2  -8   4    0.20    0.10
  -8  10   4    0.15    0.05
   7 -10  -4    0.29    0.06
 -10   3  -4    0.45    0.10
   3   7  -4    0.28    0.07
 -10   3  -4    0.17    0.07
  -7  10   4    0.33    0.06
  -3  -7   4    0.20    0.09
  -7  10   4    0.17    0.09
 -10   4  -4    2.05    0.15
   4   6  -4    1.72    0.12
 -10   4  -4    1.49    0.14
  -6  10   4    1.75    0.11
  -4  -6   4    1.56    0.17
  10  -4   4    1.55    0.15
  -6  10   4    1.71    0.17
 -10   5  -4    0.86    0.11
 -10   5  -4    1.20    0.14
   5   5  -4    1.02    0.10
  -5  -5   4    0.84    0.14
  -5  10   4    0.94    0.15
  10  -5   4    0.84    0.12
   6   4  -4    0.17    0.05
   6   4  -4    0.16    0.06
 -10   6  -4    0.11    0.07
 -10   6  -4    0.35    0.10
  -6  -4   4    0.29    0.10
  -4  10   4    0.27    0.06
  10  -6   4    0.20    0.08
  -4  10   4    0.14    0.09
   7   3  -4   -0.02    0.04
   7   3  -4    0.02    0.05
 -10   7  -4    0.12    0.07
 -10   7  -4   -0.01    0.10
  -3  10   4    0.05    0.05
  -3  10   4   -0.01    0.07
  10  -7   4   -0.03    0.06
  -7  -3   4    0.11    0.08
 -10   8  -4   -0.01    0.07
 -10   8  -4   -0.17    0.10
   8   2  -4    0.05    0.04
  -2  10   4    0.04    0.05
  -8  -2   4    0.14    0.08
  -2  10   4    0.04    0.08
   0   0   5    0.43    0.03
   1  -1  -5    0.07    0.03
   0   1  -5    0.10    0.02
   1  -1  -5    0.12    0.03
  -1   0  -5    0.14    0.05
   0   1  -5    0.09    0.03
  -1   1   5    0.06    0.03
   1   0   5    0.11    0.02
   0  -1   5    0.12    0.02
   0  -1   5    0.12    0.03
   1   0   5    0.08    0.04
   1   0   5    0.09    0.01
   1   0  -5    4.44    0.11
   1   0  -5    4.33    0.11
   0  -1  -5    4.58    0.12
  -1   1  -5    4.72    0.13
  -1   0   5    4.55    0.11
   0   1   5    4.51    0.12
   1  -1   5    4.63    0.13
  -1   0   5    4.26    0.11
   0   1   5    4.70    0.11
   0   1   5    4.57    0.11
  -1  -1  -5    0.62    0.06
   2  -1  -5    0.64    0.04
   2  -1  -5    0.64    0.06
  -1   2  -5    0.69    0.06
  -1   2  -5    0.64    0.03
   1   1   5    0.65    0.05
   1  -2   5    0.60    0.06
   1   1   5    0.65    0.06
  -2   1   5    0.80    0.07
  -2   1   5    0.65    0.04
   1   1   5    0.61    0.05
  -2  -1  -5    0.54    0.05
  -1   3  -5    0.49    0.04
  -1   3  -5    0.44    0.05
   3  -2  -5    0.52    0.06
  -1   3  -5    0.50    0.04
  -2  -1  -5    0.55    0.06
   2   1   5    0.48    0.05
   2   1   5    0.48    0.10
  -3   2   5    0.50    0.01
   1  -3   5    0.52    0.06
  -3   2   5    0.60    0.12
   0   2  -5    0.86    0.06
   2  -2  -5    0.75    0.06
  -2   0  -5    0.79    0.04
   0   2  -5    0.83    0.05
  -2   0  -5    0.83    0.07
   2  -2  -5    0.77    0.04
   2   0   5    0.68    0.04
  -2   2   5    0.68    0.04
   2   0   5    0.85    0.07
  -2   2   5    0.67    0.06
   0  -2   5    0.82    0.06
   0  -2   5    0.89    0.05
   1  -2  -5    0.71    0.05
  -2   1  -5    0.71    0.07
   1   1  -5    0.70    0.05
   1   1  -5    0.58    0.05
   2  -1   5    0.66    0.06
  -1   2   5    0.55    0.05
  -1  -1   5    0.62    0.05
  -1   2   5    0.74    0.06
  -1  -1   5    0.60    0.05
   2   0  -5   10.91    0.24
   2   0  -5   11.17    0.21
  -2   2  -5   11.50    0.25
   0  -2  -5   11.46    0.23
  -2   0   5   11.09    0.21
  -2   0   5   11.09    0.24
   2  -2   5   11.31    0.25
   0   2   5   11.31    0.24
   0   2   5   11.40    0.24
   0   2   5   11.04    0.23
   3  -1  -5    2.96    0.12
  -2   3  -5    2.80    0.11
  -2   3  -5    2.88    0.08
  -1  -2  -5    2.93    0.11
  -2   3  -5    2.84    0.08
   3  -1  -5    2.99    0.07
   2  -3   5    2.95    0.11
   1   2   5    2.96    0.11
  -3   1   5    3.01    0.06
   1   2   5    2.92    0.11
  -3   1   5    2.89    0.12
  -2  -2  -5    1.40    0.11
   4  -2  -5    1.32    0.10
  -2   4  -5    1.38    0.09
  -2   4  -5    1.44    0.07
  -2  -2  -5    1.38    0.08
  -2   4  -5    1.35    0.07
   2   2   5    1.42    0.08
   2  -4   5    1.27    0.08
   2   2   5    1.50    0.09
  -4   2   5    1.61    0.11
  -2   5  -5   -0.02    0.03
  -2   5  -5    0.03    0.04
  -2   5  -5    0.01    0.03
  -3  -2  -5   -0.01    0.04
  -3  -2  -5    0.00    0.04
   5  -3  -5   -0.04    0.04
  -5   3   5    0.05    0.06
   2  -5   5    0.02    0.04
   3   2   5    0.08    0.05
   3   2   5   -0.01    0.03
  -1   4  -5    0.44    0.06
  -1   4  -5    0.37    0.05
  -1   4  -5    0.44    0.06
  -3  -1  -5    0.49    0.06
  -3  -1  -5    0.39    0.06
   4  -3  -5    0.52    0.07
  -4   3   5    0.39    0.07
   3   1   5    0.45    0.06
   1  -4   5    0.46    0.06
   3   1   5    0.40    0.06
   0   3  -5    0.33    0.05
   0   3  -5    0.40    0.05
   3  -3  -5    0.37    0.06
  -3   0  -5    0.38    0.06
  -3   0  -5    0.36    0.05
  -3   3   5    0.50    0.07
   3   0   5    0.40    0.05
  -3   3   5    0.41    0.03
   0  -3   5    0.36    0.05
  -3   3   5    0.33    0.02
   0  -3   5    0.27    0.04
   3   0   5    0.33    0.05
   1   2  -5    0.58    0.06
   2  -3  -5    0.44    0.06
  -3   1  -5    0.42    0.04
  -3   1  -5    0.52    0.06
   1   2  -5    0.52    0.06
  -2   3   5    0.48    0.04
  -1  -2   5    0.51    0.05
  -2   3   5    0.44    0.07
   3  -1   5    0.51    0.04
  -1  -2   5    0.48    0.05
  -2   3   5    0.52    0.04
   3  -1   5    0.48    0.06
  -3   2  -5    2.85    0.08
   2   1  -5    3.01    0.09
  -3   2  -5    2.87    0.12
   2   1  -5    2.91    0.12
  -2  -1   5    2.90    0.09
   3  -2   5    2.94    0.08
  -1   3   5    2.81    0.11
  -2  -1   5    2.96    0.11
  -1   3   5    2.67    0.09
   3  -2   5    2.92    0.12
  -1   3   5    2.89    0.12
  -3   3  -5   22.70    0.40
  -3   3  -5   23.60    0.45
   3   0  -5   22.63    0.46
   3   0  -5   23.22    0.39
   3  -3   5   23.33    0.45
  -3   0   5   23.48    0.39
   0   3   5   23.00    0.43
   0   3   5   23.59    0.49
   0   3   5   22.98    0.45
   4  -1  -5    3.84    0.08
  -3   4  -5    3.61    0.14
  -3   4  -5    3.89    0.12
   4  -1  -5    3.99    0.08
   4  -1  -5    3.74    0.15
  -3   4  -5    3.79    0.11
   1   3   5    3.86    0.14
  -4   1   5    3.90    0.16
   3  -4   5    3.92    0.14
   1   3   5    3.71    0.13
  -3   5  -5    0.05    0.04
  -3   5  -5    0.05    0.03
   5  -2  -5    0.05    0.05
  -3   5  -5    0.06    0.05
  -2  -3  -5    0.02    0.04
   2   3   5    0.03    0.04
   3  -5   5    0.07    0.04
   2   3   5    0.09    0.05
  -5   2   5    0.14    0.07
  -3   6  -5    0.10    0.05
  -3   6  -5    0.03    0.04
  -3   6  -5    0.06    0.05
   6  -3  -5    0.03    0.06
  -3  -3  -5    0.07    0.05
   3   3   5    0.08    0.05
  -6   3   5   -0.01    0.07
   3  -6   5    0.07    0.04
   3   3   5    0.04    0.05
  -4  -3  -5    0.01    0.06
   7  -4  -5    0.02    0.06
  -3   7  -5    0.06    0.05
  -3   7  -5    0.01    0.05
  -3   7  -5    0.05    0.05
   4   3   5    0.02    0.05
  -7   4   5    0.01    0.09
   4   3   5    0.13    0.06
   3  -7   5    0.06    0.05
  -4  -2  -5    0.24    0.06
   6  -4  -5    0.28    0.07
  -4  -2  -5    0.25    0.07
  -2   6  -5    0.24    0.06
  -2   6  -5    0.30    0.06
  -2   6  -5    0.32    0.06
   4   2   5    0.29    0.06
   2  -6   5    0.33    0.06
   4   2   5    0.34    0.07
  -6   4   5    0.41    0.09
  -4  -1  -5    1.50    0.10
  -1   5  -5    1.53    0.09
   5  -4  -5    1.55    0.11
  -1   5  -5    1.58    0.10
  -1   5  -5    1.56    0.10
  -4  -1  -5    1.52    0.10
   1  -5   5    1.53    0.09
   4   1   5    1.53    0.10
   4   1   5    1.52    0.10
  -5   4   5    1.65    0.13
  -4   0  -5    0.49    0.07
   4  -4  -5    0.54    0.07
   0   4  -5    0.54    0.07
   0   4  -5    0.51    0.06
  -4   0  -5    0.45    0.07
   4   0   5    0.65    0.07
   0  -4   5    0.51    0.06
  -4   4   5    0.45    0.02
  -4   4   5    0.63    0.08
   4   0   5    0.50    0.07
   1   3  -5    0.36    0.05
   1   3  -5    0.48    0.06
  -4   1  -5    0.30    0.06
   3  -4  -5    0.43    0.07
  -4   1  -5    0.43    0.06
  -3   4   5    0.60    0.08
  -3   4   5    0.40    0.03
  -1  -3   5    0.43    0.05
   4  -1   5    0.49    0.07
  -1  -3   5    0.44    0.06
   4  -1   5    0.43    0.06
  -3   4   5    0.42    0.04
   2   2  -5    1.39    0.07
   2   2  -5    1.37    0.10
  -4   2  -5    1.51    0.09
  -4   2  -5    1.39    0.07
  -2  -2   5    1.46    0.11
   4  -2   5    1.43    0.07
  -2   4   5    1.44    0.07
  -2   4   5    1.44    0.06
  -2   4   5    1.39    0.09
   4  -2   5    1.31    0.09
  -2  -2   5    1.42    0.07
  -4   3  -5    3.88    0.12
   3   1  -5    3.79    0.15
   3   1  -5    3.83    0.11
  -4   3  -5    3.43    0.14
  -1   4   5    3.74    0.14
   4  -3   5    3.72    0.14
  -3  -1   5    3.73    0.14
  -3  -1   5    3.86    0.10
  -1   4   5    3.88    0.12
  -1   4   5    3.69    0.15
   4  -3   5    3.75    0.11
  -1   4   5    3.85    0.12
  -4   4  -5    3.65    0.12
   4   0  -5    3.82    0.09
  -4   4  -5    3.76    0.14
   0   4   5    3.61    0.12
   0   4   5    3.65    0.14
   4  -4   5    3.69    0.14
   0   4   5    3.55    0.15
  -4   0   5    3.58    0.15
   4  -4   5    3.51    0.11
   0   4   5    3.52    0.12
   5  -1  -5    9.66    0.17
  -4   5  -5    9.82    0.23
  -4   5  -5    9.42    0.25
   5  -1  -5    9.51    0.28
   5  -1  -5    9.74    0.17
  -5   1   5    9.50    0.28
   1   4   5    9.43    0.26
   4  -5   5    9.24    0.24
   1   4   5    9.87    0.24
  -4   6  -5    1.04    0.10
   6  -2  -5    1.10    0.12
  -4   6  -5    0.94    0.09
  -4   6  -5    1.06    0.09
   4  -6   5    1.08    0.09
   2   4   5    0.86    0.10
  -6   2   5    1.12    0.12
   2   4   5    0.88    0.09
  -4   7  -5    0.16    0.06
  -4   7  -5    0.11    0.05
  -3  -4  -5    0.13    0.07
   7  -3  -5    0.19    0.08
  -4   7  -5    0.20    0.07
   3   4   5    0.13    0.06
   3   4   5    0.12    0.06
  -7   3   5    0.07    0.09
  -4   8  -5    6.09    0.22
  -4   8  -5    5.92    0.22
   8  -4  -5    5.32    0.24
  -4   8  -5    5.60    0.22
  -4  -4  -5    5.90    0.24
   4   4   5    5.88    0.21
   4   4   5    5.85    0.21
   4   4   5    5.84    0.23
   4  -8   5    5.36    0.20
  -8   4   5    5.63    0.26
  -4   9  -5    0.16    0.07
  -4   9  -5    0.14    0.07
  -5  -4  -5    0.21    0.09
  -4   9  -5    0.19    0.07
   5   4   5    0.07    0.06
  -9   5   5    0.01    0.11
   8  -5  -5    0.82    0.12
  -3   8  -5    0.85    0.10
  -3   8  -5    0.97    0.11
  -3   8  -5    0.97    0.12
  -5  -3  -5    0.84    0.12
   3  -8   5    0.94    0.10
   5   3   5    1.26    0.13
   5   3   5    0.79    0.10
  -8   5   5    0.85    0.14
  -2   7  -5    0.05    0.05
  -5  -2  -5    0.04    0.06
  -2   7  -5    0.06    0.06
   7  -5  -5    0.01    0.06
  -2   7  -5    0.02    0.05
  -5  -2  -5   -0.04    0.05
   5   2   5    0.07    0.06
   5   2   5    0.07    0.06
  -7   5   5    0.05    0.09
  -5  -1  -5    0.65    0.09
  -1   6  -5    0.66    0.09
   6  -5  -5    0.65    0.10
  -1   6  -5    0.57    0.08
  -1   6  -5    0.63    0.08
  -5  -1  -5    0.62    0.08
  -6   5   5    0.56    0.10
   5   1   5    0.60    0.09
   5   1   5    0.72    0.09
   1  -6   5    0.70    0.08
   5  -5  -5    5.51    0.21
  -5   0  -5    5.52    0.19
  -5   0  -5    5.45    0.18
   0   5  -5    5.41    0.17
   0   5  -5    5.04    0.26
   5   0   5    5.31    0.19
   0  -5   5    5.56    0.17
   5   0   5    5.54    0.19
  -5   5   5    5.55    0.22
   0  -5   5    5.53    0.19
   1   4  -5    1.64    0.10
  -5   1  -5    1.61    0.11
  -5   1  -5    1.67    0.10
   1   4  -5    1.62    0.09
   4  -5  -5    1.55    0.11
  -4   5   5    1.62    0.06
  -4   5   5    1.58    0.05
   5  -1   5    1.46    0.10
  -1  -4   5    1.52    0.10
   5  -1   5    1.52    0.11
  -1  -4   5    1.47    0.09
  -4   5   5    1.61    0.12
   2   3  -5    0.01    0.03
   2   3  -5    0.06    0.05
   3  -5  -5   -0.01    0.04
  -5   2  -5   -0.01    0.03
  -5   2  -5   -0.07    0.04
   5  -2   5    0.00    0.03
  -3   5   5    0.04    0.04
   5  -2   5    0.01    0.04
  -3   5   5    0.01    0.02
  -2  -3   5    0.02    0.05
  -3   5   5    0.00    0.02
  -2  -3   5    0.00    0.03
   3   2  -5    0.06    0.03
   3   2  -5    0.07    0.10
  -5   3  -5    0.00    0.04
  -5   3  -5    0.03    0.05
  -3  -2   5    0.01    0.05
  -2   5   5    0.04    0.03
  -2   5   5    0.08    0.03
  -3  -2   5    0.03    0.03
  -2   5   5    0.00    0.04
   5  -3   5    0.02    0.04
   5  -3   5    0.09    0.04
  -2   5   5    0.02    0.04
  -5   4  -5    9.46    0.25
  -5   4  -5    9.42    0.23
   4   1  -5    9.45    0.20
   4   1  -5    9.64    0.28
  -4  -1   5    9.62    0.20
  -1   5   5   10.15    0.23
  -4  -1   5    9.20    0.27
  -1   5   5    9.55    0.27
  -1   5   5    9.54    0.27
  -1   5   5    9.70    0.22
   5  -4   5    9.42    0.25
   5  -4   5    9.43    0.23
  -5   5  -5    3.11    0.14
   5   0  -5    3.19    0.09
   5   0  -5    3.09    0.09
   5   0  -5    3.10    0.16
  -5   5  -5    3.21    0.13
   0   5   5    3.31    0.13
   5  -5   5    3.26    0.13
   0   5   5    3.32    0.13
  -5   0   5    3.25    0.16
   5  -5   5    3.09    0.14
   0   5   5    3.16    0.16
   0   5   5    3.19    0.15
  -5   6  -5    0.58    0.08
   6  -1  -5    0.56    0.10
  -5   6  -5    0.44    0.08
   6  -1  -5    0.50    0.04
   6  -1  -5    0.54    0.04
   5  -6   5    0.61    0.08
   1   5   5    0.73    0.10
   1   5   5    0.67    0.08
   1   5   5    0.59    0.07
  -6   1   5    0.47    0.09
   7  -2  -5    0.11    0.02
  -5   7  -5    0.12    0.06
  -5   7  -5    0.07    0.06
   7  -2  -5    0.15    0.08
  -5   7  -5    0.15    0.06
   2   5   5    0.13    0.06
  -7   2   5    0.04    0.07
   2   5   5    0.09    0.06
   5  -7   5    0.14    0.05
   2   5   5    0.06    0.06
  -5   8  -5   -0.01    0.05
  -5   8  -5    0.03    0.06
  -5   8  -5    0.07    0.06
   8  -3  -5   -0.05    0.06
   3   5   5    0.05    0.06
   5  -8   5    0.06    0.05
  -8   3   5    0.10    0.09
   3   5   5   -0.08    0.05
   3   5   5   -0.01    0.05
  -4  -5  -5    7.21    0.29
  -5   9  -5    6.69    0.24
  -5   9  -5    6.75    0.25
  -5   9  -5    6.71    0.25
   4   5   5    6.71    0.24
  -9   4   5    7.00    0.30
   4   5   5    6.97    0.27
  -5  -5  -5    0.76    0.13
  -5  10  -5    0.74    0.11
  -5  10  -5    0.80    0.12
 -10   5   5    0.67    0.15
   5   5   5    0.67    0.10
  -6  -4  -5    0.22    0.09
  -3   9  -5    0.10    0.07
  -6  -3  -5    0.17    0.09
  -3   9  -5    0.11    0.07
  -3   9  -5    0.29    0.09
  -9   6   5    0.08    0.12
  -2   8  -5    1.15    0.12
  -6  -2  -5    0.95    0.12
   8  -6  -5    0.93    0.12
  -2   8  -5    1.14    0.12
  -2   8  -5    1.01    0.11
   6   2   5    1.05    0.13
  -8   6   5    0.91    0.14
   2  -8   5    1.02    0.10
  -6  -1  -5   -0.01    0.05
  -6  -1  -5    0.03    0.06
  -1   7  -5   -0.05    0.05
  -1   7  -5   -0.06    0.05
  -1   7  -5    0.10    0.06
  -7   6   5    0.03    0.08
   6   1   5    0.05    0.07
   1  -7   5    0.00    0.05
   6   1   5    0.03    0.05
   0   6  -5    0.91    0.09
   0   6  -5    0.94    0.10
   6  -6  -5    0.81    0.11
  -6   0  -5    0.85    0.10
  -6   0  -5    0.87    0.11
  -6   6   5    0.85    0.03
  -6   6   5    0.92    0.12
   0  -6   5    0.85    0.08
   6   0   5    0.96    0.11
   6   0   5    0.88    0.11
   1   5  -5    0.70    0.09
   1   5  -5    0.68    0.08
   5  -6  -5    0.65    0.10
  -6   1  -5    0.72    0.09
  -6   1  -5    0.69    0.09
   6  -1   5    0.65    0.08
  -1  -5   5    0.67    0.09
  -1  -5   5    0.68    0.08
  -5   6   5    0.62    0.04
  -5   6   5    0.75    0.11
   6  -1   5    0.58    0.09
  -5   6   5    0.64    0.04
   4  -6  -5    0.29    0.07
  -6   2  -5    0.28    0.06
   2   4  -5    0.36    0.07
   2   4  -5    0.24    0.05
  -6   2  -5    0.24    0.06
  -4   6   5    0.25    0.03
  -4   6   5    0.27    0.07
   6  -2   5    0.26    0.06
  -2  -4   5    0.24    0.07
  -2  -4   5    0.34    0.06
   6  -2   5    0.36    0.07
  -4   6   5    0.33    0.04
   3   3  -5    0.04    0.06
  -6   3  -5    0.09    0.06
  -6   3  -5    0.03    0.05
   3   3  -5    0.05    0.04
  -3  -3   5    0.02    0.04
   6  -3   5    0.07    0.05
  -3   6   5   -0.01    0.03
  -3   6   5    0.02    0.05
  -3   6   5    0.02    0.03
  -3  -3   5    0.00    0.05
   6  -3   5    0.05    0.04
   4   2  -5    0.99    0.12
  -6   4  -5    1.08    0.10
  -6   4  -5    1.08    0.10
   4   2  -5    0.96    0.07
  -2   6   5    0.95    0.10
  -4  -2   5    1.07    0.11
  -2   6   5    0.95    0.11
  -2   6   5    1.03    0.07
  -4  -2   5    1.10    0.07
   6  -4   5    0.89    0.09
  -2   6   5    1.03    0.08
   6  -4   5    0.95    0.08
  -6   5  -5    0.47    0.08
   5   1  -5    0.61    0.06
  -6   5  -5    0.52    0.08
   5   1  -5    0.58    0.11
  -1   6   5    0.64    0.10
  -1   6   5    0.49    0.06
   6  -5   5    0.55    0.08
  -5  -1   5    0.44    0.09
  -1   6   5    0.64    0.07
   6  -5   5    0.53    0.07
  -1   6   5    0.49    0.08
  -6   6  -5    0.02    0.06
   6   0  -5    0.00    0.08
   6   0  -5    0.01    0.03
   6   0  -5    0.01    0.02
  -6   6  -5    0.02    0.08
   6  -6   5    0.00    0.04
   0   6   5    0.05    0.05
   0   6   5    0.01    0.06
   0   6   5   -0.03    0.05
  -6   0   5   -0.01    0.06
   6  -6   5   -0.03    0.04
   0   6   5    0.01    0.04
   7  -1  -5    0.00    0.08
   7  -1  -5    0.02    0.02
  -6   7  -5   -0.01    0.06
   7  -1  -5   -0.01    0.02
  -6   7  -5   -0.01    0.05
   6  -7   5   -0.02    0.04
   1   6   5    0.05    0.06
  -7   1   5    0.03    0.08
   1   6   5    0.01    0.05
   8  -2  -5    0.60    0.12
   8  -2  -5    0.56    0.03
  -6   8  -5    0.48    0.09
  -6   8  -5    0.49    0.09
   8  -2  -5    0.48    0.04
   2   6   5    0.77    0.12
   6  -8   5    0.60    0.10
   2   6   5    0.56    0.08
   2   6   5    0.67    0.10
  -8   2   5    0.51    0.11
  -6   9  -5    0.38    0.09
  -6   9  -5    0.37    0.09
  -9   3   5    0.49    0.11
   3   6   5    0.40    0.08
  -4  -6  -5    2.12    0.19
  -6  10  -5    1.89    0.16
  -6  10  -5    1.65    0.15
   4   6   5    1.90    0.14
 -10   4   5    2.28    0.19
  -3  10  -5    0.03    0.06
  -7  -3  -5    0.00    0.07
  -7  -2  -5    0.66    0.11
  -2   9  -5    0.77    0.10
  -2   9  -5    0.72    0.11
  -9   7   5    0.39    0.13
   7   2   5    0.61    0.12
  -1   8  -5    2.53    0.15
  -7  -1  -5    2.57    0.23
  -1   8  -5    2.86    0.17
  -1   8  -5    2.36    0.16
  -7  -1  -5    2.41    0.14
  -8   7   5    2.05    0.19
   7   1   5    2.30    0.19
   7  -7  -5    0.17    0.08
   0   7  -5    0.24    0.07
  -7   0  -5    0.09    0.06
   0   7  -5    0.22    0.07
  -7   0  -5    0.12    0.07
   7   0   5    0.11    0.06
  -7   7   5    0.13    0.02
  -7   7   5    0.10    0.02
   0  -7   5    0.17    0.06
  -7   7   5    0.09    0.08
   7   0   5    0.06    0.09
  -7   1  -5    0.03    0.06
  -7   1  -5    0.02    0.06
   6  -7  -5   -0.03    0.08
   1   6  -5    0.14    0.06
  -1  -6   5   -0.02    0.04
  -6   7   5    0.05    0.03
   7  -1   5   -0.04    0.07
  -6   7   5   -0.02    0.02
   7  -1   5    0.01    0.05
  -1  -6   5    0.02    0.06
  -6   7   5    0.00    0.07
  -7   2  -5    0.00    0.06
  -7   2  -5    0.05    0.06
   2   5  -5    0.06    0.06
   2   5  -5   -0.03    0.04
   5  -7  -5    0.00    0.05
   7  -2   5   -0.13    0.05
  -2  -5   5    0.03    0.06
  -5   7   5    0.04    0.03
   7  -2   5    0.01    0.06
  -5   7   5    0.07    0.07
  -2  -5   5    0.06    0.04
  -7   3  -5   -0.08    0.06
   3   4  -5    0.03    0.04
   3   4  -5    0.05    0.05
  -7   3  -5    0.05    0.05
  -3  -4   5    0.08    0.07
   7  -3   5    0.06    0.05
  -4   7   5    0.06    0.03
  -4   7   5    0.06    0.06
  -3  -4   5    0.00    0.04
   7  -3   5   -0.01    0.05
  -4   7   5   -0.03    0.02
  -7   4  -5    0.06    0.07
  -7   4  -5    0.11    0.06
   4   3  -5    0.11    0.08
   4   3  -5    0.11    0.04
  -3   7   5    0.16    0.07
  -4  -3   5    0.14    0.05
  -3   7   5    0.15    0.04
  -4  -3   5    0.15    0.07
   7  -4   5    0.17    0.06
  -3   7   5    0.05    0.03
   7  -4   5    0.13    0.05
  -3   7   5    0.09    0.07
   5   2  -5    0.03    0.08
  -7   5  -5    0.06    0.07
  -7   5  -5    0.04    0.06
   5   2  -5    0.13    0.04
  -2   7   5    0.17    0.05
  -2   7   5    0.06    0.04
  -5  -2   5    0.17    0.07
  -2   7   5    0.11    0.07
  -2   7   5    0.11    0.06
   7  -5   5    0.17    0.05
   6   1  -5   -0.07    0.08
  -7   6  -5    0.00    0.06
   6   1  -5    0.04    0.03
  -7   6  -5   -0.01    0.07
  -1   7   5   -0.01    0.04
  -6  -1   5    0.01    0.07
   7  -6   5   -0.03    0.05
  -1   7   5   -0.07    0.05
  -1   7   5    0.05    0.06
  -1   7   5   -0.02    0.04
   7  -6   5    0.02    0.05
  -7   7  -5    0.07    0.06
   7   0  -5   -0.02    0.03
  -7   7  -5   -0.03    0.07
   7   0  -5    0.00    0.03
   7   0  -5   -0.12    0.08
  -7   0   5    0.01    0.07
   7  -7   5    0.07    0.05
   0   7   5    0.07    0.05
   0   7   5   -0.05    0.05
   0   7   5    0.05    0.07
   7  -7   5    0.04    0.05
  -7   8  -5    0.65    0.11
   8  -1  -5    0.67    0.06
  -7   8  -5    0.68    0.10
   8  -1  -5    0.67    0.13
   1   7   5    0.73    0.10
  -8   1   5    0.69    0.11
   1   7   5    0.67    0.09
   1   7   5    0.67    0.12
   1   7   5    0.98    0.14
   9  -2  -5    1.56    0.06
  -7   9  -5    1.58    0.17
   9  -2  -5    1.59    0.06
  -7   9  -5    1.68    0.14
   2   7   5    1.50    0.12
  -9   2   5    1.68    0.16
  10  -3  -5    0.42    0.03
  -7  10  -5    0.22    0.10
  10  -3  -5    0.32    0.03
  -7  10  -5    0.42    0.10
   3   7   5    0.44    0.09
  -8  -1  -5    0.42    0.08
  -1   9  -5    0.66    0.11
  -1   9  -5    0.50    0.09
  -8  -1  -5    0.69    0.12
  -9   8   5    0.32    0.13
  -8   0  -5    0.64    0.11
  -8   0  -5    0.42    0.09
   0   8  -5    0.62    0.09
  -8   8   5    0.59    0.03
  -8   8   5    0.47    0.12
  -8   8   5    0.54    0.04
   8   0   5    0.22    0.11
  -8   1  -5    2.50    0.15
   1   7  -5    3.16    0.26
   1   7  -5    2.37    0.14
  -8   1  -5    2.80    0.17
   8  -1   5    2.23    0.18
  -1  -7   5    2.39    0.14
  -7   8   5    2.61    0.19
  -7   8   5    2.56    0.09
  -1  -7   5    2.44    0.17
  -8   2  -5    1.06    0.12
   2   6  -5    1.31    0.13
  -8   2  -5    0.99    0.11
   2   6  -5    1.09    0.10
   6  -8  -5    1.00    0.13
  -2  -6   5    0.91    0.10
  -6   8   5    1.14    0.07
  -6   8   5    1.02    0.14
   8  -2   5    0.88    0.12
  -2  -6   5    1.11    0.16
  -6   8   5    1.06    0.07
   8  -2   5    1.06    0.11
  -8   3  -5    1.00    0.11
  -8   3  -5    1.04    0.11
   3   5  -5    1.06    0.10
   3   5  -5    1.05    0.11
  -3  -5   5    1.00    0.13
  -5   8   5    0.86    0.07
   8  -3   5    0.93    0.11
  -5   8   5    1.13    0.14
  -3  -5   5    0.97    0.09
  -5   8   5    1.05    0.07
   8  -3   5    0.97    0.11
  -8   4  -5    5.81    0.22
   4   4  -5    5.63    0.24
  -8   4  -5    5.76    0.22
   4   4  -5    6.04    0.19
  -4   8   5    5.56    0.25
  -4  -4   5    5.57    0.24
  -4   8   5    5.75    0.17
  -4  -4   5    5.69    0.19
  -4   8   5    5.67    0.25
   8  -4   5    5.56    0.21
   8  -4   5    5.92    0.22
   5   3  -5    0.05    0.04
  -8   5  -5    0.06    0.07
  -8   5  -5   -0.04    0.06
   5   3  -5   -0.01    0.08
  -3   8   5   -0.02    0.06
  -3   8   5    0.02    0.04
   8  -5   5    0.02    0.05
   8  -5   5    0.01    0.06
  -3   8   5    0.09    0.07
  -5  -3   5   -0.01    0.07
  -3   8   5    0.03    0.04
  -8   6  -5    0.59    0.09
   6   2  -5    0.43    0.13
   6   2  -5    0.47    0.06
  -8   6  -5    0.43    0.10
   6   2  -5    0.65    0.07
   8  -6   5    0.62    0.09
  -2   8   5    0.71    0.08
  -2   8   5    0.49    0.07
  -6  -2   5    0.55    0.11
  -2   8   5    0.56    0.11
  -2   8   5    0.62    0.12
   8  -6   5    0.55    0.09
  -8   7  -5    0.58    0.09
   7   1  -5    0.61    0.14
   7   1  -5    0.78    0.07
   7   1  -5    0.66    0.07
  -8   7  -5    0.50    0.11
  -1   8   5    0.73    0.09
  -1   8   5    0.85    0.13
   8  -7   5    0.62    0.09
  -1   8   5    0.76    0.09
  -7  -1   5    0.64    0.11
  -1   8   5    0.66    0.11
  -8   8  -5    0.14    0.07
  -8   8  -5    0.00    0.09
   8   0  -5    0.16    0.04
   8   0  -5    0.22    0.04
   0   8   5    0.23    0.07
   0   8   5    0.18    0.08
  -8   0   5    0.22    0.09
   8  -8   5    0.21    0.07
   9  -1  -5    1.04    0.06
  -8   9  -5    0.83    0.13
   9  -1  -5    1.07    0.07
  -8   9  -5    0.87    0.12
   1   8   5    1.13    0.14
   1   8   5    1.06    0.11
  -9   1   5    1.38    0.15
   0   9  -5    1.07    0.14
   0   9  -5    1.16    0.14
  -9   9   5    0.74    0.25
  -9   9   5    0.99    0.05
   1   8  -5    0.59    0.09
  -9   1  -5    0.50    0.09
  -9   1  -5    0.60    0.11
  -8   9   5    0.55    0.13
   9  -1   5    0.20    0.12
   2   7  -5    0.62    0.09
  -9   2  -5    0.56    0.10
  -9   2  -5    0.98    0.12
  -2  -7   5    0.73    0.12
  -7   9   5    0.69    0.07
  -7   9   5    0.72    0.13
   9  -2   5    0.71    0.12
   3   6  -5    0.03    0.05
  -9   3  -5    0.11    0.07
  -3  -6   5    0.22    0.07
  -6   9   5    0.19    0.04
  -6   9   5    0.12    0.08
  -3  -6   5    0.15    0.09
   9  -3   5    0.09    0.07
   4   5  -5    0.36    0.08
  -9   4  -5    0.32    0.08
  -9   4  -5    0.05    0.07
   4   5  -5    0.15    0.06
  -4  -5   5    0.10    0.09
  -5   9   5    0.17    0.04
  -5   9   5    0.23    0.05
  -5   9   5    0.08    0.08
   9  -4   5    0.12    0.07
  -9   5  -5    6.76    0.24
  -9   5  -5    7.17    0.26
   5   4  -5    6.85    0.29
  -4   9   5    6.88    0.29
   9  -5   5    6.80    0.26
  -5  -4   5    6.89    0.28
  -4   9   5    6.59    0.19
  -4   9   5    6.90    0.20
  -9   6  -5    0.39    0.10
   6   3  -5    0.48    0.07
  -9   6  -5    0.36    0.09
   6   3  -5    0.38    0.06
  -3   9   5    0.44    0.07
  -3   9   5    0.37    0.10
  -3   9   5    0.47    0.07
   9  -6   5    0.43    0.09
  -6  -3   5    0.47    0.10
   7   2  -5    1.60    0.10
  -9   7  -5    1.43    0.17
   7   2  -5    1.73    0.11
  -9   7  -5    1.82    0.15
  -2   9   5    1.62    0.16
   9  -7   5    1.43    0.13
  -2   9   5    1.48    0.11
  -2   9   5    1.58    0.11
  -7  -2   5    1.87    0.16
   8   1  -5    0.98    0.09
  -9   8  -5    0.85    0.11
  -9   8  -5    0.71    0.14
   8   1  -5    1.17    0.08
   9  -8   5    0.99    0.12
  -1   9   5    0.98    0.14
  -1   9   5    1.24    0.11
  -8  -1   5    1.25    0.15
   9   0  -5    0.19    0.04
  -9   9  -5   -0.10    0.09
   9   0  -5    0.20    0.05
  -9   9  -5    0.10    0.08
   0   9   5    0.22    0.07
   0   9   5    0.23    0.10
  -9   0   5    0.38    0.10
   9  -9   5    0.23    0.08
 -10   3  -5    0.04    0.07
 -10   3  -5    0.31    0.08
   3   7  -5   -0.08    0.05
  -3  -7   5    0.09    0.08
  -7  10   5   -0.06    0.08
  -7  10   5   -0.01    0.04
   4   6  -5    0.10    0.06
 -10   4  -5    0.30    0.08
 -10   4  -5    0.09    0.08
  -4  -6   5    0.26    0.09
  -6  10   5    0.10    0.09
  -6  10   5    0.21    0.05
  10  -4   5    0.04    0.07
   5   5  -5    1.15    0.11
 -10   5  -5    0.55    0.10
  -5  10   5    0.74    0.13
  10  -5   5    0.67    0.11
  -5  10   5    0.88    0.08
  -5  -5   5    0.83    0.14
 -10   6  -5    2.40    0.17
   6   4  -5    1.89    0.12
   6   4  -5    2.36    0.13
 -10   6  -5    2.10    0.15
  10  -6   5    1.88    0.16
  -4  10   5    1.99    0.18
  -6  -4   5    2.05    0.18
  -4  10   5    1.97    0.12
   7   3  -5    0.44    0.07
   7   3  -5    0.53    0.07
 -10   7  -5    0.42    0.11
 -10   7  -5    0.34    0.10
  -3  10   5    0.37    0.11
  -3  10   5    0.35    0.07
  10  -7   5    0.36    0.09
  -7  -3   5    0.39    0.10
   0   0  -6  232.42    5.01
   0   0   6  226.12    5.01
   1  -1  -6    0.12    0.03
   1  -1  -6    0.13    0.03
   0   1  -6    0.13    0.04
  -1   0  -6    0.12    0.04
   1   0   6    0.19    0.04
   0  -1   6    0.12    0.04
  -1   1   6    0.13    0.03
  -1   1   6    0.12    0.03
   1   0  -6   25.70    0.45
   0  -1  -6   27.01    0.47
   1   0  -6   25.32    0.44
  -1   1  -6   25.72    0.47
  -1   0   6   25.64    0.45
   0   1   6   25.29    0.44
  -1   0   6   24.48    0.44
   0   1   6   25.83    0.46
   1  -1   6   25.28    0.47
   0   1   6   25.49    0.44
   2  -1  -6    0.49    0.04
   2  -1  -6    0.48    0.05
  -1   2  -6    0.46    0.06
  -1  -1  -6    0.46    0.06
  -2   1   6    0.43    0.04
   1   1   6    0.40    0.05
  -2   1   6    0.50    0.06
   1   1   6    0.49    0.04
   1   1   6    0.50    0.04
  -1   3  -6    0.22    0.05
  -2  -1  -6    0.28    0.05
  -1   3  -6    0.30    0.03
   3  -2  -6    0.33    0.06
  -1   3  -6    0.30    0.03
  -3   2   6    0.36    0.06
  -3   2   6    0.32    0.02
   2   1   6    0.35    0.06
   2   1   6    0.34    0.05
   1  -3   6    0.27    0.05
   0   2  -6    1.21    0.05
   0   2  -6    1.15    0.08
   2  -2  -6    1.21    0.05
  -2   0  -6    1.23    0.09
   2  -2  -6    1.30    0.08
   0  -2   6    1.14    0.07
   2   0   6    1.09    0.08
  -2   2   6    1.01    0.05
   2   0   6    1.20    0.04
   2   0   6    1.12    0.05
  -2   2   6    1.23    0.08
   1  -2  -6    0.44    0.05
   1   1  -6    0.41    0.04
   1   1  -6    0.49    0.06
  -2   1  -6    0.51    0.06
  -1   2   6    0.43    0.05
  -1  -1   6    0.36    0.04
  -1   2   6    0.39    0.04
  -1  -1   6    0.47    0.05
   2  -1   6    0.46    0.06
   2   0  -6    2.42    0.10
   0  -2  -6    2.55    0.10
  -2   2  -6    2.47    0.11
   2   0  -6    2.61    0.08
   0   2   6    2.42    0.10
  -2   0   6    2.39    0.08
   2  -2   6    2.49    0.11
  -2   0   6    2.49    0.10
   0   2   6    2.53    0.09
   0   2   6    2.57    0.10
   3  -1  -6    0.16    0.04
  -1  -2  -6    0.12    0.04
   3  -1  -6    0.12    0.02
  -2   3  -6    0.14    0.05
   1   2   6    0.09    0.04
   2  -3   6    0.09    0.04
   1   2   6    0.17    0.04
  -3   1   6    0.13    0.02
   1   2   6    0.10    0.04
  -2  -2  -6    0.35    0.06
  -2   4  -6    0.36    0.04
  -2   4  -6    0.38    0.04
  -2   4  -6    0.32    0.06
   4  -2  -6    0.45    0.07
   2   2   6    0.44    0.06
   2   2   6    0.38    0.06
  -4   2   6    0.41    0.07
   2  -4   6    0.35    0.06
  -2   5  -6    0.12    0.06
  -3  -2  -6    0.04    0.05
  -2   5  -6    0.07    0.04
  -2   5  -6    0.06    0.04
   5  -3  -6    0.04    0.05
  -3  -2  -6    0.05    0.05
  -5   3   6    0.08    0.07
   3   2   6    0.03    0.04
   2  -5   6   -0.02    0.04
   3   2   6    0.06    0.05
  -1   4  -6    0.50    0.07
  -1   4  -6    0.63    0.06
  -3  -1  -6    0.65    0.07
  -1   4  -6    0.61    0.06
   4  -3  -6    0.61    0.08
  -3  -1  -6    0.65    0.07
  -4   3   6    0.68    0.10
   3   1   6    0.57    0.06
   1  -4   6    0.71    0.07
   3   1   6    0.72    0.08
   3  -3  -6    0.41    0.06
  -3   0  -6    0.38    0.06
   0   3  -6    0.35    0.05
   0   3  -6    0.39    0.05
  -3   0  -6    0.34    0.05
  -3   3   6    0.35    0.03
   0  -3   6    0.36    0.05
  -3   3   6    0.25    0.03
  -3   3   6    0.37    0.06
   3   0   6    0.32    0.04
   0  -3   6    0.33    0.04
   3   0   6    0.36    0.06
   1   2  -6    0.34    0.05
  -3   1  -6    0.26    0.03
   2  -3  -6    0.29    0.05
  -3   1  -6    0.30    0.06
   1   2  -6    0.28    0.05
  -2   3   6    0.40    0.04
  -2   3   6    0.33    0.05
  -1  -2   6    0.34    0.05
   3  -1   6    0.32    0.06
   3  -1   6    0.34    0.03
  -1  -2   6    0.36    0.04
  -3   2  -6    0.17    0.05
   2   1  -6    0.10    0.03
   2   1  -6    0.11    0.04
   3  -2   6    0.15    0.05
  -1   3   6    0.12    0.03
  -1   3   6    0.12    0.04
  -2  -1   6    0.13    0.04
  -2  -1   6    0.14    0.03
  -3   3  -6    0.06    0.05
   0  -3  -6    0.09    0.04
  -3   3  -6    0.18    0.02
   3   0  -6    0.14    0.03
   3   0  -6    0.13    0.05
   3  -3   6    0.18    0.05
  -3   0   6    0.13    0.05
   0   3   6    0.12    0.04
   0   3   6    0.03    0.03
  -3   0   6    0.14    0.02
   0   3   6    0.15    0.04
   4  -1  -6    0.19    0.02
  -1  -3  -6    0.15    0.05
   4  -1  -6    0.18    0.06
  -3   4  -6    0.22    0.03
  -3   4  -6    0.19    0.03
  -3   4  -6    0.21    0.06
   1   3   6    0.21    0.05
   1   3   6    0.23    0.05
  -4   1   6    0.23    0.06
   1   3   6    0.23    0.05
   3  -4   6    0.18    0.05
  -3   5  -6    0.02    0.03
  -3   5  -6   -0.06    0.05
   5  -2  -6   -0.02    0.05
  -3   5  -6    0.00    0.03
  -2  -3  -6    0.04    0.05
  -5   2   6    0.00    0.06
   2   3   6   -0.02    0.04
   3  -5   6    0.02    0.04
  -3  -3  -6    0.36    0.07
  -3   6  -6    0.36    0.07
  -3  -3  -6    0.46    0.07
  -3   6  -6    0.53    0.07
  -3   6  -6    0.42    0.06
   6  -3  -6    0.48    0.09
  -6   3   6    0.41    0.09
   3  -6   6    0.38    0.07
   3   3   6    0.50    0.08
   3   3   6    0.37    0.07
  -4  -3  -6    0.75    0.11
   7  -4  -6    0.71    0.11
  -3   7  -6    0.68    0.09
  -3   7  -6    0.68    0.09
  -3   7  -6    0.71    0.09
   4   3   6    0.69    0.09
  -7   4   6    0.63    0.13
   4   3   6    0.93    0.10
   3  -7   6    0.77    0.09
   6  -4  -6    0.97    0.11
  -4  -2  -6    0.88    0.10
  -4  -2  -6    0.99    0.11
  -2   6  -6    0.95    0.09
  -2   6  -6    0.91    0.08
  -2   6  -6    0.92    0.10
  -6   4   6    1.07    0.13
   2  -6   6    0.86    0.08
   4   2   6    1.03    0.10
   4   2   6    0.94    0.09
   5  -4  -6    1.69    0.12
  -1   5  -6    1.89    0.10
  -4  -1  -6    1.88    0.11
  -1   5  -6    1.78    0.10
  -1   5  -6    1.83    0.12
  -4  -1  -6    2.01    0.12
   1  -5   6    1.81    0.10
   4   1   6    1.71    0.10
  -5   4   6    1.84    0.13
   4   1   6    1.90    0.12
   4  -4  -6    0.23    0.06
   0   4  -6    0.18    0.05
  -4   0  -6    0.23    0.05
  -4   0  -6    0.17    0.06
   0   4  -6    0.22    0.05
   4   0   6    0.21    0.06
   0  -4   6    0.20    0.05
   4   0   6    0.19    0.05
  -4   4   6    0.22    0.06
   1   3  -6    0.57    0.07
   3  -4  -6    0.61    0.08
   1   3  -6    0.49    0.06
  -4   1  -6    0.59    0.07
  -4   1  -6    0.67    0.06
  -3   4   6    0.67    0.04
  -3   4   6    0.61    0.08
   4  -1   6    0.59    0.07
  -1  -3   6    0.58    0.06
  -3   4   6    0.62    0.04
   4  -1   6    0.62    0.06
  -1  -3   6    0.72    0.07
   2   2  -6    0.33    0.05
  -4   2  -6    0.39    0.04
  -4   2  -6    0.39    0.07
   2   2  -6    0.37    0.07
  -2   4   6    0.35    0.04
  -2  -2   6    0.46    0.05
   4  -2   6    0.39    0.07
  -2   4   6    0.36    0.06
  -2   4   6    0.42    0.04
  -2  -2   6    0.40    0.06
   4  -2   6    0.40    0.04
   3   1  -6    0.25    0.06
   3   1  -6    0.20    0.04
  -4   3  -6    0.21    0.03
  -4   3  -6    0.16    0.05
  -3  -1   6    0.20    0.05
  -1   4   6    0.21    0.05
  -1   4   6    0.23    0.04
  -1   4   6    0.21    0.04
   4  -3   6    0.21    0.03
  -1   4   6    0.24    0.06
   4  -3   6    0.20    0.06
  -3  -1   6    0.21    0.03
  -4   4  -6    0.18    0.04
   4   0  -6    0.19    0.03
  -4   4  -6    0.13    0.05
   4   0  -6    0.10    0.06
   0   4   6    0.09    0.04
   0   4   6    0.24    0.06
   4  -4   6    0.18    0.05
  -4   0   6    0.16    0.03
  -4   0   6    0.12    0.05
   0   4   6    0.14    0.05
  -4   5  -6    2.12    0.13
  -4   5  -6    2.26    0.10
  -4   5  -6    2.13    0.10
   5  -1  -6    2.22    0.14
   5  -1  -6    2.26    0.05
   4  -5   6    2.15    0.12
   1   4   6    2.28    0.11
  -5   1   6    2.54    0.15
   1   4   6    2.40    0.13
   1   4   6    2.15    0.12
  -4   6  -6    3.33    0.18
   6  -2  -6    2.99    0.17
  -4   6  -6    2.82    0.12
  -4   6  -6    2.77    0.12
   2   4   6    2.62    0.14
   2   4   6    3.01    0.14
  -6   2   6    3.07    0.18
   4  -6   6    2.76    0.13
  -4   7  -6    3.94    0.16
   7  -3  -6    3.83    0.20
  -4   7  -6    3.94    0.18
  -3  -4  -6    3.94    0.19
  -4   7  -6    4.16    0.17
  -7   3   6    4.14    0.21
   3   4   6    4.24    0.18
   3   4   6    3.99    0.17
   4  -7   6    3.88    0.17
  -4   8  -6   31.63    0.64
  -4  -4  -6   29.63    0.68
   8  -4  -6   29.61    0.69
  -4   8  -6   30.33    0.63
  -4   8  -6   31.19    0.63
   4   4   6   31.06    0.67
  -8   4   6   29.90    0.70
  -4   9  -6   -0.06    0.06
  -5  -4  -6    0.08    0.08
  -4   9  -6    0.00    0.06
   5   4   6    0.05    0.06
  -9   5   6   -0.05    0.11
  -3   8  -6    4.28    0.19
  -3   8  -6    4.55    0.20
  -3   8  -6    4.68    0.20
  -5  -3  -6    4.31    0.21
   8  -5  -6    4.58    0.23
  -8   5   6    4.07    0.25
   5   3   6    4.74    0.21
  -2   7  -6    0.07    0.05
  -5  -2  -6    0.01    0.06
   7  -5  -6    0.08    0.06
  -2   7  -6    0.05    0.05
  -2   7  -6    0.03    0.06
  -5  -2  -6    0.02    0.06
   5   2   6    0.14    0.06
   5   2   6    0.01    0.06
   2  -7   6    0.09    0.05
  -7   5   6   -0.05    0.09
  -1   6  -6    0.43    0.07
  -1   6  -6    0.23    0.07
  -1   6  -6    0.33    0.06
   6  -5  -6    0.31    0.08
  -5  -1  -6    0.28    0.07
  -5  -1  -6    0.34    0.07
   1  -6   6    0.24    0.06
  -6   5   6    0.29    0.09
   5   1   6    0.24    0.07
   5   1   6    0.35    0.09
  -5   0  -6    1.42    0.10
   0   5  -6    1.42    0.11
   0   5  -6    1.36    0.10
  -5   0  -6    1.27    0.11
   5  -5  -6    1.32    0.12
   0  -5   6    1.30    0.09
   5   0   6    1.40    0.11
   5   0   6    1.25    0.11
  -5   5   6    1.32    0.13
  -5   1  -6    1.78    0.12
   1   4  -6    1.72    0.10
   4  -5  -6    1.82    0.12
   1   4  -6    1.77    0.11
  -1  -4   6    1.94    0.11
  -1  -4   6    1.66    0.09
  -4   5   6    1.79    0.06
   5  -1   6    1.77    0.10
  -4   5   6    1.96    0.13
  -4   5   6    1.84    0.06
   5  -1   6    1.85    0.12
  -5   2  -6    0.04    0.05
   2   3  -6    0.07    0.05
  -5   2  -6    0.06    0.04
   2   3  -6    0.03    0.04
   5  -2   6    0.06    0.05
   5  -2   6    0.08    0.04
  -3   5   6    0.06    0.03
  -3   5   6    0.06    0.03
  -2  -3   6    0.10    0.04
  -3   5   6    0.08    0.05
  -2  -3   6    0.04    0.05
   3   2  -6    0.04    0.03
  -5   3  -6    0.01    0.03
   3   2  -6   -0.02    0.06
  -5   3  -6   -0.06    0.05
  -2   5   6    0.02    0.03
   5  -3   6    0.02    0.05
  -3  -2   6    0.02    0.05
   5  -3   6   -0.01    0.03
  -2   5   6   -0.01    0.04
  -3  -2   6    0.04    0.03
  -2   5   6   -0.02    0.03
  -2   5   6    0.01    0.04
   4   1  -6    2.08    0.14
  -5   4  -6    2.08    0.13
  -5   4  -6    2.30    0.10
  -1   5   6    2.20    0.13
  -1   5   6    2.33    0.13
  -1   5   6    2.30    0.10
  -4  -1   6    2.26    0.13
  -4  -1   6    2.33    0.09
   5  -4   6    2.21    0.09
   5  -4   6    2.29    0.13
  -1   5   6    2.49    0.11
  -5   5  -6    0.22    0.06
  -5   5  -6    0.18    0.06
   5   0  -6    0.25    0.03
   5   0  -6    0.22    0.08
   5   0  -6    0.27    0.03
   0   5   6    0.25    0.06
   5  -5   6    0.22    0.06
   0   5   6    0.19    0.05
  -5   0   6    0.28    0.07
   0   5   6    0.25    0.07
   0   5   6    0.18    0.05
   6  -1  -6    0.32    0.03
   6  -1  -6    0.38    0.09
  -5   6  -6    0.29    0.06
  -5   6  -6    0.41    0.07
  -5   6  -6    0.32    0.07
   6  -1  -6    0.28    0.02
   5  -6   6    0.33    0.07
   1   5   6    0.32    0.06
  -6   1   6    0.35    0.08
   1   5   6    0.38    0.07
   1   5   6    0.39    0.07
   1   5   6    0.37    0.08
   7  -2  -6    0.43    0.09
  -5   7  -6    0.31    0.08
  -5   7  -6    0.40    0.07
  -5   7  -6    0.34    0.07
   2   5   6    0.41    0.08
   2   5   6    0.39    0.07
   2   5   6    0.54    0.09
   5  -7   6    0.37    0.07
  -7   2   6    0.46    0.16
  -5   8  -6    0.05    0.06
  -5   8  -6   -0.01    0.06
   8  -3  -6   -0.01    0.07
  -5   8  -6    0.00    0.05
   3   5   6   -0.02    0.05
  -8   3   6    0.04    0.08
  -5   9  -6    4.02    0.19
  -5   9  -6    4.00    0.20
  -4  -5  -6    3.92    0.22
  -9   4   6    4.10    0.24
   4   5   6    3.90    0.19
   6   3   6    0.79    0.10
  -6  -2  -6    0.30    0.08
  -2   8  -6    0.46    0.09
  -6  -2  -6    0.30    0.09
   8  -6  -6    0.34    0.11
  -2   8  -6    0.29    0.07
   6   2   6    0.34    0.09
  -8   6   6    0.23    0.11
  -6  -1  -6   -0.01    0.05
  -1   7  -6    0.09    0.06
  -1   7  -6   -0.02    0.05
  -1   7  -6    0.00    0.05
   7  -6  -6    0.01    0.06
  -6  -1  -6    0.06    0.06
  -7   6   6   -0.03    0.09
   6   1   6   -0.02    0.06
   6   1   6   -0.04    0.07
   1  -7   6    0.04    0.05
  -6   0  -6   -0.01    0.06
   0   6  -6    0.12    0.05
   0   6  -6    0.02    0.06
  -6   0  -6   -0.01    0.05
   6  -6  -6   -0.01    0.05
   6   0   6   -0.09    0.07
   0  -6   6    0.06    0.05
  -6   6   6    0.00    0.07
   6   0   6    0.06    0.06
   1   5  -6    0.24    0.06
   5  -6  -6    0.22    0.07
  -6   1  -6    0.23    0.07
   1   5  -6    0.38    0.07
  -6   1  -6    0.28    0.07
   6  -1   6    0.27    0.07
  -5   6   6    0.26    0.03
  -1  -5   6    0.31    0.06
  -1  -5   6    0.33    0.07
   6  -1   6    0.19    0.07
  -5   6   6    0.31    0.08
  -5   6   6    0.23    0.03
   2   4  -6    0.97    0.09
  -6   2  -6    0.92    0.10
   2   4  -6    0.99    0.10
  -6   2  -6    0.96    0.09
  -4   6   6    0.89    0.06
  -2  -4   6    0.82    0.08
  -4   6   6    0.98    0.11
  -2  -4   6    0.88    0.11
  -4   6   6    0.90    0.05
   6  -2   6    0.85    0.09
   6  -2   6    0.96    0.11
   3   3  -6    0.42    0.06
   3   3  -6    0.46    0.09
  -6   3  -6    0.49    0.07
  -3  -3   6    0.46    0.06
  -3   6   6    0.43    0.05
   6  -3   6    0.56    0.08
  -3  -3   6    0.40    0.08
  -3   6   6    0.46    0.05
   6  -3   6    0.46    0.07
  -3   6   6    0.45    0.08
   4   2  -6    2.79    0.16
  -6   4  -6    2.76    0.15
  -6   4  -6    3.01    0.13
   4   2  -6    3.09    0.11
   6  -4   6    2.94    0.12
  -2   6   6    3.09    0.16
  -4  -2   6    2.93    0.15
  -2   6   6    3.05    0.11
  -2   6   6    2.96    0.12
  -4  -2   6    3.00    0.13
   6  -4   6    2.83    0.16
  -2   6   6    3.01    0.16
  -6   5  -6    0.34    0.07
  -6   5  -6    0.34    0.08
   5   1  -6    0.24    0.09
   5   1  -6    0.37    0.05
  -5  -1   6    0.35    0.08
  -1   6   6    0.30    0.07
  -1   6   6    0.34    0.05
   6  -5   6    0.26    0.07
  -1   6   6    0.26    0.08
   6  -5   6    0.29    0.05
  -1   6   6    0.33    0.06
   6   0  -6    0.06    0.08
   6   0  -6    0.15    0.03
  -6   6  -6    0.14    0.06
  -6   6  -6    0.16    0.07
   6   0  -6    0.13    0.03
   0   6   6    0.11    0.05
  -6   0   6    0.22    0.07
   0   6   6    0.19    0.05
   0   6   6    0.15    0.07
   6  -6   6    0.14    0.06
   0   6   6    0.15    0.06
  -6   7  -6   -0.06    0.05
   7  -1  -6   -0.01    0.02
   7  -1  -6    0.00    0.02
  -6   7  -6   -0.02    0.06
  -7   1   6    0.08    0.07
   1   6   6    0.00    0.05
   1   6   6    0.03    0.06
   6  -7   6   -0.03    0.05
   1   6   6   -0.08    0.05
   1   6   6    0.00    0.06
  -6   8  -6    0.17    0.07
  -6   8  -6    0.12    0.07
   8  -2  -6    0.14    0.09
  -6   8  -6    0.28    0.07
   2   6   6    0.15    0.06
   2   6   6    0.38    0.08
  -8   2   6    0.31    0.10
  -6   9  -6    0.25    0.08
  -6   9  -6    0.14    0.07
   3   6   6    0.19    0.07
  -9   3   6    0.27    0.09
  -2   9  -6    0.28    0.08
  -2   9  -6    0.25    0.08
  -7  -2  -6    0.27    0.09
  -9   7   6   -0.11    0.11
   7   2   6    0.03    0.09
  -7  -1  -6    0.23    0.07
  -7  -1  -6    0.26    0.09
  -1   8  -6    0.29    0.08
  -1   8  -6    0.23    0.07
  -8   7   6    0.18    0.11
   7   1   6   -0.02    0.09
  -7   0  -6    0.02    0.06
   7  -7  -6   -0.03    0.06
   0   7  -6    0.01    0.06
  -7   0  -6    0.01    0.06
   0  -7   6    0.01    0.05
  -7   7   6    0.02    0.09
   1   6  -6   -0.01    0.05
  -7   1  -6    0.00    0.06
   6  -7  -6    0.00    0.06
  -7   1  -6   -0.04    0.06
   1   6  -6    0.17    0.06
  -6   7   6   -0.01    0.07
  -6   7   6   -0.02    0.02
  -1  -6   6    0.00    0.06
  -1  -6   6    0.04    0.05
   7  -1   6    0.02    0.06
  -6   7   6    0.02    0.02
   2   5  -6    0.20    0.07
  -7   2  -6    0.02    0.06
   2   5  -6    0.04    0.05
   5  -7  -6   -0.03    0.06
  -7   2  -6    0.07    0.06
   7  -2   6    0.04    0.06
  -5   7   6    0.06    0.03
   7  -2   6   -0.01    0.05
  -5   7   6   -0.03    0.02
  -2  -5   6    0.04    0.05
  -5   7   6    0.04    0.07
  -2  -5   6    0.07    0.07
  -7   3  -6    0.77    0.09
   3   4  -6    0.65    0.10
   3   4  -6    0.80    0.08
  -7   3  -6    0.60    0.09
   7  -3   6    0.64    0.09
  -4   7   6    0.57    0.06
  -4   7   6    0.68    0.11
  -3  -4   6    0.76    0.08
  -3  -4   6    0.66    0.10
   7  -3   6    0.62    0.09
  -4   7   6    0.69    0.07
  -7   4  -6    3.96    0.16
   4   3  -6    3.79    0.20
  -7   4  -6    3.91    0.18
   4   3  -6    4.11    0.14
   7  -4   6    3.77    0.17
  -4  -3   6    4.02    0.19
  -4  -3   6    4.01    0.14
   7  -4   6    3.94    0.16
  -3   7   6    4.18    0.20
  -3   7   6    3.91    0.20
  -3   7   6    4.17    0.13
  -3   7   6    4.11    0.14
   5   2  -6    0.42    0.05
   5   2  -6    0.24    0.10
  -7   5  -6    0.33    0.08
  -7   5  -6    0.47    0.08
   7  -5   6    0.32    0.06
  -5  -2   6    0.41    0.09
  -2   7   6    0.47    0.09
  -2   7   6    0.44    0.07
   7  -5   6    0.45    0.08
  -2   7   6    0.52    0.10
  -2   7   6    0.39    0.06
   6   1  -6    0.01    0.03
   6   1  -6    0.01    0.03
  -7   6  -6   -0.02    0.07
  -7   6  -6   -0.02    0.06
   7  -6   6   -0.05    0.05
  -1   7   6    0.00    0.04
  -1   7   6    0.02    0.10
   7  -6   6    0.00    0.04
  -1   7   6    0.01    0.05
  -1   7   6    0.00    0.05
  -7   7  -6   -0.05    0.06
  -7   7  -6   -0.12    0.06
   7   0  -6   -0.05    0.08
   7   0  -6   -0.02    0.03
   0   7   6    0.03    0.06
   0   7   6    0.01    0.04
  -7   0   6    0.03    0.06
   0   7   6   -0.05    0.05
   0   7   6    0.06    0.06
   8  -1  -6    0.20    0.03
  -7   8  -6    0.15    0.08
  -7   8  -6    0.03    0.07
   8  -1  -6    0.20    0.03
   1   7   6    0.17    0.08
  -8   1   6    0.31    0.09
   1   7   6    0.19    0.06
  -7   9  -6    0.10    0.08
  -7   9  -6    0.18    0.08
   2   7   6    0.11    0.06
   2   7   6    0.13    0.08
  -9   2   6    0.27    0.09
   0   8  -6    0.33    0.08
  -8   0  -6    0.16    0.08
  -8   0  -6    0.46    0.09
  -8   8   6    0.30    0.12
  -8   1  -6    0.08    0.07
   1   7  -6    0.25    0.07
  -8   1  -6    0.26    0.08
  -7   8   6    0.21    0.02
  -7   8   6    0.20    0.10
   8  -1   6    0.05    0.09
  -7   8   6    0.20    0.02
  -8   2  -6    0.20    0.08
  -8   2  -6    0.36    0.08
   2   6  -6    0.37    0.07
   6  -8  -6    0.38    0.11
  -2  -6   6    0.22    0.15
  -2  -6   6    0.34    0.07
  -6   8   6    0.36    0.06
  -6   8   6    0.28    0.04
   8  -2   6    0.27    0.08
  -6   8   6    0.24    0.09
   3   5  -6    4.86    0.22
   3   5  -6    5.12    0.18
  -8   3  -6    4.68    0.19
  -8   3  -6    4.13    0.20
   8  -3   6    4.58    0.20
  -5   8   6    4.74    0.24
  -3  -5   6    4.40    0.25
  -5   8   6    4.47    0.13
  -3  -5   6    4.56    0.25
  -8   4  -6   30.09    0.63
  -8   4  -6   30.30    0.62
   4   4  -6   30.49    0.59
   8  -4   6   30.37    0.63
  -4   8   6   30.29    0.56
  -4  -4   6   29.90    0.59
  -4   8   6   30.84    0.56
  -4   8   6   30.90    0.70
  -4  -4   6   29.42    0.86
  -4   8   6   30.43    0.70
   5   3  -6   -0.17    0.11
  -8   5  -6    0.06    0.06
  -8   5  -6   -0.05    0.06
   5   3  -6    0.01    0.04
  -3   8   6    0.00    0.07
  -3   8   6   -0.03    0.03
  -3   8   6    0.08    0.05
   8  -5   6   -0.08    0.04
  -3   8   6   -0.07    0.06
  -5  -3   6    0.08    0.07
  -8   6  -6    0.20    0.08
   6   2  -6    0.23    0.05
   6   2  -6    0.15    0.04
  -8   6  -6    0.10    0.07
  -2   8   6    0.21    0.06
  -2   8   6    0.16    0.08
  -2   8   6    0.18    0.05
  -2   8   6    0.32    0.09
  -6  -2   6    0.21    0.08
   8  -6   6    0.17    0.06
   7   1  -6    0.15    0.04
  -8   7  -6    0.17    0.08
   7   1  -6   -0.10    0.11
  -8   7  -6   -0.02    0.08
   7   1  -6    0.18    0.04
  -1   8   6    0.16    0.08
  -1   8   6    0.24    0.06
  -7  -1   6    0.27    0.09
   8  -7   6    0.21    0.06
  -1   8   6    0.13    0.06
   8   0  -6    0.34    0.04
  -8   8  -6    0.34    0.09
  -8   8  -6    0.10    0.09
   8   0  -6    0.35    0.05
   0   8   6    0.33    0.07
  -8   0   6    0.42    0.10
   0   8   6    0.36    0.09
   2   7  -6    0.30    0.07
  -9   2  -6    0.35    0.08
  -9   2  -6    0.10    0.08
  -2  -7   6    0.15    0.08
   9  -2   6    0.07    0.08
  -7   9   6    0.22    0.11
  -7   9   6    0.17    0.05
  -7   9   6    0.15    0.03
  -9   3  -6   -0.03    0.07
  -9   3  -6    0.27    0.07
   3   6  -6    0.14    0.06
  -6   9   6    0.14    0.04
   9  -3   6    0.12    0.07
  -6   9   6    0.14    0.04
  -6   9   6    0.09    0.08
  -3  -6   6    0.16    0.09
   4   5  -6    0.21    0.08
   4   5  -6    0.08    0.05
  -9   4  -6    0.01    0.08
  -9   4  -6    0.20    0.07
   9  -4   6    0.00    0.06
  -5   9   6   -0.01    0.08
  -5   9   6    0.00    0.04
  -5   9   6    0.05    0.04
  -4  -5   6    0.09    0.06
  -4  -5   6    0.16    0.09
  -9   5  -6    4.42    0.19
   5   4  -6    4.07    0.16
  -9   5  -6    3.61    0.20
   5   4  -6    3.29    0.23
  -4   9   6    3.93    0.22
  -4   9   6    4.34    0.16
   9  -5   6    4.16    0.19
  -5  -4   6    3.90    0.22
  -4   9   6    3.79    0.14
   6   3  -6    0.10    0.05
   6   3  -6    0.15    0.05
  -9   6  -6    0.16    0.08
  -9   6  -6    0.22    0.07
   9  -6   6    0.03    0.06
  -3   9   6    0.15    0.05
  -3   9   6    0.04    0.07
  -6  -3   6    0.23    0.09
  -3   9   6    0.06    0.09
   7   2  -6    0.11    0.05
  -9   7  -6    0.07    0.08
   7   2  -6    0.20    0.05
  -9   7  -6    0.03    0.07
  -2   9   6    0.09    0.06
  -2   9   6    0.28    0.06
  -2   9   6    0.10    0.08
  -7  -2   6    0.33    0.10
   9  -7   6    0.06    0.06
   1  -1  -7    0.03    0.06
  -1   0  -7    0.00    0.04
   0   1  -7    0.00    0.03
  -1   1   7    0.03    0.03
   1   0   7    0.03    0.04
   0  -1   7    0.08    0.04
  -1   1   7    0.04    0.03
   1   0  -7    0.49    0.06
   1   0  -7    0.52    0.04
   0  -1  -7    0.58    0.06
  -1   1  -7    0.41    0.06
   0   1   7    0.57    0.04
   1  -1   7    0.53    0.06
  -1   0   7    0.55    0.05
   0   1   7    0.57    0.06
  -1   0   7    0.56    0.04
   0   1   7    0.50    0.04
  -1  -1  -7    0.14    0.05
  -1   2  -7    0.15    0.04
   2  -1  -7    0.15    0.04
   2  -1  -7    0.21    0.03
   1   1   7    0.19    0.05
  -2   1   7    0.15    0.03
   1   1   7    0.18    0.03
  -2   1   7    0.22    0.05
   1  -2   7    0.17    0.04
   1   1   7    0.19    0.03
  -2  -1  -7    0.69    0.08
   3  -2  -7    0.64    0.04
  -1   3  -7    0.55    0.07
   3  -2  -7    0.67    0.07
   2   1   7    0.61    0.05
  -3   2   7    0.64    0.03
   2   1   7    0.75    0.08
  -3   2   7    0.76    0.09
   1  -3   7    0.55    0.07
   2   1   7    0.61    0.05
   0   2  -7    1.11    0.08
  -2   0  -7    0.97    0.09
   2  -2  -7    1.08    0.06
   2  -2  -7    1.07    0.07
   2   0   7    0.97    0.09
   0  -2   7    0.99    0.07
  -2   2   7    1.09    0.08
  -2   2   7    1.08    0.06
  -2   1  -7    0.08    0.05
   1  -2  -7    0.20    0.04
   1   1  -7    0.14    0.04
   1   1  -7    0.16    0.03
  -1  -1   7    0.12    0.04
  -1   2   7    0.21    0.04
  -1   2   7    0.13    0.04
  -1   2   7    0.16    0.04
  -1  -1   7    0.18    0.03
   2  -1   7    0.17    0.05
   0  -2  -7    0.55    0.06
   2   0  -7    0.64    0.05
   2   0  -7    0.55    0.06
  -2   2  -7    0.51    0.07
   0   2   7    0.60    0.06
   0   2   7    0.62    0.06
   0   2   7    0.58    0.07
  -2   0   7    0.60    0.06
  -2   0   7    0.56    0.05
   2  -2   7    0.59    0.07
  -1  -2  -7    0.29    0.05
  -2   3  -7    0.20    0.06
   3  -1  -7    0.31    0.06
   3  -1  -7    0.22    0.03
   1   2   7    0.31    0.05
   1   2   7    0.24    0.05
  -3   1   7    0.20    0.05
   1   2   7    0.18    0.04
  -3   1   7    0.26    0.03
   2  -3   7    0.27    0.06
  -2   4  -7    0.43    0.07
  -2   4  -7    0.51    0.03
  -2  -2  -7    0.48    0.07
  -2   4  -7    0.45    0.03
   4  -2  -7    0.45    0.07
   2   2   7    0.56    0.06
   2   2   7    0.57    0.08
  -4   2   7    0.53    0.08
   2  -4   7    0.49    0.07
   2   2   7    0.53    0.07
  -2   5  -7   -0.01    0.03
  -2   5  -7    0.03    0.03
  -3  -2  -7   -0.01    0.05
  -2   5  -7    0.01    0.05
   5  -3  -7    0.00    0.05
   2  -5   7   -0.01    0.04
   3   2   7   -0.06    0.05
  -5   3   7   -0.01    0.07
   3   2   7    0.00    0.04
  -1   4  -7    4.22    0.16
  -1   4  -7    4.07    0.11
  -1   4  -7    4.15    0.12
   4  -3  -7    4.26    0.17
  -3  -1  -7    4.10    0.16
   3   1   7    4.06    0.13
  -4   3   7    4.04    0.17
   3   1   7    4.07    0.16
   1  -4   7    4.00    0.15
   0   3  -7    9.05    0.23
   0   3  -7    8.89    0.19
  -3   0  -7    8.48    0.23
   3  -3  -7    8.79    0.24
  -3   3   7    8.79    0.17
   3   0   7    8.65    0.19
  -3   3   7    8.82    0.17
   3   0   7    8.88    0.24
  -3   3   7    8.92    0.24
   0  -3   7    8.94    0.22
   1   2  -7    0.57    0.06
  -3   1  -7    0.64    0.08
   1   2  -7    0.63    0.07
   3  -1   7    0.67    0.08
  -2   3   7    0.48    0.05
  -1  -2   7    0.57    0.06
  -1  -2   7    0.62    0.06
  -2   3   7    0.48    0.07
   2   1  -7    0.22    0.04
   2   1  -7    0.26    0.04
  -3   2  -7    0.27    0.06
   1  -3  -7    0.27    0.04
  -1   3   7    0.15    0.04
  -2  -1   7    0.18    0.04
   3  -2   7    0.23    0.06
  -1   3   7    0.28    0.05
  -1   3   7    0.28    0.06
  -2  -1   7    0.24    0.04
  -3   3  -7    0.14    0.06
   3   0  -7    0.15    0.05
   3   0  -7    0.13    0.03
   0  -3  -7    0.18    0.05
   0   3   7    0.17    0.05
   0   3   7    0.11    0.04
   0   3   7    0.00    0.04
  -3   0   7    0.14    0.03
  -3   0   7    0.12    0.05
   3  -3   7    0.20    0.06
  -3   4  -7    0.07    0.05
   4  -1  -7    0.06    0.05
   4  -1  -7    0.08    0.02
  -1  -3  -7    0.10    0.05
   1   3   7    0.06    0.04
   3  -4   7    0.10    0.05
   1   3   7    0.12    0.05
  -4   1   7    0.05    0.05
  -4   1   7    0.12    0.02
   1   3   7    0.08    0.04
  -3   5  -7    0.00    0.03
  -3   5  -7    0.01    0.05
   5  -2  -7    0.01    0.05
  -3   5  -7    0.00    0.03
  -2  -3  -7    0.03    0.05
   3  -5   7    0.04    0.05
   2   3   7   -0.02    0.05
   2   3   7    0.03    0.04
  -5   2   7    0.03    0.06
   2   3   7    0.09    0.05
  -3   6  -7    0.03    0.06
   6  -3  -7    0.01    0.05
  -3  -3  -7    0.07    0.06
  -3   6  -7    0.04    0.04
   3  -6   7    0.05    0.05
   3   3   7    0.03    0.04
  -6   3   7    0.07    0.08
   3   3   7   -0.04    0.09
  -3   7  -7   -0.06    0.06
  -3   7  -7    0.14    0.06
  -4  -3  -7    0.05    0.06
  -3   7  -7    0.07    0.05
  -7   4   7   -0.05    0.08
   4   3   7    0.21    0.06
   4   3   7   -0.01    0.06
  -2   6  -7    0.03    0.06
  -2   6  -7    0.07    0.04
  -4  -2  -7    0.10    0.06
  -4  -2  -7    0.11    0.05
  -2   6  -7    0.11    0.04
   6  -4  -7    0.04    0.06
  -6   4   7    0.05    0.08
   2  -6   7    0.12    0.05
   4   2   7    0.08    0.06
   4   2   7    0.14    0.05
  -1   5  -7    2.81    0.11
   5  -4  -7    2.57    0.15
  -1   5  -7    2.80    0.14
  -1   5  -7    2.66    0.13
  -4  -1  -7    2.50    0.12
  -5   4   7    2.58    0.16
   4   1   7    2.53    0.12
   4   1   7    2.80    0.15
   1  -5   7    2.44    0.12
  -4   0  -7    5.10    0.15
   0   4  -7    5.01    0.17
  -4   0  -7    5.56    0.19
   0   4  -7    5.17    0.16
   4  -4  -7    5.21    0.19
  -4   4   7    5.23    0.20
   4   0   7    4.88    0.18
   4   0   7    5.24    0.16
   0  -4   7    5.16    0.17
  -4   1  -7    3.83    0.16
  -4   1  -7    4.01    0.11
   1   3  -7    4.00    0.14
   3  -4  -7    3.94    0.16
   1   3  -7    4.05    0.14
  -3   4   7    4.13    0.10
  -1  -3   7    4.07    0.14
   4  -1   7    3.96    0.16
   4  -1   7    4.10    0.11
  -1  -3   7    4.09    0.14
  -3   4   7    4.09    0.10
  -3   4   7    3.95    0.16
  -4   2  -7    0.49    0.02
   2   2  -7    0.39    0.05
   2   2  -7    0.47    0.07
  -4   2  -7    0.39    0.07
  -2  -2   7    0.57    0.08
  -2   4   7    0.53    0.07
   4  -2   7    0.54    0.08
  -2   4   7    0.61    0.06
  -2   4   7    0.49    0.05
   3   1  -7    0.09    0.05
   3   1  -7    0.08    0.03
  -4   3  -7    0.09    0.06
  -3  -1   7    0.04    0.03
  -1   4   7    0.06    0.04
  -1   4   7    0.07    0.04
   4  -3   7    0.11    0.05
  -3  -1   7    0.12    0.05
  -4   4  -7    0.17    0.06
   4   0  -7    0.16    0.03
   4   0  -7    0.23    0.06
  -4   4  -7    0.24    0.03
  -4   0   7    0.18    0.06
   0   4   7    0.22    0.06
   0   4   7    0.32    0.07
   4  -4   7    0.22    0.06
  -4   0   7    0.20    0.03
   0   4   7    0.15    0.05
   5  -1  -7    1.42    0.12
  -4   5  -7    1.25    0.07
  -4   5  -7    1.31    0.11
  -4   5  -7    1.38    0.07
  -5   1   7    1.42    0.12
   1   4   7    1.28    0.10
   1   4   7    1.23    0.10
   1   4   7    1.41    0.11
  -4   6  -7    0.60    0.07
  -4   6  -7    0.47    0.07
   6  -2  -7    0.60    0.10
  -4   6  -7    0.53    0.09
   4  -6   7    0.42    0.07
  -6   2   7    0.54    0.09
   2   4   7    0.52    0.08
   2   4   7    0.63    0.09
   2   4   7    0.60    0.08
  -4   7  -7    0.08    0.06
  -4   7  -7    0.11    0.05
   7  -3  -7    0.05    0.10
  -4   7  -7    0.22    0.06
   3   4   7    0.27    0.06
   3   4   7    0.21    0.07
  -7   3   7    0.19    0.09
  -4   8  -7    4.31    0.17
   8  -4  -7    3.55    0.21
  -4   8  -7    3.57    0.17
  -4   8  -7    3.55    0.19
  -8   4   7    3.39    0.22
   4   4   7    4.27    0.19
  -5  -4  -7    0.14    0.08
  -4   9  -7    0.10    0.12
  -4   9  -7    0.05    0.06
  -9   5   7   -0.01    0.10
  -3   8  -7    1.90    0.13
  -5  -3  -7    1.76    0.15
  -3   8  -7    1.74    0.14
  -8   5   7    1.64    0.18
   7  -5  -7    0.01    0.06
  -2   7  -7    0.11    0.05
  -2   7  -7    0.04    0.05
  -5  -2  -7    0.06    0.06
  -2   7  -7    0.03    0.06
  -5  -2  -7   -0.01    0.06
  -7   5   7   -0.12    0.09
   5   2   7    0.09    0.06
  -5  -1  -7    0.01    0.06
  -5  -1  -7    0.20    0.06
   6  -5  -7    0.02    0.05
  -1   6  -7    0.11    0.06
  -1   6  -7    0.14    0.08
  -1   6  -7    0.04    0.04
   5   1   7   -0.02    0.06
   1  -6   7    0.03    0.05
   5   1   7   -0.01    0.06
  -6   5   7   -0.05    0.08
  -5   0  -7    3.70    0.16
   5  -5  -7    3.81    0.18
   0   5  -7    3.65    0.14
  -5   0  -7    3.75    0.15
   0   5  -7    3.87    0.16
   0  -5   7    3.73    0.15
   5   0   7    3.64    0.15
  -5   5   7    3.90    0.19
   5   0   7    3.80    0.17
  -5   1  -7    2.63    0.11
   1   4  -7    2.53    0.13
   4  -5  -7    2.42    0.15
  -5   1  -7    2.36    0.14
   1   4  -7    2.50    0.12
  -4   5   7    2.74    0.15
  -1  -4   7    2.63    0.13
  -4   5   7    2.62    0.07
  -1  -4   7    2.41    0.11
   5  -1   7    2.57    0.11
  -4   5   7    2.71    0.07
   2   3  -7    0.02    0.06
  -5   2  -7   -0.08    0.07
  -5   2  -7   -0.02    0.03
   2   3  -7    0.02    0.04
   5  -2   7   -0.01    0.03
   5  -2   7   -0.07    0.05
  -2  -3   7    0.05    0.05
  -3   5   7   -0.02    0.02
  -3   5   7    0.02    0.03
  -3   5   7    0.02    0.05
  -2  -3   7   -0.02    0.03
   3   2  -7    0.01    0.06
   3   2  -7    0.03    0.04
  -5   3  -7   -0.01    0.02
  -5   3  -7    0.00    0.06
  -3  -2   7   -0.03    0.04
  -2   5   7    0.08    0.06
   5  -3   7   -0.01    0.05
  -2   5   7    0.02    0.04
  -2   5   7    0.03    0.03
  -3  -2   7   -0.02    0.03
  -2   5   7   -0.05    0.04
   5  -3   7    0.00    0.02
   4   1  -7    1.30    0.07
  -5   4  -7    1.33    0.06
   4   1  -7    1.22    0.12
  -5   4  -7    1.08    0.11
  -1   5   7    1.37    0.09
  -4  -1   7    1.38    0.07
  -1   5   7    1.35    0.09
  -1   5   7    1.20    0.10
  -4  -1   7    1.26    0.11
  -1   5   7    1.49    0.12
   5  -4   7    1.26    0.17
  -5   5  -7    0.81    0.07
   5   0  -7    0.80    0.05
   5   0  -7    0.76    0.11
  -5   5  -7    0.80    0.10
  -5   5  -7    0.77    0.07
   0   5   7    0.90    0.09
  -5   0   7    0.90    0.10
   0   5   7    0.67    0.09
   5  -5   7    0.99    0.10
   0   5   7    0.71    0.08
   0   5   7    0.85    0.11
  -5   6  -7    0.55    0.09
  -5   6  -7    0.64    0.07
  -5   6  -7    0.48    0.07
   6  -1  -7    0.74    0.11
   1   5   7    0.71    0.09
  -6   1   7    0.78    0.11
   5  -6   7    0.55    0.09
   1   5   7    0.66    0.09
   1   5   7    0.52    0.09
   1   5   7    0.80    0.11
  -5   7  -7    0.17    0.07
  -5   7  -7    0.37    0.06
  -5   7  -7    0.18    0.06
  -7   2   7    0.32    0.09
   2   5   7    0.38    0.08
   2   5   7    0.25    0.07
   2   5   7    0.19    0.06
   2   5   7    0.31    0.07
  -5   8  -7    0.00    0.05
   8  -3  -7   -0.03    0.07
  -5   8  -7    0.02    0.06
   3   5   7    0.00    0.05
  -8   3   7    0.13    0.08
  -5   9  -7    1.59    0.13
   4   5   7    1.47    0.14
  -9   4   7    1.87    0.18
  -2   8  -7    0.58    0.10
  -2   8  -7    0.91    0.10
  -6  -2  -7    0.80    0.12
  -6  -2  -7    0.53    0.09
  -8   6   7    0.51    0.14
   6   2   7    0.75    0.11
  -1   7  -7    0.01    0.05
  -6  -1  -7    0.06    0.07
  -1   7  -7   -0.02    0.06
   7  -6  -7   -0.01    0.06
  -6  -1  -7    0.03    0.06
  -7   6   7   -0.13    0.09
   6   1   7   -0.12    0.07
  -6   0  -7    0.02    0.05
  -6   0  -7    0.08    0.07
   0   6  -7    0.08    0.06
   6  -6  -7   -0.01    0.10
   0   6  -7    0.18    0.05
   0  -6   7   -0.03    0.05
   6   0   7   -0.15    0.06
  -6   6   7    0.00    0.08
   1   5  -7    0.14    0.05
   1   5  -7    0.03    0.05
  -6   1  -7    0.10    0.05
   5  -6  -7    0.00    0.05
  -6   1  -7    0.00    0.06
   6  -1   7    0.03    0.06
  -5   6   7    0.06    0.06
  -5   6   7    0.03    0.03
   6  -1   7    0.01    0.06
  -1  -5   7    0.06    0.05
  -5   6   7    0.00    0.01
  -1  -5   7    0.05    0.05
  -6   2  -7    0.04    0.04
  -6   2  -7    0.06    0.07
   2   4  -7    0.11    0.06
   2   4  -7    0.07    0.05
  -2  -4   7    0.06    0.04
   6  -2   7    0.04    0.04
  -2  -4   7    0.08    0.06
  -4   6   7    0.13    0.03
  -4   6   7    0.07    0.03
   6  -2   7    0.04    0.06
  -4   6   7    0.11    0.06
  -6   3  -7   -0.05    0.06
  -6   3  -7    0.06    0.04
   3   3  -7    0.02    0.04
   3   3  -7   -0.11    0.06
  -3   6   7    0.03    0.04
  -3  -3   7   -0.01    0.05
   6  -3   7    0.02    0.06
  -3   6   7    0.04    0.03
  -3  -3   7    0.03    0.04
   6  -3   7    0.01    0.03
  -3   6   7    0.06    0.05
  -3   6   7    0.03    0.06
  -6   4  -7    0.39    0.08
   4   2  -7    0.35    0.09
  -6   4  -7    0.62    0.06
   4   2  -7    0.43    0.06
   6  -4   7    0.47    0.08
   6  -4   7    0.50    0.06
  -4  -2   7    0.39    0.05
  -2   6   7    0.75    0.11
  -2   6   7    0.49    0.06
  -2   6   7    0.53    0.09
  -4  -2   7    0.44    0.08
  -2   6   7    0.49    0.06
   5   1  -7    0.62    0.06
  -6   5  -7    0.62    0.07
   5   1  -7    0.55    0.10
  -6   5  -7    0.48    0.09
  -1   6   7    0.58    0.07
  -1   6   7    0.85    0.12
  -5  -1   7    0.77    0.11
   6  -5   7    0.55    0.09
  -1   6   7    0.44    0.08
  -1   6   7    0.64    0.07
   6   0  -7    0.24    0.08
  -6   6  -7    0.28    0.08
   6   0  -7    0.31    0.04
   6   0  -7    0.27    0.03
  -6   6  -7    0.25    0.07
  -6   0   7    0.36    0.09
   0   6   7    0.31    0.07
   0   6   7    0.30    0.08
   0   6   7    0.29    0.07
   0   6   7    0.32    0.07
   7  -1  -7    0.02    0.07
  -6   7  -7    0.00    0.07
  -6   7  -7   -0.05    0.06
   1   6   7    0.04    0.06
   1   6   7   -0.02    0.05
   1   6   7    0.04    0.05
   1   6   7    0.01    0.06
  -7   1   7    0.14    0.07
  -6   8  -7    0.38    0.09
   2   6   7    0.16    0.07
   2   6   7    0.16    0.06
  -8   2   7    0.37    0.09
  -7  -1  -7    0.22    0.13
  -7  -1  -7    0.30    0.08
  -1   8  -7    0.33    0.08
  -1   8  -7    0.26    0.07
  -8   7   7    0.01    0.11
  -7   0  -7   -0.02    0.06
   0   7  -7    0.12    0.06
  -7   0  -7    0.01    0.06
  -7   7   7   -0.04    0.09
   6  -7  -7    0.05    0.06
   1   6  -7   -0.01    0.05
  -7   1  -7    0.03    0.05
  -7   1  -7    0.01    0.07
  -6   7   7   -0.02    0.07
  -1  -6   7   -0.03    0.04
   2   5  -7    0.07    0.06
  -7   2  -7   -0.02    0.06
  -7   2  -7    0.08    0.05
   2   5  -7    0.02    0.06
  -5   7   7    0.01    0.03
  -5   7   7   -0.04    0.02
  -2  -5   7   -0.01    0.06
   7  -2   7   -0.02    0.05
  -5   7   7    0.09    0.07
  -2  -5   7   -0.02    0.04
   3   4  -7    0.08    0.05
   3   4  -7    0.06    0.07
  -7   3  -7    0.02    0.07
  -7   3  -7    0.12    0.05
  -4   7   7    0.11    0.03
  -3  -4   7    0.09    0.07
  -4   7   7    0.08    0.07
  -3  -4   7    0.01    0.04
  -4   7   7    0.04    0.04
   4   3  -7    0.09    0.05
   4   3  -7   -0.01    0.08
  -7   4  -7    0.25    0.05
  -7   4  -7    0.11    0.07
  -3   7   7    0.20    0.09
  -3   7   7    0.07    0.04
  -3   7   7    0.19    0.07
  -4  -3   7    0.12    0.05
  -4  -3   7    0.13    0.07
  -3   7   7    0.11    0.05
   7  -4   7    0.17    0.05
   5   2  -7   -0.05    0.09
   5   2  -7    0.35    0.05
  -7   5  -7    0.30    0.05
  -7   5  -7    0.12    0.07
  -5  -2   7    0.30    0.08
  -2   7   7    0.27    0.08
   7  -5   7    0.18    0.05
  -2   7   7    0.25    0.06
  -2   7   7    0.19    0.05
  -7   6  -7    0.03    0.05
   6   1  -7   -0.03    0.03
  -7   6  -7    0.06    0.07
   6   1  -7    0.03    0.03
  -1   7   7    0.07    0.07
  -1   7   7   -0.08    0.06
  -1   7   7   -0.02    0.05
  -6  -1   7    0.11    0.07
  -1   7   7   -0.12    0.04
   7   0  -7    0.28    0.10
   7   0  -7    0.40    0.04
  -7   7  -7    0.22    0.08
  -7   7  -7    0.35    0.09
   7   0  -7    0.43    0.05
   0   7   7    0.39    0.08
   0   7   7    0.42    0.07
  -7   0   7    0.52    0.10
   0   7   7    0.22    0.07
  -7   8  -7    1.25    0.14
  -7   8  -7    1.20    0.13
   1   7   7    1.58    0.12
  -8   1   7    1.83    0.16
   1   7   7    1.29    0.13
   1   7  -7    0.28    0.08
  -8   1  -7    0.44    0.08
  -8   1  -7    0.25    0.08
  -7   8   7    0.09    0.10
   8  -1   7    0.10    0.09
   2   6  -7    0.81    0.10
  -8   2  -7    0.87    0.11
  -8   2  -7    0.47    0.10
  -2  -6   7    0.85    0.11
   8  -2   7    0.64    0.10
  -6   8   7    0.64    0.12
  -6   8   7    0.79    0.05
  -2  -6   7    0.68    0.18
  -6   8   7    0.70    0.05
   3   5  -7    1.94    0.12
  -8   3  -7    1.72    0.15
   3   5  -7    1.95    0.16
  -8   3  -7    2.18    0.13
  -5   8   7    2.07    0.17
  -3  -5   7    1.63    0.12
  -5   8   7    1.96    0.09
   8  -3   7    1.72    0.13
  -5   8   7    1.86    0.08
   4   4  -7    3.66    0.15
  -8   4  -7    3.88    0.16
   4   4  -7    2.93    0.24
  -8   4  -7    3.59    0.19
  -4  -4   7    3.71    0.15
  -4   8   7    3.53    0.20
   8  -4   7    3.46    0.16
  -4   8   7    3.58    0.13
  -4   8   7    3.59    0.13
  -4  -4   7    3.64    0.20
  -8   5  -7    0.19    0.05
   5   3  -7    0.09    0.04
  -8   5  -7    0.04    0.07
  -5  -3   7    0.11    0.07
  -3   8   7    0.26    0.07
  -3   8   7    0.02    0.05
   8  -5   7    0.03    0.05
  -3   8   7    0.19    0.08
  -3   8   7   -0.02    0.03
  -8   6  -7    0.27    0.09
   6   2  -7    0.14    0.04
   6   2  -7    0.20    0.05
  -8   6  -7    0.29    0.06
  -2   8   7    0.23    0.10
  -2   8   7    0.15    0.05
   8  -6   7    0.15    0.06
  -6  -2   7    0.35    0.09
  -2   8   7    0.23    0.08
  -8   7  -7    1.48    0.13
   7   1  -7    1.68    0.08
   7   1  -7    1.24    0.10
  -8   7  -7    1.45    0.15
  -7  -1   7    1.60    0.15
  -1   8   7    1.04    0.11
  -1   8   7    1.40    0.14
  -1   8   7    1.65    0.11
   8  -7   7    1.31    0.11
   4   5  -7    0.05    0.06
   4   5  -7   -0.07    0.08
  -4  -5   7    0.15    0.09
  -5   9   7   -0.10    0.04
  -5   9   7   -0.07    0.03
   9  -4   7    0.04    0.06
  -4  -5   7    0.02    0.05
  -5   9   7    0.06    0.08
   5   4  -7    1.74    0.11
  -9   5  -7    1.55    0.23
  -5  -4   7    1.78    0.17
   9  -5   7    1.58    0.12
  -4   9   7    1.61    0.17
  -4   9   7    1.59    0.11
   1  -1  -8    0.02    0.04
  -1   0  -8   -0.04    0.04
   0   1  -8    0.02    0.04
   1   0   8    0.03    0.04
  -1   1   8    0.02    0.03
  -1   1   8    0.00    0.03
   0  -1   8    0.02    0.03
  -1   1   8    0.01    0.03
   0  -1  -8    1.83    0.10
  -1   1  -8    1.84    0.11
   1   0  -8    1.86    0.09
   0   1   8    1.81    0.10
   0   1   8    1.72    0.06
  -1   0   8    1.68    0.08
   0   1   8    1.85    0.06
  -1   0   8    1.73    0.06
   1  -1   8    1.80    0.10
   2  -1  -8    0.32    0.05
   2  -1  -8    0.28    0.04
  -1  -1  -8    0.30    0.06
  -1   2  -8    0.15    0.05
   1  -2   8    0.20    0.05
   1   1   8    0.30    0.03
   1   1   8    0.32    0.06
  -2   1   8    0.28    0.04
  -2   1   8    0.29    0.05
   3  -2  -8    0.09    0.04
  -1   3  -8    0.12    0.05
   3  -2  -8    0.14    0.02
  -2  -1  -8    0.03    0.05
   2   1   8    0.04    0.03
   2   1   8    0.09    0.05
   1  -3   8    0.17    0.05
  -3   2   8    0.09    0.06
  -3   2   8    0.13    0.02
   2   1   8    0.10    0.02
   2  -2  -8    0.17    0.04
  -2   0  -8    0.21    0.06
   0   2  -8    0.19    0.05
   0  -2   8    0.25    0.05
  -2   2   8    0.22    0.05
   2   0   8    0.16    0.06
  -2   2   8    0.20    0.04
   1   1  -8    0.26    0.05
  -2   1  -8    0.15    0.06
   1  -2  -8    0.24    0.05
   1   1  -8    0.32    0.03
  -1   2   8    0.15    0.04
   2  -1   8    0.37    0.07
  -1  -1   8    0.29    0.04
  -1   2   8    0.36    0.05
  -1  -1   8    0.26    0.04
  -1   2   8    0.30    0.05
   2   0  -8    3.26    0.11
   0  -2  -8    3.16    0.12
   2   0  -8    3.31    0.11
  -2   2  -8    3.50    0.15
  -2   0   8    3.19    0.11
   2  -2   8    3.15    0.14
  -2   0   8    3.28    0.10
   0   2   8    3.15    0.12
   0   2   8    3.37    0.11
   0   2   8    3.13    0.11
  -2   3  -8    1.05    0.10
   3  -1  -8    1.00    0.08
  -1  -2  -8    1.00    0.09
   3  -1  -8    1.17    0.06
  -3   1   8    1.08    0.09
   1   2   8    1.15    0.07
   2  -3   8    1.03    0.09
   1   2   8    0.96    0.09
   1   2   8    1.05    0.07
  -3   1   8    1.06    0.05
  -2   4  -8    0.18    0.06
  -2  -2  -8    0.15    0.06
   4  -2  -8    0.20    0.06
   2  -4   8    0.15    0.05
  -4   2   8    0.14    0.06
   2   2   8    0.19    0.04
   2   2   8    0.13    0.06
   2   2   8    0.17    0.04
  -3  -2  -8    0.02    0.05
   5  -3  -8    0.00    0.05
  -2   5  -8    0.09    0.06
  -2   5  -8    0.02    0.02
  -2   5  -8    0.01    0.02
  -5   3   8   -0.04    0.07
   3   2   8    0.02    0.04
   2  -5   8    0.03    0.05
   3   2   8    0.00    0.06
   3   2   8    0.02    0.04
  -1   4  -8    0.09    0.05
   4  -3  -8    0.08    0.05
  -1   4  -8    0.10    0.02
  -3  -1  -8    0.15    0.06
   3   1   8    0.09    0.06
  -4   3   8    0.17    0.07
   1  -4   8    0.01    0.04
   3   1   8    0.05    0.03
   3   1   8    0.07    0.04
   0   3  -8    0.11    0.02
   0   3  -8    0.14    0.05
  -3   0  -8    0.08    0.06
   3  -3  -8    0.16    0.05
   0   3  -8    0.12    0.02
   3   0   8    0.12    0.02
  -3   3   8    0.18    0.03
   0  -3   8    0.08    0.04
   3   0   8    0.11    0.06
  -3   3   8    0.14    0.06
  -3   1  -8    0.05    0.06
   1   2  -8    0.15    0.05
   1   2  -8    0.13    0.03
  -1  -2   8    0.10    0.04
  -1  -2   8    0.09    0.03
  -2   3   8    0.07    0.05
   3  -1   8    0.05    0.05
  -2   3   8    0.05    0.03
   2   1  -8    1.01    0.07
   1  -3  -8    1.05    0.08
   2   1  -8    1.05    0.07
  -3   2  -8    0.95    0.10
  -1   3   8    0.98    0.08
  -1   3   8    0.83    0.11
  -2  -1   8    1.04    0.07
   3  -2   8    1.07    0.10
  -2  -1   8    1.08    0.07
  -1   3   8    1.03    0.09
   0  -3  -8    5.80    0.17
   3   0  -8    5.69    0.18
   3   0  -8    5.85    0.14
  -3   3  -8    5.48    0.19
  -3   0   8    5.70    0.18
  -3   0   8    5.96    0.14
   3  -3   8    5.58    0.19
   0   3   8    5.53    0.17
   0   3   8    5.48    0.17
   0   3   8    5.35    0.17
   4  -1  -8    0.38    0.07
   4  -1  -8    0.32    0.03
  -1  -3  -8    0.26    0.06
  -4   1   8    0.34    0.07
   3  -4   8    0.36    0.07
   1   3   8    0.47    0.07
  -4   1   8    0.37    0.03
   1   3   8    0.35    0.06
   1   3   8    0.33    0.06
  -2  -3  -8    0.02    0.06
   5  -2  -8    0.06    0.05
  -3   5  -8    0.15    0.06
   2   3   8    0.08    0.06
   3  -5   8    0.04    0.05
   2   3   8    0.04    0.04
  -5   2   8    0.14    0.07
   6  -3  -8    0.03    0.06
  -3   6  -8    0.00    0.03
  -3  -3  -8    0.06    0.06
  -3   6  -8   -0.01    0.06
  -6   3   8    0.13    0.08
   3   3   8    0.02    0.05
   3   3   8    0.04    0.06
   3  -6   8    0.03    0.05
   3   3   8    0.07    0.04
   7  -4  -8    0.01    0.06
  -3   7  -8    0.06    0.04
  -3   7  -8    0.00    0.06
  -7   4   8   -0.06    0.08
  -2   6  -8    0.08    0.04
   6  -4  -8    0.08    0.07
  -2   6  -8    0.06    0.06
  -4  -2  -8    0.11    0.07
  -6   4   8   -0.03    0.09
   4   2   8    0.13    0.05
   2  -6   8   -0.01    0.05
   4   2   8    0.06    0.06
  -4  -1  -8    0.42    0.08
  -1   5  -8    0.46    0.06
  -1   5  -8    0.42    0.07
  -1   5  -8    0.58    0.06
   5  -4  -8    0.55    0.09
   4   1   8    0.47    0.08
   4   1   8    0.44    0.07
  -5   4   8    0.42    0.10
   0   4  -8    0.20    0.05
   0   4  -8    0.24    0.06
   4  -4  -8    0.29    0.07
   0   4  -8    0.25    0.04
  -4   0  -8    0.24    0.07
   4   0   8    0.30    0.07
   0  -4   8    0.18    0.05
   4   0   8    0.21    0.04
  -4   4   8    0.35    0.08
   1   3  -8    0.07    0.05
   1   3  -8    0.04    0.04
  -4   1  -8    0.02    0.06
  -1  -3   8    0.07    0.04
   4  -1   8    0.08    0.10
  -3   4   8    0.11    0.03
  -3   4   8    0.11    0.06
  -3   4   8    0.02    0.03
  -1  -3   8    0.09    0.04
   2   2  -8    0.14    0.05
   2   2  -8    0.14    0.05
  -4   2  -8    0.18    0.08
   4  -2   8    0.15    0.06
  -2   4   8    0.15    0.04
  -2   4   8    0.08    0.05
  -2  -2   8    0.20    0.05
  -2   4   8    0.23    0.07
  -2   4   8    0.07    0.04
  -4   3  -8    0.35    0.08
   3   1  -8    0.39    0.06
   3   1  -8    0.39    0.05
  -3  -1   8    0.29    0.04
  -3  -1   8    0.39    0.06
  -1   4   8    0.21    0.05
  -1   4   8    0.41    0.08
  -1   4   8    0.34    0.06
   4   0  -8    4.74    0.12
   4   0  -8    4.64    0.18
  -4   4  -8    4.58    0.19
   0   4   8    4.28    0.16
  -4   0   8    4.69    0.12
  -4   0   8    4.60    0.18
   0   4   8    4.85    0.17
   4  -4   8    4.75    0.19
   0   4   8    4.74    0.18
   5  -1  -8    3.13    0.16
  -4   5  -8    2.89    0.16
   1   4   8    3.39    0.15
   1   4   8    3.38    0.15
   4  -5   8    3.09    0.16
  -5   1   8    3.44    0.16
   1   4   8    3.10    0.14
   6  -2  -8    0.37    0.08
  -4   6  -8    0.42    0.08
  -4   6  -8    0.32    0.05
  -6   2   8    0.49    0.09
   2   4   8    0.42    0.08
   2   4   8    0.59    0.09
   2   4   8    0.41    0.07
   7  -3  -8    0.10    0.07
  -4   7  -8    0.03    0.07
   3   4   8    0.19    0.06
  -7   3   8    0.20    0.08
  -4   8  -8    2.49    0.17
  -4   8  -8    2.52    0.13
  -8   4   8    2.60    0.20
  -3   8  -8    0.70    0.09
  -3   8  -8    0.53    0.10
  -8   5   8    0.41    0.12
  -2   7  -8   -0.01    0.06
   7  -5  -8    0.00    0.06
  -5  -2  -8   -0.02    0.06
  -2   7  -8    0.01    0.04
  -5  -2  -8    0.03    0.05
   5   2   8    0.08    0.06
  -7   5   8   -0.18    0.09
  -5  -1  -8    0.09    0.07
   6  -5  -8    0.24    0.08
  -1   6  -8    0.19    0.07
  -1   6  -8    0.16    0.05
  -5  -1  -8    0.20    0.06
   1  -6   8    0.15    0.06
   5   1   8    0.09    0.07
   0   5  -8    1.87    0.12
   5  -5  -8    1.99    0.14
  -5   0  -8    1.90    0.10
   0   5  -8    1.91    0.11
   0   5  -8    1.90    0.10
  -5   0  -8    2.09    0.14
   5   0   8    2.04    0.15
   5   0   8    1.54    0.11
  -5   5   8    2.02    0.16
   1   4  -8    0.47    0.07
   1   4  -8    0.42    0.07
  -5   1  -8    0.54    0.09
  -5   1  -8    0.49    0.05
   5  -1   8    0.50    0.05
  -1  -4   8    0.52    0.07
  -4   5   8    0.52    0.09
  -1  -4   8    0.57    0.08
  -4   5   8    0.43    0.03
  -4   5   8    0.43    0.04
   5  -1   8    0.36    0.08
   2   3  -8   -0.13    0.05
  -5   2  -8   -0.05    0.06
   2   3  -8   -0.03    0.04
  -3   5   8    0.05    0.03
   5  -2   8    0.02    0.02
  -2  -3   8    0.02    0.05
  -3   5   8   -0.05    0.05
  -3   5   8    0.00    0.04
   5  -2   8    0.01    0.06
  -2  -3   8    0.01    0.04
  -5   3  -8    0.05    0.06
   3   2  -8    0.05    0.04
   3   2  -8   -0.05    0.05
  -3  -2   8    0.10    0.04
  -2   5   8    0.05    0.04
  -2   5   8    0.08    0.04
  -3  -2   8    0.03    0.05
  -2   5   8    0.00    0.05
  -2   5   8    0.08    0.07
   5  -3   8    0.04    0.06
   4   1  -8    3.22    0.11
  -5   4  -8    3.30    0.17
   4   1  -8    3.05    0.16
   5  -4   8    3.19    0.16
  -4  -1   8    3.31    0.16
  -1   5   8    3.19    0.16
  -1   5   8    3.08    0.13
  -4  -1   8    3.23    0.11
  -1   5   8    3.29    0.13
  -1   5   8    3.71    0.18
   5   0  -8    0.45    0.04
   5   0  -8    0.39    0.08
  -5   5  -8    0.41    0.08
  -5   0   8    0.48    0.08
   0   5   8    0.75    0.10
   0   5   8    0.49    0.08
   0   5   8    0.46    0.07
   0   5   8    0.41    0.07
  -5   6  -8    0.26    0.04
   6  -1  -8    0.28    0.09
  -5   6  -8    0.30    0.08
   1   5   8    0.26    0.07
   1   5   8    0.22    0.06
  -6   1   8    0.42    0.09
   1   5   8    0.23    0.07
  -5   7  -8    0.06    0.07
  -7   2   8    0.36    0.08
  -5   8  -8    0.12    0.08
   3   5   8    0.17    0.06
  -8   3   8    0.23    0.08
   3   5   8    0.00    0.06
   7  -6  -8   -0.01    0.07
  -1   7  -8    0.01    0.04
  -6  -1  -8    0.01    0.07
  -1   7  -8    0.01    0.06
  -6  -1  -8    0.07    0.06
  -7   6   8   -0.15    0.10
   0   6  -8    0.15    0.05
   0   6  -8    0.15    0.07
   6  -6  -8    0.18    0.07
  -6   0  -8    0.18    0.06
  -6   0  -8    0.18    0.08
   0  -6   8    0.20    0.06
  -6   6   8    0.15    0.09
   5  -6  -8    0.13    0.07
   1   5  -8    0.15    0.06
   1   5  -8    0.17    0.06
  -6   1  -8    0.20    0.08
  -6   1  -8    0.23    0.05
   6  -1   8    0.17    0.05
  -1  -5   8    0.12    0.05
  -6   2  -8   -0.01    0.07
  -6   2  -8    0.06    0.03
   2   4  -8   -0.14    0.06
   2   4  -8    0.00    0.05
  -2  -4   8    0.02    0.04
   6  -2   8    0.02    0.03
  -4   6   8    0.06    0.03
  -2  -4   8    0.13    0.06
  -4   6   8    0.07    0.03
  -4   6   8    0.07    0.06
   3   3  -8    0.02    0.04
  -6   3  -8    0.06    0.03
   3   3  -8   -0.14    0.06
  -6   3  -8    0.02    0.07
   6  -3   8    0.03    0.03
  -3  -3   8    0.08    0.06
  -3  -3   8    0.02    0.04
  -3   6   8    0.05    0.03
  -3   6   8    0.18    0.08
  -3   6   8    0.00    0.05
   4   2  -8    0.22    0.08
   4   2  -8    0.33    0.05
  -6   4  -8    0.38    0.09
  -6   4  -8    0.53    0.04
  -2   6   8    0.48    0.06
  -4  -2   8    0.50    0.08
  -2   6   8    0.44    0.06
  -2   6   8    0.40    0.08
  -4  -2   8    0.35    0.05
  -2   6   8    0.74    0.12
  -6   5  -8    0.57    0.04
  -6   5  -8    0.43    0.09
   5   1  -8    0.28    0.08
  -6   5  -8    0.44    0.05
  -1   6   8    0.23    0.07
  -5  -1   8    0.39    0.08
  -1   6   8    0.42    0.06
  -1   6   8    0.24    0.06
  -1   6   8    0.68    0.11
   6   0  -8    0.00    0.07
   6   0  -8   -0.03    0.02
   6   0  -8    0.01    0.02
  -6   6  -8   -0.01    0.07
  -6   0   8    0.07    0.09
   0   6   8   -0.02    0.04
   0   6   8    0.02    0.05
   0   6   8   -0.12    0.05
  -6   7  -8    0.05    0.07
   7  -1  -8   -0.01    0.06
   1   6   8   -0.04    0.05
   1   6   8    0.00    0.05
  -7   1   8    0.18    0.07
   0   7  -8   -0.01    0.06
  -7   0  -8    0.01    0.08
  -7   0  -8    0.14    0.05
   0   7  -8    0.01    0.05
   6  -7  -8    0.02    0.06
  -7   1  -8    0.00    0.07
  -7   1  -8    0.08    0.05
   1   6  -8    0.03    0.06
   7  -1   8   -0.09    0.05
  -6   7   8   -0.08    0.08
  -7   2  -8    0.07    0.04
  -7   2  -8   -0.09    0.07
   2   5  -8    0.05    0.05
   2   5  -8   -0.09    0.06
  -2  -5   8    0.00    0.05
  -5   7   8    0.05    0.02
  -5   7   8    0.06    0.07
  -5   7   8   -0.01    0.02
  -2  -5   8    0.05    0.06
  -7   3  -8    0.08    0.04
  -7   3  -8   -0.04    0.07
   3   4  -8    0.04    0.05
  -4   7   8    0.09    0.07
  -4   7   8   -0.01    0.03
  -3  -4   8    0.12    0.07
  -3  -4   8    0.04    0.05
   7  -3   8    0.04    0.04
  -4   7   8    0.02    0.03
  -7   4  -8    0.13    0.08
   4   3  -8    0.19    0.05
  -3   7   8    0.10    0.05
  -4  -3   8    0.17    0.07
  -4  -3   8    0.14    0.05
  -3   7   8    0.13    0.04
  -3   7   8    0.16    0.07
   7  -4   8    0.10    0.04
  -7   5  -8    0.04    0.07
   5   2  -8    0.07    0.04
  -5  -2   8    0.12    0.07
  -2   7   8    0.04    0.06
  -2   7   8    0.11    0.05
  -2   7   8    0.07    0.04
   6   1  -8   -0.03    0.03
   6   1  -8    0.01    0.03
  -7   6  -8   -0.02    0.07
   6   1  -8   -0.17    0.07
  -1   7   8   -0.03    0.04
  -1   7   8   -0.01    0.05
  -6  -1   8    0.23    0.08
  -7   7  -8    0.07    0.05
   7   0  -8    0.01    0.02
   7   0  -8   -0.05    0.07
   7   0  -8    0.03    0.02
   0   7   8    0.00    0.05
   0   7   8   -0.05    0.04
  -7   0   8    0.25    0.08
   3   5  -8    0.91    0.10
   3   5  -8    0.41    0.11
  -5   8   8    0.64    0.06
  -5   8   8    0.73    0.06
  -3  -5   8    0.64    0.09
  -3  -5   8    0.64    0.12
  -5   8   8    0.72    0.12
   8  -3   8    0.74    0.09
   4   4  -8    2.56    0.14
  -8   4  -8    2.58    0.23
  -4  -4   8    2.87    0.18
   8  -4   8    2.28    0.12
  -4   8   8    2.35    0.10
  -4   8   8    2.38    0.18
  -4  -4   8    2.27    0.15
  -4   8   8    2.32    0.11
   5   3  -8    0.08    0.04
  -3   8   8    0.05    0.05
  -3   8   8    0.01    0.04
  -3   8   8    0.11    0.07
  -5  -3   8    0.17    0.08
   0   0  -9   55.03    0.93
   0   0   9   52.50    0.93
   1  -1  -9    0.77    0.08
  -1   0  -9    0.92    0.10
   0   1  -9    0.78    0.08
   0  -1   9    0.74    0.08
  -1   1   9    0.79    0.07
  -1   1   9    0.84    0.04
  -1   1   9    0.86    0.04
   1   0   9    0.84    0.09
   0  -1  -9   11.31    0.27
  -1   1  -9   11.23    0.28
   1   0  -9   11.93    0.26
   0   1   9   11.63    0.27
  -1   0   9   11.05    0.25
   1  -1   9   11.71    0.28
  -1  -1  -9    0.05    0.05
  -1   2  -9    0.09    0.05
   2  -1  -9    0.14    0.04
   1   1   9    0.15    0.06
   1  -2   9    0.22    0.05
  -2   1   9    0.16    0.04
  -2  -1  -9    0.18    0.06
   3  -2  -9    0.12    0.04
  -1   3  -9    0.10    0.05
   3  -2  -9    0.11    0.03
   2   1   9    0.10    0.06
  -3   2   9    0.11    0.05
   1  -3   9    0.08    0.05
  -3   2   9    0.13    0.03
  -2   0  -9    0.29    0.07
   2  -2  -9    0.21    0.04
   0   2  -9    0.20    0.05
  -2   2   9    0.30    0.04
  -2   2   9    0.25    0.05
   0  -2   9    0.26    0.05
   2   0   9    0.19    0.06
   1   1  -9    0.15    0.05
  -2   1  -9    0.15    0.06
   1  -2  -9    0.16    0.04
  -1   2   9    0.07    0.04
   2  -1   9    0.11    0.06
  -1  -1   9    0.15    0.04
  -1   2   9    0.22    0.04
  -1   2   9    0.17    0.05
   0  -2  -9    0.41    0.06
   2   0  -9    0.50    0.06
   2   0  -9    0.52    0.05
  -2   2  -9    0.42    0.07
   0   2   9    0.60    0.05
   0   2   9    0.36    0.05
   2  -2   9    0.49    0.08
   0   2   9    0.41    0.06
  -2   0   9    0.51    0.06
  -2   0   9    0.51    0.05
   3  -1  -9    0.02    0.03
   3  -1  -9    0.05    0.04
  -2   3  -9    0.04    0.10
  -1  -2  -9   -0.04    0.05
   2  -3   9    0.02    0.05
   1   2   9    0.00    0.03
  -3   1   9    0.04    0.02
   1   2   9   -0.06    0.04
  -3   1   9    0.12    0.04
  -2   4  -9    0.07    0.06
   4  -2  -9    0.07    0.05
  -2  -2  -9    0.01    0.06
   2  -4   9    0.08    0.05
  -4   2   9    0.11    0.05
   2   2   9    0.02    0.03
   2   2   9    0.14    0.03
   2   2   9    0.12    0.07
   5  -3  -9    0.03    0.05
  -2   5  -9    0.08    0.06
  -3  -2  -9    0.02    0.06
   3   2   9    0.03    0.04
   3   2   9   -0.01    0.06
   2  -5   9    0.01    0.05
  -5   3   9    0.14    0.07
   3   2   9    0.03    0.03
  -1   4  -9    0.09    0.06
  -3  -1  -9    0.15    0.07
   4  -3  -9    0.26    0.06
  -4   3   9    0.14    0.07
   3   1   9    0.25    0.07
   3   1   9    0.17    0.03
   3   1   9    0.11    0.04
  -3   0  -9    0.02    0.06
   0   3  -9    0.10    0.06
   0  -3   9    0.17    0.05
  -3   3   9    0.11    0.06
   3   0   9    0.07    0.06
  -3   3   9    0.10    0.03
   1   2  -9    0.05    0.04
  -3   1  -9    0.16    0.07
  -2   3   9    0.12    0.06
  -2   3   9    0.01    0.05
  -1  -2   9    0.08    0.04
  -2   3   9    0.11    0.04
   2   1  -9    0.04    0.03
   2   1  -9    0.01    0.04
  -3   2  -9    0.02    0.06
   1  -3  -9    0.05    0.04
  -1   3   9   -0.03    0.04
   3  -2   9    0.02    0.08
  -1   3   9    0.09    0.05
  -2  -1   9    0.11    0.04
  -2  -1   9    0.03    0.03
  -1   3   9   -0.05    0.04
   3   0  -9    0.19    0.04
  -3   3  -9    0.21    0.07
   3   0  -9    0.25    0.05
   3  -3   9    0.22    0.06
  -3   0   9    0.21    0.04
   0   3   9    0.27    0.08
   4  -1  -9    0.03    0.04
  -3   4  -9    0.06    0.06
   4  -1  -9   -0.02    0.02
  -1  -3  -9   -0.02    0.05
   1   3   9    0.12    0.04
   1   3   9    0.05    0.05
  -4   1   9    0.03    0.02
   1   3   9   -0.01    0.03
  -4   1   9    0.14    0.05
   3  -4   9    0.05    0.05
  -3   5  -9    0.11    0.06
  -2  -3  -9    0.00    0.05
   5  -2  -9    0.00    0.05
  -5   2   9    0.14    0.06
   2   3   9    0.01    0.04
   2   3   9    0.00    0.06
  -3  -3  -9    0.20    0.07
  -3   6  -9    0.15    0.07
   6  -3  -9    0.19    0.07
   3   3   9    0.18    0.06
  -6   3   9    0.28    0.08
   7  -4  -9    0.85    0.12
  -3   7  -9    0.62    0.10
  -3   7  -9    0.81    0.06
  -7   4   9    1.09    0.15
   4   3   9    1.04    0.10
   6  -4  -9    0.16    0.07
  -2   6  -9    0.23    0.03
  -2   6  -9    0.23    0.08
  -2   6  -9    0.14    0.04
  -4  -2  -9    0.17    0.07
   4   2   9    0.22    0.06
  -6   4   9   -0.01    0.14
   4   2   9    0.12    0.05
   5  -4  -9    0.72    0.10
  -1   5  -9    0.50    0.08
  -4  -1  -9    0.51    0.09
  -1   5  -9    0.56    0.04
   1  -5   9    0.54    0.08
   4   1   9    0.34    0.06
   4   1   9    0.55    0.06
   0   4  -9    0.03    0.03
   0   4  -9    0.06    0.02
   4  -4  -9    0.15    0.06
  -4   0  -9    0.01    0.06
   4   0   9    0.15    0.07
   4   0   9    0.08    0.01
   0  -4   9    0.14    0.05
  -4   4   9    0.00    0.07
   4   0   9    0.06    0.02
  -4   1  -9    0.13    0.07
   1   3  -9    0.25    0.06
   1   3  -9    0.20    0.04
   4  -1   9    0.19    0.07
  -3   4   9    0.09    0.03
  -3   4   9    0.21    0.03
  -1  -3   9    0.19    0.05
  -3   4   9    0.21    0.07
   2   2  -9    0.02    0.03
   2   2  -9    0.03    0.04
  -4   2  -9    0.00    0.06
   4  -2   9   -0.01    0.05
  -2   4   9   -0.06    0.05
  -2  -2   9    0.09    0.04
  -2   4   9    0.09    0.06
  -2   4   9    0.05    0.03
  -2  -2   9    0.06    0.04
   3   1  -9    0.00    0.04
  -4   3  -9    0.04    0.06
   3   1  -9    0.04    0.03
  -1   4   9    0.04    0.04
  -1   4   9    0.06    0.06
  -3  -1   9    0.02    0.04
  -1   4   9   -0.08    0.04
   4  -3   9    0.00    0.06
   4   0  -9    0.08    0.03
   4   0  -9    0.12    0.05
  -4   4  -9    0.14    0.07
  -4   0   9    0.22    0.06
   0   4   9    0.11    0.05
   0   4   9    0.14    0.05
  -4   0   9    0.13    0.03
   0   4   9    0.32    0.06
   4  -4   9    0.19    0.10
   5  -1  -9    0.69    0.10
  -4   5  -9    0.43    0.08
   1   4   9    0.57    0.08
   1   4   9    0.51    0.08
   6  -2  -9    0.95    0.11
  -4   6  -9    1.01    0.12
   2   4   9    0.88    0.09
   7  -3  -9    3.42    0.20
  -4   7  -9    3.11    0.18
  -7   3   9    3.85    0.20
   3   4   9    3.25    0.16
  -1   6  -9    0.13    0.07
  -1   6  -9    0.09    0.04
  -5  -1  -9    0.04    0.07
   6  -5  -9    0.11    0.07
  -6   5   9   -0.07    0.10
  -5   0  -9    0.42    0.09
   0   5  -9    0.46    0.08
   0   5  -9    0.56    0.07
   0   5  -9    0.27    0.06
   5  -5  -9    0.56    0.09
   5   0   9    0.40    0.05
  -5   5   9    0.44    0.11
   0  -5   9    0.51    0.08
  -5   1  -9    0.40    0.09
   1   4  -9    0.62    0.14
  -4   5   9    0.55    0.03
  -1  -4   9    0.57    0.07
  -4   5   9    0.55    0.03
  -4   5   9    0.57    0.10
  -5   2  -9   -0.01    0.07
   2   3  -9    0.01    0.04
   2   3  -9   -0.02    0.05
  -2  -3   9    0.07    0.05
  -2  -3   9    0.05    0.04
  -3   5   9    0.18    0.08
  -3   5   9   -0.03    0.03
  -3   5   9   -0.03    0.05
  -3   5   9    0.02    0.03
  -5   3  -9    0.00    0.07
   3   2  -9    0.00    0.04
  -3  -2   9    0.01    0.04
  -3  -2   9    0.06    0.05
  -2   5   9    0.10    0.07
  -2   5   9    0.01    0.04
  -2   5   9   -0.08    0.04
  -2   5   9    0.02    0.04
  -5   4  -9    0.55    0.09
   4   1  -9    0.65    0.06
   4   1  -9    0.65    0.09
  -1   5   9    0.71    0.08
  -1   5   9    0.57    0.08
  -4  -1   9    0.86    0.10
  -4  -1   9    0.65    0.06
  -1   5   9    0.53    0.07
   5   0  -9   -0.06    0.05
  -5   5  -9   -0.04    0.06
   5   0  -9    0.01    0.02
   0   5   9    0.00    0.05
   0   5   9    0.06    0.05
   0   5   9   -0.08    0.05
  -5   0   9    0.14    0.06
  -5   6  -9    0.13    0.07
  -6   1   9    0.67    0.10
   1   5   9    0.13    0.06
  -6   0  -9    0.05    0.07
   6  -6  -9    0.00    0.06
   0   6  -9    0.04    0.06
   0   6  -9    0.07    0.06
   0   6  -9    0.01    0.04
   6   0   9   -0.06    0.06
   1   5  -9    0.03    0.06
  -6   1  -9    0.04    0.07
  -1  -5   9    0.15    0.06
  -5   6   9    0.00    0.08
   6  -1   9    0.08    0.04
  -6   2  -9    0.16    0.08
  -2  -4   9    0.28    0.06
  -4   6   9    0.16    0.03
  -2  -4   9    0.26    0.07
   6  -2   9    0.17    0.03
  -4   6   9    0.28    0.09
  -4   6   9    0.16    0.03
   3   3  -9    0.15    0.05
  -6   3  -9    0.19    0.08
   3   3  -9   -0.02    0.07
  -3  -3   9    0.28    0.07
  -3   6   9    0.15    0.04
  -3  -3   9    0.19    0.05
  -3   6   9    0.22    0.04
  -3   6   9    0.14    0.07
   4   2  -9    0.84    0.11
  -6   4  -9    0.88    0.11
   4   2  -9    1.07    0.08
  -4  -2   9    0.92    0.08
  -2   6   9    1.00    0.08
  -2   6   9    0.80    0.11
  -2   6   9    1.06    0.09
  -4  -2   9    1.20    0.11
  -6   5  -9    0.09    0.08
   5   1  -9    0.08    0.03
   5   1  -9    0.09    0.06
  -1   6   9    0.11    0.06
  -1   6   9    0.13    0.06
  -5  -1   9    0.23    0.07
  -1   6   9    0.18    0.05
   6   0  -9    0.03    0.13
  -6   6  -9    0.14    0.08
   0   6   9    0.06    0.05
   0   6   9    0.03    0.06
   0   6   9   -0.12    0.05
  -7   3  -9    1.55    0.06
  -3  -4   9    1.41    0.12
   4   3  -9    2.75    0.19
   4   3  -9    3.39    0.14
  -3   7   9    3.21    0.13
  -4  -3   9    3.46    0.14
  -3   7   9    3.36    0.19
  -3   7   9    3.45    0.13
  -4  -3   9    3.73    0.18
  -1   0 -10    0.02    0.06
   1  -1 -10    0.08    0.05
   0   1 -10    0.03    0.05
   1   0  10    0.04    0.05
  -1   1  10    0.05    0.04
   0  -1  10    0.08    0.04
  -1   1 -10    0.14    0.06
   0  -1 -10    0.19    0.06
   1   0 -10    0.13    0.05
   0   1  10    0.19    0.06
  -1   0  10    0.13    0.05
   1  -1  10    0.12    0.06
   2  -1 -10    0.03    0.04
  -1   2 -10    0.07    0.07
  -1  -1 -10    0.06    0.06
  -2   1  10    0.13    0.03
   1  -2  10    0.04    0.05
   1   1  10    0.03    0.05
  -2   1  10    0.15    0.04
  -2  -1 -10    0.01    0.06
  -1   3 -10    0.07    0.06
   2   1  10    0.07    0.06
   1  -3  10    0.10    0.06
  -3   2  10    0.09    0.03
   2  -2 -10    0.19    0.04
  -2   0 -10    0.16    0.07
   0   2 -10    0.17    0.06
   2   0  10    0.09    0.06
  -2   2  10    0.19    0.04
   0  -2  10    0.13    0.05
  -2   2  10    0.24    0.05
  -2   2  10    0.20    0.04
  -2   1 -10    0.03    0.06
   1  -2 -10    0.08    0.04
   1   1 -10    0.02    0.04
  -1  -1  10    0.07    0.04
  -1   2  10    0.06    0.04
  -1   2  10    0.12    0.03
   2  -1  10    0.05    0.06
  -1   2  10    0.11    0.02
   0  -2 -10    0.15    0.05
   2   0 -10    0.17    0.05
  -2   2 -10    0.19    0.07
   0   2  10    0.18    0.06
  -2   0  10    0.23    0.03
   2  -2  10    0.22    0.06
  -2   0  10    0.12    0.04
  -2   3 -10    0.05    0.06
  -1  -2 -10    0.06    0.06
   3  -1 -10    0.06    0.04
   2  -3  10    0.15    0.06
   1   2  10    0.00    0.05
  -3   1  10    0.04    0.03
   4  -2 -10    0.03    0.04
  -2   4 -10    0.01    0.06
  -2  -2 -10   -0.02    0.05
  -4   2  10    0.21    0.05
   2   2  10    0.07    0.06
   2  -4  10    0.04    0.08
   2   2  10    0.08    0.03
   5  -3 -10   -0.02    0.05
  -3  -2 -10    0.03    0.06
  -2   5 -10   -0.02    0.06
   3   2  10   -0.02    0.03
  -5   3  10    0.09    0.06
  -3  -1 -10    1.76    0.13
  -1   4 -10    1.51    0.12
   4  -3 -10    1.48    0.11
  -4   3  10    1.51    0.12
   1  -4  10    1.59    0.12
   0   3 -10    2.26    0.20
  -3   0 -10    2.34    0.15
   3   0  10    2.48    0.15
  -3   3  10    2.38    0.13
  -3   3  10    2.33    0.08
   0  -3  10    2.41    0.13
  -3   1 -10    0.12    0.07
   1   2 -10    0.04    0.05
  -2   3  10    0.03    0.06
  -1  -2  10    0.05    0.04
   3  -1  10    0.04    0.07
   2   1 -10    0.10    0.05
  -3   2 -10    0.04    0.06
   2   1 -10    0.04    0.02
  -1   3  10    0.00    0.04
   3  -2  10   -0.01    0.06
  -2  -1  10    0.11    0.03
  -2  -1  10    0.07    0.04
   3   0 -10    0.04    0.03
   3   0 -10   -0.01    0.03
   0  -3 -10    0.05    0.05
  -3   3 -10   -0.02    0.06
  -3   0  10   -0.01    0.03
   0   3  10    0.00    0.04
   0   3  10   -0.04    0.05
   4  -1 -10    0.01    0.04
   4  -1 -10    0.00    0.02
  -3   4 -10   -0.06    0.06
  -1  -3 -10    0.01    0.05
   1   3  10    0.05    0.06
  -4   1  10    0.00    0.02
   5  -2 -10    0.00    0.05
  -3   5 -10    0.06    0.07
  -2  -3 -10    0.01    0.06
   2   3  10    0.01    0.04
  -1   5 -10    0.67    0.09
  -4  -1 -10    0.62    0.10
   5  -4 -10    0.62    0.09
   4   1  10    0.62    0.04
   4   1  10    0.44    0.04
  -5   4  10    0.40    0.10
  -4   0 -10    2.13    0.14
   0  -4  10    2.28    0.13
  -4   4  10    1.95    0.16
   1   3 -10    1.38    0.11
  -4   1 -10    1.65    0.14
  -3   4  10    1.55    0.07
  -3   4  10    1.15    0.13
  -1  -3  10    1.58    0.10
   2   2 -10    0.02    0.04
   2   2 -10    0.03    0.03
  -4   2 -10    0.02    0.07
  -2  -2  10    0.07    0.04
  -2  -2  10    0.12    0.04
  -2   4  10   -0.01    0.04
  -2   4  10    0.06    0.04
  -4   3 -10    0.01    0.07
   3   1 -10    0.00    0.04
   3   1 -10    0.00    0.03
  -1   4  10   -0.07    0.04
  -1   4  10   -0.05    0.04
  -3  -1  10    0.00    0.03
  -3  -1  10    0.07    0.05
   4   0 -10    0.14    0.05
  -4   4 -10    0.10    0.07
   4   0 -10    0.14    0.04
   0   4  10    0.20    0.06
  -4   0  10    0.16    0.03
  -4   0  10    0.28    0.06
   0   4  10    0.23    0.06
  -4   5 -10    0.35    0.09
   5  -1 -10    0.39    0.07
   1   4  10    0.30    0.06
   1   4  10    0.44    0.08
  -5   1 -10    0.53    0.10
   1   4 -10    0.66    0.05
   1   4 -10    0.66    0.05
   1   4 -10    0.53    0.08
  -1  -4  10    0.77    0.09
  -5   2 -10   -0.07    0.07
   2   3 -10   -0.03    0.04
   2   3 -10    0.04    0.03
  -3   5  10   -0.14    0.06
  -2  -3  10    0.03    0.04
  -3   5  10    0.00    0.03
   3   2 -10    0.03    0.04
  -5   3 -10    0.01    0.07
   3   2 -10    0.01    0.04
  -2   5  10    0.05    0.04
  -3  -2  10   -0.02    0.04
  -2   5  10   -0.09    0.04
  -4  -1  10    0.78    0.09
   0   1 -11    0.02    0.06
   1  -1 -11   -0.03    0.04
  -1   0 -11    0.05    0.06
  -1   1  11    0.00    0.04
   1   0  11   -0.02    0.05
   0  -1  11    0.00    0.04
   1   0 -11    0.61    0.08
   0  -1 -11    0.66    0.08
  -1   1 -11    0.54    0.08
   1  -1  11    0.70    0.09
  -1   0  11    0.79    0.08
   0   1  11    0.69    0.08
  -1  -1 -11    0.10    0.06
  -1   2 -11    0.07    0.06
   2  -1 -11    0.13    0.04
  -2   1  11    0.15    0.04
   1  -2  11    0.13    0.06
   1   1  11    0.15    0.06
  -1   3 -11   -0.07    0.05
  -2  -1 -11   -0.04    0.06
   1  -3  11    0.14    0.06
  -3   2  11    0.00    0.02
  -2   0 -11    0.10    0.07
   0   2 -11    0.13    0.06
   2  -2 -11    0.03    0.03
  -2   2  11    0.10    0.04
   2   0  11    0.07    0.07
   0  -2  11    0.02    0.06
   1  -2 -11    0.13    0.05
  -2   1 -11    0.15    0.07
   1   1 -11    0.02    0.05
   2  -1  11    0.13    0.07
  -1  -1  11    0.12    0.05
  -1   2  11    0.14    0.05
   2   0 -11    0.86    0.08
  -2   2 -11    0.72    0.10
   0  -2 -11    0.73    0.08
   0   2  11    0.77    0.09
  -2   0  11    0.96    0.08
   3  -1 -11    0.30    0.05
  -1  -2 -11    0.44    0.08
  -2   3 -11    0.39    0.08
  -3   1  11    0.37    0.04
   1   2  11    0.30    0.07
  -3   1 -11    0.00    0.07
   1   2 -11   -0.06    0.04
  -2   3  11    0.11    0.04
  -2   3  11    0.04    0.04
  -1  -2  11    0.04    0.04
  -3   2 -11    0.22    0.08
   2   1 -11    0.35    0.06
  -1   3  11    0.23    0.04
  -1   3  11    0.24    0.06
  -2  -1  11    0.40    0.06
   0   0   0    0.00    0.00

_computing_structure_solution     'SHELXT 2018/2 (Sheldrick, 2018)'
_exptl_crystal_colour             colourless
_exptl_crystal_description        block
_cell_measurement_reflns_used     3502
_cell_measurement_theta_min       4.905
_cell_measurement_theta_max       50.70
_exptl_absorpt_correction_type    multi-scan
_exptl_absorpt_process_details    'Bruker APEX3'
_exptl_absorpt_correction_T_min   0.900
_exptl_absorpt_correction_T_max   1.000
_diffrn_measurement_device_type   'Bruker D8 Venture'

;
_shelx_hkl_checksum   68247
