# Supplementary material for: Resolving a Nearly Two‐Centuries‐Old Mystery: On the Structural Chemistry and Physicochemical Properties of Compounds Associated With the Term Ammelide
Source: Chemistry. 2025 Dec 31;32(9):e03587. doi: 10.1002/chem.202503587 (PMC12958097; doi:10.1002/chem.202503587)
Supplement: Supplementary file 2 — Supporting File 1: chem70637‐sup‐0002‐SuppMat.zip [file CHEM-32-e03587-s001.zip › AmmeliniumNitrate.cif]

 
data_shelx
 
_audit_creation_method            'SHELXL-2018/3'
_shelx_SHELXL_version_number      '2018/3'
_chemical_name_systematic         ?
_chemical_name_common             ?
_chemical_melting_point           ?
_chemical_formula_moiety          ?
_chemical_formula_sum
 'C3 H6 N6 O4' 
_chemical_formula_weight          190.14

loop_
 _atom_type_symbol
 _atom_type_description
 _atom_type_scat_dispersion_real
 _atom_type_scat_dispersion_imag
 _atom_type_scat_source
 'C'  'C'   0.0033   0.0016
 'International Tables Vol C Tables 4.2.6.8 and 6.1.1.4'
 'H'  'H'   0.0000   0.0000
 'International Tables Vol C Tables 4.2.6.8 and 6.1.1.4'
 'N'  'N'   0.0061   0.0033
 'International Tables Vol C Tables 4.2.6.8 and 6.1.1.4'
 'O'  'O'   0.0106   0.0060
 'International Tables Vol C Tables 4.2.6.8 and 6.1.1.4'
 
_space_group_crystal_system       monoclinic
_space_group_IT_number            14
_space_group_name_H-M_alt         'P 21/c'
_space_group_name_Hall            '-P 2ybc'
 
_shelx_space_group_comment
;
The symmetry employed for this shelxl refinement is uniquely defined
by the following loop, which should always be used as a source of
symmetry information in preference to the above space-group names.
They are only intended as comments.
;
 
loop_
 _space_group_symop_operation_xyz
 'x, y, z'
 '-x, y+1/2, -z+1/2'
 '-x, -y, -z'
 'x, -y-1/2, z-1/2'
 
_cell_length_a                    9.2996(4)
_cell_length_b                    6.2638(3)
_cell_length_c                    13.4898(6)
_cell_angle_alpha                 90
_cell_angle_beta                  108.019(2)
_cell_angle_gamma                 90
_cell_volume                      747.25(6)
_cell_formula_units_Z             4
_cell_measurement_temperature     173(2)
_cell_measurement_reflns_used     4408
_cell_measurement_theta_min       4.606
_cell_measurement_theta_max       55.70
 
_exptl_crystal_description        block
_exptl_crystal_colour             colourless
_exptl_crystal_density_meas       ?
_exptl_crystal_density_method     ?
_exptl_crystal_density_diffrn     1.690          
_exptl_crystal_F_000              392
_exptl_transmission_factor_min    ?
_exptl_transmission_factor_max    ?
_exptl_crystal_size_max           0.050
_exptl_crystal_size_mid           0.050
_exptl_crystal_size_min           0.050
_exptl_absorpt_coefficient_mu     0.153
_shelx_estimated_absorpt_T_min    0.992
_shelx_estimated_absorpt_T_max    0.992
_exptl_absorpt_correction_type    multi-scan
_exptl_absorpt_correction_T_min   0.931
_exptl_absorpt_correction_T_max   1.000
_exptl_absorpt_process_details    'Bruker APEX3'
_exptl_absorpt_special_details    ?
_diffrn_ambient_temperature       173(2)
_diffrn_radiation_wavelength      0.71073
_diffrn_radiation_type            MoK\a
_diffrn_source                    ?
_diffrn_measurement_device_type   'Bruker D8 Venture'
_diffrn_measurement_method        ?
_diffrn_detector_area_resol_mean  ?
_diffrn_reflns_number             12996
_diffrn_reflns_av_unetI/netI      0.0282
_diffrn_reflns_av_R_equivalents   0.0462
_diffrn_reflns_limit_h_min        -12
_diffrn_reflns_limit_h_max        12
_diffrn_reflns_limit_k_min        -8
_diffrn_reflns_limit_k_max        7
_diffrn_reflns_limit_l_min        -17
_diffrn_reflns_limit_l_max        17
_diffrn_reflns_theta_min          3.620
_diffrn_reflns_theta_max          27.497
_diffrn_reflns_theta_full         25.242
_diffrn_measured_fraction_theta_max   0.998
_diffrn_measured_fraction_theta_full  0.997
_diffrn_reflns_Laue_measured_fraction_max    0.998
_diffrn_reflns_Laue_measured_fraction_full   0.997
_diffrn_reflns_point_group_measured_fraction_max   0.998
_diffrn_reflns_point_group_measured_fraction_full  0.997
_reflns_number_total              1710
_reflns_number_gt                 1373
_reflns_threshold_expression      'I > 2\s(I)'
_reflns_Friedel_coverage          0.000
_reflns_Friedel_fraction_max      .
_reflns_Friedel_fraction_full     .
 
_reflns_special_details
;
 Reflections were merged by SHELXL according to the crystal
 class for the calculation of statistics and refinement.
 
 _reflns_Friedel_fraction is defined as the number of unique
 Friedel pairs measured divided by the number that would be
 possible theoretically, ignoring centric projections and
 systematic absences.
;
 
_computing_data_collection        ?
_computing_cell_refinement        ?
_computing_data_reduction         ?
_computing_structure_solution     'SHELXT 2018/2 (Sheldrick, 2018)'
_computing_structure_refinement 'SHELXL-2018/3 (Sheldrick, 2018)'
_computing_molecular_graphics     ?
_computing_publication_material   ?
_refine_special_details           ?
_refine_ls_structure_factor_coef  Fsqd
_refine_ls_matrix_type            full
_refine_ls_weighting_scheme       calc
_refine_ls_weighting_details
'w=1/[\s^2^(Fo^2^)+(0.0386P)^2^+0.5201P] where P=(Fo^2^+2Fc^2^)/3'
_atom_sites_solution_primary      ?
_atom_sites_solution_secondary    ?
_atom_sites_solution_hydrogens    difmap
_refine_ls_hydrogen_treatment     refall
_refine_ls_extinction_method      none
_refine_ls_extinction_coef        .
_refine_ls_number_reflns          1710
_refine_ls_number_parameters      142
_refine_ls_number_restraints      0
_refine_ls_R_factor_all           0.0622
_refine_ls_R_factor_gt            0.0458
_refine_ls_wR_factor_ref          0.1060
_refine_ls_wR_factor_gt           0.1003
_refine_ls_goodness_of_fit_ref    1.082
_refine_ls_restrained_S_all       1.082
_refine_ls_shift/su_max           0.000
_refine_ls_shift/su_mean          0.000
 
loop_
 _atom_site_label
 _atom_site_type_symbol
 _atom_site_fract_x
 _atom_site_fract_y
 _atom_site_fract_z
 _atom_site_U_iso_or_equiv
 _atom_site_adp_type
 _atom_site_occupancy
 _atom_site_site_symmetry_order  
 _atom_site_calc_flag
 _atom_site_refinement_flags_posn
 _atom_site_refinement_flags_adp
 _atom_site_refinement_flags_occupancy
 _atom_site_disorder_assembly
 _atom_site_disorder_group
O1 O 0.70343(15) 0.0839(2) 0.31750(9) 0.0263(3) Uani 1 1 d . . . . .
O2 O 0.30776(14) 0.1369(2) 0.28986(10) 0.0261(3) Uani 1 1 d . . . . .
O3 O 0.12838(15) 0.1236(2) 0.14209(10) 0.0303(4) Uani 1 1 d . . . . .
O4 O 0.07542(15) 0.1661(3) 0.28655(10) 0.0331(4) Uani 1 1 d . . . . .
N1 N 0.51511(17) 0.1694(3) 0.16948(11) 0.0204(3) Uani 1 1 d . . . . .
N2 N 0.76332(18) 0.1617(2) 0.17082(11) 0.0202(3) Uani 1 1 d . . . . .
N3 N 0.57240(16) 0.2520(2) 0.01463(11) 0.0201(3) Uani 1 1 d . . . . .
N4 N 0.82239(19) 0.2506(3) 0.02313(13) 0.0239(4) Uani 1 1 d . . . . .
N5 N 0.32788(17) 0.2494(3) 0.01667(13) 0.0212(4) Uani 1 1 d . . . . .
N6 N 0.17002(17) 0.1427(2) 0.23903(12) 0.0211(3) Uani 1 1 d . . . . .
C1 C 0.6638(2) 0.1351(3) 0.22619(13) 0.0194(4) Uani 1 1 d . . . . .
C2 C 0.7174(2) 0.2222(3) 0.06852(13) 0.0181(4) Uani 1 1 d . . . . .
C3 C 0.4731(2) 0.2251(3) 0.06639(13) 0.0185(4) Uani 1 1 d . . . . .
H1 H 0.449(2) 0.159(4) 0.2004(16) 0.024(5) Uiso 1 1 d . . . . .
H2 H 0.860(3) 0.154(4) 0.2030(17) 0.027(6) Uiso 1 1 d . . . . .
H3 H 0.921(3) 0.219(4) 0.0601(17) 0.031(6) Uiso 1 1 d . . . . .
H4 H 0.795(2) 0.287(3) -0.0418(18) 0.027(6) Uiso 1 1 d . . . . .
H5 H 0.302(3) 0.291(4) -0.050(2) 0.042(7) Uiso 1 1 d . . . . .
H6 H 0.259(3) 0.232(4) 0.0511(18) 0.037(7) Uiso 1 1 d . . . . .
 
loop_
 _atom_site_aniso_label
 _atom_site_aniso_U_11
 _atom_site_aniso_U_22
 _atom_site_aniso_U_33
 _atom_site_aniso_U_23
 _atom_site_aniso_U_13
 _atom_site_aniso_U_12
O1 0.0288(7) 0.0342(8) 0.0150(6) 0.0018(5) 0.0058(5) -0.0009(6)
O2 0.0156(6) 0.0353(8) 0.0243(7) 0.0043(6) 0.0016(5) -0.0001(6)
O3 0.0236(7) 0.0465(9) 0.0192(7) -0.0027(6) 0.0045(5) -0.0020(6)
O4 0.0209(7) 0.0546(10) 0.0259(7) -0.0017(7) 0.0101(6) 0.0006(7)
N1 0.0179(8) 0.0271(8) 0.0181(7) -0.0005(6) 0.0085(6) -0.0004(6)
N2 0.0162(8) 0.0264(8) 0.0162(7) 0.0008(6) 0.0025(6) 0.0011(7)
N3 0.0204(8) 0.0222(8) 0.0170(7) 0.0006(6) 0.0049(6) 0.0001(6)
N4 0.0186(9) 0.0356(9) 0.0174(8) 0.0030(7) 0.0054(7) 0.0012(7)
N5 0.0181(8) 0.0262(8) 0.0188(8) 0.0005(6) 0.0050(6) 0.0003(7)
N6 0.0193(8) 0.0214(8) 0.0220(8) 0.0008(6) 0.0053(6) -0.0008(6)
C1 0.0230(9) 0.0167(8) 0.0180(9) -0.0025(7) 0.0058(7) -0.0008(7)
C2 0.0201(9) 0.0173(8) 0.0165(8) -0.0019(7) 0.0049(7) 0.0002(7)
C3 0.0205(9) 0.0153(8) 0.0191(8) -0.0023(7) 0.0051(7) 0.0001(7)
 
_geom_special_details
;
 All esds (except the esd in the dihedral angle between two l.s. planes)
 are estimated using the full covariance matrix.  The cell esds are taken
 into account individually in the estimation of esds in distances, angles
 and torsion angles; correlations between esds in cell parameters are only
 used when they are defined by crystal symmetry.  An approximate (isotropic)
 treatment of cell esds is used for estimating esds involving l.s. planes.
;
 
loop_
 _geom_bond_atom_site_label_1
 _geom_bond_atom_site_label_2
 _geom_bond_distance
 _geom_bond_site_symmetry_2
 _geom_bond_publ_flag
O1 C1 1.214(2) . ?
O2 N6 1.2525(18) . ?
O3 N6 1.2495(19) . ?
O4 N6 1.2471(19) . ?
N1 C3 1.368(2) . ?
N1 C1 1.374(2) . ?
N2 C2 1.366(2) . ?
N2 C1 1.368(2) . ?
N3 C3 1.330(2) . ?
N3 C2 1.332(2) . ?
N4 C2 1.315(2) . ?
N5 C3 1.318(2) . ?
 
loop_
 _geom_angle_atom_site_label_1
 _geom_angle_atom_site_label_2
 _geom_angle_atom_site_label_3
 _geom_angle
 _geom_angle_site_symmetry_1
 _geom_angle_site_symmetry_3
 _geom_angle_publ_flag
C3 N1 C1 121.85(15) . . ?
C2 N2 C1 122.18(16) . . ?
C3 N3 C2 116.47(15) . . ?
O4 N6 O3 120.64(15) . . ?
O4 N6 O2 119.12(15) . . ?
O3 N6 O2 120.23(15) . . ?
O1 C1 N2 122.79(17) . . ?
O1 C1 N1 122.92(17) . . ?
N2 C1 N1 114.28(15) . . ?
N4 C2 N3 119.91(16) . . ?
N4 C2 N2 117.56(16) . . ?
N3 C2 N2 122.53(16) . . ?
N5 C3 N3 119.14(16) . . ?
N5 C3 N1 118.19(16) . . ?
N3 C3 N1 122.66(16) . . ?
 
_refine_diff_density_max    0.188
_refine_diff_density_min   -0.219
_refine_diff_density_rms    0.051

_shelx_res_file
;
TITL shelxt_a.res in P2(1)/c
    shelx.res
    created by SHELXL-2018/3 at 18:00:26 on 07-Aug-2025
REM Old TITL AmmelinNitrat_0m in P2(1)/c
REM SHELXT solution in P2(1)/c: R1 0.152, Rweak 0.006, Alpha 0.019
REM <I/s>   0.828 for  148 systematic absences,  Orientation as input
REM Formula found by SHELXT:  C8 O5

CELL  0.71073   9.2996   6.2638  13.4898   90.000  108.019   90.000
ZERR    4.000   0.0004   0.0003   0.0006    0.000    0.002    0.000
LATT  1
SYMM -X, 1/2+Y, 1/2-Z
SFAC C H N O
UNIT 12 24 24 16
TEMP -100.150
L.S. 10
BOND
SHEL 6.5 0
OMIT 0 55
OMIT -1 0 2
OMIT 0 0 2
ACTA
LIST 4
FMAP 2
PLAN 20
SIZE 0.05 0.05 0.05
WGHT    0.038600    0.520100
FVAR       0.66824
O1    4    0.703426    0.083903    0.317495    11.00000    0.02882    0.03425 =
         0.01504    0.00182    0.00581   -0.00094
O2    4    0.307759    0.136936    0.289858    11.00000    0.01555    0.03533 =
         0.02431    0.00426    0.00155   -0.00007
O3    4    0.128384    0.123637    0.142085    11.00000    0.02363    0.04652 =
         0.01924   -0.00270    0.00448   -0.00202
O4    4    0.075416    0.166142    0.286549    11.00000    0.02087    0.05456 =
         0.02589   -0.00167    0.01010    0.00058
N1    3    0.515112    0.169441    0.169482    11.00000    0.01794    0.02712 =
         0.01806   -0.00054    0.00853   -0.00039
N2    3    0.763316    0.161675    0.170817    11.00000    0.01615    0.02639 =
         0.01625    0.00082    0.00253    0.00113
N3    3    0.572403    0.252028    0.014626    11.00000    0.02040    0.02225 =
         0.01698    0.00063    0.00487    0.00014
N4    3    0.822391    0.250608    0.023129    11.00000    0.01862    0.03559 =
         0.01737    0.00297    0.00538    0.00124
N5    3    0.327879    0.249370    0.016673    11.00000    0.01806    0.02623 =
         0.01877    0.00052    0.00497    0.00029
N6    3    0.170023    0.142719    0.239032    11.00000    0.01930    0.02138 =
         0.02198    0.00084    0.00526   -0.00077
C1    1    0.663766    0.135072    0.226187    11.00000    0.02302    0.01674 =
         0.01797   -0.00248    0.00579   -0.00082
C2    1    0.717385    0.222173    0.068521    11.00000    0.02010    0.01729 =
         0.01651   -0.00187    0.00487    0.00016
C3    1    0.473077    0.225118    0.066394    11.00000    0.02047    0.01534 =
         0.01907   -0.00229    0.00510    0.00014
H1    2    0.449074    0.158532    0.200417    11.00000    0.02422
H2    2    0.859857    0.154179    0.203006    11.00000    0.02723
H3    2    0.920776    0.218873    0.060075    11.00000    0.03133
H4    2    0.794517    0.286740   -0.041789    11.00000    0.02674
H5    2    0.302416    0.291292   -0.049681    11.00000    0.04162
H6    2    0.259143    0.231722    0.051132    11.00000    0.03726
HKLF 4


REM  shelxt_a.res in P2(1)/c
REM wR2 = 0.1060, GooF = S = 1.082, Restrained GooF = 1.082 for all data
REM R1 = 0.0458 for 1373 Fo > 4sig(Fo) and 0.0622 for all 1710 data
REM 142 parameters refined using 0 restraints

END

WGHT      0.0386      0.5201

REM Highest difference peak  0.188,  deepest hole -0.219,  1-sigma level  0.051
Q1    1   0.5583  0.2839 -0.0496  11.00000  0.05    0.19
Q2    1   0.5202  0.0409  0.0233  11.00000  0.05    0.18
Q3    1   0.7808  0.1493  0.2981  11.00000  0.05    0.18
Q4    1   0.7344  0.2310  0.1254  11.00000  0.05    0.17
Q5    1   0.6405  0.2459  0.0467  11.00000  0.05    0.17
Q6    1   0.5297  0.1896  0.0367  11.00000  0.05    0.17
Q7    1   0.7115 -0.0701  0.2807  11.00000  0.05    0.16
Q8    1   0.5394  0.3388  0.0355  11.00000  0.05    0.15
Q9    1   1.0266  0.2811  0.0025  11.00000  0.05    0.15
Q10   1   0.4951  0.1671  0.1166  11.00000  0.05    0.15
Q11   1   0.7194  0.2158  0.2036  11.00000  0.05    0.15
Q12   1   0.5849  0.1007  0.1792  11.00000  0.05    0.15
Q13   1   0.6581  0.0649 -0.0540  11.00000  0.05    0.15
Q14   1   0.3566  0.1292  0.3400  11.00000  0.05    0.15
Q15   1   0.5447  0.1222 -0.0363  11.00000  0.05    0.14
Q16   1   0.0723  0.2389 -0.0060  11.00000  0.05    0.14
Q17   1   0.3067  0.2734  0.3440  11.00000  0.05    0.14
Q18   1   0.7492  0.0819 -0.0960  11.00000  0.05    0.14
Q19   1   0.5959  0.1604  0.1944  11.00000  0.05    0.14
Q20   1  -0.0173  0.1252  0.2231  11.00000  0.05    0.14
;
_shelx_res_checksum   97621

_shelx_hkl_file
;
   2   0   0 1866.31   45.50
  -2   0   0 1869.11   45.60
   3   0   0   88.29    3.80
  -3   0   0   83.69    3.60
  -3   0   0   88.79    4.60
   3   0   0   81.09    4.80
   3   0   0   77.19    3.70
  -3   0   0   85.99    4.10
  -4   0   0   21.10    2.90
  -4   0   0   22.70    2.60
   4   0   0   24.50    2.70
   4   0   0   23.90    2.90
  -4   0   0   26.40    3.50
   5   0   0 1523.65   30.70
  -5   0   0 1527.65   30.40
  -5   0   0 1469.35   31.40
   5   0   0 1523.15   34.50
  -5   0   0 1520.35   33.70
   6   0   0  318.77   13.20
   6   0   0  290.27   10.20
  -6   0   0  304.17   12.60
  -6   0   0  301.27   10.90
  -6   0   0  296.27    9.70
   6   0   0  319.97   10.20
  -7   0   0   49.90    4.50
   7   0   0   49.00    5.80
   7   0   0   50.09    4.60
  -7   0   0   57.19    6.90
  -7   0   0   53.29    5.10
   7   0   0   57.29    4.80
   8   0   0  228.28   10.10
   8   0   0  215.38   12.70
  -8   0   0  213.08    9.10
  -8   0   0  221.88   12.60
  -8   0   0  226.28   10.50
  -8   0   0  220.38   10.40
  -9   0   0    2.10    3.60
  -9   0   0    1.10    3.30
   9   0   0    1.50    2.60
  -9   0   0   -1.70    4.40
  -9   0   0    4.50    3.30
 -10   0   0   12.50    4.10
 -10   0   0   14.50    4.20
 -10   0   0    6.50    3.90
 -10   0   0    4.10    4.90
 -11   0   0   13.30    4.50
 -11   0   0   13.10    5.10
   0  -1   0   -0.60    0.50
   0  -1   0   -0.20    0.60
   0  -1   0    0.30    0.50
   0   1   0    1.00    1.20
   0   1   0   -1.10    0.80
   0   1   0   -0.80    0.80
  -1  -1   0   76.59    3.20
   1  -1   0   73.39    2.00
   1  -1   0   78.79    1.90
  -1  -1   0   75.79    2.80
   1  -1   0   69.39    2.90
   1  -1   0   75.99    3.40
  -1  -1   0   75.39    3.80
   1   1   0   73.79    2.80
  -1   1   0   74.89    3.50
   1   1   0   67.59    3.70
   1   1   0   76.19    3.30
  -1   1   0   73.19    3.10
  -2  -1   0  423.86   10.60
   2  -1   0  422.46   10.60
   2  -1   0  440.66   10.50
  -2  -1   0  438.86    9.40
  -2  -1   0  434.06   11.80
   2  -1   0  422.76    7.80
   2   1   0  443.96   10.80
  -2   1   0  429.46   10.50
  -2   1   0  432.66   10.90
   2   1   0  420.26    9.50
   2   1   0  430.46   11.80
  -3  -1   0  574.94   12.50
  -3  -1   0  564.74   15.20
   3  -1   0  563.74   14.10
  -3  -1   0  576.54   13.90
   3  -1   0  557.24   13.80
   3  -1   0  582.84   11.20
  -3   1   0  575.34   14.20
  -3   1   0  560.94   11.00
  -3   1   0  579.74   14.20
   3   1   0  565.64   13.90
   3   1   0  539.85   12.50
   3   1   0  568.74   15.60
   4  -1   0  781.52   18.90
  -4  -1   0  709.93   16.40
  -4  -1   0  770.22   20.00
   4  -1   0  702.33   19.00
  -4  -1   0  763.52   19.80
   4  -1   0  742.43   15.00
  -4   1   0  784.72   18.70
   4   1   0  729.43   16.40
   4   1   0  741.43   20.10
   4   1   0  728.33   17.80
  -4   1   0  734.13   18.20
  -4   1   0  746.73   14.80
  -5  -1   0  277.97   11.50
   5  -1   0  261.27    9.60
  -5  -1   0  292.47    9.10
  -5  -1   0  281.77    9.80
   5  -1   0  278.97    7.70
   5  -1   0  279.27   11.00
   5   1   0  281.67    9.90
  -5   1   0  270.77   10.50
   5   1   0  279.67   12.00
  -5   1   0  261.67   10.00
   5   1   0  292.47    9.00
  -5   1   0  276.37    7.50
  -6  -1   0   46.40    6.80
  -6  -1   0   38.60    4.10
   6  -1   0   43.50    4.30
  -6  -1   0   41.90    4.20
   6  -1   0   39.20    3.10
   6  -1   0   36.40    5.00
  -6   1   0   39.40    3.00
  -6   1   0   42.80    5.20
   6   1   0   39.50    5.10
  -6   1   0   40.20    4.60
   6   1   0   45.30    5.40
   6   1   0   39.40    3.70
  -7  -1   0   37.30    7.00
  -7  -1   0   36.40    4.80
   7  -1   0   46.30    7.00
  -7  -1   0   35.90    4.90
   7  -1   0   31.40    4.90
   7   1   0   39.00    3.80
   7   1   0   43.20    4.70
   7   1   0   46.10    6.40
  -7   1   0   33.00    3.30
  -7   1   0   34.30    4.00
  -7   1   0   38.60    5.50
  -7   1   0   49.80    7.10
   8  -1   0   35.60    5.50
  -8  -1   0   37.50    5.50
  -8  -1   0   35.00    6.00
   8  -1   0   46.20    8.00
  -8  -1   0   46.40    5.00
   8   1   0   34.00    4.70
  -8   1   0   36.50    3.90
  -8   1   0   39.60    6.00
  -8   1   0   37.70    6.70
  -9  -1   0    1.90    3.50
  -9  -1   0    0.50    3.00
  -9  -1   0    1.70    4.40
  -9  -1   0   -6.40    4.90
  -9   1   0    1.60    3.10
  -9   1   0   -0.20    2.30
   9   1   0   -3.10    2.40
  -9   1   0    4.50    4.00
 -10  -1   0    5.40    4.30
 -10  -1   0   -2.50    5.70
 -10  -1   0    2.30    3.40
 -10   1   0   -1.00    2.70
 -10   1   0    9.10    4.00
 -10   1   0    4.20    3.20
 -10   1   0    7.20    4.20
 -11  -1   0   -3.90    5.60
 -11  -1   0    8.10    4.80
 -11   1   0   11.90    4.50
 -11   1   0    3.60    4.10
 -11   1   0    2.60    3.30
 -11   1   0    5.00    2.90
  -1  -2   0  426.66   12.50
   1  -2   0  420.76    9.70
  -1  -2   0  447.06   11.10
  -1  -2   0  418.96   10.90
   1  -2   0  445.26   11.20
  -1  -2   0  434.66   12.00
   1  -2   0  419.66   11.50
   1  -2   0  414.16    9.30
  -1  -2   0  443.56   10.90
   1   2   0  426.36   11.00
  -1   2   0  424.16   11.70
  -1   2   0  426.66   11.30
  -2  -2   0    0.90    1.00
   2  -2   0    0.40    0.70
   2  -2   0    0.90    0.70
  -2  -2   0    0.50    1.40
   2  -2   0    1.00    1.80
   2  -2   0   -0.30    1.60
   2   2   0    2.60    1.80
  -2   2   0   -0.50    1.50
  -2   2   0    0.50    2.00
   2   2   0    0.30    2.30
   2   2   0    2.50    1.60
   3  -2   0  178.58    7.50
   3  -2   0  167.68    6.90
  -3  -2   0  177.48    7.40
  -3  -2   0  175.28    5.90
  -3  -2   0  180.38    8.70
   3   2   0  176.68    8.80
  -3   2   0  175.38    7.20
  -3   2   0  168.28    7.60
   3   2   0  174.18    7.40
   3   2   0  171.38    6.30
   4  -2   0   31.50    3.80
  -4  -2   0   36.30    3.00
  -4  -2   0   37.40    4.00
   4  -2   0   40.80    4.20
  -4  -2   0   34.50    5.60
  -4   2   0   35.40    4.30
   4   2   0   40.50    6.20
   4   2   0   35.90    4.70
   4   2   0   34.80    3.10
  -4   2   0   31.40    3.90
   5  -2   0   30.00    4.60
   5  -2   0   28.10    4.70
  -5  -2   0   25.10    3.10
  -5  -2   0   27.90    4.30
  -5  -2   0   30.60    5.40
  -5   2   0   23.00    1.20
   5   2   0   27.60    3.10
   5   2   0   26.90    4.50
  -5   2   0   25.30    4.50
   5   2   0   31.10    5.80
  -5   2   0   33.60    4.80
  -5   2   0   20.70    1.30
  -6  -2   0   23.20    4.20
  -6  -2   0   17.40    4.00
  -6  -2   0   20.50    5.10
   6  -2   0   26.80    5.20
   6  -2   0   26.60    4.60
   6   2   0   19.00    5.50
  -6   2   0   18.60    1.90
  -6   2   0   19.10    4.60
  -6   2   0   22.70    4.60
   6   2   0   24.00    3.50
  -6   2   0   19.20    1.50
   6   2   0   24.10    4.80
   7  -2   0    4.70    3.80
  -7  -2   0    1.80    2.70
   7  -2   0    2.20    3.10
  -7  -2   0    3.80    3.40
  -7  -2   0    7.00    5.30
  -7   2   0    2.30    2.90
   7   2   0    0.50    4.00
   7   2   0    5.40    3.30
   7   2   0    6.10    2.50
  -7   2   0    1.30    1.20
  -7   2   0    2.30    3.20
  -7   2   0    1.70    1.50
  -8  -2   0   67.09    8.10
   8  -2   0   68.59    9.20
  -8  -2   0   67.39    7.00
  -8  -2   0   66.79    7.50
  -8  -2   0   58.89    5.60
  -8   2   0   60.39    6.90
   8   2   0   63.89    5.40
  -8   2   0   57.29    3.60
  -8   2   0   59.39    3.20
  -8   2   0   59.69    8.60
  -9  -2   0   -0.20    2.30
  -9  -2   0   -0.10    4.20
  -9  -2   0   -4.30    3.80
  -9   2   0   -0.10    1.40
  -9   2   0   -0.60    1.70
  -9   2   0    2.20    3.60
  -9   2   0    4.00    3.50
 -10  -2   0    2.50    5.60
 -10  -2   0    3.20    5.00
 -10  -2   0    7.40    3.60
 -10   2   0    8.00    3.80
 -10   2   0    2.10    3.40
  10   2   0    1.20    3.10
 -10   2   0   -1.60    1.60
 -10   2   0   -0.40    1.90
 -11  -2   0   13.80    3.60
 -11  -2   0    3.30    5.00
 -11  -2   0  -15.20    6.60
 -11   2   0   12.70    4.20
 -11   2   0   10.00    5.00
   0  -3   0    3.40    1.60
   0  -3   0    0.80    1.80
   0  -3   0    3.20    1.80
   0  -3   0    0.40    1.70
   0  -3   0   -0.10    1.60
   0   3   0    1.50    2.20
   0   3   0    0.40    1.90
   1  -3   0   61.39    4.70
   1  -3   0   61.79    4.40
  -1  -3   0   60.19    4.30
   1  -3   0   69.59    4.10
   1  -3   0   59.89    3.50
  -1  -3   0   65.89    4.30
  -1  -3   0   72.09    5.20
  -1  -3   0   60.09    5.30
  -1   3   0   62.39    4.90
   1   3   0   66.69    4.60
  -1   3   0   60.89    4.80
   2  -3   0  488.55   10.80
   2  -3   0  489.25   11.10
  -2  -3   0  501.45   14.20
   2  -3   0  489.85   14.70
  -2  -3   0  504.65   13.50
   2  -3   0  485.95   13.80
  -2  -3   0  489.25   15.20
  -2  -3   0  492.25   13.40
  -2   3   0  505.15   14.40
   2   3   0  499.45   14.20
  -2   3   0  502.85   15.20
  -3  -3   0   78.89    4.50
  -3  -3   0   77.89    6.80
   3  -3   0   72.29    2.20
   3  -3   0   69.69    5.00
   3  -3   0   71.19    5.30
  -3  -3   0   72.29    5.50
   3  -3   0   70.09    2.20
   3   3   0   82.29    5.00
   3   3   0   75.09    6.70
  -3   3   0   79.99    6.10
  -3   3   0   68.49    5.30
   3   3   0   73.39    5.50
  -4  -3   0  430.46   14.30
  -4  -3   0  428.76   12.00
  -4  -3   0  457.25   16.80
   4  -3   0  436.06   13.70
   4  -3   0  438.06   14.60
  -4   3   0  436.56   15.20
   4   3   0  463.25   14.80
  -4   3   0  441.66   14.30
   4   3   0  428.86   16.70
   4   3   0  432.76   14.40
   5  -3   0    1.40    2.20
   5  -3   0    2.70    2.70
  -5  -3   0    2.40    2.00
  -5  -3   0    3.20    3.90
  -5  -3   0    3.60    2.90
   5   3   0    1.20    2.80
  -5   3   0    2.80    2.90
   5   3   0    2.80    2.00
  -5   3   0    3.00    2.30
   5   3   0    3.60    3.60
   6  -3   0   -0.30    2.60
  -6  -3   0    1.70    2.20
   6  -3   0   -0.80    3.00
  -6  -3   0    3.70    4.80
  -6  -3   0    0.40    3.00
   6   3   0    3.70    2.20
   6   3   0    0.60    2.80
  -6   3   0    3.70    3.30
  -6   3   0    1.80    2.80
   6   3   0    2.10    3.80
  -7  -3   0   16.00    6.40
   7  -3   0   12.00    5.70
  -7  -3   0   17.50    3.80
  -7   3   0   24.30    5.30
   7   3   0   18.90    3.90
  -8  -3   0  131.19   11.10
  -8  -3   0  140.29    7.80
  -8  -3   0  145.49   11.20
   8   3   0  139.19    8.00
  -8   3   0  129.99    9.60
  -8   3   0  133.09   10.00
  -9  -3   0   11.70    7.60
  -9  -3   0   16.40    4.00
  -9  -3   0   19.60    6.50
  -9   3   0   28.30    6.00
   9   3   0   29.20    5.80
  -9   3   0   25.70    5.90
 -10  -3   0   -4.80    4.60
 -10  -3   0   10.80    3.40
 -10  -3   0  -11.30    6.20
  10   3   0   -1.30    3.80
 -10   3   0    4.80    3.90
 -10   3   0   14.20    4.60
   0  -4   0  131.39    7.60
   0  -4   0  132.39    7.50
   0  -4   0  125.49    7.10
   0  -4   0  135.99    6.50
   0  -4   0  136.19    8.40
   0   4   0  133.99    7.80
   1  -4   0  162.38    6.60
  -1  -4   0  158.98    8.30
  -1  -4   0  176.38    8.50
   1  -4   0  173.38    7.30
   1  -4   0  163.98    8.10
  -1  -4   0  164.28    8.70
  -1  -4   0  152.38    7.60
   1  -4   0  156.98    8.20
  -1  -4   0  166.98    7.70
  -1  -4   0  177.08    9.70
  -1   4   0  161.38    8.60
  -1   4   0  173.88    8.80
   2  -4   0   94.89    6.10
   2  -4   0   90.19    4.40
   2  -4   0   92.89    4.80
  -2  -4   0   94.39    6.00
  -2  -4   0   92.09    6.00
  -2  -4   0  100.59    7.20
  -2  -4   0   88.89    7.30
  -2  -4   0   97.99    7.80
  -2  -4   0   96.79    6.30
   2  -4   0   87.59    6.30
   2   4   0  100.19    6.40
  -2   4   0   85.49    6.60
  -2   4   0   87.69    6.50
  -3  -4   0    4.90    3.30
   3  -4   0    3.40    2.60
   3  -4   0    2.80    1.20
   3  -4   0    2.60    2.00
  -3  -4   0    0.10    2.50
  -3  -4   0    6.20    2.20
  -3  -4   0    1.30    3.40
   3  -4   0    4.40    1.40
  -3  -4   0    4.00    3.80
  -3  -4   0    5.90    2.30
  -3   4   0   -0.20    2.40
   3   4   0    4.70    3.00
  -3   4   0    4.00    2.70
  -4  -4   0   29.70    5.30
  -4  -4   0   24.20    3.70
   4  -4   0   27.90    3.80
  -4  -4   0   24.10    5.50
  -4  -4   0   31.20    6.10
  -4  -4   0   29.20    6.60
   4  -4   0   28.50    4.90
   4   4   0   28.80    4.30
  -4   4   0   19.90    4.60
  -4   4   0   28.80    5.10
   4   4   0   28.70    6.60
   4   4   0   21.50    4.70
  -5  -4   0   91.29    8.70
  -5  -4   0   84.89    5.40
   5  -4   0   90.69    7.20
   5  -4   0   91.39    6.90
  -5  -4   0   89.09    9.20
  -5  -4   0   98.99    7.40
   5   4   0   69.09    8.30
   5   4   0   86.99    7.30
  -5   4   0   81.29    6.70
   5   4   0   81.99    6.10
  -5   4   0   90.39    7.90
  -6  -4   0   16.70    6.50
  -6  -4   0   13.80    5.70
   6  -4   0   14.10    4.90
  -6  -4   0   16.70    3.40
  -6   4   0   14.50    4.40
   6   4   0   19.60    4.00
  -6   4   0   12.70    4.50
   6   4   0   12.20    4.50
   7  -4   0   -3.20    4.00
  -7  -4   0    4.50    5.70
  -7  -4   0    1.30    2.80
  -7  -4   0    3.90    5.10
  -7   4   0   11.20    4.20
  -7   4   0    5.10    4.30
   7   4   0    1.70    2.40
  -8  -4   0   11.80    5.60
  -8  -4   0    5.70    6.60
  -8  -4   0    9.30    3.70
   8   4   0   18.10    4.20
  -8   4   0   18.70    5.50
  -8   4   0   18.70    5.30
  -9  -4   0    3.90    5.60
  -9  -4   0   -2.60    2.70
  -9   4   0    5.10    3.40
  -9   4   0    6.10    4.30
   9   4   0    0.30    4.00
 -10  -4   0    0.70    3.10
 -10  -4   0   -5.20    5.10
 -10   4   0    7.50    4.00
 -10   4   0   14.90    4.90
   0  -5   0   18.80    4.00
   0  -5   0   12.50    3.70
   0  -5   0   22.50    5.20
   0  -5   0   18.30    3.30
   0  -5   0   26.00    4.30
   0  -5   0   27.20    4.90
  -1  -5   0  107.39    8.00
  -1  -5   0   99.79    8.50
   1  -5   0  106.89    6.70
   1  -5   0  101.39    7.60
  -1  -5   0  106.29    6.90
  -1  -5   0  103.99    7.30
   1  -5   0  112.49    6.00
  -1  -5   0  100.29    7.20
   1  -5   0   87.69    7.50
  -1  -5   0  109.59    7.70
   1  -5   0   98.39    7.20
  -1   5   0   99.69    7.60
  -1   5   0  104.99    7.80
  -2  -5   0  116.29    7.60
  -2  -5   0  115.59    9.40
   2  -5   0  117.79    7.60
  -2  -5   0  111.29    8.40
   2  -5   0  119.69    8.10
   2  -5   0  113.99    6.20
  -2  -5   0  129.59    7.80
   2  -5   0  126.09    6.60
  -2  -5   0  108.69    8.40
  -2   5   0  102.99    8.10
  -2   5   0  116.19    8.20
  -3  -5   0   24.90    5.90
  -3  -5   0   24.50    4.50
   3  -5   0   19.30    2.80
  -3  -5   0   21.00    4.10
   3  -5   0   26.80    2.80
  -3  -5   0   18.40    5.20
   3  -5   0   32.90    5.20
  -3  -5   0   21.70    5.70
  -3  -5   0   28.70    5.40
   3  -5   0   20.40    4.70
  -3   5   0   18.50    4.80
  -3   5   0   19.10    5.00
  -4  -5   0    9.60    3.20
  -4  -5   0   15.30    4.00
  -4  -5   0   12.50    5.60
   4  -5   0   11.30    1.00
   4  -5   0   11.90    3.40
   4  -5   0    9.80    1.00
  -4   5   0    9.30    4.10
  -4   5   0    6.60    3.30
   5  -5   0    7.90    3.80
  -5  -5   0   -4.30    4.70
  -5  -5   0    0.90    4.30
  -5  -5   0    9.20    3.10
  -5  -5   0    2.90    2.20
  -5   5   0    4.20    3.80
  -5   5   0    2.00    3.20
  -6  -5   0   14.40    6.60
  -6  -5   0   22.60    4.40
   6  -5   0   25.20    5.30
  -6  -5   0   17.70    5.60
  -6  -5   0   14.10    3.30
  -6   5   0   24.80    5.70
  -6   5   0   17.60    5.40
  -7  -5   0   -1.60    5.20
  -7  -5   0   -2.80    2.30
  -7  -5   0    4.20    4.70
   7   5   0    6.70    3.30
  -7   5   0    0.30    3.30
  -8  -5   0  185.18    9.50
  -8  -5   0  160.68   15.20
  -8   5   0  207.78   12.60
  -9  -5   0  100.69    7.70
  -9  -5   0  123.09   12.50
  -9  -5   0  112.59   14.70
  -9   5   0  135.99   11.60
  -9   5   0  110.19    9.50
   0  -6   0   60.89    7.00
   0  -6   0   84.39    8.40
   0  -6   0   85.19    7.60
  -1  -6   0   32.50    6.00
   1  -6   0   33.70    6.60
   1  -6   0   23.60    4.40
  -1  -6   0   32.40    5.40
  -1  -6   0   32.50    5.70
  -1  -6   0   46.80    7.30
   1  -6   0   38.90    6.50
  -1  -6   0   26.60    5.60
  -1  -6   0   35.30    7.20
   1  -6   0   28.10    4.50
  -1   6   0   29.00    5.80
  -2  -6   0    9.70    5.20
  -2  -6   0    4.10    3.80
   2  -6   0    3.80    2.80
  -2  -6   0    7.00    3.70
   2  -6   0    5.60    2.60
   2  -6   0    3.50    3.90
   2  -6   0    6.80    3.60
  -2  -6   0   14.90    4.30
  -2   6   0    7.20    3.90
  -2   6   0    6.90    4.00
  -3  -6   0   19.80    5.80
  -3  -6   0   22.10    4.90
   3  -6   0   33.10    4.60
  -3  -6   0   25.10    6.70
   3  -6   0   26.30    3.60
  -3  -6   0   26.50    5.20
  -3   6   0   24.60    5.50
  -3   6   0   26.80    5.80
  -4  -6   0    5.20    2.70
  -4  -6   0   -1.60    4.50
  -4  -6   0    4.40    5.10
   4  -6   0    7.30    1.40
  -4  -6   0    9.90    3.60
   4  -6   0    2.80    1.30
   4  -6   0   12.80    3.10
  -4   6   0    6.10    4.20
  -4   6   0    7.90    3.70
  -5  -6   0   -8.60    3.90
  -5  -6   0    5.30    3.00
  -5  -6   0    0.60    4.10
   5  -6   0    6.20    2.90
  -5  -6   0   -1.50    2.30
  -5   6   0    1.70    3.70
  -5   6   0   -5.60    2.80
  -6  -6   0    2.00    2.70
  -6  -6   0   -3.30    5.60
  -6  -6   0    1.50    5.10
  -6  -6   0   13.10    3.20
  -6   6   0    5.10    3.60
  -6   6   0    5.50    4.70
  -7  -6   0   52.49   11.10
  -7  -6   0   85.39    7.20
  -7  -6   0   65.49   10.70
  -7  -6   0   47.40    5.60
  -7   6   0   67.69    7.90
  -7   6   0   82.29    9.50
   0  -7   0   21.30    6.20
   0  -7   0   28.80    6.20
   1  -7   0    1.70    3.00
  -1  -7   0   -4.50    3.30
   1  -7   0    2.00    3.10
  -1  -7   0    0.60    3.20
  -1  -7   0    1.10    4.20
   1  -7   0    8.70    4.20
   1  -7   0    4.50    3.20
   2  -7   0   11.50    4.80
  -2  -7   0   -0.40    2.70
  -2  -7   0    6.20    4.70
   2  -7   0    0.20    2.70
  -2  -7   0    1.40    3.70
   2  -7   0   -3.40    2.90
   2  -7   0    3.00    2.80
  -3  -7   0    6.40    5.10
   3  -7   0    8.10    2.80
  -3  -7   0    6.80    3.50
   3  -7   0    3.70    4.80
   3  -7   0    7.70    2.90
  -3  -7   0    2.40    4.30
  -3   7   0    3.40    4.10
  -4  -7   0    0.60    2.60
  -4  -7   0    2.80    5.10
   4  -7   0   -1.10    1.50
  -4  -7   0   -0.60    5.40
   4  -7   0    4.10    1.50
  -4   7   0    1.10    4.00
  -4   7   0    2.50    4.20
  -5  -7   0    4.20    4.90
  -5  -7   0   -3.40    2.90
  -5   7   0    5.70    4.00
  -5   7   0    1.10    3.40
  -6  -7   0    4.50    3.30
  -6  -7   0   -4.10    5.30
  -6   7   0    7.60    4.40
   0  -8   0   77.89    9.20
   0  -8   0   81.79    8.00
   0  -8   0   88.69    9.40
   1  -8   0    8.60    5.60
  -1  -8   0   -2.80    3.70
  -1  -8   0   -3.90    3.90
   1  -8   0    2.50    3.20
  -1  -8   0    6.70    5.40
  -2  -8   0   16.10    6.30
  -2  -8   0    8.70    4.70
   2  -8   0    6.50    4.40
  -2  -8   0    1.20    5.00
   2  -8   0    5.10    3.60
   2  -8   0   22.20    6.30
 -11   0   1    9.00    3.90
 -11   0   1    0.10    3.90
 -11   0   1    5.40    5.10
 -10   0   1    2.50    4.80
 -10   0   1    4.90    3.50
 -10   0   1    4.60    3.50
 -10   0   1    4.10    4.10
  -9   0   1   -1.10    2.90
  -9   0   1    3.50    3.20
  -9   0   1    3.10    5.00
   9   0  -1    0.00    2.50
   9   0  -1   -0.60    2.40
   8   0  -1   -1.30    3.50
   8   0  -1   -0.90    2.40
   8   0  -1   -3.80    2.20
  -8   0   1   -2.20    4.30
  -8   0   1   -4.20    2.10
  -8   0   1   -2.40    2.40
  -7   0   1    1.50    3.80
   7   0  -1   -1.70    1.90
  -7   0   1   -0.70    2.10
  -7   0   1   -0.50    2.70
   7   0  -1   -1.60    1.70
   7   0  -1   -1.90    2.70
   6   0  -1   -2.10    1.70
  -6   0   1   -0.30    2.00
   6   0  -1   -2.10    2.40
  -6   0   1    0.80    3.30
   6   0  -1    0.30    2.10
  -6   0   1    0.10    1.90
   5   0  -1    3.40    2.20
  -5   0   1    0.70    1.60
   5   0  -1    1.40    2.40
  -5   0   1   -0.50    1.80
  -5   0   1   -0.80    3.10
   5   0  -1    0.10    1.60
   4   0  -1    0.10    2.10
  -4   0   1    0.80    1.80
  -4   0   1    0.80    2.50
  -4   0   1    0.20    1.60
   4   0  -1    1.40    1.70
   4   0  -1   -2.20    1.30
   3   0  -1    0.10    1.70
  -3   0   1   -1.10    1.40
   3   0  -1    0.00    1.30
  -3   0   1    0.30    1.30
   3   0  -1    1.10    1.30
  -3   0   1   -0.30    1.40
   2   0  -1    1.20    1.20
  -2   0   1    4.00    1.40
   2   0  -1    1.50    1.40
  -2   0   1   -1.00    0.90
  -2   0   1    2.50    1.60
   2   0  -1    1.70    1.10
   1   0  -1    0.50    0.60
  -1   0   1    0.00    0.60
   1   0  -1   -0.20    0.40
  -1   0   1   -0.20    0.60
   1   0  -1   -0.50    0.40
  -1   0   1   -0.20    0.40
  -1   0  -1    1.00    1.00
   1   0   1   -0.10    0.60
   1   0   1   -0.30    0.60
  -1   0  -1   -0.10    1.00
  -1   0  -1   -0.20    0.60
   1   0   1    0.30    0.70
   2   0   1    1.00    1.20
  -2   0  -1   -2.60    1.10
  -2   0  -1   -1.00    1.50
  -2   0  -1    3.70    2.20
  -2   0  -1   -0.90    1.10
   2   0   1    2.00    1.60
  -3   0  -1   -0.20    1.40
  -3   0  -1   -1.10    1.40
  -3   0  -1    3.20    2.50
  -3   0  -1    0.20    1.80
   3   0   1    1.00    1.70
   3   0   1    0.00    1.30
  -4   0  -1   -2.10    1.70
   4   0   1    1.40    2.60
  -4   0  -1   -1.10    2.00
  -4   0  -1   -0.40    1.70
   4   0   1    0.60    1.40
  -4   0  -1    4.80    3.20
   5   0   1   -1.70    1.80
   5   0   1    0.10    2.70
  -5   0  -1   -1.40    1.60
  -5   0  -1   -0.20    2.30
  -5   0  -1    2.40    3.20
  -5   0  -1    1.40    2.00
   6   0   1   -0.40    2.90
  -6   0  -1    0.30    2.50
  -6   0  -1   -1.00    1.90
   6   0   1    0.10    2.10
  -6   0  -1   -0.30    2.60
  -6   0  -1   -1.70    1.80
  -7   0  -1    1.60    2.90
  -7   0  -1   -4.00    2.00
  -7   0  -1    2.60    2.70
   7   0   1   -3.00    3.20
  -7   0  -1    4.80    4.20
   7   0   1    1.30    2.40
  -8   0  -1    1.40    2.80
  -8   0  -1   -0.50    3.10
   8   0   1   -2.40    2.50
  -8   0  -1    0.50    2.80
  -9   0  -1    3.60    2.90
   9   0   1   -2.40    2.50
  -9   0  -1    8.40    3.60
  -9   0  -1    5.70    3.40
  -9   0  -1   -1.70    3.90
 -10   0  -1    2.30    3.10
 -10   0  -1    9.20    4.80
 -10   0  -1   -4.70    3.30
 -10   0  -1    2.20    3.20
 -11   0  -1    8.90    5.10
 -11   0  -1    2.60    7.40
 -11  -1   1    7.30    5.10
 -11  -1   1   15.70    4.30
 -11   1   1    8.60    3.80
 -11   1   1   12.30    4.90
 -11   1   1   16.00    4.60
 -11   1   1    4.40    3.50
 -10  -1   1   14.00    4.20
 -10  -1   1   12.50    5.20
 -10  -1   1    9.00    7.30
 -10   1   1   12.90    4.10
 -10   1   1   15.30    4.90
 -10   1   1   12.40    3.30
 -10   1   1   16.30    5.30
  -9  -1   1    3.60    3.50
  -9  -1   1    1.00    5.50
  -9  -1   1    0.60    3.30
  -9   1   1    6.10    2.90
  -9   1   1    5.90    3.40
  -9   1   1    5.90    4.90
   9   1  -1   -0.20    2.20
  -9   1   1    1.00    3.60
   9   1  -1    0.30    2.60
  -8  -1   1   95.09    7.10
  -8  -1   1   97.89    9.30
  -8  -1   1   85.39    6.60
   8  -1  -1   82.79    8.00
   8  -1  -1   96.39    7.20
   8   1  -1   91.29    9.30
   8   1  -1   77.59    5.90
   8   1  -1   77.19    6.30
  -8   1   1   88.59    5.20
  -8   1   1   83.99    7.50
  -8   1   1   83.39    7.70
   7  -1  -1    0.60    2.40
  -7  -1   1   -0.50    2.50
  -7  -1   1    3.00    2.80
   7  -1  -1   -1.10    1.60
   7  -1  -1    1.70    2.90
  -7  -1   1   -2.50    3.90
   7   1  -1   -1.60    1.50
  -7   1   1   -1.50    1.60
  -7   1   1    1.20    3.10
  -7   1   1   -0.60    2.60
   7   1  -1   -0.70    2.10
  -6  -1   1   -0.30    3.50
   6  -1  -1   -0.30    2.10
  -6  -1   1   -1.40    2.00
   6  -1  -1    1.70    1.70
  -6  -1   1    0.80    2.00
   6  -1  -1    0.20    2.40
   6   1  -1    4.10    3.40
  -6   1   1    1.60    2.90
  -6   1   1    0.10    2.20
   6   1  -1    0.00    2.00
  -6   1   1    0.60    1.60
   6   1  -1    1.20    1.60
   5  -1  -1   50.99    5.10
  -5  -1   1   52.89    4.30
   5  -1  -1   59.49    3.40
   5  -1  -1   56.79    4.50
  -5  -1   1   56.19    5.80
  -5  -1   1   54.79    4.10
  -5   1   1   56.39    4.80
   5   1  -1   50.19    5.00
   5   1  -1   51.49    4.40
   5   1  -1   57.19    4.10
  -5   1   1   51.19    3.10
  -5   1   1   65.09    5.20
   4  -1  -1   21.40    2.30
   4  -1  -1   19.30    3.40
   4  -1  -1   18.50    3.10
  -4  -1   1   17.60    2.80
  -4  -1   1   17.30    4.10
  -4  -1   1   16.60    3.00
  -4   1   1   11.90    2.90
  -4   1   1   16.40    1.90
   4   1  -1   17.60    2.70
  -4   1   1   21.40    3.50
   4   1  -1   17.40    4.00
   4   1  -1   17.40    3.10
  -3  -1   1   29.10    4.20
  -3  -1   1   26.20    2.50
   3  -1  -1   23.60    2.70
   3  -1  -1   22.70    3.00
  -3  -1   1   23.40    3.00
   3  -1  -1   23.00    1.80
  -3   1   1   28.20    3.40
   3   1  -1   19.90    2.20
  -3   1   1   24.80    2.70
  -3   1   1   24.10    1.70
   3   1  -1   27.60    4.10
   3   1  -1   27.40    3.30
  -2  -1   1 1186.98   24.80
  -2  -1   1 1144.19   22.40
   2  -1  -1 1165.58   20.90
  -2  -1   1 1180.38   23.10
   2  -1  -1 1131.29   22.00
   2  -1  -1 1172.08   23.20
  -2   1   1 1158.08   21.00
   2   1  -1 1177.38   24.80
  -2   1   1 1210.18   23.60
   2   1  -1 1142.79   22.60
   2   1  -1 1158.58   23.10
  -2   1   1 1104.89   22.10
  -1  -1   1    3.60    1.70
   1  -1  -1    1.30    0.90
  -1  -1   1    4.70    1.70
   1  -1  -1    2.70    1.20
  -1  -1   1    2.10    1.20
   1  -1  -1    2.90    0.90
  -1  -1   1    4.70    1.30
   1   1  -1    2.20    1.30
  -1   1   1    4.70    1.10
   1   1  -1    2.90    1.20
  -1   1   1    2.00    0.90
  -1   1   1    2.90    1.40
   0  -1  -1   94.39    3.00
   0  -1   1  109.49    4.10
   0  -1  -1  105.49    3.60
   0  -1   1   93.09    2.90
   0  -1  -1  106.49    3.70
   0   1   1  104.49    3.20
   0   1  -1  103.39    4.00
   0   1   1   97.59    3.50
   0   1  -1  107.19    3.10
  -1  -1  -1    0.30    0.70
  -1  -1  -1   -0.50    1.80
   1  -1   1    2.90    1.30
   1  -1   1   -1.30    0.40
   1  -1   1   -0.90    1.30
  -1  -1  -1   -0.30    1.30
  -1  -1  -1    1.10    1.20
   1   1   1    0.20    1.60
  -1   1  -1   -0.90    1.50
  -1   1  -1   -0.70    1.40
   1   1   1    1.20    0.80
  -1   1  -1    0.20    0.50
   2  -1   1  497.25   12.10
  -2  -1  -1  499.15   12.70
  -2  -1  -1  506.15   12.20
   2  -1   1  475.65   12.30
  -2  -1  -1  504.95   13.10
  -2  -1  -1  494.05   10.00
   2   1   1  509.55   10.20
  -2   1  -1  505.65   12.40
  -2   1  -1  493.25   12.50
   2   1   1  492.45   13.20
  -2   1  -1  505.05    9.20
  -3  -1  -1 1015.00   22.30
   3  -1   1 1023.40   22.20
   3  -1   1 1039.60   23.10
  -3  -1  -1 1077.39   20.30
  -3  -1  -1 1060.49   24.00
  -3  -1  -1 1024.00   23.10
  -3   1  -1 1039.20   19.20
  -3   1  -1 1101.79   23.50
  -3   1  -1 1014.80   19.30
  -3   1  -1 1050.89   22.80
   3   1   1 1008.60   20.10
   3   1   1 1042.90   22.40
   3   1   1 1041.90   24.30
  -4  -1  -1    4.30    1.70
  -4  -1  -1    2.80    2.20
   4  -1   1    5.50    2.20
  -4  -1  -1    0.40    2.40
  -4  -1  -1    4.80    3.40
   4  -1   1    7.60    3.20
   4   1   1    6.50    3.20
   4   1   1    3.20    1.50
  -4   1  -1    4.20    2.30
  -4   1  -1    3.80    1.30
   4   1   1    2.80    2.10
  -4   1  -1    3.60    1.60
  -4   1  -1    4.50    3.00
  -5  -1  -1   57.19    5.20
   5  -1   1   61.59    4.60
  -5  -1  -1   58.19    6.20
   5  -1   1   54.59    5.60
  -5  -1  -1   55.09    3.90
  -5  -1  -1   53.69    4.50
   5   1   1   57.59    6.00
  -5   1  -1   52.39    4.70
   5   1   1   55.69    3.60
  -5   1  -1   56.49    3.70
   5   1   1   61.29    4.70
  -5   1  -1   55.19    3.20
  -5   1  -1   50.49    5.20
  -6  -1  -1    4.00    2.30
  -6  -1  -1    7.00    3.00
   6  -1   1    4.60    3.80
  -6  -1  -1    3.70    3.30
  -6  -1  -1    3.70    3.10
   6  -1   1    5.40    2.60
  -6   1  -1    3.50    2.60
  -6   1  -1    3.30    1.80
   6   1   1    2.90    3.30
   6   1   1    2.70    1.90
  -6   1  -1    0.80    2.80
  -6   1  -1    2.00    2.00
  -7  -1  -1    8.00    3.60
   7  -1   1    1.80    3.80
  -7  -1  -1    1.40    2.70
  -7  -1  -1   11.30    5.50
   7  -1   1    5.20    2.90
  -7  -1  -1    3.50    2.70
   7   1   1    3.00    2.10
  -7   1  -1    4.50    3.80
  -7   1  -1    2.20    2.40
  -7   1  -1    3.70    2.90
  -7   1  -1    3.50    2.00
   7   1   1    4.00    4.10
  -8  -1  -1    4.60    3.80
  -8  -1  -1    5.10    5.60
  -8  -1  -1    6.80    3.10
   8  -1   1    9.50    3.60
  -8   1  -1   13.00    3.90
  -8   1  -1    8.60    5.50
  -8   1  -1    8.70    2.70
   8   1   1    3.90    2.60
  -9  -1  -1   26.20    5.00
  -9  -1  -1   15.60    3.80
  -9  -1  -1   11.90    4.90
  -9  -1  -1   14.20    7.00
  -9   1  -1   17.60    3.30
  -9   1  -1    9.10    4.70
  -9   1  -1   14.80    3.60
 -10  -1  -1   -4.70    5.00
 -10  -1  -1    9.90    3.40
 -10  -1  -1    2.60    4.40
 -10   1  -1    4.00    3.30
 -10   1  -1    0.20    2.80
 -10   1  -1   -0.20    2.80
 -10   1  -1    5.20    3.90
  10   1   1   -4.00    2.90
 -11  -1  -1    8.20    3.40
 -11  -1  -1    2.80    5.90
 -11  -1  -1    1.70    4.60
 -11   1  -1    0.60    3.80
 -11   1  -1   11.70    4.00
 -11   1  -1    6.20    3.50
 -11  -2   1    8.70    8.60
 -11  -2   1   36.40    5.90
 -11  -2   1   26.10    7.20
 -11   2   1   29.20    5.70
 -11   2   1   29.50    4.00
 -10  -2   1    4.60    3.80
 -10  -2   1    2.20    4.50
 -10  -2   1   -8.10    5.80
 -10   2   1    0.30    1.80
 -10   2   1    1.60    3.30
 -10   2   1    8.70    4.10
 -10   2   1   -0.30    2.10
  -9  -2   1   -1.20    6.00
  -9  -2   1    8.40    3.70
   9   2  -1    7.90    4.40
  -9   2   1    4.30    2.30
  -9   2   1    5.30    1.90
   9   2  -1    4.90    3.30
  -9   2   1    9.50    4.10
  -8  -2   1   58.99    5.50
  -8  -2   1   70.69    8.80
   8  -2  -1   60.99    7.00
  -8  -2   1   58.59    6.30
  -8   2   1   65.19    6.90
  -8   2   1   62.99    3.50
  -8   2   1   56.89    6.30
   8   2  -1   52.69    5.90
  -8   2   1   65.49    4.30
   8   2  -1   67.69    5.70
  -7  -2   1    5.90    4.20
   7  -2  -1   -2.20    2.50
  -7  -2   1    1.90    2.70
   7  -2  -1   -0.60    3.20
  -7  -2   1    1.30    4.60
  -7   2   1    0.40    1.30
  -7   2   1    1.70    3.00
   7   2  -1    2.50    3.90
   7   2  -1    1.10    2.00
  -7   2   1    4.90    3.50
   7   2  -1   16.60    4.10
  -6  -2   1  219.48    8.60
   6  -2  -1  221.08   10.00
  -6  -2   1  210.08   11.60
   6  -2  -1  211.28    5.80
   6  -2  -1  191.08    9.30
  -6  -2   1  197.08    9.30
   6   2  -1  196.08   11.20
   6   2  -1  210.88    9.80
  -6   2   1  187.38    9.80
  -6   2   1  201.78    9.40
   6   2  -1  198.08    8.30
  -6   2   1  208.18    5.60
   5  -2  -1  328.57    7.50
  -5  -2   1  324.57   11.50
  -5  -2   1  338.97   10.30
  -5  -2   1  320.77   13.50
   5  -2  -1  342.57   11.90
   5  -2  -1  325.47   11.30
  -5   2   1  332.87    7.40
   5   2  -1  323.27   13.80
  -5   2   1  335.57   11.60
   5   2  -1  336.97   12.00
  -5   2   1  309.97   12.00
   5   2  -1  318.97   10.50
   4  -2  -1   27.10    3.40
   4  -2  -1   19.20    3.60
  -4  -2   1   21.40    3.70
   4  -2  -1   18.30    1.40
  -4  -2   1   23.70    3.10
  -4  -2   1   26.00    4.70
   4   2  -1   25.20    4.10
  -4   2   1   24.50    3.80
   4   2  -1   20.80    3.10
   4   2  -1   23.30    4.70
  -4   2   1   21.10    1.50
  -4   2   1   21.40    3.80
   3  -2  -1   42.50    3.30
   3  -2  -1   51.89    4.10
   3  -2  -1   47.10    1.90
  -3  -2   1   53.09    4.80
  -3  -2   1   47.20    3.30
  -3  -2   1   47.40    4.00
   3   2  -1   48.80    5.10
  -3   2   1   46.30    4.30
   3   2  -1   55.69    4.40
  -3   2   1   44.30    2.10
   3   2  -1   38.90    3.50
  -3   2   1   43.80    3.40
   2  -2  -1  953.10   18.20
  -2  -2   1  969.80   21.00
  -2  -2   1  953.60   22.40
   2  -2  -1  980.40   21.30
  -2  -2   1  998.00   23.50
  -2  -2   1  949.31   20.50
   2  -2  -1  962.60   19.90
   2   2  -1  994.80   21.30
  -2   2   1  957.40   21.60
  -2   2   1  964.50   20.10
   2   2  -1  907.71   20.70
  -2   2   1  948.41   18.60
   1  -2  -1   12.10    2.30
  -1  -2   1    6.80    2.60
  -1  -2   1    8.20    1.90
  -1  -2   1    8.10    2.10
  -1   2   1   14.70    2.60
   1   2  -1    8.00    2.30
  -1   2   1   17.60    2.40
   1   2  -1    7.60    2.10
   1   2  -1    4.60    2.60
   0  -2   1 9932.71  175.18
   0   2  -1 9999.00  175.18
   0   2   1 9849.81  171.08
   0   2   1 9935.71  171.08
   1  -2   1    2.90    1.10
  -1  -2  -1    2.20    1.70
  -1  -2  -1    0.80    1.20
  -1  -2  -1    1.80    1.30
  -1  -2  -1    1.50    2.20
   1  -2   1   -0.50    1.60
   1  -2   1    0.90    1.70
  -1  -2  -1   -0.30    1.80
   1   2   1   -1.10    2.10
  -1   2  -1   -1.00    1.70
  -1   2  -1    1.20    1.10
  -1   2  -1    1.40    1.90
   2  -2   1  201.58    7.70
   2  -2   1  218.08    4.30
   2  -2   1  214.58    4.20
  -2  -2  -1  219.78    6.20
   2  -2   1  220.88    8.20
  -2  -2  -1  220.88    8.00
  -2  -2  -1  215.28    8.50
  -2  -2  -1  223.18    8.90
   2   2   1  214.08    6.50
  -2   2  -1  233.28    8.60
   2   2   1  218.88    9.00
  -2   2  -1  227.28    8.30
   3  -2   1   40.10    4.20
   3  -2   1   43.70    4.10
  -3  -2  -1   52.79    5.30
  -3  -2  -1   52.99    2.90
  -3  -2  -1   48.80    4.40
   3   2   1   50.29    3.20
   3   2   1   47.00    5.10
  -3   2  -1   53.29    4.50
  -3   2  -1   45.10    4.30
   4  -2   1   21.30    4.20
  -4  -2  -1   18.40    3.60
  -4  -2  -1   16.80    2.30
  -4  -2  -1   10.50    3.70
  -4  -2  -1   23.30    5.00
   4  -2   1   20.80    3.60
   4   2   1   20.60    4.40
  -4   2  -1   13.90    3.50
   4   2   1   18.00    3.60
   4   2   1   16.00    2.40
  -4   2  -1   16.40    3.60
  -5  -2  -1  883.01   24.10
  -5  -2  -1  914.91   25.40
   5  -2   1  919.81   23.80
  -5  -2  -1  869.01   19.50
   5  -2   1  893.71   22.90
  -5  -2  -1  907.51   23.00
  -5   2  -1  910.31   23.80
   5   2   1  913.21   20.10
  -5   2  -1  886.21   23.60
   5   2   1  945.51   23.30
   5   2   1  878.71   25.90
  -6  -2  -1   23.30    3.40
   6  -2   1   22.40    5.20
  -6  -2  -1   29.40    6.40
  -6  -2  -1   23.90    5.30
   6  -2   1   35.30    5.20
  -6  -2  -1   21.50    4.40
  -6   2  -1   25.40    5.00
   6   2   1   36.80    7.10
  -6   2  -1   22.70    1.40
  -6   2  -1   24.70    1.60
  -6   2  -1   25.60    4.90
   6   2   1   26.20    3.60
   7  -2   1   -0.30    2.50
   7  -2   1   -2.10    3.80
  -7  -2  -1   -3.10    3.40
  -7  -2  -1   -0.20    3.00
  -7  -2  -1    1.50    4.00
  -7  -2  -1   -0.90    2.40
  -7   2  -1    0.00    1.10
   7   2   1   -0.10    1.70
  -7   2  -1    0.50    3.20
  -7   2  -1    2.80    3.20
  -7   2  -1    1.00    1.10
  -8  -2  -1   10.80    4.60
  -8  -2  -1    3.70    2.90
  -8  -2  -1    4.50    5.80
  -8   2  -1    9.10    1.60
  -8   2  -1   10.50    4.70
   8   2   1    8.20    2.80
  -8   2  -1    6.80    1.70
  -9  -2  -1    2.70    3.70
  -9  -2  -1    3.30    2.60
  -9  -2  -1   -6.50    5.60
  -9   2  -1    1.50    1.50
  -9   2  -1    1.50    3.10
   9   2   1    3.90    2.80
  -9   2  -1    1.40    2.90
  -9   2  -1   -0.80    1.20
 -10  -2  -1    6.50    5.10
 -10  -2  -1   12.80    3.40
 -10   2  -1    7.90    1.80
 -10   2  -1    9.80    3.80
  10   2   1   -0.40    3.70
 -10   2  -1    8.90    2.00
 -10   2  -1   18.50    5.20
 -11  -2  -1    2.20    4.50
 -11   2  -1   19.80    5.30
 -11  -3   1   -0.30    5.40
 -11  -3   1    5.80    3.60
 -11   3   1   13.50    4.30
 -11   3   1    4.80    3.40
 -10  -3   1   20.20    7.00
 -10   3   1   18.10    5.30
 -10   3   1   30.60    5.70
  -9  -3   1   63.09    9.00
  -9  -3   1   61.69    6.10
  -9  -3   1   67.79   10.60
  -9   3   1   81.39    7.80
   9   3  -1   78.69    8.00
  -9   3   1   85.89    8.60
   9   3  -1   60.59    6.40
   8  -3  -1  119.79    9.20
  -8  -3   1  142.59    8.10
  -8  -3   1  141.99   12.20
  -8   3   1  139.39    9.10
   8   3  -1  133.69    8.10
  -8   3   1  134.69   10.10
   8   3  -1  141.09    9.70
  -7  -3   1   17.20    7.40
   7  -3  -1   19.00    5.50
  -7  -3   1   19.40    4.10
  -7   3   1   17.00    4.60
  -7   3   1   26.00    6.50
   7   3  -1   22.10    4.00
   7   3  -1   13.60    4.50
  -6  -3   1   11.60    3.90
  -6  -3   1   18.60    3.60
  -6  -3   1   14.60    5.50
   6  -3  -1   16.50    4.30
   6  -3  -1   13.90    3.90
   6   3  -1    9.50    3.90
  -6   3   1    9.30    3.70
  -6   3   1   15.40    4.20
   6   3  -1   18.60    5.70
   6   3  -1   16.30    3.50
  -5  -3   1  113.99    7.40
   5  -3  -1  115.69    7.40
  -5  -3   1  113.89    9.00
  -5  -3   1  112.09    5.90
   5  -3  -1  104.19    6.60
   5   3  -1  102.59    8.60
  -5   3   1  115.09    7.00
  -5   3   1  107.49    7.60
   5   3  -1   97.99    6.90
   5   3  -1  101.69    6.10
   4  -3  -1  148.59    7.80
  -4  -3   1  149.29    6.60
  -4  -3   1  151.78    9.30
   4  -3  -1  152.98    7.10
   4  -3  -1  153.08    3.60
  -4  -3   1  155.38    7.90
   4  -3  -1  155.68    3.70
   4   3  -1  152.98    7.40
  -4   3   1  153.48    7.40
   4   3  -1  149.79    8.10
   4   3  -1  147.29    9.60
  -4   3   1  148.59    8.40
   3  -3  -1   14.90    1.80
  -3  -3   1   15.00    3.80
  -3  -3   1   18.00    3.60
   3  -3  -1   20.10    3.80
  -3  -3   1   15.30    4.40
   3  -3  -1   13.90    1.70
   3  -3  -1   14.00    2.80
  -3  -3   1   18.90    3.10
   3   3  -1   15.10    3.00
  -3   3   1   13.80    3.10
  -3   3   1   17.20    3.50
   3   3  -1   18.70    3.70
   2  -3  -1  319.67    8.30
  -2  -3   1  327.67   10.60
  -2  -3   1  329.87   12.90
   2  -3  -1  303.67    8.30
  -2  -3   1  311.87   10.40
  -2  -3   1  314.07   11.80
   2  -3  -1  299.17    9.70
   2  -3  -1  319.17   10.90
  -2   3   1  321.97   11.40
   2   3  -1  314.97   12.40
  -2   3   1  325.17   10.30
   1  -3  -1    8.10    2.10
  -1  -3   1   10.70    2.70
   1  -3  -1    5.10    2.40
  -1  -3   1    8.40    2.50
   1  -3  -1    8.50    2.50
  -1  -3   1    7.50    2.90
   1  -3  -1   12.40    2.40
  -1  -3   1    7.50    3.60
   1   3  -1   10.90    2.70
  -1   3   1   10.00    2.90
   1   3  -1    8.30    3.20
  -1   3   1   10.10    2.80
   0  -3  -1  274.57    8.80
   0  -3   1  269.67    8.10
   0  -3  -1  276.07    9.30
   0  -3  -1  261.97    8.90
   0  -3   1  268.17   10.10
   0  -3  -1  278.87   10.10
   0  -3  -1  274.57    9.50
   0  -3   1  267.37    9.70
   0   3   1  252.37    9.00
   0   3  -1  267.87   10.30
   0   3  -1  264.37    8.30
  -1  -3  -1  184.78    7.00
  -1  -3  -1  178.88    8.00
   1  -3   1  190.58    8.20
  -1  -3  -1  187.58    8.60
   1  -3   1  182.38    5.80
  -1  -3  -1  187.08    7.60
  -1  -3  -1  194.08    7.40
  -1  -3  -1  170.38    8.00
  -1   3  -1  176.58    8.10
  -1   3  -1  183.18    6.00
  -1   3  -1  193.68    9.70
  -2  -3  -1  277.67   10.90
   2  -3   1  289.97    7.10
   2  -3   1  272.17   10.50
   2  -3   1  269.97   10.00
   2  -3   1  281.17    6.60
  -2  -3  -1  271.97   10.00
  -2  -3  -1  251.77    8.50
  -2  -3  -1  283.57    8.80
  -2   3  -1  283.57   10.90
   2   3   1  259.77   11.30
  -2   3  -1  261.07   10.30
  -3  -3  -1  490.25   12.30
  -3  -3  -1  455.35   15.60
  -3  -3  -1  483.35   16.30
   3  -3   1  462.85   14.50
   3  -3   1  511.95   15.70
  -3  -3  -1  486.25   14.90
   3   3   1  490.75   13.00
  -3   3  -1  506.25   15.40
   3   3   1  473.95   16.80
  -3   3  -1  475.65   15.60
  -4  -3  -1    0.50    2.60
   4  -3   1    2.50    2.40
   4  -3   1   -1.00    2.10
  -4  -3  -1    2.60    3.50
  -4  -3  -1    2.30    1.50
  -4  -3  -1    3.50    3.40
  -4   3  -1    0.40    2.50
  -4   3  -1   -0.20    2.20
   4   3   1   -0.30    2.70
   4   3   1    0.20    1.60
   5  -3   1    6.70    3.20
  -5  -3  -1    4.80    4.40
   5  -3   1    3.70    2.90
  -5  -3  -1   -0.90    2.90
  -5  -3  -1    4.80    2.10
  -5  -3  -1    1.20    3.50
   5   3   1    3.50    1.80
   5   3   1    3.20    3.90
  -5   3  -1    2.60    3.10
  -5   3  -1    3.10    3.30
   6  -3   1   41.50    5.90
  -6  -3  -1   46.40    8.10
   6  -3   1   47.10    7.10
  -6  -3  -1   41.00    5.80
  -6  -3  -1   33.80    6.60
  -6  -3  -1   32.80    3.80
   6   3   1   32.70    3.70
   6   3   1   41.90    7.60
  -6   3  -1   32.70    5.80
  -6   3  -1   36.10    6.10
   7  -3   1   22.80    6.00
  -7  -3  -1   13.50    5.50
  -7  -3  -1   16.20    6.60
  -7  -3  -1   17.80    3.50
   7   3   1   14.30    3.30
  -7   3  -1   15.90    5.50
  -7   3  -1   19.30    5.00
  -8  -3  -1    4.50    4.70
  -8  -3  -1    1.20    2.60
  -8  -3  -1    0.20    4.70
   8   3   1    0.70    2.10
  -8   3  -1    1.80    3.10
  -8   3  -1   -2.90    2.80
  -9  -3  -1   57.89    5.50
  -9  -3  -1   50.69    8.70
  -9  -3  -1   54.79    9.70
   9   3   1   54.49    5.70
  -9   3  -1   50.39    7.80
  -9   3  -1   67.09    7.20
 -10  -3  -1   -3.00    7.30
 -10  -3  -1   15.30    3.50
 -10  -3  -1   18.10    6.80
 -10   3  -1   14.20    4.50
 -10   3  -1    9.80    4.60
  10   3   1   -0.10    4.30
 -10  -4   1   -3.10    3.20
 -10  -4   1   -2.50    5.70
 -10  -4   1  -12.00    6.90
 -10   4   1   14.00    4.50
 -10   4   1    9.70    4.80
  -9  -4   1   -1.80    3.40
  -9  -4   1   10.10    6.00
  -9  -4   1   10.70    7.30
  -9   4   1    5.50    4.60
  -9   4   1    7.80    3.80
   9   4  -1    2.80    3.80
  -8  -4   1    6.90    6.20
  -8  -4   1    7.20    5.10
  -8  -4   1    2.40    3.10
   8  -4  -1    8.70    5.00
   8   4  -1   13.10    4.60
  -8   4   1    8.00    4.20
  -8   4   1    8.40    3.50
  -7  -4   1   83.19    6.10
  -7  -4   1   70.59    9.50
   7   4  -1   71.09    6.30
  -7   4   1   77.99    8.10
   7   4  -1   64.69    7.20
  -7   4   1   68.79    6.50
   6  -4  -1    3.40    3.80
  -6  -4   1    5.20    4.80
  -6  -4   1    6.50    2.80
  -6   4   1    7.70    3.40
   6   4  -1    2.60    2.70
   6   4  -1    1.40    3.40
  -6   4   1    5.00    3.90
   5  -4  -1   -0.70    2.30
  -5  -4   1   -1.50    1.60
  -5  -4   1   -0.30    2.90
   5  -4  -1    1.90    2.60
  -5  -4   1    2.10    3.40
  -5  -4   1    4.40    3.60
  -5   4   1    1.70    3.10
   5   4  -1    1.40    2.70
  -5   4   1    0.90    2.80
   5   4  -1    1.50    2.30
   5   4  -1    1.80    3.00
  -4  -4   1  107.59    9.70
  -4  -4   1  123.49    9.20
  -4  -4   1  102.19    6.10
   4  -4  -1  115.19    6.60
   4  -4  -1  115.19    3.60
   4  -4  -1  113.89    3.50
  -4   4   1  110.39    8.00
  -4   4   1  108.29    7.10
   4   4  -1  114.49    7.20
   4   4  -1  108.49    7.60
  -3  -4   1  181.48    9.00
   3  -4  -1  181.48    6.00
  -3  -4   1  194.48   11.30
  -3  -4   1  191.88    8.50
   3  -4  -1  192.58    9.50
   3  -4  -1  192.48    8.30
   3  -4  -1  186.78    6.00
  -3  -4   1  172.18    9.90
  -3  -4   1  177.08    8.40
  -3   4   1  177.88    9.70
   3   4  -1  182.68    9.20
  -2  -4   1   11.80    4.60
  -2  -4   1   13.80    3.10
  -2  -4   1   10.50    3.20
   2  -4  -1   14.70    2.70
   2  -4  -1   15.50    2.50
  -2  -4   1   10.00    3.70
  -2  -4   1   14.70    3.40
   2  -4  -1   13.30    3.40
   2  -4  -1   13.60    3.30
  -2   4   1   14.20    3.60
  -2   4   1   10.00    3.40
   2   4  -1    6.70    2.90
  -1  -4   1   73.19    5.00
   1  -4  -1   75.79    5.30
   1  -4  -1   86.39    5.10
  -1  -4   1   79.69    7.20
  -1  -4   1   69.69    5.40
  -1  -4   1   76.19    5.80
   1  -4  -1   75.79    5.10
   1  -4  -1   69.89    5.40
  -1  -4   1   68.59    6.00
  -1   4   1   79.99    5.70
   1   4  -1   75.79    5.30
  -1   4   1   75.79    5.90
   0  -4   1  416.76   14.50
   0  -4  -1  404.06   13.50
   0  -4   1  368.86   11.30
   0  -4  -1  388.96   13.30
   0  -4  -1  409.76   13.20
   0  -4   1  389.36   14.00
   0  -4   1  376.16   13.40
   0  -4  -1  424.86   16.60
   0  -4  -1  398.06   12.90
   0  -4  -1  396.16   12.20
   0   4  -1  407.06   14.50
   0   4  -1  384.96   11.80
   0   4   1  378.36   12.90
  -1  -4  -1   74.99    6.10
   1  -4   1   76.09    5.00
  -1  -4  -1   73.69    6.40
  -1  -4  -1   83.69    5.50
   1  -4   1   76.49    5.80
  -1  -4  -1   81.39    5.70
   1  -4   1   85.69    4.60
  -1  -4  -1   74.49    5.80
   1  -4   1   60.79    5.50
  -1  -4  -1   74.99    5.30
  -1   4  -1   74.59    6.10
  -1   4  -1   79.79    6.30
   2  -4   1   31.90    4.10
  -2  -4  -1   37.70    5.10
   2  -4   1   29.20    3.00
  -2  -4  -1   27.80    5.20
  -2  -4  -1   32.50    4.30
   2  -4   1   34.80    5.20
   2  -4   1   29.50    2.50
  -2  -4  -1   31.60    5.80
  -2  -4  -1   31.70    3.80
  -2  -4  -1   34.90    5.40
  -2   4  -1   29.40    5.00
  -2   4  -1   38.70    5.70
  -3  -4  -1   11.90    4.40
   3  -4   1    7.80    3.10
   3  -4   1    7.60    3.10
   3  -4   1    8.50    1.30
  -3  -4  -1    9.50    2.60
  -3  -4  -1    6.90    3.90
   3  -4   1    9.80    1.20
  -3  -4  -1    9.00    3.30
  -3  -4  -1    6.70    3.30
  -3  -4  -1    6.60    2.30
  -3   4  -1    9.20    3.60
  -3   4  -1    7.90    3.50
  -4  -4  -1    4.30    4.20
   4  -4   1    5.30    3.00
  -4  -4  -1    3.30    2.00
   4  -4   1    8.70    3.10
  -4  -4  -1    1.80    4.20
  -4  -4  -1    4.60    2.30
  -4  -4  -1    3.10    2.80
  -4   4  -1    6.20    3.50
  -4   4  -1   -0.30    2.70
   5  -4   1   27.40    5.10
  -5  -4  -1   24.40    5.90
  -5  -4  -1   17.20    6.10
  -5  -4  -1   22.40    5.70
   5  -4   1   27.60    5.80
  -5   4  -1   21.10    5.00
   5   4   1   25.20    6.50
   5   4   1   29.60    4.30
  -5   4  -1   22.50    5.40
  -6  -4  -1   -1.80    4.30
  -6  -4  -1    4.30    2.50
   6  -4   1    5.00    3.80
  -6  -4  -1    5.10    5.60
  -6   4  -1    3.60    3.80
  -6   4  -1    4.10    3.80
   6   4   1    2.20    2.30
  -7  -4  -1   24.30    7.60
  -7  -4  -1   22.10    6.50
  -7  -4  -1   23.60    3.90
   7   4   1   35.90    4.40
  -7   4  -1   29.50    6.20
  -7   4  -1   25.30    6.20
  -8  -4  -1    0.20    2.80
  -8  -4  -1   -3.80    4.60
  -8  -4  -1   -4.00    6.00
  -8   4  -1    2.90    3.50
  -8   4  -1   -1.20    3.60
   8   4   1   -0.20    2.40
  -9  -4  -1   -9.40    6.30
  -9  -4  -1    7.80    6.30
  -9  -4  -1   -0.90    2.50
  -9   4  -1    4.50    3.50
   9   4   1   -5.60    2.80
  -9   4  -1    2.10    3.60
  -9  -5   1   14.70    7.00
  -9  -5   1   33.50    9.90
  -9   5   1   26.00    6.80
  -9   5   1   22.40    5.30
  -8  -5   1    1.00    5.90
  -8  -5   1   -0.70    3.10
  -8   5   1    8.00    3.70
   8   5  -1    6.70    3.80
  -8   5   1    4.70    4.90
  -7  -5   1    0.60    2.90
  -7  -5   1    5.40    5.10
  -7  -5   1    4.50    5.70
   7  -5  -1   -6.40    4.40
   7   5  -1    6.40    3.70
  -7   5   1    8.60    3.90
  -7   5   1    9.50    4.80
  -6  -5   1   10.30    5.40
   6  -5  -1    3.30    3.90
  -6  -5   1    2.30    2.50
  -6  -5   1   11.30    6.00
   6   5  -1    5.50    3.20
   6   5  -1    4.20    3.80
  -6   5   1   -1.40    3.00
  -6   5   1   -1.40    3.40
  -5  -5   1   15.80    5.80
  -5  -5   1   23.80    6.40
   5  -5  -1   19.00    4.10
  -5  -5   1   17.10    4.10
  -5  -5   1   15.30    3.60
  -5   5   1   16.00    4.90
   5   5  -1   12.70    4.50
  -5   5   1   18.00    4.80
  -4  -5   1  165.78    8.60
   4  -5  -1  158.88    8.50
  -4  -5   1  154.08   11.80
  -4  -5   1  185.18    9.50
   4  -5  -1  142.89    5.00
   4  -5  -1  158.38    5.20
  -4   5   1  155.18    9.10
   4   5  -1  153.28    9.90
   3  -5  -1    4.00    2.10
   3  -5  -1    7.80    3.20
  -3  -5   1    6.80    3.00
   3  -5  -1    7.10    2.30
   3  -5  -1    6.80    3.30
  -3  -5   1    4.50    3.50
  -3  -5   1    0.10    4.10
  -3  -5   1    5.90    3.90
  -3  -5   1    3.70    2.70
  -3   5   1    3.00    3.40
  -3   5   1    4.80    3.10
   3   5  -1    2.40    3.20
  -2  -5   1   31.00    5.80
   2  -5  -1   32.60    5.30
  -2  -5   1   30.20    5.10
   2  -5  -1   35.00    4.10
  -2  -5   1   25.70    4.80
  -2  -5   1   34.60    5.40
   2  -5  -1   30.40    4.80
  -2  -5   1   28.60    6.50
   2   5  -1   29.00    5.20
  -2   5   1   32.10    5.60
  -2   5   1   28.50    5.20
  -1  -5   1   48.60    4.80
   1  -5  -1   55.29    5.20
  -1  -5   1   59.79    6.40
  -1  -5   1   67.69    6.00
   1  -5  -1   57.99    5.50
   1  -5  -1   51.39    5.20
  -1  -5   1   49.50    5.60
  -1  -5   1   49.10    6.60
   1  -5  -1   62.79    4.90
   1  -5  -1   52.79    6.20
  -1  -5   1   52.09    6.10
  -1   5   1   48.40    5.50
   0  -5   1   50.59    6.10
   0  -5   1   47.20    5.40
   0  -5  -1   53.69    7.70
   0  -5  -1   53.29    5.60
   0  -5  -1   45.30    5.50
   0  -5   1   49.10    5.70
   0  -5  -1   38.10    4.80
   0  -5   1   56.99    4.90
   0  -5  -1   43.50    4.80
   0  -5  -1   42.40    4.80
   0  -5   1   40.20    5.20
   0   5  -1   49.90    6.00
  -1  -5  -1   34.70    5.10
   1  -5   1   31.60    5.70
  -1  -5  -1   23.20    5.30
  -1  -5  -1   26.90    5.20
   1  -5   1   27.50    3.90
  -1  -5  -1   33.50    5.80
   1  -5   1   25.70    5.40
   1  -5   1   31.70    5.50
  -1  -5  -1   33.10    5.10
  -1  -5  -1   32.20    5.00
   1  -5   1   34.40    4.90
  -1   5  -1   29.10    5.60
  -2  -5  -1   10.40    4.00
   2  -5   1   11.00    3.70
  -2  -5  -1   13.90    4.50
   2  -5   1   12.30    3.80
  -2  -5  -1   11.90    3.10
   2  -5   1   12.10    2.50
  -2  -5  -1   16.40    4.80
   2  -5   1    8.60    2.60
  -2  -5  -1   15.50    3.80
  -2  -5  -1   11.30    3.80
  -2   5  -1    8.90    4.00
  -2   5  -1    8.50    4.00
  -3  -5  -1    2.30    2.30
  -3  -5  -1   -2.70    3.50
  -3  -5  -1    4.10    3.70
   3  -5   1    1.10    1.30
  -3  -5  -1    3.00    3.70
  -3  -5  -1   -1.40    1.70
   3  -5   1   -0.30    1.40
   3  -5   1    0.80    2.40
  -3  -5  -1   -3.90    3.50
  -3   5  -1    2.80    3.50
  -3   5  -1    0.90    2.80
  -4  -5  -1   11.20    3.40
  -4  -5  -1    9.50    5.00
  -4  -5  -1    4.90    2.60
  -4  -5  -1   14.80    5.60
  -4   5  -1    7.80    4.40
  -4   5  -1   10.70    4.00
  -5  -5  -1   38.10    4.70
   5  -5   1   34.80    6.10
  -5  -5  -1   20.60    6.10
  -5  -5  -1   23.70    6.90
  -5  -5  -1   25.10    3.90
  -5   5  -1   30.40    6.50
  -5   5  -1   30.80    6.50
  -6  -5  -1    3.40    2.60
  -6  -5  -1   -2.20    4.10
  -6  -5  -1   -1.80    2.00
  -6  -5  -1    0.90    5.50
  -6   5  -1    2.60    3.40
  -6   5  -1    0.40    3.30
  -7  -5  -1    9.40    3.00
  -7  -5  -1   -0.80    4.70
  -7  -5  -1    1.80    4.80
  -7  -5  -1   -0.80    2.90
  -7   5  -1    0.20    3.40
  -7   5  -1    5.90    4.00
  -8  -5  -1    3.00    5.60
  -8  -5  -1    3.20    7.10
  -8  -5  -1   11.30    3.20
  -8  -5  -1   -3.40    2.80
  -8   5  -1   -2.30    3.60
  -8   5  -1    6.80    3.60
  -9  -5  -1   -5.70    2.40
  -9   5  -1   10.40    4.50
  -8  -6   1   23.90    5.30
  -8   6   1   43.70    7.80
  -7  -6   1   15.40    7.50
  -7  -6   1    6.10    6.20
  -7   6   1   11.70    4.70
  -7   6   1    4.40    4.90
   6  -6  -1   41.00    6.40
  -6  -6   1   41.70    6.00
  -6  -6   1   42.30    8.20
  -6  -6   1   29.00    8.40
  -6  -6   1   64.19    9.30
  -6   6   1   34.30    7.10
  -6   6   1   42.80    5.90
  -5  -6   1    2.60    4.40
  -5  -6   1    0.10    2.70
  -5  -6   1    4.10    3.30
  -5  -6   1   -0.10    4.90
   5  -6  -1   10.30    2.90
  -5   6   1    4.50    3.50
  -5   6   1   -0.30    3.40
  -4  -6   1   63.79    6.00
   4  -6  -1   58.89    3.60
  -4  -6   1   71.69    6.90
   4  -6  -1   51.39    3.60
  -4  -6   1   56.09    8.90
  -4  -6   1   57.29    9.70
  -4   6   1   62.19    7.50
  -4   6   1   61.99    6.70
  -3  -6   1    6.00    4.40
  -3  -6   1   15.20    4.70
  -3  -6   1    7.00    3.10
   3  -6  -1   16.70    3.80
   3  -6  -1   14.30    3.00
  -3  -6   1    0.30    4.60
   3  -6  -1   11.60    4.30
  -3   6   1    6.00    4.00
  -3   6   1   10.80    4.50
  -2  -6   1   63.29    6.40
   2  -6  -1   72.59    5.50
  -2  -6   1   67.09    7.50
   2  -6  -1   69.99    5.60
   2  -6  -1   66.49    6.60
  -2  -6   1   79.49    8.40
  -2  -6   1   76.79    6.90
  -2   6   1   70.49    6.90
  -2   6   1   60.59    7.00
  -1  -6   1   -3.00    2.80
  -1  -6   1   -3.20    2.70
   1  -6  -1    2.50    2.90
   1  -6  -1    1.70    2.90
  -1  -6   1    1.50    2.80
  -1  -6   1   -0.40    2.70
  -1  -6   1    4.20    3.10
   1  -6  -1   -0.60    2.70
   1  -6  -1    0.20    2.80
   1  -6  -1    3.60    3.00
  -1  -6   1    1.20    3.80
   1  -6  -1   -0.20    3.10
   0  -6   1   77.59    8.80
   0  -6  -1   83.69    7.70
   0  -6  -1   74.49    7.00
   0  -6   1   83.19    7.10
   0  -6  -1   82.99    6.80
   0  -6   1   80.69    8.70
   0  -6  -1   92.99    8.60
   0  -6  -1   88.19    7.80
   0  -6  -1   82.29    7.70
   0  -6   1   75.99    6.00
   0  -6   1   75.89    7.20
   1  -6   1   13.70    4.00
  -1  -6  -1   14.90    5.00
  -1  -6  -1   18.50    4.20
   1  -6   1   15.00    3.50
  -1  -6  -1   11.00    3.60
   1  -6   1   12.80    4.60
  -1  -6  -1   12.40    4.20
   1  -6   1   15.90    4.20
  -1  -6  -1   18.00    5.00
  -1  -6  -1   11.50    4.70
  -1   6  -1    9.60    4.40
   2  -6   1   11.80    3.60
  -2  -6  -1   10.70    3.90
   2  -6   1    7.70    2.60
   2  -6   1    7.40    4.20
  -2  -6  -1   14.30    5.20
  -2  -6  -1   14.20    5.90
  -2  -6  -1   10.10    5.00
   2  -6   1    7.30    3.00
  -2   6  -1    5.70    3.90
   3  -6   1    0.10    1.90
  -3  -6  -1   -3.00    3.60
   3  -6   1    1.50    1.70
   3  -6   1    6.30    3.00
  -3  -6  -1   -1.30    4.00
  -3  -6  -1    0.60    2.40
  -3  -6  -1    9.80    3.10
  -3   6  -1    1.80    3.10
  -3   6  -1   -2.30    2.90
  -4  -6  -1   19.00    3.90
  -4  -6  -1   10.50    5.50
  -4  -6  -1    6.40    4.90
  -4  -6  -1    8.80    3.20
  -4   6  -1    8.80    4.10
  -4   6  -1   10.60    4.50
  -5  -6  -1    6.40    5.30
  -5  -6  -1   14.40    3.40
  -5  -6  -1    4.60    5.40
  -5  -6  -1    3.30    2.60
  -5   6  -1    4.00    4.10
  -5   6  -1    2.20    3.90
  -6  -6  -1   10.50    7.20
  -6  -6  -1   18.50    7.90
  -6  -6  -1   11.00    3.30
  -6   6  -1   22.30    6.20
  -7  -6  -1   -3.30    2.70
  -7  -6  -1    1.40    6.60
  -7  -6  -1   12.60    7.00
  -7   6  -1    5.90    4.30
  -7   6  -1   11.20    4.80
  -6  -7   1   21.20    7.40
  -6  -7   1   12.70    7.80
  -6  -7   1   19.50    4.90
  -6   7   1   21.50    5.80
  -5  -7   1   -1.90    4.30
  -5  -7   1    2.90    3.00
  -5   7   1    3.30    4.40
  -5   7   1    0.70    3.80
  -4  -7   1    0.80    4.20
  -4  -7   1    0.00    2.70
   4  -7  -1   -2.30    1.80
  -4  -7   1    1.40    5.40
  -4   7   1    7.30    3.70
   3  -7  -1   -0.70    3.30
   3  -7  -1    9.30    3.00
  -3  -7   1   -1.40    4.30
   3  -7  -1    5.60    4.20
  -3  -7   1    1.20    2.90
  -3  -7   1   -1.00    4.10
   3  -7  -1    2.50    2.80
  -3   7   1    4.90    4.10
  -3   7   1    5.40    4.00
  -2  -7   1    2.50    4.40
   2  -7  -1   10.50    3.30
   2  -7  -1    4.50    3.60
  -2  -7   1    7.30    3.90
   2  -7  -1    3.00    2.80
  -2  -7   1    8.70    6.20
   2  -7  -1   11.50    4.50
   1  -7  -1   41.90    6.10
   1  -7  -1   43.40    5.90
   1  -7  -1   40.80    7.60
  -1  -7   1   36.10    6.90
  -1  -7   1   41.20    7.00
  -1  -7   1   33.10    7.90
   0  -7   1   -0.40    3.00
   0  -7  -1    1.60    3.00
   0  -7   1    0.20    3.40
   0  -7   1    7.40    4.80
   0  -7   1    9.30    4.30
   0  -7  -1    4.30    4.20
  -1  -7  -1    2.40    3.20
   1  -7   1   -0.10    3.80
  -1  -7  -1    1.70    3.70
   1  -7   1    3.90    3.40
   1  -7   1    2.80    3.60
  -1  -7  -1    1.00    3.90
  -2  -7  -1   13.00    5.60
   2  -7   1   17.40    4.10
   2  -7   1   17.10    6.00
   2  -7   1   14.50    3.50
  -2  -7  -1   15.20    4.70
  -2  -7  -1    9.90    4.80
  -2   7  -1   11.30    5.10
   3  -7   1    0.20    3.00
  -3  -7  -1   -4.60    3.40
   3  -7   1    3.20    2.10
  -3  -7  -1    7.30    4.90
  -3   7  -1   -4.00    3.60
   4  -7   1   13.40    6.50
  -4  -7  -1   23.90    7.50
  -4  -7  -1   12.70    6.20
  -4  -7  -1   26.20    5.40
  -4   7  -1   20.00    6.30
  -4   7  -1   19.10    6.00
  -5  -7  -1   22.60    7.70
  -5  -7  -1   16.60    4.20
  -5   7  -1   30.20    6.40
  -5   7  -1   24.90    5.90
   2  -8  -1    1.60    3.60
   2  -8  -1    1.10    3.30
  -2  -8   1    6.20    4.30
  -2  -8   1    5.30    4.30
   2  -8  -1    7.90    5.20
   1  -8  -1    3.70    4.90
  -1  -8   1   -3.50    3.10
   1  -8  -1    1.70    3.50
  -1  -8   1    8.00    4.30
  -1  -8   1    6.40    5.80
   1  -8  -1    5.60    5.30
   0  -8  -1   15.40    5.60
   0  -8  -1   18.20    6.10
   0  -8  -1   13.50    4.60
   0  -8   1   21.30    5.20
   0  -8   1   16.80    6.00
  -1  -8  -1   -7.80    3.10
   1  -8   1    6.10    5.30
   1  -8   1    5.70    3.90
  -1  -8  -1   -3.70    3.70
  -1  -8  -1   -2.10    4.20
   2  -8   1   -6.70    3.10
   2  -8   1   -1.90    3.80
  -2  -8  -1    1.50    3.40
  -2  -8  -1   -1.30    4.70
   2  -8   1   -1.50    2.70
  -2  -8  -1   -2.10    4.90
 -11   0   2   56.09    9.60
 -11   0   2   62.39    7.10
 -11   0   2   35.70    7.50
  10   0  -2    6.30    2.80
 -10   0   2   -0.60    3.10
 -10   0   2    2.70    4.90
 -10   0   2   13.10    4.60
  -9   0   2   55.29    6.80
  -9   0   2   49.99    5.30
   9   0  -2   41.30    6.80
   9   0  -2   49.50    5.30
  -8   0   2   13.40    4.40
  -8   0   2   10.70    5.30
   8   0  -2    8.10    3.30
   8   0  -2    7.70    4.40
   8   0  -2   10.90    3.90
  -8   0   2   11.10    3.50
   7   0  -2   50.39    6.00
   7   0  -2   42.00    4.50
  -7   0   2   52.59    5.60
  -7   0   2   58.09    6.40
  -7   0   2   41.40    4.00
   7   0  -2   51.69    4.80
  -6   0   2  181.98    9.20
   6   0  -2  189.58    7.80
   6   0  -2  183.58    9.50
   6   0  -2  187.38    8.00
  -6   0   2  195.08    7.60
  -6   0   2  192.98    8.50
  -5   0   2   42.90    4.80
   5   0  -2   38.20    3.60
   5   0  -2   42.20    3.50
  -5   0   2   50.19    5.00
   5   0  -2   41.50    4.50
  -5   0   2   40.60    3.30
  -4   0   2   17.30    2.60
  -4   0   2   26.80    4.00
  -4   0   2   21.30    3.20
   4   0  -2   24.80    3.20
   4   0  -2   24.90    3.80
   4   0  -2   19.10    2.90
   3   0  -2    4.20    1.60
   3   0  -2    4.30    2.00
  -3   0   2    3.50    1.60
  -3   0   2    4.60    1.80
   3   0  -2    3.10    1.60
  -3   0   2    4.20    2.00
   2   0  -2  612.34   12.90
  -2   0   2  582.04   12.90
  -2   0   2  598.44   12.50
   2   0  -2  612.44   12.60
   2   0  -2  592.24   13.10
  -2   0   2  606.14   13.10
  -1   0   2   -0.30    0.60
   1   0  -2    0.90    0.70
   0   0  -2   -0.20    0.50
   0   0   2    0.50    0.70
   0   0   2   -0.40    0.60
  -1   0  -2  182.98    5.20
   1   0   2  185.58    4.60
  -1   0  -2  185.28    4.70
  -1   0  -2  185.68    6.00
   1   0   2  186.28    6.00
   1   0   2  180.68    5.30
  -2   0  -2   16.00    2.00
   2   0   2   18.30    2.40
  -2   0  -2   18.60    2.40
   2   0   2   16.40    1.80
  -2   0  -2   17.20    3.10
   2   0   2   22.20    3.40
  -3   0  -2  454.95   11.10
  -3   0  -2  470.35   13.40
  -3   0  -2  448.36   11.20
  -3   0  -2  450.25   11.70
   3   0   2  481.85   13.70
   3   0   2  460.15   10.90
  -4   0  -2   16.40    3.10
   4   0   2   23.80    4.40
  -4   0  -2   20.00    4.40
  -4   0  -2   15.90    2.80
   4   0   2   17.10    2.60
  -4   0  -2   16.50    2.80
   5   0   2 1160.48   29.10
  -5   0  -2 1117.59   26.90
  -5   0  -2 1114.19   25.10
  -5   0  -2 1176.38   25.80
  -5   0  -2 1183.48   28.60
   6   0   2   39.10    6.40
  -6   0  -2   39.10    6.40
  -6   0  -2   36.60    4.40
  -6   0  -2   34.50    4.70
   6   0   2   31.90    3.70
  -6   0  -2   30.70    3.80
  -7   0  -2   38.60    6.50
   7   0   2   27.10    6.50
  -7   0  -2   29.60    4.40
   7   0   2   26.30    4.20
  -7   0  -2   32.20    5.00
  -7   0  -2   30.40    4.60
  -8   0  -2   12.70    3.70
   8   0   2   11.20    3.50
  -8   0  -2   11.10    3.70
  -8   0  -2    9.30    5.20
  -8   0  -2   11.90    3.90
  -9   0  -2    3.80    3.80
  -9   0  -2    1.00    2.90
  -9   0  -2    4.40    2.90
  -9   0  -2    6.60    3.10
 -10   0  -2   13.70    4.30
 -10   0  -2   22.70    4.40
 -10   0  -2   26.10    6.60
 -10   0  -2   21.00    5.00
 -11   0  -2    1.80    3.80
 -11   0  -2    5.10    4.50
 -11   0  -2    5.50    3.80
 -11  -1   2   28.30    5.70
 -11  -1   2   23.00    9.00
 -11  -1   2   36.20    7.10
 -11   1   2   21.70    5.00
 -11   1   2   26.80    6.10
 -11   1   2   30.50    5.70
 -11   1   2   27.50    4.80
 -10  -1   2   93.89    8.10
  10  -1  -2  103.39    6.70
 -10  -1   2  105.49   11.10
  10   1  -2   96.39    7.90
 -10   1   2   99.39    9.30
 -10   1   2  104.29    6.30
 -10   1   2  101.99    8.90
   9  -1  -2  167.38    8.00
   9  -1  -2  179.78   11.90
  -9  -1   2  166.28   11.50
  -9  -1   2  175.18   10.10
  -9  -1   2  183.78   10.00
  -9   1   2  170.28   10.70
   9   1  -2  176.48   10.00
  -9   1   2  175.48    7.70
   9   1  -2  186.38    9.70
  -9   1   2  184.98   10.80
   8  -1  -2  690.73   25.50
  -8  -1   2  644.94   19.20
  -8  -1   2  650.43   22.60
  -8  -1   2  727.13   20.30
   8  -1  -2  701.83   20.60
   8  -1  -2  688.63   17.70
   8   1  -2  645.04   23.70
   8   1  -2  660.83   19.40
   8   1  -2  672.73   20.00
  -8   1   2  660.83   21.00
  -8   1   2  662.53   20.90
  -7  -1   2   -1.20    2.20
   7  -1  -2   -1.20    2.50
  -7  -1   2    7.30    4.30
   7  -1  -2   -1.00    2.30
  -7  -1   2    0.70    2.60
   7  -1  -2   -1.00    1.80
   7   1  -2    1.90    3.10
   7   1  -2   -1.60    2.50
  -7   1   2    2.90    2.80
   7   1  -2   -1.50    1.80
  -7   1   2   -1.20    2.80
  -7   1   2   -1.20    1.80
   6  -1  -2   32.60    3.10
  -6  -1   2   31.40    3.90
   6  -1  -2   33.80    4.10
  -6  -1   2   34.80    4.70
   6  -1  -2   38.60    5.60
  -6  -1   2   39.10    4.80
  -6   1   2   38.10    3.20
   6   1  -2   36.90    4.10
  -6   1   2   36.10    4.80
   6   1  -2   31.80    3.70
   6   1  -2   37.40    6.20
  -6   1   2   36.60    5.20
   5  -1  -2    0.10    1.80
  -5  -1   2    0.70    2.30
   5  -1  -2   -2.70    2.00
   5  -1  -2   -1.00    1.40
  -5  -1   2    1.30    2.50
  -5  -1   2   -1.30    1.80
   5   1  -2    0.70    2.10
  -5   1   2   -0.70    2.20
   5   1  -2   -2.20    1.20
  -5   1   2   -1.70    1.30
  -5   1   2   10.70    3.40
   5   1  -2    3.80    2.80
   4  -1  -2   66.19    3.40
   4  -1  -2   63.29    4.40
  -4  -1   2   65.99    4.10
   4  -1  -2   69.39    4.30
  -4  -1   2   59.59    5.30
  -4   1   2   66.89    4.70
  -4   1   2   66.49    4.40
   4   1  -2   69.59    4.50
   4   1  -2   59.79    4.00
  -4   1   2   61.89    3.20
  -3  -1   2  157.58    5.70
   3  -1  -2  146.39    5.80
   3  -1  -2  156.18    5.30
  -3  -1   2  150.68    7.10
  -3  -1   2  145.19    5.80
   3  -1  -2  152.28    4.60
  -3   1   2  157.28    6.20
   3   1  -2  140.59    5.80
  -3   1   2  150.58    5.10
  -3   1   2  158.58    4.70
   3   1  -2  140.59    5.60
   3   1  -2  151.18    7.10
   2  -1  -2 1616.04   30.10
  -2  -1   2 1569.64   30.00
  -2  -1   2 1553.54   31.30
  -2  -1   2 1597.34   30.10
   2  -1  -2 1543.95   28.10
  -2  -1   2 1609.44   32.10
   2   1  -2 1575.44   30.20
  -2   1   2 1569.64   30.20
   2   1  -2 1565.54   30.30
  -2   1   2 1499.35   28.70
  -1  -1   2   17.60    2.10
   1  -1  -2   16.50    1.90
  -1  -1   2   16.50    2.00
   1  -1  -2   16.30    0.90
  -1  -1   2   18.60    2.50
   1  -1  -2   15.40    0.80
   1  -1  -2   15.70    1.80
  -1   1   2   17.70    2.10
   1   1  -2   18.60    2.20
   1   1  -2   17.10    1.90
   1   1  -2   19.60    2.70
  -1   1   2   20.00    2.20
   0  -1   2 2404.56   56.39
   0  -1  -2 2414.46   50.59
   0   1  -2 2461.75   52.49
   0   1   2 2441.56   50.99
   1  -1   2 1199.08   21.20
   1  -1   2 1143.19   23.90
   1  -1   2 1117.29   23.20
  -1  -1  -2 1144.39   23.60
  -1   1  -2 1130.79   21.00
  -1   1  -2 1187.98   24.10
   1   1   2 1203.28   23.90
  -1   1  -2 1160.98   23.50
  -2  -1  -2  813.82   18.10
   2  -1   2  835.42   15.80
   2  -1   2  800.42   18.10
  -2  -1  -2  825.62   15.10
   2  -1   2  812.32   18.90
  -2  -1  -2  824.32   18.90
  -2  -1  -2  828.32   19.10
   2   1   2  802.32   19.20
  -2   1  -2  826.12   19.20
  -2   1  -2  826.02   15.50
  -2   1  -2  843.72   18.50
   2   1   2  845.52   15.10
  -3  -1  -2 1884.91   39.30
  -3  -1  -2 1894.11   34.70
  -3  -1  -2 1887.91   38.60
  -3  -1  -2 1894.81   37.70
   3  -1   2 1909.31   37.50
  -3   1  -2 1902.51   34.60
  -3   1  -2 1997.10   39.40
  -3   1  -2 1940.71   34.70
   3   1   2 1931.31   42.30
  -3   1  -2 1865.41   37.90
   3   1   2 1952.20   34.60
  -4  -1  -2  549.65   16.60
  -4  -1  -2  563.04   12.60
   4  -1   2  514.05   14.20
  -4  -1  -2  541.75   15.50
   4  -1   2  552.14   16.30
  -4  -1  -2  540.95   14.70
   4   1   2  554.54   12.30
  -4   1  -2  549.45   16.20
   4   1   2  540.65   16.90
  -4   1  -2  541.75   12.20
  -4   1  -2  552.24   12.10
  -4   1  -2  533.15   14.90
  -5  -1  -2   28.50    5.60
   5  -1   2   37.50    6.10
  -5  -1  -2   31.40    4.30
   5  -1   2   32.10    4.20
  -5  -1  -2   29.70    4.90
  -5  -1  -2   33.60    3.20
   5   1   2   26.30    2.70
  -5   1  -2   28.40    4.30
  -5   1  -2   32.10    5.30
   5   1   2   38.80    6.20
  -5   1  -2   32.70    3.10
  -5   1  -2   26.20    2.60
  -6  -1  -2   16.90    5.20
  -6  -1  -2    7.70    3.30
   6  -1   2   11.00    4.60
  -6  -1  -2   10.70    3.30
   6  -1   2    9.00    2.90
  -6  -1  -2   11.70    2.70
  -6   1  -2   13.20    2.40
   6   1   2    8.60    5.00
  -6   1  -2   11.70    4.10
   6   1   2   12.80    2.60
  -6   1  -2   11.00    3.30
  -6   1  -2   14.30    2.80
  -7  -1  -2   -0.20    2.30
  -7  -1  -2   -0.90    2.80
  -7  -1  -2   -0.50    3.60
   7  -1   2    0.20    3.80
   7  -1   2   -0.40    2.60
  -7  -1  -2   -5.30    4.40
  -7   1  -2    0.10    2.90
   7   1   2   -0.40    3.90
   7   1   2   -0.10    2.00
  -7   1  -2   -1.90    3.50
  -7   1  -2    2.40    2.30
  -8  -1  -2   16.40    4.60
  -8  -1  -2   11.00    4.40
  -8  -1  -2   16.50    6.70
   8  -1   2   22.90    4.90
  -8  -1  -2   23.70    4.20
   8   1   2   18.60    3.80
  -8   1  -2   24.80    6.10
  -8   1  -2   18.30    4.50
  -8   1  -2   19.20    3.30
  -8   1  -2   26.30    5.20
  -9  -1  -2  144.59    9.90
  -9  -1  -2  147.39    8.40
  -9  -1  -2  150.28   12.20
  -9   1  -2  149.79    7.70
   9   1   2  148.69    8.20
  -9   1  -2  147.79    7.00
  -9   1  -2  157.88   11.30
 -10  -1  -2   26.60    4.40
 -10  -1  -2   20.90    8.00
 -10  -1  -2   16.30    4.70
  10   1   2   10.50    4.10
 -10   1  -2   12.40    3.90
 -10   1  -2   16.80    5.20
 -10   1  -2   14.00    3.90
 -10   1  -2   20.00    4.10
 -11  -1  -2   17.00    4.00
 -11  -1  -2    9.40    5.30
 -11   1  -2   -4.60    3.80
 -11   1  -2   14.90    4.80
 -11   1  -2    9.90    3.70
 -11  -2   2    2.30    4.80
 -11  -2   2  -10.70    6.50
 -11  -2   2    4.60    3.60
  11   2  -2    4.90    3.20
 -11   2   2   16.70    4.80
 -11   2   2    4.60    3.50
 -10  -2   2    2.20    6.70
 -10  -2   2    8.10    4.00
 -10   2   2   10.80    4.30
 -10   2   2    7.70    3.70
 -10   2   2    5.70    2.40
  10   2  -2   13.20    4.30
 -10   2   2   15.20    4.50
  -9  -2   2   15.20    5.70
  -9  -2   2   21.40    4.50
   9  -2  -2   27.20    6.50
   9   2  -2   24.10    4.80
   9   2  -2   21.10    5.40
  -9   2   2   19.60    4.20
  -9   2   2   25.90    5.90
  -9   2   2   30.50    6.10
   8  -2  -2  179.28   10.80
  -8  -2   2  185.08    9.50
  -8  -2   2  189.48   14.90
   8  -2  -2  174.28    6.70
  -8  -2   2  174.98    9.80
  -8   2   2  172.18    9.80
  -8   2   2  179.48   12.20
   8   2  -2  192.48   10.50
  -8   2   2  191.18    6.50
   8   2  -2  177.88    9.30
   7  -2  -2  125.69    8.00
  -7  -2   2  121.79    9.80
  -7  -2   2  125.59    7.30
  -7  -2   2  131.49    9.30
   7  -2  -2  131.99    5.30
   7  -2  -2  133.09    8.10
  -7   2   2  113.69    8.20
  -7   2   2  125.69    7.70
   7   2  -2  120.29    7.10
   7   2  -2  129.19   10.00
  -7   2   2  134.09    5.00
   7   2  -2  132.09    8.30
  -6  -2   2   79.29    6.00
  -6  -2   2   82.89    7.70
   6  -2  -2   89.59    4.00
  -6  -2   2   87.99    5.70
   6  -2  -2   81.29    6.20
   6  -2  -2   86.09    6.20
  -6   2   2   81.49    5.70
  -6   2   2   80.19    3.70
   6   2  -2   78.29    6.20
   6   2  -2   88.59    7.90
  -6   2   2   82.09    6.60
   6   2  -2   90.79    5.80
  -5  -2   2   11.80    2.70
   5  -2  -2   11.80    3.00
   5  -2  -2   14.20    2.00
  -5  -2   2   15.10    4.60
   5  -2  -2   14.00    3.40
  -5  -2   2   13.10    3.30
  -5   2   2   12.10    1.90
   5   2  -2   11.90    2.70
  -5   2   2   11.40    3.40
   5   2  -2    8.90    3.30
  -5   2   2   13.10    3.20
   5   2  -2    8.50    3.80
   4  -2  -2   47.40    2.50
   4  -2  -2   50.49    3.90
  -4  -2   2   44.40    4.30
  -4  -2   2   47.90    3.90
   4  -2  -2   48.80    4.40
  -4  -2   2   49.00    5.20
   4   2  -2   46.30    3.90
   4   2  -2   50.09    5.10
  -4   2   2   47.90    2.70
  -4   2   2   48.10    3.70
  -4   2   2   43.40    4.50
   4   2  -2   44.40    4.40
   3  -2  -2  109.49    4.50
   3  -2  -2  112.09    3.80
  -3  -2   2  109.99    5.70
  -3  -2   2  103.49    6.20
  -3  -2   2  116.29    5.50
  -3  -2   2  113.79    6.90
   3  -2  -2  117.19    5.90
  -3   2   2  108.09    6.00
   3   2  -2  113.49    5.90
  -3   2   2  111.19    4.70
  -3   2   2  112.29    4.10
   3   2  -2  104.89    7.00
   3   2  -2  104.39    5.40
   2  -2  -2  168.48    5.20
  -2  -2   2  170.08    6.50
   2  -2  -2  175.88    6.70
  -2  -2   2  168.98    6.60
  -2  -2   2  160.58    7.40
  -2  -2   2  177.78    8.20
   2  -2  -2  165.08    5.10
  -2   2   2  175.58    6.90
  -2   2   2  174.28    5.60
   2   2  -2  158.38    6.50
  -2   2   2  175.18    5.40
   2   2  -2  156.78    6.70
   1  -2  -2 1782.22   32.40
  -1  -2   2 1738.83   34.90
   1  -2  -2 1707.03   33.40
   1  -2  -2 1737.53   33.10
  -1  -2   2 1778.52   35.80
  -1  -2   2 1704.13   33.20
  -1   2   2 1779.52   33.90
   1   2  -2 1772.92   35.90
  -1   2   2 1699.23   33.40
  -1   2   2 1750.82   32.40
   1   2  -2 1677.43   34.90
   1   2  -2 1712.43   33.40
   0  -2   2 1473.05   30.60
   0  -2  -2 1461.15   28.60
   0  -2  -2 1504.95   29.50
   0  -2   2 1493.15   30.70
   0  -2  -2 1451.05   27.90
   0  -2   2 1437.76   30.10
   0  -2  -2 1466.65   28.90
   0   2  -2 1447.26   30.60
   0   2   2 1407.66   28.00
   0   2  -2 1494.65   27.80
   0   2   2 1423.96   29.50
  -1  -2  -2    2.40    1.20
  -1  -2  -2    4.00    2.00
  -1  -2  -2    0.50    2.20
  -1  -2  -2    3.30    1.90
  -1  -2  -2    2.80    1.20
   1  -2   2    2.00    2.10
   1  -2   2    3.00    2.00
   1  -2   2    1.40    1.00
  -1   2  -2   -0.30    2.00
  -1   2  -2    1.00    1.10
   1   2   2    3.40    2.50
  -1   2  -2    2.10    2.10
  -2  -2  -2  100.89    6.00
  -2  -2  -2   93.29    3.50
  -2  -2  -2  107.99    6.20
  -2  -2  -2   99.49    3.40
   2  -2   2  100.09    5.70
  -2  -2  -2   96.59    5.40
   2  -2   2  104.39    2.70
   2   2   2   99.99    6.20
  -2   2  -2   93.79    5.70
  -2   2  -2  101.69    5.70
  -2   2  -2   95.49    2.70
  -3  -2  -2   24.00    1.90
  -3  -2  -2   21.00    4.50
  -3  -2  -2   23.80    4.40
   3  -2   2   24.00    3.80
   3  -2   2   23.10    4.10
  -3  -2  -2   18.60    3.40
  -3   2  -2   18.60    4.20
   3   2   2   18.90    2.00
   3   2   2   21.90    4.50
   4  -2   2   24.00    4.50
  -4  -2  -2   26.20    4.00
   4  -2   2   35.20    4.60
  -4  -2  -2   24.00    4.60
  -4  -2  -2   27.50    5.30
  -4  -2  -2   24.40    2.30
  -4   2  -2   29.60    4.90
   4   2   2   26.60    5.20
  -4   2  -2   25.80    4.40
   4   2   2   26.10    2.40
   5  -2   2   28.70    5.70
  -5  -2  -2   23.60    2.70
  -5  -2  -2   22.10    4.20
  -5  -2  -2   32.40    5.50
  -5  -2  -2   23.90    5.60
   5  -2   2   33.20    5.00
  -5   2  -2   28.30    5.10
   5   2   2   44.00    6.80
  -5   2  -2   19.90    1.00
   5   2   2   23.00    2.50
  -5   2  -2   22.70    4.70
  -6  -2  -2   15.30    5.60
  -6  -2  -2    8.10    2.30
  -6  -2  -2   11.10    3.70
   6  -2   2   11.30    3.40
  -6  -2  -2   10.60    4.40
   6  -2   2    5.80    4.30
  -6   2  -2   10.90    1.30
   6   2   2    8.70    2.20
  -6   2  -2    8.70    3.40
   6   2   2   12.00    5.10
  -6   2  -2    7.40    1.20
  -6   2  -2   10.10    4.30
   7  -2   2   43.40    5.30
  -7  -2  -2   48.30    6.50
  -7  -2  -2   34.40    6.20
  -7  -2  -2   51.29    8.20
   7  -2   2   47.20    8.00
   7   2   2   43.20    3.90
  -7   2  -2   41.80    6.50
  -7   2  -2   50.69    7.50
  -7   2  -2   40.10    2.30
  -7   2  -2   42.60    2.40
  -8  -2  -2   16.80    6.30
  -8  -2  -2   20.10    3.70
  -8  -2  -2   19.70    7.10
  -8   2  -2   17.20    1.90
  -8   2  -2   19.00    2.10
   8   2   2   14.80    3.30
  -8   2  -2   16.00    5.20
  -9  -2  -2    6.40    3.20
  -9  -2  -2    4.50    4.90
  -9  -2  -2   -8.50    5.60
  -9   2  -2   10.90    4.50
   9   2   2    3.10    2.80
  -9   2  -2    2.70    1.30
  -9   2  -2    8.00    4.00
  -9   2  -2    3.40    1.50
 -10  -2  -2    2.80    4.50
 -10  -2  -2   -4.30    6.30
 -10  -2  -2    7.80    2.70
 -10   2  -2    9.50    4.50
 -10   2  -2    9.60    4.40
 -10   2  -2   -1.90    1.30
 -11  -3   2    4.00    5.70
 -11  -3   2   -7.40    8.10
 -11  -3   2    0.70    3.60
 -11   3   2    9.00    4.80
 -11   3   2   13.80    3.90
 -10  -3   2    9.10    4.10
 -10  -3   2   -3.10    6.40
 -10   3   2   16.40    4.30
  10   3  -2    0.80    3.60
 -10   3   2    9.00    4.50
   9  -3  -2   70.69    8.10
  -9  -3   2   78.99   11.60
  -9  -3   2   86.69    7.30
  -9   3   2   89.59    7.80
   9   3  -2   81.79    7.90
  -9   3   2   86.49    8.90
   9   3  -2   82.89    7.30
  -8  -3   2    2.90    5.40
   8  -3  -2    3.00    4.50
  -8  -3   2    7.70    3.60
  -8   3   2    1.40    2.50
   8   3  -2    0.60    3.50
  -8   3   2    5.00    3.50
  -7  -3   2    2.40    3.00
   7  -3  -2   -1.10    3.10
  -7   3   2   -0.20    3.40
   7   3  -2   -1.70    2.80
  -7   3   2   -1.10    2.70
   7   3  -2    0.40    2.10
  -7   3   2    0.20    0.90
   6  -3  -2   10.00    3.40
  -6  -3   2    8.50    3.00
  -6  -3   2   14.00    4.10
   6  -3  -2    7.70    3.50
  -6  -3   2    3.00    4.30
   6  -3  -2    8.60    1.30
  -6   3   2   11.40    3.90
  -6   3   2   10.60    1.50
   6   3  -2   13.30    4.00
   6   3  -2   10.10    3.00
   6   3  -2   11.90    4.50
  -6   3   2    5.20    3.00
   5  -3  -2    4.50    2.40
  -5  -3   2    3.20    2.30
   5  -3  -2    4.80    2.70
  -5  -3   2   15.20    4.00
   5  -3  -2    5.20    1.20
  -5  -3   2   -0.30    3.40
   5   3  -2    4.50    2.30
   5   3  -2    0.50    3.30
   5   3  -2    3.30    2.90
  -5   3   2    2.20    2.20
  -5   3   2    3.00    1.20
  -5   3   2    2.90    2.60
  -4  -3   2   10.70    4.40
   4  -3  -2   16.50    3.10
   4  -3  -2   14.20    3.50
  -4  -3   2   10.80    3.30
   4  -3  -2   16.30    1.70
  -4  -3   2   16.90    3.10
  -4  -3   2   16.00    4.50
   4   3  -2   14.30    3.70
  -4   3   2   14.30    3.00
   4   3  -2   16.30    3.50
  -4   3   2   15.40    2.20
  -4   3   2    9.30    3.30
   3  -3  -2   83.29    3.80
  -3  -3   2   84.19    6.60
   3  -3  -2   93.89    5.90
  -3  -3   2   86.49    5.60
   3  -3  -2   84.69    4.50
  -3  -3   2   96.89    7.70
  -3   3   2   82.09    4.80
  -3   3   2   80.09    5.90
  -3   3   2   85.59    4.30
   3   3  -2   87.69    5.90
   3   3  -2   83.89    5.60
  -2  -3   2   63.09    5.20
  -2  -3   2   58.99    4.40
   2  -3  -2   65.89    4.70
  -2  -3   2   70.29    6.50
   2  -3  -2   59.59    3.70
   2  -3  -2   59.99    3.80
  -2  -3   2   67.19    4.80
  -2   3   2   57.69    4.00
   2   3  -2   63.99    4.90
   2   3  -2   52.29    5.40
  -2   3   2   62.39    4.10
   1  -3  -2   43.60    3.50
  -1  -3   2   44.90    3.60
  -1  -3   2   40.70    4.00
   1  -3  -2   45.00    3.60
   1  -3  -2   44.40    3.60
   1  -3  -2   45.70    3.80
  -1  -3   2   50.69    4.60
  -1  -3   2   41.00    4.60
   1  -3  -2   46.60    4.30
  -1   3   2   46.00    4.00
  -1   3   2   51.79    4.10
   1   3  -2   45.80    4.10
   0  -3   2  294.97    8.60
   0  -3  -2  319.57   10.60
   0  -3   2  296.97   11.10
   0  -3  -2  285.27    9.70
   0  -3   2  284.17   10.50
   0  -3  -2  303.27   10.10
   0  -3  -2  294.17    9.20
   0   3  -2  303.27    8.90
   0   3  -2  297.37   11.30
   0   3   2  294.57    9.50
   1  -3   2  431.86   14.00
  -1  -3  -2  455.25   11.90
  -1  -3  -2  453.15   14.10
  -1  -3  -2  461.95   13.70
   1  -3   2  472.15   14.50
  -1  -3  -2  449.46   13.30
  -1  -3  -2  466.25   14.50
   1  -3   2  477.85   10.80
  -1  -3  -2  474.75   12.40
  -1   3  -2  460.35   16.60
  -1   3  -2  452.35   14.40
   1   3   2  446.96   14.30
  -1   3  -2  485.65   11.20
   2  -3   2   33.80    4.70
  -2  -3  -2   29.70    4.30
  -2  -3  -2   38.30    6.10
  -2  -3  -2   29.70    4.60
   2  -3   2   36.30    5.10
   2  -3   2   30.30    1.90
  -2  -3  -2   28.60    2.80
  -2  -3  -2   32.70    2.80
   2   3   2   31.40    5.20
  -2   3  -2   32.50    4.80
  -2   3  -2   35.70    5.20
  -2   3  -2   29.10    2.00
   3  -3   2   64.09    5.30
   3  -3   2   70.19    5.60
  -3  -3  -2   72.89    6.50
  -3  -3  -2   64.59    5.40
  -3  -3  -2   65.09    6.20
  -3  -3  -2   63.89    3.70
  -3  -3  -2   66.79    3.50
  -3   3  -2   70.69    5.90
   3   3   2   66.09    6.30
  -3   3  -2   66.59    5.70
   4  -3   2  334.17   12.80
   4  -3   2  327.97   12.80
  -4  -3  -2  352.66   13.10
  -4  -3  -2  323.57   13.60
  -4  -3  -2  335.77    8.90
  -4  -3  -2  353.96   14.40
  -4   3  -2  346.67   13.60
   4   3   2  321.87   14.40
  -4   3  -2  347.67   13.60
   4   3   2  340.27    9.80
  -5  -3  -2  154.28    9.80
  -5  -3  -2  151.48   10.30
  -5  -3  -2  149.19    5.80
  -5  -3  -2  143.79    8.50
   5  -3   2  143.49    8.80
   5   3   2  141.99    6.10
  -5   3  -2  136.29    8.90
  -5   3  -2  137.59    8.70
   5   3   2  137.69   10.20
  -6  -3  -2    0.80    4.80
  -6  -3  -2    0.10    2.00
   6  -3   2    2.50    4.00
  -6  -3  -2    1.60    3.80
  -6  -3  -2    2.40    3.50
   6  -3   2    2.60    2.60
   6   3   2    3.80    1.90
  -6   3  -2    2.20    3.30
  -6   3  -2   -1.40    2.70
  -7  -3  -2   29.60    4.20
  -7  -3  -2   28.30    6.60
  -7  -3  -2   38.90    7.80
  -7   3  -2   31.90    6.20
  -7   3  -2   34.30    7.40
   7   3   2   31.90    3.80
  -8  -3  -2  133.49   12.40
  -8  -3  -2  153.08   12.00
  -8  -3  -2  144.69    7.10
  -8   3  -2  135.29   10.10
  -8   3  -2  143.29   10.50
   8   3   2  146.79    7.40
  -9  -3  -2   -4.40    4.40
  -9  -3  -2    8.60    2.90
  -9  -3  -2  -10.40    6.00
  -9   3  -2    6.80    3.60
   9   3   2   -0.20    2.80
  -9   3  -2    3.20    3.70
 -10  -3  -2   -0.30    7.90
 -10  -4   2    8.80    6.40
 -10  -4   2   -3.50    3.40
 -10  -4   2  -15.20    6.10
 -10   4   2    1.80    4.00
  10   4  -2    5.60    4.20
 -10   4   2   10.40    4.00
  -9  -4   2   -2.60    6.30
  -9  -4   2    2.80    4.20
  -9   4   2    9.20    4.10
   9   4  -2    2.60    3.60
  -9   4   2    6.30    3.60
  -8  -4   2  406.16   14.80
  -8  -4   2  405.86   20.40
   8  -4  -2  399.86   16.40
  -8   4   2  413.36   16.20
   8   4  -2  405.16   17.50
   8   4  -2  406.96   16.00
  -8   4   2  420.16   18.70
  -7  -4   2   66.19   10.10
  -7  -4   2   53.59    5.50
   7  -4  -2   46.80    6.40
  -7   4   2   62.39    6.20
   7   4  -2   58.39    7.90
  -7   4   2   66.49    7.60
   7   4  -2   59.49    7.20
  -6  -4   2  228.68   16.40
  -6  -4   2  211.18    9.50
   6  -4  -2  209.68    9.90
  -6   4   2  225.88   14.00
  -6   4   2  212.18   10.10
   6   4  -2  197.98   10.30
   6   4  -2  198.18   11.40
  -5  -4   2    6.30    3.30
  -5  -4   2    0.30    4.50
   5  -4  -2    1.10    2.20
  -5  -4   2    5.30    2.40
  -5  -4   2    2.10    3.20
   5  -4  -2    5.50    1.20
   5  -4  -2    2.00    1.10
   5  -4  -2    0.30    2.50
   5   4  -2    6.90    2.90
   5   4  -2    4.90    3.60
  -5   4   2    3.70    2.80
  -5   4   2    2.50    3.30
   4  -4  -2    5.20    3.30
   4  -4  -2    2.40    1.40
  -4  -4   2    1.30    3.00
   4  -4  -2    0.90    1.30
  -4  -4   2    1.90    2.10
   4  -4  -2    2.80    1.90
   4   4  -2    0.40    2.60
   4   4  -2    0.60    2.10
  -4   4   2    3.30    3.00
  -4   4   2   -0.30    2.30
  -3  -4   2   -0.90    3.10
  -3  -4   2   -0.50    2.60
  -3  -4   2   -2.80    2.00
   3  -4  -2    0.40    2.10
  -3  -4   2    1.20    1.90
   3  -4  -2    0.00    1.50
   3  -4  -2    0.50    1.40
   3   4  -2    0.10    2.40
   3   4  -2    0.80    2.60
  -3   4   2   -1.00    2.30
  -3   4   2    2.50    2.70
  -2  -4   2  475.55   15.50
   2  -4  -2  473.35   13.80
   2  -4  -2  496.75   13.20
  -2  -4   2  458.05   17.90
  -2  -4   2  464.65   14.30
  -2  -4   2  459.05   16.70
   2  -4  -2  482.25   13.10
  -2  -4   2  477.55   15.50
   2  -4  -2  464.75   14.90
   2   4  -2  471.25   14.80
  -2   4   2  481.75   14.30
  -2   4   2  486.25   15.80
  -1  -4   2  153.78    8.30
   1  -4  -2  167.48    7.90
  -1  -4   2  174.48    9.50
  -1  -4   2  158.78    8.70
  -1  -4   2  156.08    7.30
   1  -4  -2  171.58    8.60
   1  -4  -2  184.18    7.60
  -1   4   2  168.28    8.30
   1   4  -2  159.78    7.50
   1   4  -2  173.68    9.60
   0  -4   2 2830.52   57.49
   0  -4   2 2787.92   58.29
   0  -4  -2 2764.32   54.99
   0  -4  -2 2935.91   56.39
   0  -4   2 2804.52   58.09
   0  -4   2 2753.22   53.19
   0  -4  -2 2776.42   54.99
   0  -4  -2 2846.52   56.09
   0  -4  -2 2750.02   56.79
   0   4   2 2897.71   55.69
   0   4  -2 2852.51   53.79
   0   4  -2 2765.02   58.49
   1  -4   2   45.20    5.00
  -1  -4  -2   42.00    4.20
  -1  -4  -2   41.90    5.00
  -1  -4  -2   46.60    5.20
   1  -4   2   47.00    5.50
   1  -4   2   49.40    5.20
   1  -4   2   52.09    3.60
  -1  -4  -2   46.80    4.70
  -1  -4  -2   47.90    5.00
  -1  -4  -2   45.50    4.10
  -1   4  -2   41.20    3.30
  -1   4  -2   41.20    5.10
  -2  -4  -2   24.80    5.00
   2  -4   2   21.30    2.10
  -2  -4  -2   20.60    3.40
  -2  -4  -2   30.10    4.90
  -2  -4  -2   24.10    4.50
   2  -4   2   25.10    4.80
   2  -4   2   26.30    3.00
  -2  -4  -2   23.40    4.90
   2  -4   2   26.60    4.70
  -2   4  -2   20.50    4.80
  -2   4  -2   18.50    4.40
  -3  -4  -2   11.10    3.20
   3  -4   2    9.60    1.00
  -3  -4  -2   10.90    4.00
   3  -4   2   12.50    3.80
  -3  -4  -2   18.70    3.10
  -3  -4  -2   14.30    2.70
  -3  -4  -2   18.40    5.00
   3  -4   2   10.20    1.10
  -3   4  -2   12.80    3.60
   3   4   2   13.90    4.70
  -3   4  -2   16.90    4.60
  -4  -4  -2   19.20    4.70
  -4  -4  -2   15.80    5.30
   4  -4   2   18.90    4.40
  -4  -4  -2   10.40    4.70
   4  -4   2   16.80    4.10
  -4  -4  -2   17.90    2.90
  -4  -4  -2   18.00    3.20
  -4   4  -2   20.30    4.90
   4   4   2   23.00    6.40
  -4   4  -2   18.00    4.90
  -5  -4  -2  116.69    9.10
  -5  -4  -2  130.29    5.70
  -5  -4  -2  118.19   10.10
   5  -4   2  126.39    8.70
  -5   4  -2  134.69    9.90
  -5   4  -2  125.39    9.10
   5   4   2  137.89   11.10
  -6  -4  -2   42.40    8.30
  -6  -4  -2   44.70    4.10
   6  -4   2   37.40    6.90
  -6  -4  -2   35.10    7.20
   6   4   2   43.70    4.60
  -6   4  -2   41.90    6.90
  -6   4  -2   47.70    7.40
  -7  -4  -2    2.50    4.60
  -7  -4  -2    3.50    4.90
   7   4   2   -2.10    2.20
  -7   4  -2   -0.40    2.70
  -7   4  -2    0.10    3.10
  -8  -4  -2    7.20    5.70
  -8  -4  -2   12.20    3.10
  -8  -4  -2   10.80    5.70
  -8   4  -2   14.50    4.60
   8   4   2    9.00    3.30
  -8   4  -2   10.90    4.70
  -9  -4  -2    5.20    5.60
  -9  -4  -2   -7.40    7.00
  -9   4  -2    6.00    4.00
  -9  -5   2   10.50    6.90
  -9  -5   2   -3.20    6.20
  -9  -5   2   -5.40    3.80
  -9   5   2    7.70    4.20
  -9   5   2    1.30    3.00
  -8  -5   2   24.50    8.40
  -8  -5   2   22.80    7.10
   8  -5  -2   14.60    5.90
  -8   5   2   37.90    7.20
   8   5  -2   33.30    7.10
  -8   5   2   34.10    5.90
  -7  -5   2    7.30    6.40
  -7  -5   2    8.40    3.50
  -7   5   2   12.10    4.00
   7   5  -2   14.10    5.10
  -7   5   2   13.00    5.00
   7   5  -2   14.70    4.50
  -6  -5   2   12.00    3.60
   6  -5  -2    7.50    4.20
  -6  -5   2   18.40    6.70
  -6   5   2    9.30    4.30
   6   5  -2   11.20    3.70
  -6   5   2    8.00    3.80
   6   5  -2   12.40    3.70
   5  -5  -2   16.90    1.90
  -5  -5   2   22.80    6.90
   5  -5  -2   16.90    1.70
  -5  -5   2   15.70    4.00
   5  -5  -2   20.80    4.20
  -5   5   2   18.40    5.40
   5   5  -2   16.50    4.70
   5   5  -2   20.00    5.60
  -5   5   2    9.10    3.90
  -4  -5   2  126.79    8.00
   4  -5  -2  138.29    7.40
  -4  -5   2  118.09   10.20
  -4  -5   2  138.29    8.80
   4  -5  -2  120.39    5.30
   4  -5  -2  125.09    5.40
  -4   5   2  122.29    9.20
  -4   5   2  119.99    7.70
   4   5  -2  131.49    8.90
   3  -5  -2   29.20    3.90
   3  -5  -2   30.10    5.40
  -3  -5   2   30.10    5.00
  -3  -5   2   27.30    7.00
  -3  -5   2   23.50    5.70
  -3  -5   2   37.20    5.70
   3  -5  -2   30.30    4.60
   3  -5  -2   27.90    3.70
  -3  -5   2   26.50    5.00
  -3   5   2   30.20    5.00
   3   5  -2   26.30    5.10
  -3   5   2   23.60    5.20
  -2  -5   2    2.40    2.50
  -2  -5   2    3.90    2.80
   2  -5  -2    4.30    2.30
  -2  -5   2    0.80    3.70
  -2  -5   2    3.50    3.20
  -2  -5   2    8.40    4.10
   2  -5  -2    2.50    3.00
   2  -5  -2    3.00    2.80
   2  -5  -2    0.30    2.30
  -2   5   2    0.00    2.50
   2   5  -2    2.60    3.00
  -2   5   2    6.00    3.60
   1  -5  -2   13.10    3.90
  -1  -5   2   13.40    5.30
  -1  -5   2   15.10    4.80
   1  -5  -2   18.80    3.90
   1  -5  -2   11.40    3.50
   1  -5  -2   16.10    4.50
  -1  -5   2   16.80    5.30
  -1  -5   2   18.30    4.70
  -1  -5   2   12.90    3.50
   1  -5  -2   14.50    3.40
   1   5  -2    8.40    3.40
  -1   5   2   10.30    3.50
   1   5  -2   12.40    4.50
   0  -5  -2    7.80    3.30
   0  -5  -2    5.20    3.50
   0  -5   2    3.10    2.90
   0  -5   2   11.80    4.00
   0  -5   2    1.60    2.30
   0  -5  -2    4.60    2.60
   0  -5  -2    3.90    2.10
   0  -5  -2    8.20    3.50
   0  -5  -2    4.80    2.50
   0  -5   2    6.90    2.60
   0   5  -2    3.50    3.70
   0   5  -2    6.30    2.60
   1  -5   2    6.50    3.40
  -1  -5  -2    3.90    2.80
  -1  -5  -2   -3.20    3.30
   1  -5   2    6.70    2.40
   1  -5   2    4.00    2.90
  -1  -5  -2    3.90    2.20
  -1  -5  -2    0.50    3.30
  -1  -5  -2    1.30    2.40
  -1  -5  -2   -0.70    2.30
   1  -5   2    1.50    3.20
  -1   5  -2    3.10    3.30
   2  -5   2   17.60    2.70
  -2  -5  -2   21.80    4.60
   2  -5   2   23.90    5.00
  -2  -5  -2   27.10    5.30
  -2  -5  -2   26.80    4.50
   2  -5   2   16.40    4.50
   2  -5   2   13.90    3.00
   2  -5   2   20.20    5.40
  -2  -5  -2   24.30    5.90
  -2  -5  -2   16.30    3.70
  -2  -5  -2   19.30    5.10
  -2   5  -2   19.10    4.60
  -2   5  -2   19.20    5.00
  -3  -5  -2   19.10    5.30
  -3  -5  -2   24.80    6.00
   3  -5   2   25.70    5.20
  -3  -5  -2   22.50    5.10
  -3  -5  -2   19.80    4.00
   3  -5   2   19.50    1.90
  -3  -5  -2   18.20    3.50
   3  -5   2   19.20    2.00
  -3   5  -2   20.80    5.30
  -4  -5  -2   75.99    8.50
  -4  -5  -2   68.99    8.40
  -4  -5  -2   69.79    5.50
   4  -5   2   84.39    7.10
  -4  -5  -2   73.79    5.10
  -4   5  -2   73.99    8.00
  -4   5  -2   71.89    7.50
  -5  -5  -2   22.40    6.30
  -5  -5  -2   25.90    7.10
  -5  -5  -2   28.90    4.40
  -5  -5  -2   25.40    3.60
  -5   5  -2   34.10    7.00
  -5   5  -2   14.50    5.10
  -6  -5  -2    7.80    6.30
  -6  -5  -2    3.40    4.80
  -6  -5  -2   15.60    3.20
  -6  -5  -2    4.80    2.60
  -6   5  -2   20.00    5.80
  -6   5  -2   12.30    4.80
  -7  -5  -2   37.80    8.30
  -7  -5  -2   33.00    4.40
  -7  -5  -2   44.10    8.40
  -7   5  -2   36.10    6.90
  -7   5  -2   47.90    6.60
  -8  -5  -2   36.30    8.00
  -8  -5  -2   29.00    4.10
  -8  -5  -2   38.80   10.20
  -8   5  -2   40.90    8.20
  -8   5  -2   52.09    8.90
  -8  -6   2   67.89   13.60
  -8  -6   2   81.49    7.70
  -8   6   2   84.09    8.40
  -7  -6   2   -0.80    5.80
  -7  -6   2    6.60    6.00
  -7  -6   2   -1.50    2.80
  -7   6   2    8.20    4.60
  -7   6   2    4.30    4.00
  -6  -6   2    1.30    4.50
   6  -6  -2    4.60    3.50
  -6  -6   2    3.50    3.10
  -6  -6   2    8.90    6.70
  -6   6   2   -1.90    2.90
   6   6  -2    3.30    4.20
  -6   6   2   -1.30    3.50
  -5  -6   2    9.20    5.60
  -5  -6   2    7.60    6.40
   5  -6  -2   14.70    3.40
   5  -6  -2   10.40    1.60
   5  -6  -2    9.90    1.60
   5   6  -2    4.50    4.30
  -5   6   2   11.90    3.90
  -5   6   2   11.20    4.80
   4  -6  -2   -0.10    2.10
  -4  -6   2    4.70    3.10
  -4  -6   2    6.80    5.30
   4  -6  -2   11.80    2.90
  -4  -6   2    3.20    4.70
  -4   6   2    3.40    3.70
  -4   6   2    4.50    4.00
   4   6  -2    4.30    3.60
  -3  -6   2   30.10    6.70
  -3  -6   2   27.80    5.20
   3  -6  -2   26.00    4.10
   3  -6  -2   38.00    4.80
  -3  -6   2   41.50    8.80
   3  -6  -2   29.60    4.00
   3   6  -2   26.30    5.80
  -3   6   2   31.70    6.30
  -3   6   2   27.70    5.40
  -2  -6   2    9.40    4.60
   2  -6  -2   11.50    3.10
  -2  -6   2    7.60    3.60
   2  -6  -2   13.20    3.80
   2  -6  -2   11.50    4.70
  -2  -6   2    6.80    5.30
   2  -6  -2    8.30    3.40
  -2  -6   2    4.20    3.50
   1  -6  -2    5.70    3.50
  -1  -6   2    5.40    3.30
   1  -6  -2    2.60    2.10
  -1  -6   2    1.20    4.50
   1  -6  -2    2.60    3.30
   1  -6  -2    1.90    4.20
   1  -6  -2    6.80    3.40
  -1  -6   2    1.80    3.80
   1  -6  -2    6.00    3.00
   0  -6   2  406.56   15.20
   0  -6   2  408.96   13.80
   0  -6  -2  403.76   16.40
   0  -6   2  377.66   17.10
   0  -6  -2  384.06   15.20
   0  -6  -2  390.66   15.90
   0  -6  -2  387.96   14.50
   0  -6  -2  409.16   17.10
   0  -6  -2  403.66   15.20
   0   6  -2  397.26   17.50
  -1  -6  -2   78.89    7.70
   1  -6   2   88.79    8.70
   1  -6   2   91.69    6.00
  -1  -6  -2   93.09    8.10
   1  -6   2   89.29    6.70
  -1  -6  -2   79.49    7.10
  -1  -6  -2   99.49    8.70
   1  -6   2   86.89    8.80
  -1  -6  -2  101.29    9.00
  -1   6  -2   84.79    8.30
   2  -6   2    0.80    2.20
  -2  -6  -2    0.00    3.80
  -2  -6  -2   -1.90    3.60
  -2  -6  -2    3.70    3.30
   2  -6   2   -0.90    3.20
  -2  -6  -2    1.70    2.80
  -2  -6  -2    2.60    2.50
  -2   6  -2    3.50    4.10
  -3  -6  -2   -0.20    4.30
  -3  -6  -2    5.90    4.80
  -3  -6  -2   17.00    3.70
   3  -6   2    5.80    1.90
  -3  -6  -2    4.10    2.60
   3  -6   2    5.60    1.70
   3  -6   2    5.80    3.80
  -3   6  -2    4.40    3.90
  -4  -6  -2    0.50    5.80
  -4  -6  -2    0.90    2.50
  -4  -6  -2    8.60    5.50
  -4  -6  -2   18.90    4.00
  -4   6  -2    6.60    3.50
  -4   6  -2   10.10    4.10
  -5  -6  -2    8.50    3.10
  -5  -6  -2    4.70    5.20
  -5  -6  -2    2.60    6.00
  -5   6  -2    7.30    4.40
  -5   6  -2    9.70    4.80
  -6  -6  -2   22.80    7.60
  -6  -6  -2   23.70    4.10
  -6  -6  -2   34.80    7.80
  -6   6  -2   25.60    6.50
  -6   6  -2   35.90    7.20
  -7  -6  -2    1.00    6.40
  -7  -6  -2    1.30    3.30
  -7  -6  -2    6.00    7.80
  -7   6  -2   12.00    5.20
  -7   6  -2   17.80    5.60
  -6  -7   2   -1.80    5.90
  -6  -7   2   -1.00    6.40
  -6  -7   2   -0.50    3.30
  -6   7   2   -2.60    3.70
  -5  -7   2    5.60    6.40
   5  -7  -2    8.60    1.70
  -5  -7   2    5.90    3.70
   5  -7  -2    7.20    1.40
  -5   7   2   13.90    5.00
  -5   7   2    9.40    4.70
   4  -7  -2  121.69    6.50
  -4  -7   2  123.69    9.40
  -4  -7   2  129.89   11.50
  -4  -7   2  131.79   12.90
   4  -7  -2  132.29    6.50
  -4   7   2  156.38   12.10
  -4   7   2  137.19    9.80
  -3  -7   2    2.40    4.70
  -3  -7   2   -0.50    3.90
   3  -7  -2    6.40    4.30
  -3  -7   2   -1.70    2.80
   3  -7  -2    1.50    2.80
   3  -7  -2   -0.80    2.70
  -3   7   2    1.50    3.50
   2  -7  -2    7.40    4.70
  -2  -7   2   -2.80    4.60
   2  -7  -2    8.40    3.00
   2  -7  -2    0.30    3.50
   2  -7  -2    9.60    3.30
  -2  -7   2    7.50    4.40
  -2  -7   2    2.00    3.60
   2  -7  -2   16.00    3.90
  -1  -7   2   10.90    6.70
  -1  -7   2   15.80    5.40
   1  -7  -2   11.30    4.30
   1  -7  -2   22.00    4.80
   1  -7  -2   11.20    4.20
  -1  -7   2   15.20    4.70
   1  -7  -2   14.90    5.00
   0  -7   2    4.40    3.90
   0  -7  -2    3.00    3.20
   0  -7   2   -4.20    2.70
   0  -7   2    2.10    3.60
   0  -7  -2    5.20    3.30
   0  -7   2    3.20    4.50
  -1  -7  -2   -1.10    3.40
   1  -7   2    2.40    4.20
   1  -7   2    4.50    3.40
   1  -7   2    7.20    3.00
  -1  -7  -2   -0.40    3.70
  -1  -7  -2   -1.40    2.50
  -1   7  -2    0.80    3.40
  -2  -7  -2   -0.80    2.90
   2  -7   2   -2.20    2.70
   2  -7   2    3.20    2.50
   2  -7   2    5.80    4.50
  -2  -7  -2    3.00    3.80
  -2  -7  -2   -1.80    3.80
  -2   7  -2    2.60    3.60
  -3  -7  -2   -2.40    2.60
  -3  -7  -2   -0.90    4.10
   3  -7   2    6.50    4.70
  -3  -7  -2    3.70    5.30
   3  -7   2    0.10    2.00
  -3   7  -2   -3.50    3.60
   4  -7   2    6.00    5.40
  -4  -7  -2    7.90    6.20
  -4  -7  -2    5.70    3.10
  -4   7  -2   17.50    6.10
   5  -7   2   10.30    5.60
  -5  -7  -2   -0.50    4.80
  -5  -7  -2   -1.10    2.80
  -5   7  -2    1.10    4.40
  -5   7  -2   15.70    6.10
  -2  -8   2   12.40    5.80
  -2  -8   2   14.90    6.10
   2  -8  -2   14.40    4.40
   2  -8  -2   14.80    5.30
   1  -8  -2    8.30    5.40
   1  -8  -2   14.90    4.90
   1  -8  -2    1.00    4.10
  -1  -8   2   29.00    9.40
  -1  -8   2    5.00    4.40
   0  -8   2   14.80    6.00
   0  -8  -2    5.50    4.40
   0  -8   2   16.30    5.20
   0  -8  -2   22.20    5.80
   0  -8  -2   10.20    4.60
   0  -8   2   16.10    5.90
   1  -8   2   -3.10    4.00
   1  -8   2    1.00    3.60
  -1  -8  -2   12.80    5.00
   1  -8   2    4.80    4.80
  -1  -8  -2    0.00    3.50
  -1  -8  -2    0.80    5.50
  -2  -8  -2    2.80    3.40
  -2  -8  -2    0.40    3.90
   2  -8   2    1.40    5.10
   2  -8   2    3.80    5.20
   2  -8   2   -3.00    2.40
  -2  -8  -2    0.90    4.90
  -2   8  -2   10.50    5.60
 -12   0   3    0.20    5.00
 -12   0   3    5.50    6.30
 -11   0   3   -6.80    4.30
 -11   0   3    3.00    3.60
 -10   0   3    7.50    4.50
  10   0  -3    0.20    2.80
 -10   0   3    0.30    3.40
 -10   0   3   -1.40    5.50
   9   0  -3    4.20    3.10
  -9   0   3   -2.20    4.30
  -9   0   3   -1.50    2.70
  -9   0   3    7.70    3.80
   9   0  -3    1.50    3.00
   8   0  -3    4.70    4.60
  -8   0   3   -0.80    2.90
  -8   0   3    1.80    4.30
   8   0  -3   -1.40    2.50
  -8   0   3    2.30    2.80
   8   0  -3   -3.10    2.10
  -7   0   3    0.70    2.00
   7   0  -3   -1.00    1.90
   7   0  -3   -3.00    2.10
  -7   0   3    4.20    4.20
  -7   0   3   -2.90    2.40
   7   0  -3    3.50    3.00
   6   0  -3    2.90    2.60
   6   0  -3   -1.00    1.90
  -6   0   3    3.10    2.00
  -6   0   3   -0.90    2.20
  -6   0   3    3.30    3.10
   6   0  -3   -1.20    1.70
  -5   0   3    2.30    2.60
   5   0  -3    0.10    1.60
  -5   0   3    1.90    2.30
   5   0  -3   -1.00    1.70
   4   0  -3   -0.20    1.70
   4   0  -3    1.30    2.30
  -4   0   3    3.30    2.20
  -4   0   3   -1.00    2.00
  -4   0   3    0.10    1.50
   3   0  -3    1.00    1.20
  -3   0   3    0.20    1.40
   3   0  -3    1.80    2.00
  -3   0   3    2.10    1.40
   3   0  -3    0.50    1.40
  -3   0   3   -0.30    1.80
  -2   0   3    1.50    1.20
  -2   0   3   -0.60    1.40
   2   0  -3    0.00    1.30
  -2   0   3   -1.40    1.00
  -2   0   3   -2.00    1.50
   2   0  -3    1.30    1.40
   1   0  -3    0.90    1.00
  -1   0   3   -0.20    1.10
   1   0  -3    0.40    1.20
   1   0  -3    0.40    1.30
  -1   0   3    0.00    1.00
  -1   0   3    0.00    1.20
   0   0  -3   -0.50    1.30
   0   0  -3   -2.60    1.10
   0   0   3   -0.30    0.80
   0   0   3   -2.10    1.50
   0   0  -3    0.50    1.00
   0   0   3    1.10    1.40
   1   0   3   -0.80    1.00
   1   0   3    0.30    1.00
   1   0   3   -0.50    1.70
   1   0   3   -1.70    1.30
  -1   0  -3   -1.30    1.70
  -1   0  -3    0.50    1.40
  -2   0  -3    1.10    2.20
   2   0   3    0.40    2.20
  -2   0  -3    0.00    1.20
   2   0   3   -0.20    1.10
  -2   0  -3    2.40    1.60
   2   0   3    0.20    1.70
   3   0   3    0.10    1.40
   3   0   3   -1.40    1.90
  -3   0  -3    0.10    2.00
  -3   0  -3    2.40    2.10
   3   0   3    0.90    2.20
  -3   0  -3   -0.50    1.40
   4   0   3    0.40    1.50
  -4   0  -3   -0.50    2.00
  -4   0  -3   -2.20    1.60
  -4   0  -3   -0.50    1.50
   4   0   3    2.40    2.40
  -4   0  -3   -2.90    2.00
  -5   0  -3   -3.40    1.80
  -5   0  -3   -1.60    1.60
   5   0   3   -1.00    1.70
  -5   0  -3   -0.90    2.10
  -5   0  -3    1.30    2.30
   5   0   3    2.50    3.00
  -6   0  -3    0.20    2.00
   6   0   3   -2.60    1.70
  -6   0  -3    3.20    3.80
  -6   0  -3    0.20    2.20
  -6   0  -3   -1.50    2.00
   6   0   3    0.50    3.50
  -7   0  -3    0.30    3.80
  -7   0  -3   -1.00    2.40
  -7   0  -3    0.30    2.70
   7   0   3    0.40    2.20
  -7   0  -3    0.50    2.40
  -8   0  -3   -0.60    2.60
  -8   0  -3   -0.70    2.50
  -8   0  -3    0.80    4.30
   8   0   3    2.70    2.70
  -8   0  -3    4.60    3.20
   9   0   3   -6.00    2.30
  -9   0  -3    4.20    4.40
  -9   0  -3    3.10    3.30
  -9   0  -3    2.60    2.80
 -10   0  -3   14.00    6.20
 -10   0  -3    5.00    3.80
 -10   0  -3   -1.90    3.80
 -10   0  -3    3.20    3.30
 -12  -1   3    9.50    4.40
 -12  -1   3   -6.70    6.10
 -12  -1   3   13.50    6.10
  12   1  -3    9.10    4.00
 -12   1   3   -0.10    4.40
 -12   1   3   10.70    4.30
 -12   1   3    9.60    4.50
 -11  -1   3   14.00    4.90
 -11  -1   3    8.40    7.30
  11  -1  -3   10.50    3.40
 -11   1   3   15.10    5.30
  11   1  -3   15.60    4.40
 -11   1   3    9.80    4.10
 -10  -1   3   93.29    8.00
 -10  -1   3   72.09    9.60
  10  -1  -3   98.59    6.70
  10   1  -3  103.19    8.30
 -10   1   3   91.29    8.50
 -10   1   3   96.89    8.60
   9  -1  -3    4.50    2.80
   9  -1  -3    2.20    4.10
  -9  -1   3    4.90    3.50
  -9  -1   3    4.00    3.80
  -9  -1   3    9.80    5.40
  -9   1   3   -1.90    2.90
   9   1  -3    4.00    3.20
  -9   1   3    3.90    4.00
  -9   1   3    1.80    2.60
   9   1  -3   -0.20    2.30
  -8  -1   3  238.68   11.20
   8  -1  -3  231.48   12.00
  -8  -1   3  259.27   12.70
   8  -1  -3  238.88   11.20
   8  -1  -3  233.88    9.40
  -8  -1   3  237.58   13.00
  -8   1   3  223.98    8.60
   8   1  -3  238.28   12.30
   8   1  -3  207.58   12.70
  -8   1   3  229.68   11.30
   8   1  -3  256.67   11.30
  -8   1   3  230.98   11.70
  -7  -1   3    5.70    4.10
   7  -1  -3    1.50    2.10
   7  -1  -3    3.60    2.80
  -7  -1   3    1.50    2.60
  -7  -1   3   -0.50    2.40
   7  -1  -3   -0.50    1.70
   7   1  -3    2.40    2.80
   7   1  -3    4.70    2.60
   7   1  -3    0.80    2.50
  -7   1   3   -0.90    2.80
  -7   1   3    5.50    3.20
  -7   1   3    1.90    2.00
  -6  -1   3   17.70    3.70
   6  -1  -3   22.50    4.20
  -6  -1   3   17.10    3.70
   6  -1  -3   20.40    3.30
   6  -1  -3   17.90    3.80
  -6  -1   3   17.20    4.50
   6   1  -3   20.70    4.80
   6   1  -3   21.70    3.90
  -6   1   3   13.90    2.50
  -6   1   3   15.30    3.70
   6   1  -3   16.90    3.30
   5  -1  -3  156.78    5.90
   5  -1  -3  154.58    7.20
  -5  -1   3  144.29    8.20
  -5  -1   3  148.99    6.80
  -5  -1   3  157.48    7.10
   5  -1  -3  151.28    6.90
  -5   1   3  139.89    5.60
  -5   1   3  157.28    7.00
   5   1  -3  144.89    8.30
   5   1  -3  145.59    6.80
   5   1  -3  143.29    7.00
  -5   1   3  146.59    7.40
  -4  -1   3   10.90    2.50
   4  -1  -3   12.30    2.50
  -4  -1   3   14.40    3.40
   4  -1  -3   10.50    2.20
   4  -1  -3   12.90    2.60
  -4  -1   3   11.60    2.70
   4   1  -3   10.60    2.80
   4   1  -3    8.50    3.80
  -4   1   3    8.20    2.80
   4   1  -3   10.70    2.80
  -4   1   3   14.70    2.70
  -4   1   3   10.40    2.10
   3  -1  -3  873.41   18.80
  -3  -1   3  844.22   18.60
  -3  -1   3  832.12   18.70
   3  -1  -3  846.92   17.10
  -3  -1   3  831.72   19.90
   3  -1  -3  850.41   17.40
  -3  -1   3  827.52   20.40
  -3   1   3  840.62   17.40
   3   1  -3  830.12   20.60
   3   1  -3  843.02   18.80
   3   1  -3  852.01   19.00
  -3   1   3  830.32   16.60
  -3   1   3  833.52   18.90
   2  -1  -3  370.46    8.90
   2  -1  -3  373.76    9.40
  -2  -1   3  375.96    9.50
  -2  -1   3  363.46   11.10
  -2  -1   3  363.96   10.60
  -2  -1   3  367.86    9.80
   2  -1  -3  363.96    7.00
  -2   1   3  355.76    9.40
   2   1  -3  346.77    9.90
   2   1  -3  370.06    9.60
   2   1  -3  365.96   10.50
  -2   1   3  348.47    8.90
  -2   1   3  353.96    6.80
  -1  -1   3   47.40    2.80
   1  -1  -3   53.89    3.10
  -1  -1   3   51.69    3.40
   1  -1  -3   48.00    1.60
   1  -1  -3   46.40    2.70
  -1  -1   3   45.80    3.30
   1   1  -3   52.99    3.10
   1   1  -3   53.99    3.80
  -1   1   3   45.60    2.80
   1   1  -3   49.90    3.40
  -1   1   3   45.40    3.10
   0  -1   3   18.30    2.10
   0  -1   3   18.10    2.70
   0  -1  -3   17.00    1.30
   0  -1   3   17.10    2.60
   0  -1  -3   19.50    2.00
   0  -1  -3   18.10    2.70
   0   1   3   20.60    2.90
   0   1  -3   18.50    2.80
   0   1   3   16.50    2.10
   0   1   3   16.90    1.50
   0   1  -3   18.30    2.10
   0   1  -3   16.40    2.60
   1  -1   3    3.70    1.80
  -1  -1  -3    3.00    2.10
   1  -1   3    3.90    1.30
   1  -1   3    4.00    1.80
   1  -1   3    3.80    2.10
  -1  -1  -3    5.50    2.00
  -1   1  -3    4.90    1.30
  -1   1  -3    4.00    1.80
   1   1   3    3.40    2.00
   1   1   3    3.90    2.10
  -1   1  -3    2.30    1.70
   2  -1   3    5.50    2.10
  -2  -1  -3    5.60    0.70
  -2  -1  -3    9.80    3.00
   2  -1   3    5.90    2.60
  -2  -1  -3   11.80    2.90
   2  -1   3    6.70    1.60
   2   1   3    3.60    2.40
  -2   1  -3    7.40    2.50
   2   1   3    4.80    2.60
  -2   1  -3    8.20    1.60
  -2   1  -3    6.20    2.30
  -3  -1  -3  523.85   17.20
   3  -1   3  518.35   13.70
  -3  -1  -3  521.75   14.00
  -3  -1  -3  531.45   11.00
   3  -1   3  536.45   15.60
  -3  -1  -3  518.45   14.70
   3  -1   3  540.75   12.30
  -3   1  -3  513.15   11.70
   3   1   3  509.25   15.60
  -3   1  -3  542.35   14.30
   3   1   3  539.15   10.70
  -4  -1  -3   13.00    3.30
  -4  -1  -3   11.90    4.10
  -4  -1  -3   11.80    2.00
   4  -1   3   11.40    4.00
  -4  -1  -3    5.00    2.90
   4  -1   3   10.70    2.50
   4   1   3    8.60    3.70
   4   1   3   12.30    1.80
  -4   1  -3    7.60    1.90
  -4   1  -3    9.50    3.50
  -4   1  -3    9.30    2.80
  -4   1  -3   11.10    2.10
  -5  -1  -3   23.10    4.90
   5  -1   3   27.00    3.80
  -5  -1  -3   23.30    4.60
  -5  -1  -3   30.30    4.40
   5  -1   3   32.60    5.90
  -5  -1  -3   22.50    2.80
   5   1   3   25.50    5.30
   5   1   3   20.90    2.30
  -5   1  -3   19.00    4.30
  -5   1  -3   23.20    4.20
  -5   1  -3   25.30    2.80
  -5   1  -3   22.90    3.00
   6  -1   3   -0.60    2.10
  -6  -1  -3   -0.40    1.50
  -6  -1  -3    3.40    3.50
  -6  -1  -3    0.10    4.30
   6  -1   3   -1.70    3.40
  -6  -1  -3   -1.20    2.50
  -6   1  -3    1.10    1.80
  -6   1  -3    0.80    1.90
  -6   1  -3   -5.00    3.00
   6   1   3   -1.20    1.40
  -6   1  -3   -0.10    2.50
   6   1   3   -2.70    3.00
  -7  -1  -3   32.40    4.00
  -7  -1  -3   34.00    5.70
  -7  -1  -3   25.50    7.80
   7  -1   3   32.30    4.80
  -7  -1  -3   39.40    5.40
  -7   1  -3   44.20    6.10
   7   1   3   35.90    3.70
  -7   1  -3   39.30    7.10
  -7   1  -3   38.10    4.00
  -7   1  -3   33.90    3.70
  -8  -1  -3   32.50    5.50
  -8  -1  -3   45.00    4.80
   8  -1   3   35.80    5.60
  -8  -1  -3   46.00    8.60
  -8  -1  -3   32.40    6.00
  -8   1  -3   44.20    4.20
   8   1   3   36.00    4.20
  -8   1  -3   43.50    5.50
  -8   1  -3   47.60    7.80
  -8   1  -3   39.60    4.40
  -9  -1  -3   58.69    5.60
  -9  -1  -3   56.89    7.60
  -9   1  -3   49.10    6.80
   9   1   3   58.09    5.30
  -9   1  -3   51.59    4.80
  -9   1  -3   39.80    4.90
 -10  -1  -3    5.40    2.80
 -10  -1  -3   -4.40    3.70
 -10  -1  -3   -0.80    5.20
  10   1   3   -6.20    3.30
 -10   1  -3    8.70    4.40
 -10   1  -3   -0.60    3.30
 -10   1  -3    4.70    3.60
 -10   1  -3   -1.90    3.00
 -11  -2   3    5.60    4.20
  11   2  -3    8.60    4.20
 -11   2   3   19.90    4.90
 -11   2   3   17.10    5.40
 -11   2   3    4.90    3.30
 -11   2   3    9.10    3.80
 -10  -2   3    3.40    3.60
  10  -2  -3    0.60    2.30
 -10  -2   3   -5.40    5.40
  10   2  -3   10.80    4.50
 -10   2   3   -0.10    3.50
 -10   2   3    4.30    3.40
 -10   2   3    2.80    2.50
  -9  -2   3   -2.20    5.30
  -9  -2   3    0.70    3.20
   9  -2  -3   -3.20    3.60
  -9   2   3    4.30    3.80
  -9   2   3    6.90    3.60
  -9   2   3    3.30    2.10
   9   2  -3   -1.20    2.40
   9   2  -3    3.20    3.80
  -8  -2   3  521.95   20.90
   8  -2  -3  511.05   13.60
   8  -2  -3  491.05   17.80
  -8  -2   3  510.55   17.30
   8   2  -3  526.05   18.40
   8   2  -3  521.55   17.40
  -8   2   3  531.35   17.30
   7  -2  -3   -1.00    2.80
  -7  -2   3    1.50    2.90
  -7  -2   3    3.10    2.90
  -7  -2   3   -1.20    2.90
   7  -2  -3   -0.70    1.70
   7  -2  -3   -1.20    2.30
   7   2  -3    0.50    2.80
   7   2  -3    0.00    1.70
  -7   2   3   -1.70    2.20
  -7   2   3   -1.20    1.60
  -7   2   3    0.00    2.70
   7   2  -3    3.30    3.00
   6  -2  -3  263.27    8.00
  -6  -2   3  265.07   12.60
   6  -2  -3  266.77   10.20
  -6  -2   3  251.57   10.50
  -6  -2   3  267.07   10.10
   6  -2  -3  271.27   10.90
   6   2  -3  255.07   13.00
   6   2  -3  259.77   11.10
   6   2  -3  265.77   10.40
  -6   2   3  262.07    7.90
  -6   2   3  268.87   11.50
  -6   2   3  247.78    9.60
   5  -2  -3   79.49    3.80
  -5  -2   3   80.89    7.20
   5  -2  -3   75.89    4.80
  -5  -2   3   86.89    5.80
  -5  -2   3   78.69    5.20
   5  -2  -3   70.49    5.40
   5   2  -3   72.69    5.70
  -5   2   3   70.79    4.40
   5   2  -3   78.29    5.30
   5   2  -3   73.19    6.70
  -5   2   3   78.39    5.90
  -5   2   3   74.19    3.80
   4  -2  -3    6.70    1.70
   4  -2  -3   10.50    2.40
  -4  -2   3    5.50    2.70
   4  -2  -3   10.30    2.80
  -4  -2   3    9.30    3.10
  -4  -2   3    9.40    3.60
  -4   2   3    3.80    1.80
   4   2  -3    5.20    3.50
   4   2  -3    9.80    2.70
  -4   2   3    5.40    2.80
  -4   2   3    9.00    2.00
   4   2  -3    7.70    2.90
   3  -2  -3   73.39    3.30
   3  -2  -3   82.89    3.70
  -3  -2   3   72.79    5.40
  -3  -2   3   73.29    4.80
  -3  -2   3   74.89    6.40
   3  -2  -3   80.09    4.80
  -3  -2   3   69.19    4.50
  -3   2   3   66.09    4.80
  -3   2   3   75.49    3.30
   3   2  -3   75.69    5.00
  -3   2   3   70.09    3.90
   3   2  -3   63.09    5.20
  -2  -2   3  496.15   14.80
   2  -2  -3  492.55   11.80
   2  -2  -3  493.75   12.70
   2  -2  -3  476.35    9.90
  -2  -2   3  512.15   13.70
  -2  -2   3  487.55   12.60
   2   2  -3  480.35   12.80
  -2   2   3  504.25   13.00
  -2   2   3  500.25   10.20
   2   2  -3  501.65   13.80
  -2   2   3  453.75   11.90
   2   2  -3  492.75   14.60
  -1  -2   3   46.70    4.00
  -1  -2   3   48.30    4.40
   1  -2  -3   53.09    2.80
   1  -2  -3   41.90    2.90
   1  -2  -3   50.09    3.60
   1  -2  -3   50.19    2.60
  -1  -2   3   44.50    3.30
   1   2  -3   50.79    4.20
   1   2  -3   47.10    4.00
  -1   2   3   41.70    3.10
   1   2  -3   46.00    3.40
  -1   2   3   47.30    3.60
   0  -2  -3  943.31   21.00
   0  -2   3  931.31   22.00
   0  -2   3  934.71   22.10
   0  -2  -3  947.61   19.70
   0  -2   3  933.21   21.60
   0  -2  -3  945.41   18.60
   0  -2   3  946.51   19.00
   0   2   3  904.01   20.00
   0   2   3  931.31   21.30
   0   2  -3  948.71   19.20
   0   2  -3  934.41   22.30
   0   2   3  946.51   18.90
   1  -2   3    8.60    2.80
   1  -2   3    4.50    2.60
  -1  -2  -3    3.40    2.60
  -1  -2  -3    6.50    1.20
  -1  -2  -3    8.40    2.40
   1  -2   3    5.10    1.30
  -1  -2  -3    5.40    1.20
   1  -2   3    4.40    2.30
   1   2   3    8.40    2.80
  -1   2  -3    4.80    2.40
  -1   2  -3    5.90    2.80
  -1   2  -3    5.90    1.50
  -2  -2  -3    6.60    2.50
   2  -2   3    6.90    2.60
  -2  -2  -3    6.80    1.00
   2  -2   3    8.70    1.40
  -2  -2  -3    8.60    0.90
   2  -2   3    0.40    2.70
  -2  -2  -3   13.20    3.40
   2   2   3    5.60    3.20
  -2   2  -3    6.90    1.40
  -2   2  -3    9.10    3.00
  -2   2  -3    7.40    3.10
   3  -2   3  169.88    8.40
   3  -2   3  163.28    7.70
  -3  -2  -3  161.28    8.60
  -3  -2  -3  152.28    8.20
  -3  -2  -3  169.98    4.10
  -3  -2  -3  157.68    7.60
   3  -2   3  170.78    4.50
  -3   2  -3  160.68    4.10
   3   2   3  163.98    4.40
  -3   2  -3  170.88    8.60
   3   2   3  155.68    8.30
  -3   2  -3  162.78    8.00
  -4  -2  -3   49.00    6.30
   4  -2   3   46.40    5.30
  -4  -2  -3   46.00    2.40
  -4  -2  -3   45.40    5.20
  -4  -2  -3   49.10    4.80
   4  -2   3   48.50    4.50
  -4   2  -3   47.10    4.80
  -4   2  -3   44.30    2.00
   4   2   3   45.20    2.50
  -4   2  -3   45.80    1.90
   4   2   3   43.60    5.60
  -4   2  -3   44.20    4.80
  -5  -2  -3  220.38   11.70
  -5  -2  -3  209.68    6.50
  -5  -2  -3  232.28   11.10
   5  -2   3  210.78    9.70
  -5  -2  -3  222.78   10.10
   5  -2   3  207.78   10.80
  -5   2  -3  204.08    5.10
  -5   2  -3  211.98   10.90
   5   2   3  215.68   11.80
   5   2   3  229.18    6.70
  -5   2  -3  223.58   10.40
  -5   2  -3  216.88    5.30
  -6  -2  -3    0.10    1.60
  -6  -2  -3   -1.00    3.60
   6  -2   3   -0.10    2.40
   6  -2   3    1.00    4.10
  -6  -2  -3    1.50    4.50
  -6  -2  -3   -3.70    2.50
   6   2   3   -1.20    1.30
  -6   2  -3   -0.10    1.10
  -6   2  -3    0.40    1.00
  -6   2  -3    2.50    2.80
  -6   2  -3   -0.50    2.30
   6   2   3    0.30    3.60
  -7  -2  -3   24.00    7.10
  -7  -2  -3   26.30    5.70
  -7  -2  -3   23.60    3.30
  -7  -2  -3   24.20    5.20
   7  -2   3   18.50    4.40
  -7   2  -3   25.90    6.50
  -7   2  -3   20.30    2.10
  -7   2  -3   20.30    2.10
  -7   2  -3   26.10    5.50
  -8  -2  -3   -2.20    5.90
  -8  -2  -3    2.90    4.00
  -8   2  -3    1.60    1.30
  -8   2  -3    3.10    4.20
  -8   2  -3    1.20    1.30
   8   2   3    1.10    2.00
  -8   2  -3    7.60    3.90
  -9  -2  -3  -12.50    4.90
  -9  -2  -3   -1.30    4.20
  -9  -2  -3    4.20    2.60
  -9   2  -3    5.90    3.60
   9   2   3   -0.60    2.40
  -9   2  -3   -0.30    1.40
  -9   2  -3    0.10    1.40
  -9   2  -3    4.40    3.50
 -10  -2  -3    2.10    6.30
 -10  -2  -3   -2.50    3.70
 -10  -2  -3   15.00    3.30
 -10   2  -3    6.50    4.00
 -10   2  -3    8.30    3.90
 -11  -3   3   15.90    9.00
 -11  -3   3   31.20    6.30
 -11   3   3   23.20    5.80
  11   3  -3   30.30    6.50
 -10  -3   3   59.09   10.80
 -10  -3   3   62.89    6.80
 -10   3   3   74.29    7.00
  10   3  -3   72.49    8.00
 -10   3   3   82.09    8.50
 -10   3   3   65.29    2.80
 -10   3   3   66.49    2.70
  -9  -3   3   23.90    7.70
   9  -3  -3   38.10    7.00
  -9  -3   3   33.30    6.40
  -9   3   3   32.20    6.50
  -9   3   3   28.10    2.40
   9   3  -3   29.30    6.10
  -9   3   3   33.70    5.70
   8  -3  -3  275.97   12.60
   8  -3  -3  276.07    7.60
  -8  -3   3  323.77   12.90
  -8  -3   3  268.47   15.80
   8   3  -3  281.77   13.60
  -8   3   3  274.47    7.60
  -8   3   3  270.97   11.80
  -8   3   3  278.57   14.20
   8   3  -3  259.97   12.20
   7  -3  -3   -0.70    1.40
  -7  -3   3   -0.90    2.30
   7  -3  -3   -0.60    2.80
  -7  -3   3   -2.20    4.20
  -7   3   3   -3.00    2.00
   7   3  -3    0.30    2.60
  -7   3   3   -0.20    1.40
  -7   3   3    0.60    3.50
   7   3  -3   -2.10    2.90
  -6  -3   3   19.50    5.90
   6  -3  -3   21.70    4.40
   6  -3  -3   24.90    2.50
  -6  -3   3   18.10    4.60
  -6  -3   3   18.20    4.10
  -6  -3   3   21.20    3.80
   6  -3  -3   25.20    4.40
  -6   3   3   28.10    2.60
   6   3  -3   22.80    4.50
  -6   3   3   26.80    4.80
   6   3  -3   22.50    4.50
  -6   3   3   26.60    5.10
   6   3  -3   28.90    6.30
  -5  -3   3   26.60    4.10
   5  -3  -3   29.50    3.60
  -5  -3   3   28.10    4.40
   5  -3  -3   32.90    4.10
   5  -3  -3   32.50    2.50
  -5  -3   3   30.10    5.90
  -5  -3   3   27.10    6.10
   5   3  -3   37.80    5.50
   5   3  -3   27.90    4.60
  -5   3   3   29.90    2.80
  -5   3   3   31.00    3.50
  -5   3   3   34.20    5.20
  -4  -3   3  121.39    6.60
  -4  -3   3  118.59    6.90
   4  -3  -3  133.69    4.90
  -4  -3   3  115.39    8.90
   4  -3  -3  127.39    5.40
   4  -3  -3  115.99    6.80
  -4  -3   3  121.39    8.20
   4   3  -3  123.79    7.10
  -4   3   3  122.49    5.60
   4   3  -3  110.19    7.00
  -4   3   3  110.99    7.20
  -4   3   3  121.89    5.30
   3  -3  -3  381.56   10.10
  -3  -3   3  358.46   13.80
   3  -3  -3  386.96   12.40
   3  -3  -3  376.86    9.70
  -3  -3   3  372.96   12.10
  -3  -3   3  373.36   15.10
  -3  -3   3  388.76   12.50
  -3   3   3  372.56   10.10
   3   3  -3  398.76   12.80
  -3   3   3  382.46   12.90
  -3   3   3  382.66   10.70
   3   3  -3  357.36   12.70
  -2  -3   3   62.59    6.00
  -2  -3   3   54.49    4.80
   2  -3  -3   58.99    4.50
   2  -3  -3   60.49    3.40
   2  -3  -3   65.59    4.00
  -2  -3   3   67.79    4.60
  -2  -3   3   56.19    5.10
  -2   3   3   61.39    4.40
   2   3  -3   53.59    4.90
   2   3  -3   68.79    4.90
  -2   3   3   59.69    5.00
  -2   3   3   65.59    3.70
   2   3  -3   57.89    5.70
   1  -3  -3   15.80    2.70
   1  -3  -3   10.90    2.80
   1  -3  -3   13.90    2.80
  -1  -3   3   11.40    3.60
  -1  -3   3   18.50    3.80
   1  -3  -3   16.30    3.00
  -1  -3   3   13.10    3.30
  -1   3   3   14.50    3.70
   1   3  -3   15.60    3.00
   1   3  -3   19.00    4.40
  -1   3   3   18.40    3.30
   0  -3  -3  215.28    8.00
   0  -3   3  208.78    9.50
   0  -3  -3  214.48    7.30
   0  -3   3  227.68    9.90
   0  -3   3  209.68    9.20
   0  -3  -3  217.58    8.30
   0  -3   3  205.28    7.00
   0  -3  -3  217.58   10.20
   0   3  -3  215.28    9.80
   0   3   3  219.28    7.60
   0   3  -3  222.18    7.40
   0   3   3  231.88    9.30
   1  -3   3  252.07    7.10
  -1  -3  -3  257.07    7.70
  -1  -3  -3  252.97    9.80
  -1  -3  -3  270.47    9.90
  -1  -3  -3  258.77    8.00
   1  -3   3  265.67   10.60
   1  -3   3  258.77   10.90
   1  -3   3  252.27   10.40
  -1  -3  -3  268.87   10.40
  -1   3  -3  259.67    7.50
   1   3   3  253.77   10.10
  -1   3  -3  248.48   10.80
  -2  -3  -3   68.29    5.30
  -2  -3  -3   59.59    3.30
   2  -3   3   75.79    5.70
   2  -3   3   64.39    2.80
  -2  -3  -3   70.09    3.40
  -2  -3  -3   63.69    5.50
   2  -3   3   70.69    5.60
  -2  -3  -3   69.29    6.10
  -2   3  -3   71.79    5.90
   2   3   3   70.39    5.90
  -2   3  -3   74.79    6.10
  -2   3  -3   59.69    2.90
  -3  -3  -3  196.58    5.40
  -3  -3  -3  176.28    9.60
  -3  -3  -3  190.88    9.80
  -3  -3  -3  181.98    5.70
   3  -3   3  192.88    9.30
   3  -3   3  181.68    9.10
  -3  -3  -3  187.98    9.10
  -3   3  -3  193.88    9.70
   3   3   3  186.48   10.10
  -3   3  -3  184.08    9.70
  -4  -3  -3    2.50    1.20
  -4  -3  -3    4.20    3.50
  -4  -3  -3    1.80    3.80
  -4  -3  -3    2.80    1.20
   4  -3   3   -0.30    1.80
  -4  -3  -3    1.10    3.30
   4  -3   3    0.70    2.00
  -4   3  -3   -0.40    2.20
   4   3   3   -2.40    2.60
  -4   3  -3   -0.40    2.60
   5  -3   3    1.00    3.30
  -5  -3  -3    4.50    4.80
  -5  -3  -3    2.00    1.50
  -5  -3  -3    1.10    2.80
   5  -3   3   -0.80    2.10
  -5  -3  -3   -1.60    3.40
  -5   3  -3    3.90    3.40
   5   3   3   -0.70    3.30
   5   3   3   -0.30    1.30
  -5   3  -3   -0.90    2.70
  -6  -3  -3   21.60    5.60
   6  -3   3   14.10    5.50
   6  -3   3   13.00    3.90
  -6  -3  -3   10.50    2.10
   6   3   3   12.80    2.40
  -6   3  -3    8.50    3.90
  -6   3  -3    7.40    4.30
  -7  -3  -3   12.80    5.20
  -7  -3  -3   21.00    3.00
  -7  -3  -3   27.60    6.90
  -7   3  -3   25.30    6.00
   7   3   3   22.00    3.20
  -7   3  -3   20.30    5.20
  -8  -3  -3    4.80    4.90
  -8  -3  -3    8.60    6.90
  -8  -3  -3   16.00    2.90
  -8   3  -3   18.80    5.40
  -8   3  -3   16.80    5.20
  -9  -3  -3   56.19   11.20
  -9  -3  -3   60.39    9.00
  -9  -3  -3   77.59    5.90
  -9   3  -3   99.79    9.30
  -9   3  -3   73.49    8.00
   9   3   3   77.89    5.70
 -10  -3  -3   -5.50    5.40
 -10  -3  -3   14.40    3.40
 -10   3  -3   14.40    4.00
 -10   3  -3    4.80    4.80
 -10  -4   3   -5.30    3.50
 -10  -4   3    2.10    7.20
 -10   4   3   11.20    4.60
  10   4  -3   12.00    5.10
 -10   4   3   11.20    3.80
  -9  -4   3    0.00    3.50
  -9  -4   3   -0.10    5.90
   9  -4  -3   -5.20    3.50
  -9   4   3    5.20    3.10
  -9   4   3   -0.80    3.80
   9   4  -3   -2.60    3.80
  -8  -4   3   40.00    8.70
  -8  -4   3   41.90    6.20
   8  -4  -3   40.40    6.80
  -8   4   3   45.10    5.50
   8   4  -3   51.59    7.20
  -8   4   3   47.10    7.90
   8   4  -3   32.80    6.60
  -7  -4   3    4.60    3.20
  -7  -4   3    2.70    4.30
   7  -4  -3    1.40    3.40
   7   4  -3    1.70    3.20
  -7   4   3    3.10    2.90
  -7   4   3    2.50    3.00
   7   4  -3    3.30    3.30
   6  -4  -3   16.30    1.90
   6  -4  -3   14.70    4.20
  -6  -4   3   15.80    3.70
   6   4  -3   17.00    4.50
   6   4  -3   14.90    4.20
  -6   4   3   16.60    3.80
  -6   4   3   16.80    5.70
  -5  -4   3   92.39    6.40
  -5  -4   3   74.79    7.30
   5  -4  -3   81.39    5.40
  -5  -4   3  101.59    9.60
   5  -4  -3   87.39    3.90
  -5  -4   3   91.49    7.30
   5  -4  -3   76.49    6.80
  -5   4   3   80.89    4.50
  -5   4   3   89.59    5.80
   5   4  -3   91.79    7.00
  -5   4   3   76.79    7.20
   5   4  -3   88.09    7.50
   4  -4  -3    8.50    2.20
  -4  -4   3    6.10    4.50
   4  -4  -3    5.80    2.20
   4  -4  -3    7.00    3.00
  -4  -4   3   10.00    3.30
  -4  -4   3    6.80    3.90
   4   4  -3   12.80    4.00
  -4   4   3    9.80    2.70
   4   4  -3   10.40    3.60
  -4   4   3   11.60    3.00
  -4   4   3    7.40    3.50
  -3  -4   3   16.50    5.40
  -3  -4   3   20.70    4.00
   3  -4  -3   21.30    3.20
   3  -4  -3   18.60    3.90
   3  -4  -3   17.40    2.90
  -3  -4   3   15.20    3.70
  -3  -4   3   11.60    4.10
  -3   4   3   18.30    3.30
   3   4  -3   14.10    3.60
  -3   4   3   22.60    3.50
  -3   4   3   18.20    4.10
   3   4  -3   10.60    3.40
   2  -4  -3    0.30    2.00
   2  -4  -3   -0.80    2.00
  -2  -4   3    3.60    3.70
   2  -4  -3    2.00    2.00
  -2  -4   3    4.50    3.10
   2  -4  -3    3.70    2.50
  -2  -4   3    2.40    2.50
  -2  -4   3    3.10    2.30
  -2  -4   3    1.50    2.30
   2  -4  -3   -0.60    1.50
   2   4  -3   -1.10    2.30
  -2   4   3   -0.10    2.20
  -1  -4   3  440.46   12.90
  -1  -4   3  440.26   15.30
   1  -4  -3  428.86   13.00
   1  -4  -3  465.05   14.00
  -1  -4   3  426.56   15.50
   1  -4  -3  445.06   13.30
   1  -4  -3  457.75   14.00
  -1  -4   3  425.06   15.80
   1  -4  -3  443.56   13.60
  -1   4   3  467.65   14.50
   1   4  -3  440.76   16.30
   1   4  -3  454.75   13.70
   0  -4   3    0.70    1.90
   0  -4  -3    3.00    2.10
   0  -4  -3    2.40    1.50
   0  -4  -3    3.80    2.70
   0  -4   3   -0.70    1.50
   0  -4   3    3.70    3.00
   0  -4   3    2.80    2.80
   0  -4  -3    1.90    2.80
   0  -4  -3    5.20    2.70
   0   4  -3    1.90    3.10
   0   4   3    3.60    2.20
   0   4  -3    5.90    2.60
  -1  -4  -3   36.70    4.50
  -1  -4  -3   40.20    3.60
  -1  -4  -3   49.20    5.40
  -1  -4  -3   38.60    5.20
   1  -4   3   35.00    4.80
   1  -4   3   41.70    3.20
  -1  -4  -3   38.10    5.10
   1  -4   3   43.60    5.50
  -1  -4  -3   39.00    3.90
   1  -4   3   45.30    5.10
  -1   4  -3   41.90    5.30
  -1   4  -3   40.60    3.50
  -2  -4  -3   12.40    3.70
   2  -4   3   13.00    1.90
   2  -4   3   12.30    3.70
  -2  -4  -3    9.40    4.20
  -2  -4  -3    7.10    3.70
  -2  -4  -3   10.60    2.40
   2  -4   3    7.50    3.20
  -2  -4  -3   15.30    2.70
   2   4   3   11.90    4.00
  -2   4  -3    9.80    1.90
  -2   4  -3    9.50    3.50
  -2   4  -3   12.30    4.20
  -3  -4  -3    5.30    2.00
  -3  -4  -3    4.70    1.80
   3  -4   3    3.10    0.80
   3  -4   3    2.10    2.70
   3  -4   3    2.70    0.80
  -3  -4  -3    1.10    3.50
   3  -4   3    0.10    2.60
  -3  -4  -3    1.60    3.70
  -3  -4  -3   -1.80    2.90
  -3   4  -3    1.70    3.00
   3   4   3    0.90    3.20
  -3   4  -3    1.90    3.30
  -4  -4  -3   91.79    4.20
  -4  -4  -3   86.79    8.40
  -4  -4  -3   74.79    8.10
   4  -4   3   94.09    7.40
  -4  -4  -3   86.59    7.50
  -4  -4  -3   91.99    4.80
   4  -4   3   83.29    7.10
   4   4   3   81.49    8.30
  -4   4  -3   82.09    7.50
  -4   4  -3   75.69    7.40
  -5  -4  -3    9.60    2.30
  -5  -4  -3    8.10    2.10
  -5  -4  -3   11.00    5.10
   5  -4   3    9.50    4.30
  -5  -4  -3   18.30    6.20
  -5   4  -3   12.10    5.20
  -5   4  -3   11.50    4.60
  -6  -4  -3   10.50    2.30
  -6  -4  -3   17.80    2.80
  -6  -4  -3   11.20    6.40
  -6  -4  -3    1.30    4.70
  -6   4  -3   11.30    4.90
  -6   4  -3   11.50    4.70
  -7  -4  -3   29.20    3.30
  -7  -4  -3   17.70    6.10
  -7  -4  -3   24.80    7.30
  -7  -4  -3   20.00    2.80
  -7   4  -3   24.40    5.70
  -7   4  -3   23.70    6.10
  -8  -4  -3    2.30    4.60
  -8  -4  -3   -2.60    6.60
  -8   4  -3    8.90    4.30
  -8   4  -3    2.00    3.20
  -9  -4  -3    6.20    5.70
  -9   4  -3    7.20    3.90
   9  -5  -3   -2.60    4.60
  -9  -5   3    3.10    4.30
  -9  -5   3   -0.40    6.20
  -9   5   3   12.70    4.70
  -9   5   3   18.50    6.00
   9   5  -3    9.80    5.10
  -8  -5   3   -0.20    3.10
  -8  -5   3    0.30    4.70
  -8   5   3    5.80    3.90
  -8   5   3    1.90    3.10
   8   5  -3    3.30    3.80
  -7  -5   3    6.80    6.10
   7  -5  -3    2.10    4.20
  -7   5   3   11.40    4.10
  -7   5   3    9.60    3.90
   7   5  -3    9.50    4.60
   6  -5  -3   -3.50    2.70
   6  -5  -3    1.50    1.10
   6  -5  -3    0.20    0.90
  -6  -5   3   -1.10    4.60
  -6  -5   3    3.10    2.80
   6   5  -3   -0.70    2.90
  -6   5   3   -2.40    3.20
   6   5  -3    3.10    3.10
  -6   5   3    0.80    3.10
   5  -5  -3    6.70    2.90
   5  -5  -3    4.00    1.90
   5  -5  -3    9.80    2.10
  -5  -5   3    8.10    3.20
  -5  -5   3    5.40    5.50
   5   5  -3    7.40    4.10
   5   5  -3    3.10    3.10
  -5   5   3    4.90    3.00
  -5   5   3    3.30    3.60
   4  -5  -3  154.58    6.60
   4  -5  -3  156.18    9.20
  -4  -5   3  172.18    9.50
  -4  -5   3  145.89    9.00
   4  -5  -3  173.88    7.80
  -4   5   3  153.08    9.40
  -4   5   3  166.28   10.60
   4   5  -3  196.28   10.70
  -3  -5   3    2.60    3.00
  -3  -5   3    0.50    2.50
  -3  -5   3    1.00    2.80
   3  -5  -3    7.00    2.50
   3  -5  -3    6.10    2.70
  -3  -5   3   -1.50    4.00
  -3  -5   3    5.80    3.90
   3  -5  -3    1.60    2.30
   3  -5  -3    1.60    2.00
  -3   5   3    3.00    3.20
   3   5  -3    4.30    3.40
  -2  -5   3    7.90    3.40
  -2  -5   3    4.70    3.90
   2  -5  -3    9.20    3.30
  -2  -5   3    7.80    3.30
  -2  -5   3   10.40    3.80
   2  -5  -3    9.10    3.00
   2  -5  -3    6.90    3.00
  -2  -5   3    6.60    4.50
   2  -5  -3   10.50    3.20
   2  -5  -3   10.20    4.20
  -2   5   3    5.90    3.10
   2   5  -3   10.30    4.00
   1  -5  -3    2.50    2.40
  -1  -5   3    3.30    3.40
  -1  -5   3    2.50    3.00
  -1  -5   3    5.40    3.00
   1  -5  -3    9.10    3.90
  -1  -5   3    1.30    2.60
   1  -5  -3    2.00    2.40
   1  -5  -3    7.00    3.20
   1  -5  -3    6.30    2.90
   1   5  -3    3.30    3.80
   1   5  -3    2.00    2.90
  -1   5   3    1.30    2.40
   0  -5  -3   10.70    3.10
   0  -5  -3   10.10    3.60
   0  -5  -3    9.30    3.90
   0  -5   3    5.70    3.80
   0  -5  -3   15.70    4.00
   0  -5  -3   10.80    3.30
   0  -5   3    7.30    3.20
   0  -5  -3    9.40    3.50
   0  -5   3   13.40    4.30
   0  -5   3    8.00    2.80
   0   5  -3    8.10    3.00
   0   5  -3    6.80    4.00
  -1  -5  -3   93.99    6.10
  -1  -5  -3   83.29    6.30
   1  -5   3   77.99    7.80
  -1  -5  -3   89.59    7.00
   1  -5   3   92.29    7.60
  -1  -5  -3   91.89    7.50
   1  -5   3   92.99    5.30
   1  -5   3   80.39    7.40
  -1  -5  -3   82.79    6.70
  -1  -5  -3   87.69    7.80
  -1   5  -3   72.39    7.50
   2  -5   3   14.30    3.00
  -2  -5  -3   13.50    3.30
   2  -5   3   16.90    5.00
  -2  -5  -3   14.50    4.20
   2  -5   3   10.60    2.30
  -2  -5  -3    9.60    4.50
  -2  -5  -3   16.80    3.20
   2  -5   3   14.80    4.40
  -2  -5  -3   21.00    5.40
  -2   5  -3   14.20    4.80
   3  -5   3   17.00    4.40
  -3  -5  -3   13.50    3.20
   3  -5   3    9.80    1.40
  -3  -5  -3   14.60    5.70
  -3  -5  -3    8.50    3.70
  -3  -5  -3    6.50    4.90
   3  -5   3   12.10    1.70
  -3   5  -3   12.70    4.90
  -3   5  -3   17.90    5.20
  -4  -5  -3    3.70    2.00
  -4  -5  -3   -0.80    4.90
  -4  -5  -3    5.90    2.20
  -4  -5  -3    2.60    4.10
  -4   5  -3   -1.70    3.00
  -4   5  -3    0.00    3.90
  -5  -5  -3   -3.70    4.00
  -5  -5  -3   -1.30    1.80
  -5  -5  -3    1.80    4.60
  -5   5  -3   -1.30    3.10
  -5   5  -3    0.80    2.90
  -6  -5  -3    0.20    6.10
  -6  -5  -3    0.30    2.10
  -6  -5  -3   -0.30    4.50
  -6   5  -3    7.00    4.20
  -6   5  -3    5.30    3.90
  -7  -5  -3    1.20    1.90
  -7  -5  -3   -4.30    6.40
  -7   5  -3   10.70    4.60
  -7   5  -3    3.20    3.80
  -8  -5  -3   -7.50    7.30
  -8  -5  -3    9.80    6.80
  -8   5  -3   17.70    6.30
  -8   5  -3    1.90    4.00
  -8  -6   3    4.70    9.20
  -8  -6   3    2.50    6.50
  -8  -6   3    3.60    3.70
   8   6  -3   15.20    5.50
  -8   6   3   23.40    5.10
  -8   6   3   13.50    6.00
  -7  -6   3   13.00    6.90
  -7  -6   3    5.50    3.60
  -7   6   3    8.30    4.40
   7   6  -3    6.70    3.50
  -7   6   3   11.20    4.30
   6  -6  -3   28.10    5.50
  -6  -6   3   54.89    7.40
  -6  -6   3   45.50    9.60
   6   6  -3   36.70    6.20
  -6   6   3   35.90    7.30
  -6   6   3   46.80    6.00
  -5  -6   3   13.40    7.00
   5  -6  -3    8.40    2.30
   5  -6  -3   21.50    4.10
   5  -6  -3   18.80    3.70
  -5  -6   3   14.10    3.90
   5   6  -3   13.00    4.50
  -5   6   3   12.30    4.80
  -5   6   3   18.50    4.70
   4  -6  -3   58.79    4.80
  -4  -6   3   49.50    8.90
  -4  -6   3   54.29    6.20
   4  -6  -3   37.40    4.30
   4  -6  -3   48.80    4.40
  -4   6   3   46.60    5.70
  -4   6   3   50.69    7.70
   4   6  -3   46.80    7.10
   3  -6  -3    2.60    2.70
  -3  -6   3    0.70    4.70
  -3  -6   3    0.20    2.60
   3  -6  -3    4.70    2.50
   3  -6  -3   10.50    3.00
   3  -6  -3    0.10    3.30
  -3   6   3    4.20    3.50
   3   6  -3    5.10    3.80
   2  -6  -3   75.09    6.30
   2  -6  -3   79.49    7.70
  -2  -6   3   89.59    8.00
  -2  -6   3   71.19    9.60
   2  -6  -3   89.69    6.60
  -2  -6   3   80.79    7.10
   2   6  -3   67.39    6.60
  -2   6   3   87.69    7.70
  -1  -6   3   12.20    5.90
   1  -6  -3   13.50    4.00
   1  -6  -3    7.50    4.00
   1  -6  -3   11.90    4.30
   1  -6  -3   11.30    3.80
   1  -6  -3    6.00    3.60
   1  -6  -3   11.00    3.60
  -1  -6   3    7.40    3.80
  -1  -6   3   -0.50    3.00
  -1   6   3    7.90    3.60
   1   6  -3   11.30    3.90
   0  -6  -3  227.38   11.60
   0  -6  -3  210.38   11.70
   0  -6   3  192.28    9.20
   0  -6  -3  222.68   11.60
   0  -6  -3  220.28   12.10
   0  -6   3  241.48   11.40
   0  -6  -3  232.18   11.80
   0  -6   3  218.28   13.00
   0  -6  -3  211.98   10.60
   0   6  -3  206.98   13.10
  -1  -6  -3   30.20    6.30
  -1  -6  -3   47.80    5.10
   1  -6   3   43.90    4.50
  -1  -6  -3   33.10    5.60
  -1  -6  -3   51.59    6.80
   1  -6   3   39.70    7.20
   1  -6   3   39.60    5.40
  -1   6  -3   38.30    7.50
  -2  -6  -3   -1.10    2.50
   2  -6   3    0.00    2.60
  -2  -6  -3    4.80    3.60
  -2  -6  -3    5.20    4.00
  -2  -6  -3   -0.20    3.10
   2  -6   3   -2.80    3.10
   2  -6   3   -0.20    1.70
  -2   6  -3    1.00    3.80
  -3  -6  -3   27.60    6.70
   3  -6   3   25.60    2.10
   3  -6   3   35.50    7.60
  -3  -6  -3   37.10    4.50
  -3  -6  -3   36.90    7.60
   3  -6   3   27.10    2.50
  -3   6  -3   33.50    7.10
   4  -6   3    7.20    4.40
  -4  -6  -3   12.10    2.70
  -4  -6  -3    7.40    5.20
  -4  -6  -3    4.80    2.70
  -4  -6  -3   10.00    5.60
  -4   6  -3    6.00    4.40
  -4   6  -3    1.00    4.50
  -5  -6  -3   16.80    7.10
  -5  -6  -3   12.90    3.00
  -5  -6  -3   23.10    6.90
  -5   6  -3   16.30    6.30
  -5   6  -3   25.30    6.10
  -6  -6  -3    5.50    7.10
  -6  -6  -3   17.90    6.30
  -6   6  -3   20.80    6.20
  -6   6  -3   13.50    5.80
  -7  -6  -3  -13.00    6.40
  -7   6  -3    1.70    3.70
  -6  -7   3   -4.20    6.10
  -6  -7   3    1.30    3.60
  -6  -7   3    2.20    5.90
  -6   7   3    0.00    3.80
  -6   7   3    0.50    3.50
  -5  -7   3   -2.00    3.20
   5  -7  -3   13.20    4.30
   5  -7  -3    0.80    2.90
  -5  -7   3   -1.10    6.40
  -4  -7   3    3.80    6.20
  -4  -7   3    4.50    5.40
   4  -7  -3   10.60    3.00
   4  -7  -3   -1.50    2.50
   4  -7  -3   15.50    4.90
  -4  -7   3    4.70    3.40
  -4   7   3    4.80    3.70
   3  -7  -3    1.80    3.60
  -3  -7   3    2.30    5.30
   3  -7  -3    0.90    2.60
  -3  -7   3   -7.00    3.30
   3  -7  -3   -0.40    3.20
  -3  -7   3    3.60    3.20
  -3   7   3    6.90    4.10
   2  -7  -3   -2.10    2.70
   2  -7  -3   -2.00    2.90
  -2  -7   3    0.70    2.80
   2  -7  -3    5.90    3.80
  -2  -7   3   -0.90    4.40
   2  -7  -3    8.80    3.70
  -2  -7   3    5.30    4.20
  -1  -7   3   -0.90    3.20
  -1  -7   3   10.30    5.50
   1  -7  -3    0.30    3.60
  -1  -7   3   -1.10    3.30
   1  -7  -3    1.80    3.70
   1  -7  -3    6.00    3.60
   0  -7   3   43.10    6.60
   0  -7   3   32.90    5.10
   0  -7   3   43.20    8.90
   0  -7  -3   40.00    6.70
   0  -7  -3   34.90    6.40
   0  -7  -3   38.70    7.00
   0  -7   3   38.30    7.90
   0   7  -3   38.10    7.80
   1  -7   3   -0.80    2.60
   1  -7   3    1.00    3.60
  -1  -7  -3    2.60    3.50
  -1  -7  -3   -1.00    4.30
  -1  -7  -3    6.20    3.90
   1  -7   3   10.40    3.70
  -1   7  -3    1.50    4.10
  -2  -7  -3   20.00    4.80
  -2  -7  -3   13.20    4.90
   2  -7   3   24.70    4.20
   2  -7   3   16.50    3.30
   2  -7   3   22.20    6.50
  -2  -7  -3   14.40    5.10
  -2   7  -3   25.20    7.10
   3  -7   3    9.50    1.90
  -3  -7  -3    4.70    3.00
  -3  -7  -3   12.40    5.40
   3  -7   3   12.80    2.20
   3  -7   3    7.90    5.70
  -3  -7  -3   10.60    5.30
  -3   7  -3   13.00    5.90
  -4  -7  -3   33.00    7.80
  -4  -7  -3   29.30    7.70
   4  -7   3   36.70    8.00
  -4  -7  -3   41.30    4.90
  -4   7  -3   33.10    7.40
  -5  -7  -3   -0.50    6.00
  -5  -7  -3   -3.10    2.40
  -5   7  -3    7.10    5.30
   2  -8  -3    7.80    5.90
   2  -8  -3    4.60    4.60
   2  -8  -3   -3.20    3.00
  -2  -8   3    6.00    4.20
  -2  -8   3   14.00    5.70
  -2  -8   3    2.80    5.30
  -1  -8   3   17.70    6.80
  -1  -8   3   12.20    4.90
   1  -8  -3    2.10    3.60
  -1  -8   3    2.60    4.20
   1  -8  -3   11.10    5.30
   1  -8  -3    2.10    3.90
   0  -8   3   43.10    6.60
   0  -8   3   65.59   10.00
   0  -8  -3   52.59    7.90
   0  -8  -3   33.80    7.40
   0  -8  -3   53.29    8.40
   1  -8   3   41.10    8.70
   1  -8   3   42.10    6.10
  -1  -8  -3   43.40    7.40
  -1  -8  -3   35.40    7.70
  -1  -8  -3   35.60    7.60
  12   0  -4    4.40    3.30
 -12   0   4    1.30    5.80
 -12   0   4    4.80    4.50
  11   0  -4    8.70    3.50
 -11   0   4   -0.70    3.30
 -11   0   4    0.10    6.10
 -10   0   4    0.70    3.30
 -10   0   4    3.70    3.50
 -10   0   4  -10.70    4.80
  10   0  -4    5.30    3.40
  -9   0   4   53.49    8.40
  -9   0   4   30.80    7.10
   9   0  -4   45.40    7.50
   9   0  -4   38.40    5.50
  -9   0   4   30.20    4.90
  -8   0   4 2430.76   49.50
   8   0  -4 2434.16   55.09
  -8   0   4 2501.75   52.79
   8   0  -4 2475.35   50.59
   8   0  -4 2398.36   51.59
  -8   0   4 2454.65   53.09
  -7   0   4   13.80    3.80
  -7   0   4   17.30    3.50
  -7   0   4   18.00    4.90
   7   0  -4   23.20    5.10
   7   0  -4   17.30    3.70
   7   0  -4   22.00    4.10
  -6   0   4  365.26   12.60
   6   0  -4  348.97   13.10
  -6   0   4  376.66   11.40
   6   0  -4  357.86   12.10
  -6   0   4  360.06   12.70
   6   0  -4  373.76   11.70
   5   0  -4  475.05   13.80
  -5   0   4  490.35   13.10
  -5   0   4  477.85   14.10
   5   0  -4  478.95   14.60
  -5   0   4  494.75   14.30
   5   0  -4  486.45   13.30
   4   0  -4   49.30    4.20
  -4   0   4   55.89    4.40
  -4   0   4   50.99    4.30
   4   0  -4   58.79    4.10
  -4   0   4   49.10    3.60
   4   0  -4   57.49    3.90
  -3   0   4  756.72   16.90
  -3   0   4  725.43   16.80
  -3   0   4  702.33   16.30
  -3   0   4  737.53   16.40
   3   0  -4  749.42   16.50
   3   0  -4  721.03   16.80
   2   0  -4  580.24   13.30
   2   0  -4  571.94   12.80
  -2   0   4  541.05   12.60
   2   0  -4  573.14   13.10
  -2   0   4  550.84   13.00
  -2   0   4  564.14   13.10
  -1   0   4   36.10    2.70
   1   0  -4   37.60    2.90
  -1   0   4   37.80    2.50
   1   0  -4   37.20    2.80
  -1   0   4   36.30    2.90
   1   0  -4   39.60    2.60
   0   0   4 2401.36   59.59
   0   0  -4 2331.27   58.89
  -1   0  -4   98.19    4.70
   1   0   4   97.99    3.90
  -1   0  -4   96.79    5.10
   1   0   4   96.09    5.10
   1   0   4  101.19    3.90
   1   0   4  101.09    4.70
   2   0   4   25.80    2.40
  -2   0  -4   35.30    3.20
   2   0   4   36.70    5.40
  -2   0  -4   29.50    3.40
   2   0   4   31.60    3.40
   2   0   4   32.00    2.50
  -3   0  -4   48.90    5.10
   3   0   4   56.69    5.50
  -3   0  -4   54.69    3.40
  -3   0  -4   45.10    3.90
   3   0   4   50.89    4.30
   3   0   4   51.19    3.20
  -4   0  -4  335.17   10.50
  -4   0  -4  335.67   10.80
  -4   0  -4  354.56   10.20
  -4   0  -4  323.37   12.80
   4   0   4  344.17    9.60
   4   0   4  357.26   13.60
   5   0   4   14.00    4.30
  -5   0  -4   10.40    2.70
  -5   0  -4   16.40    3.70
  -5   0  -4   13.30    3.10
   5   0   4   15.90    3.00
  -5   0  -4   12.00    3.70
   6   0   4   31.60    6.50
  -6   0  -4   27.40    4.20
   6   0   4   20.70    3.50
  -6   0  -4   25.20    4.00
  -6   0  -4   25.70    4.30
  -6   0  -4   23.40    5.90
  -7   0  -4   19.20    4.00
  -7   0  -4   17.50    4.00
   7   0   4   17.10    3.50
  -7   0  -4   22.50    5.60
  -7   0  -4   21.80    4.20
  -8   0  -4    8.30    3.40
  -8   0  -4    3.40    2.80
  -8   0  -4   14.90    4.80
   8   0   4    3.70    3.10
  -8   0  -4    3.00    3.10
  -9   0  -4   25.90    4.60
   9   0   4   18.60    4.60
  -9   0  -4   21.90    4.50
  -9   0  -4   22.90    6.40
  -9   0  -4   33.30    5.10
 -10   0  -4   16.80    5.60
 -10   0  -4    7.40    4.50
 -10   0  -4   12.10    5.60
 -12  -1   4    1.30    7.40
  12  -1  -4   18.00    4.10
 -12  -1   4   23.40    6.60
  12   1  -4   21.60    5.30
 -12   1   4   18.00    5.00
 -12   1   4   26.30    6.00
  11  -1  -4   29.80    4.80
 -11  -1   4   26.20    5.80
 -11  -1   4   28.40    8.40
 -11   1   4   25.50    4.80
 -11   1   4   35.10    6.90
 -11   1   4   30.30    6.60
  11   1  -4   28.50    5.40
  10  -1  -4   95.39    6.90
 -10  -1   4  109.89    9.20
 -10  -1   4   88.89    9.80
  10   1  -4  101.59    8.30
 -10   1   4  108.49    6.70
 -10   1   4   91.69    8.70
  -9  -1   4   14.20    5.00
   9  -1  -4   18.50    5.10
   9  -1  -4   18.80    4.10
  -9  -1   4    9.10    3.60
  -9   1   4   18.50    5.00
  -9   1   4   20.40    5.30
   9   1  -4   17.10    4.70
  -9   1   4   11.20    3.40
   8  -1  -4  163.78    9.80
  -8  -1   4  166.78   10.90
   8  -1  -4  164.38    7.90
   8  -1  -4  159.38    9.10
  -8  -1   4  159.78    9.30
   8   1  -4  160.78   11.10
   8   1  -4  170.78    9.50
  -8   1   4  147.39    7.10
  -8   1   4  155.78    9.70
   8   1  -4  159.68    9.10
  -8   1   4  165.38    9.30
  -7  -1   4   10.90    3.70
  -7  -1   4   13.10    3.70
   7  -1  -4   15.90    4.20
   7  -1  -4   13.80    3.10
  -7  -1   4   12.10    4.60
  -7   1   4    5.70    3.30
   7   1  -4   11.80    3.20
   7   1  -4   10.90    4.40
   7   1  -4   13.70    3.60
  -7   1   4    8.30    2.60
  -7   1   4   12.60    3.90
   6  -1  -4   12.80    2.70
  -6  -1   4   14.10    3.60
  -6  -1   4   10.40    4.00
  -6  -1   4   11.90    3.40
   6  -1  -4   10.20    2.80
   6  -1  -4   13.80    3.40
   6   1  -4    8.80    2.70
   6   1  -4   10.50    3.20
  -6   1   4    8.50    3.30
  -6   1   4    9.30    3.30
  -6   1   4    7.80    2.40
   6   1  -4    7.60    3.50
   5  -1  -4  431.36   11.60
  -5  -1   4  407.76   12.50
   5  -1  -4  469.25   13.60
   5  -1  -4  421.56   12.30
  -5  -1   4  442.66   13.10
  -5  -1   4  420.26   14.40
   5   1  -4  420.26   14.80
  -5   1   4  425.06   11.70
   5   1  -4  399.16   12.80
  -5   1   4  409.26   11.20
  -5   1   4  399.96   13.10
   5   1  -4  417.26   12.90
  -4  -1   4  758.62   18.40
   4  -1  -4  731.73   16.60
  -4  -1   4  736.93   19.90
  -4  -1   4  750.82   21.50
  -4  -1   4  746.43   17.90
   4  -1  -4  746.13   16.70
   4   1  -4  773.12   18.60
   4   1  -4  742.43   18.40
  -4   1   4  754.72   16.80
   4   1  -4  780.42   22.60
  -4   1   4  733.73   16.00
  -3  -1   4 1493.95   32.20
  -3  -1   4 1565.54   31.30
   3  -1  -4 1521.65   28.30
  -3  -1   4 1481.95   30.60
   3  -1  -4 1542.95   30.80
   3  -1  -4 1560.94   29.90
  -3  -1   4 1508.85   32.90
   3   1  -4 1546.95   31.60
  -3   1   4 1521.65   31.00
  -3   1   4 1496.35   30.00
  -3   1   4 1546.15   27.90
   3   1  -4 1557.84   31.10
  -2  -1   4    5.80    2.30
  -2  -1   4    6.90    2.00
   2  -1  -4    4.30    1.70
   2  -1  -4    7.10    1.80
  -2  -1   4    6.80    2.00
   2   1  -4    6.00    2.50
  -2   1   4    5.30    0.70
   2   1  -4    4.10    1.90
  -2   1   4    8.20    2.20
   2   1  -4    7.00    2.10
  -2   1   4    6.00    2.00
  -1  -1   4  116.19    5.20
   1  -1  -4  110.69    4.00
  -1  -1   4   96.09    5.20
   1  -1  -4  115.79    4.90
   1  -1  -4  105.69    3.30
  -1  -1   4  102.69    4.40
   1   1  -4  109.79    5.30
  -1   1   4  109.29    3.40
   1   1  -4  108.89    5.20
  -1   1   4  100.99    4.90
  -1   1   4  107.69    4.10
   1   1  -4  112.59    4.60
   0  -1  -4  965.60   21.00
   0  -1   4  959.20   21.10
   0  -1  -4  984.60   18.30
   0  -1   4  977.70   19.80
   0  -1   4  960.30   21.70
   0  -1  -4  976.70   19.70
   0   1   4  994.30   18.20
   0   1   4  978.60   21.30
   0   1  -4  974.90   21.90
   0   1   4  963.20   19.80
   0   1  -4  960.50   19.70
   0   1  -4  995.20   21.50
  -1  -1  -4   20.10    3.20
   1  -1   4   16.00    2.90
   1  -1   4   23.20    2.60
   1  -1   4   18.10    3.00
  -1  -1  -4   19.50    3.00
   1  -1   4   17.50    2.80
  -1   1  -4   16.40    3.40
   1   1   4   17.50    3.20
  -1   1  -4   21.50    2.50
   1   1   4   19.80    3.20
   1   1   4   16.70    0.80
  -2  -1  -4  135.59    6.80
  -2  -1  -4  117.89    6.30
   2  -1   4  136.39    5.10
   2  -1   4  123.79    5.70
   2  -1   4  130.09    6.70
  -2   1  -4  128.89    6.00
  -2   1  -4  132.59    4.90
   2   1   4  137.39    7.00
   2   1   4  129.59    7.60
  -2   1  -4  125.89    6.90
   3  -1   4   25.40    3.00
   3  -1   4   26.40    2.70
   3  -1   4   33.90    4.90
  -3  -1  -4   27.20    1.70
  -3  -1  -4   27.00    4.90
  -3  -1  -4   33.90    5.20
  -3   1  -4   20.30    4.20
  -3   1  -4   25.70    3.60
   3   1   4   23.10    1.50
   3   1   4   27.70    3.80
   3   1   4   32.40    4.70
  -3   1  -4   22.90    2.50
  -4  -1  -4  315.57   11.20
  -4  -1  -4  335.77    8.50
   4  -1   4  352.36   11.00
   4  -1   4  333.07   13.20
  -4  -1  -4  320.67   11.80
  -4  -1  -4  328.37   13.00
   4   1   4  327.37   13.20
  -4   1  -4  366.26   11.80
  -4   1  -4  347.87    9.50
  -4   1  -4  342.47   13.20
   4   1   4  341.17    8.10
  -4   1  -4  333.77    9.40
  -5  -1  -4  111.19    4.90
  -5  -1  -4  103.09    7.00
  -5  -1  -4   98.79    6.30
   5  -1   4   94.09    5.90
   5  -1   4  108.79    8.30
  -5  -1  -4  100.09    8.10
   5   1   4  103.09    4.40
  -5   1  -4  105.79    5.20
   5   1   4  102.79    7.90
  -5   1  -4  104.09    6.40
  -5   1  -4   99.29    5.10
  -5   1  -4   97.09    7.60
   6  -1   4   -4.20    3.80
  -6  -1  -4    1.90    2.80
  -6  -1  -4    1.30    4.40
  -6  -1  -4   -0.70    2.80
   6  -1   4    3.70    2.50
  -6  -1  -4   -0.90    1.80
   6   1   4   -1.30    3.50
  -6   1  -4   -1.90    2.80
   6   1   4   -0.70    1.40
  -6   1  -4   -1.80    1.80
  -6   1  -4    1.50    2.10
  -6   1  -4    3.30    2.70
  -7  -1  -4  119.89   10.10
   7  -1   4  105.99    6.80
  -7  -1  -4  103.79    8.00
  -7  -1  -4   96.09    7.30
  -7   1  -4  110.39    7.00
   7   1   4  108.89    5.60
  -7   1  -4  110.29    5.90
  -7   1  -4  110.39    9.10
  -7   1  -4  105.19    7.60
  -8  -1  -4  244.38   11.70
  -8  -1  -4  229.68   14.30
  -8  -1  -4  248.68   10.00
  -8  -1  -4  238.28   12.10
   8   1   4  237.28    9.20
  -8   1  -4  233.18   11.70
  -8   1  -4  239.78    9.40
  -8   1  -4  243.68   13.90
  -8   1  -4  230.68    9.00
  -9  -1  -4   25.90    5.90
  -9  -1  -4   32.40    4.80
  -9  -1  -4   28.90    7.30
  -9   1  -4   38.10    7.00
   9   1   4   27.50    4.60
  -9   1  -4   33.90    4.50
  -9   1  -4   32.80    4.60
 -10  -1  -4    6.80    4.80
 -10  -1  -4    6.70    2.70
 -10  -1  -4    8.80    5.00
 -10   1  -4   -0.80    3.30
 -10   1  -4   10.30    4.90
 -10   1  -4    4.90    3.50
  11  -2  -4    8.80    3.20
 -11  -2   4    1.30    7.10
 -11  -2   4    8.00    4.00
  11   2  -4    3.40    3.50
 -11   2   4   11.60    3.70
 -11   2   4    7.10    3.60
 -10  -2   4   -5.20    5.10
  10  -2  -4   -1.50    2.50
 -10  -2   4   -2.70    3.50
 -10   2   4    8.10    3.50
 -10   2   4   -4.30    3.00
 -10   2   4   -0.10    2.40
  10   2  -4    2.60    3.50
   9  -2  -4   58.59    9.70
  -9  -2   4   46.30    8.10
   9  -2  -4   38.50    4.30
  -9   2   4   35.70    4.00
  -9   2   4   44.80    5.60
   9   2  -4   44.20    7.00
  -9   2   4   51.29    7.70
  -8  -2   4  559.04   21.40
  -8  -2   4  560.24   18.10
   8  -2  -4  541.45   18.30
  -8   2   4  550.14   14.50
  -8   2   4  539.75   22.00
  -8   2   4  561.14   17.40
   8   2  -4  521.45   17.90
   8   2  -4  570.64   19.20
  -7  -2   4   52.59    7.20
   7  -2  -4   57.39    4.30
  -7  -2   4   58.49    5.60
   7  -2  -4   45.00    5.50
   7  -2  -4   62.89    5.60
  -7  -2   4   49.90    5.60
  -7   2   4   60.59    5.10
   7   2  -4   54.59    5.90
  -7   2   4   53.49    6.00
  -7   2   4   52.09    4.50
   7   2  -4   55.09    5.30
   7   2  -4   59.99    7.20
   6  -2  -4    1.60    2.50
  -6  -2   4   -0.60    2.50
   6  -2  -4    1.30    2.10
  -6  -2   4    1.90    3.80
   6  -2  -4    1.30    1.80
  -6  -2   4    1.40    2.20
   6   2  -4   -3.00    2.40
   6   2  -4   -0.40    1.80
   6   2  -4   -2.00    2.50
  -6   2   4    0.60    2.00
  -6   2   4    1.80    2.50
  -6   2   4    3.10    1.90
  -5  -2   4   98.09    7.50
   5  -2  -4  107.09    6.50
   5  -2  -4  107.09    5.20
   5  -2  -4  109.09    4.90
  -5  -2   4  103.59    6.40
  -5  -2   4  106.29    6.20
  -5  -2   4   99.19    7.30
  -5   2   4  101.59    4.90
  -5   2   4   96.09    6.60
   5   2  -4  109.39    6.50
  -5   2   4  106.79    5.00
   5   2  -4  108.09    6.50
  -4  -2   4   16.80    4.10
  -4  -2   4   21.70    3.60
   4  -2  -4   22.80    2.30
  -4  -2   4   27.10    5.20
   4  -2  -4   22.40    3.60
  -4  -2   4   24.10    3.80
   4  -2  -4   21.90    2.80
   4   2  -4   24.30    3.90
   4   2  -4   19.80    3.70
  -4   2   4   22.80    3.00
  -4   2   4   20.10    3.70
  -4   2   4   17.90    2.00
  -3  -2   4   15.10    3.10
   3  -2  -4   16.60    1.20
   3  -2  -4   16.90    3.10
  -3  -2   4   11.80    3.60
   3  -2  -4   17.00    2.70
   3   2  -4   15.00    3.90
  -3   2   4   12.00    1.10
  -3   2   4   14.50    3.20
   3   2  -4   12.60    3.00
  -3   2   4   17.50    2.90
  -2  -2   4  136.19    7.30
   2  -2  -4  125.59    5.50
   2  -2  -4  132.49    5.70
  -2  -2   4  136.99    6.60
   2   2  -4  132.49    7.20
  -2   2   4  134.09    5.90
  -2   2   4  127.19    5.70
   2   2  -4  129.09    6.00
   2   2  -4  136.39    6.80
   1  -2  -4   15.00    1.80
  -1  -2   4   12.70    2.40
  -1  -2   4   10.00    2.70
   1  -2  -4   15.20    2.20
   1  -2  -4   17.30    3.20
  -1   2   4   13.30    2.90
   1   2  -4   12.20    3.40
  -1   2   4   12.70    1.90
   1   2  -4   10.40    2.40
   1   2  -4   15.80    3.60
  -1   2   4   13.30    2.40
   0  -2   4  965.50   23.60
   0  -2   4 1001.80   23.50
   0  -2   4 1022.30   20.40
   0  -2  -4  999.40   19.20
   0  -2   4 1008.40   25.50
   0  -2  -4  969.40   20.60
   0  -2  -4 1004.90   22.60
   0   2  -4  978.10   20.40
   0   2   4  965.60   21.20
   0   2  -4 1011.30   24.20
   0   2   4  987.20   19.60
   1  -2   4   68.69    4.90
  -1  -2  -4   83.09    5.20
  -1  -2  -4   70.99    2.50
   1  -2   4   67.69    5.40
  -1  -2  -4   73.09    2.30
   1  -2   4   71.29    3.50
   1  -2   4   72.19    5.30
   1   2   4   68.79    5.00
  -1   2  -4   60.89    6.10
   1   2   4   68.89    5.30
  -1   2  -4   69.29    3.50
   2  -2   4    1.70    1.30
  -2  -2  -4    4.80    2.90
  -2  -2  -4    1.10    2.70
   2  -2   4    0.00    2.30
   2  -2   4    0.10    1.90
   2   2   4    3.70    2.70
   2   2   4   -0.40    2.20
  -2   2  -4    2.90    2.60
  -2   2  -4    0.20    2.60
  -2   2  -4    1.00    1.20
   3  -2   4    0.60    1.20
  -3  -2  -4    0.90    2.90
  -3  -2  -4    1.90    3.20
   3  -2   4    3.10    2.10
  -3  -2  -4    1.40    2.00
   3  -2   4   -2.40    2.10
  -3   2  -4    0.50    0.90
   3   2   4    2.50    2.80
  -3   2  -4   -0.30    2.50
  -3   2  -4    2.10    2.20
  -4  -2  -4  246.98   11.00
   4  -2   4  230.88   11.00
  -4  -2  -4  228.48   11.20
   4  -2   4  235.68    9.90
  -4  -2  -4  229.78    5.00
  -4  -2  -4  226.58    9.90
  -4   2  -4  240.18   10.40
  -4   2  -4  222.28   10.80
   4   2   4  225.58    5.00
   4   2   4  219.38   11.10
  -4   2  -4  233.28    6.30
  -4   2  -4  231.88    6.00
  -5  -2  -4   -1.00    1.00
   5  -2   4    0.70    1.90
  -5  -2  -4    1.70    4.30
  -5  -2  -4    2.60    3.50
  -5  -2  -4   -0.60    2.70
   5  -2   4   -1.00    3.30
  -5   2  -4   -2.50    2.80
  -5   2  -4    2.00    2.60
  -5   2  -4    2.20    1.30
  -5   2  -4    3.00    1.30
   5   2   4    0.30    1.00
   5   2   4    1.10    3.40
  -6  -2  -4   42.80    7.90
  -6  -2  -4   33.70    3.00
  -6  -2  -4   27.40    5.70
  -6  -2  -4   46.10    6.20
   6  -2   4   44.50    7.40
   6  -2   4   43.40    6.50
  -6   2  -4   45.50    6.30
   6   2   4   44.20    2.90
  -6   2  -4   35.40    2.50
  -6   2  -4   36.90    2.60
  -6   2  -4   44.50    7.30
  -7  -2  -4    0.60    1.70
   7  -2   4   -0.80    2.40
  -7  -2  -4   -2.10    3.70
  -7  -2  -4    2.10    5.20
   7   2   4    0.70    1.50
  -7   2  -4    3.60    3.70
  -7   2  -4    1.80    1.40
  -7   2  -4   -0.20    1.40
  -7   2  -4   -1.30    3.00
  -8  -2  -4   10.50    2.60
  -8  -2  -4   -3.00    3.00
  -8  -2  -4   -0.40    5.60
  -8   2  -4    2.50    3.40
  -8   2  -4    0.10    3.20
  -8   2  -4    0.90    1.50
  -8   2  -4    2.50    1.50
  -9  -2  -4    1.30    4.40
  -9  -2  -4    9.70    3.00
  -9   2  -4    2.10    1.70
  -9   2  -4    0.60    1.50
  -9   2  -4    9.80    4.50
  -9   2  -4    2.40    3.20
   9   2   4   -1.40    2.20
 -10  -2  -4   15.30    3.50
 -10  -2  -4    6.50    4.80
 -10   2  -4    9.70    3.80
 -10   2  -4   -2.00    3.30
 -11  -3   4    5.90    3.90
 -11  -3   4   -7.60    6.70
 -11   3   4   14.50    5.00
  11   3  -4   14.00    4.50
 -10  -3   4   68.59    7.30
  10  -3  -4   86.69    4.60
 -10  -3   4   80.49   12.00
  10  -3  -4   77.89    8.20
 -10   3   4   91.99    7.40
 -10   3   4   72.09    4.40
  10   3  -4   60.69    8.50
 -10   3   4   96.59    9.30
  -9  -3   4   32.30    5.70
  -9  -3   4   30.00    8.10
   9  -3  -4   29.90    3.30
   9  -3  -4   35.70    6.50
  -9   3   4   33.30    3.20
  -9   3   4   36.90    4.70
  -9   3   4   32.00    6.50
   9   3  -4   27.20    6.20
  -8  -3   4   77.19    6.90
   8  -3  -4   80.49    7.00
   8  -3  -4   86.29    4.70
  -8  -3   4   80.89    8.70
   8   3  -4   70.89    6.70
  -8   3   4   78.29    6.10
  -8   3   4   76.89    4.50
   8   3  -4   77.49    7.70
  -8   3   4   69.39    7.20
  -7  -3   4    7.10    5.30
  -7  -3   4    6.20    3.10
   7  -3  -4    7.00    2.20
   7  -3  -4    0.50    2.80
   7   3  -4    1.90    3.20
   7   3  -4    1.70    3.20
  -7   3   4    4.70    2.20
  -7   3   4    1.90    2.60
   6  -3  -4   24.20    3.80
   6  -3  -4   24.90    3.10
  -6  -3   4   27.60    5.90
   6  -3  -4   24.50    4.70
  -6  -3   4   19.80    5.30
  -6  -3   4   26.30    4.80
  -6  -3   4   18.50    3.70
  -6   3   4   25.50    3.40
   6   3  -4   25.40    5.10
   6   3  -4   19.40    4.20
  -6   3   4   24.50    3.80
  -6   3   4   22.00    5.00
  -5  -3   4  123.49    9.60
  -5  -3   4  122.09    7.50
  -5  -3   4  128.89    9.00
   5  -3  -4  134.69    5.80
  -5  -3   4  138.19    7.50
   5  -3  -4  128.49    5.30
   5  -3  -4  139.59    7.90
  -5   3   4  124.89    5.60
   5   3  -4  119.19    7.50
  -5   3   4  124.99    8.00
  -5   3   4  144.59    6.00
   5   3  -4  134.39    8.10
  -4  -3   4  420.66   13.80
   4  -3  -4  420.46   10.30
   4  -3  -4  444.36   11.30
  -4  -3   4  449.66   16.30
  -4  -3   4  438.66   14.00
  -4  -3   4  424.46   17.00
   4  -3  -4  411.46   13.70
   4   3  -4  405.66   14.40
   4   3  -4  422.46   14.20
  -4   3   4  430.16   14.50
  -4   3   4  424.86   10.60
  -4   3   4  417.46   11.80
  -3  -3   4  143.49    9.60
   3  -3  -4  141.19    4.60
   3  -3  -4  153.08    6.30
   3  -3  -4  150.88    7.30
  -3  -3   4  149.69    7.70
  -3  -3   4  161.68    9.10
  -3  -3   4  154.58    7.40
  -3   3   4  142.19    6.50
  -3   3   4  150.88    7.70
  -3   3   4  153.38    5.00
   3   3  -4  150.68    7.50
   3   3  -4  152.28    8.20
  -2  -3   4   68.49    5.40
   2  -3  -4   71.59    3.60
  -2  -3   4   70.49    4.80
   2  -3  -4   72.69    3.40
  -2  -3   4   64.99    6.00
   2  -3  -4   70.59    4.70
   2  -3  -4   73.69    4.60
   2   3  -4   61.59    4.80
  -2   3   4   72.19    5.00
  -2   3   4   71.99    4.90
   2   3  -4   72.69    6.30
   2   3  -4   75.09    5.80
  -1  -3   4    2.30    1.90
  -1  -3   4    1.00    2.20
  -1  -3   4    0.80    2.20
  -1  -3   4   -0.40    2.50
   1  -3  -4    0.10    1.30
   1  -3  -4    0.10    1.50
   1  -3  -4    0.90    1.70
   1   3  -4    0.10    2.60
  -1   3   4    0.10    1.80
   1   3  -4    0.50    2.20
   1   3  -4   -2.40    1.90
  -1   3   4    0.60    2.10
   0  -3  -4  220.38    8.10
   0  -3  -4  209.48    6.90
   0  -3   4  203.28    9.30
   0  -3   4  212.28    7.10
   0  -3   4  200.08    9.40
   0  -3   4  196.78    9.50
   0  -3  -4  220.38    9.20
   0   3  -4  219.28   10.30
   0   3  -4  206.68    7.30
   0   3   4  205.18    7.20
   0   3   4  204.08    8.20
   0   3   4  192.48    9.00
  -1  -3  -4   28.20    4.70
   1  -3   4   20.00    3.90
   1  -3   4   21.50    2.30
   1  -3   4   24.70    4.60
   1  -3   4   24.70    4.50
  -1  -3  -4   28.30    4.20
  -1  -3  -4   24.10    2.40
  -1  -3  -4   19.90    2.10
  -1   3  -4   24.20    2.60
  -1   3  -4   28.20    5.10
   1   3   4   27.50    4.90
   2  -3   4   13.70    1.90
  -2  -3  -4   13.20    1.50
   2  -3   4   17.90    4.10
  -2  -3  -4   22.30    4.30
   2  -3   4   16.80    4.20
  -2  -3  -4   14.10    1.50
   2  -3   4    9.10    3.20
  -2  -3  -4   15.50    3.60
  -2  -3  -4   13.70    4.00
  -2   3  -4   14.40    3.70
   2   3   4   14.90    3.90
  -2   3  -4   15.00    2.10
  -2   3  -4   16.60    4.30
   3  -3   4  140.89    4.10
  -3  -3  -4  125.09    8.40
  -3  -3  -4  138.09    3.50
  -3  -3  -4  152.28    8.90
  -3  -3  -4  134.09    7.90
  -3  -3  -4  135.79    3.40
   3  -3   4  135.49    8.00
   3  -3   4  136.89    8.10
  -3   3  -4  139.59    8.90
  -3   3  -4  136.59    4.00
   3   3   4  141.49    8.90
  -3   3  -4  145.99    8.60
  -4  -3  -4  162.28   10.10
   4  -3   4  164.48   11.10
  -4  -3  -4  160.78    9.00
   4  -3   4  161.88    9.00
  -4  -3  -4  157.38    9.70
  -4   3  -4  155.08    9.30
  -4   3  -4  146.79    9.60
   4   3   4  163.78   10.50
  -5  -3  -4    9.60    4.70
  -5  -3  -4   17.50    6.10
   5  -3   4   13.10    3.80
   5  -3   4   17.50    5.10
  -5  -3  -4   14.70    1.40
  -5  -3  -4   17.00    4.50
  -5  -3  -4   12.50    1.30
   5   3   4   16.50    5.60
  -5   3  -4   17.10    4.80
  -5   3  -4    9.70    3.90
  -6  -3  -4    1.20    4.00
  -6  -3  -4   -2.30    4.90
  -6  -3  -4    1.10    1.00
  -6   3  -4    1.70    3.40
  -6   3  -4    3.40    3.60
  -7  -3  -4    5.50    4.30
  -7  -3  -4    3.60    6.00
  -7  -3  -4   12.10    1.90
  -7   3  -4    9.70    4.30
  -7   3  -4   18.50    5.30
   7   3   4   12.10    2.00
  -8  -3  -4   13.00    7.50
  -8  -3  -4   13.70    5.50
  -8  -3  -4   33.90    3.00
  -8   3  -4   27.60    6.40
  -8   3  -4   24.00    5.90
   8   3   4   22.20    2.80
  -9  -3  -4   16.10    8.50
  -9  -3  -4   22.30    6.50
  -9   3  -4   22.60    5.30
 -10  -4   4   -2.60    4.00
  10  -4  -4   -8.40    4.20
 -10  -4   4    0.70    5.20
 -10   4   4    5.10    3.70
  10   4  -4    8.50    5.20
 -10   4   4    1.60    3.10
   9  -4  -4   81.99    7.60
  -9  -4   4   69.89   10.90
  -9  -4   4   51.49    7.30
   9   4  -4   45.20    7.40
  -9   4   4   71.59    8.40
  -9   4   4   88.29    6.80
  -8  -4   4   -0.60    5.30
  -8  -4   4   -0.70    3.00
   8  -4  -4   -3.70    2.50
   8  -4  -4    2.10    1.10
  -8   4   4    1.30    1.40
   8   4  -4    2.40    3.80
  -8   4   4    1.70    2.60
  -8   4   4    3.00    3.10
  -7  -4   4   21.00    4.70
  -7  -4   4   18.90    6.90
   7  -4  -4   19.20    4.40
   7  -4  -4   19.60    2.60
  -7   4   4   22.80    5.40
  -7   4   4   18.10    4.00
  -7   4   4   17.50    2.70
   7   4  -4   23.80    5.80
   7   4  -4   14.40    4.10
  -6  -4   4   36.50    8.20
  -6  -4   4   30.50    5.20
   6  -4  -4   28.70    2.90
   6   4  -4   30.10    5.50
  -6   4   4   29.20    4.00
   6   4  -4   29.40    5.80
  -6   4   4   28.20    3.50
  -6   4   4   19.30    5.60
   5  -4  -4   -0.20    2.50
  -5  -4   4    5.40    3.80
   5  -4  -4    0.90    1.70
  -5  -4   4    1.30    2.20
   5  -4  -4    1.20    2.30
  -5  -4   4    3.40    3.00
  -5  -4   4    0.80    3.20
  -5   4   4    3.20    2.30
  -5   4   4    3.30    2.20
   5   4  -4    1.80    3.00
   5   4  -4    3.60    3.50
  -5   4   4   -1.70    2.60
  -4  -4   4   50.99    5.20
   4  -4  -4   50.79    3.50
  -4  -4   4   50.29    6.40
   4  -4  -4   45.50    3.90
  -4  -4   4   59.39    8.70
   4  -4  -4   62.29    5.70
  -4   4   4   44.00    4.40
   4   4  -4   51.99    5.50
  -4   4   4   51.69    4.00
   4   4  -4   50.39    5.70
  -4   4   4   48.80    5.70
  -3  -4   4    8.10    3.10
  -3  -4   4    8.90    3.20
   3  -4  -4    8.50    2.10
   3  -4  -4    7.90    2.60
  -3  -4   4    6.10    3.20
  -3  -4   4    8.10    4.50
   3  -4  -4    4.10    2.80
   3   4  -4    4.00    3.40
  -3   4   4    6.10    2.70
   3   4  -4    9.60    3.50
  -3   4   4   10.10    3.40
  -2  -4   4   27.00    4.80
  -2  -4   4   28.50    4.20
   2  -4  -4   31.40    3.30
   2  -4  -4   30.20    3.60
   2  -4  -4   27.50    4.10
   2  -4  -4   30.20    4.20
  -2  -4   4   31.30    5.20
  -2  -4   4   23.40    5.20
   2   4  -4   28.00    5.30
  -2   4   4   32.90    4.80
  -2   4   4   30.10    4.50
   2   4  -4   32.20    4.90
  -1  -4   4  151.58    8.80
  -1  -4   4  156.98    7.10
  -1  -4   4  151.98    9.00
   1  -4  -4  153.68    7.40
  -1  -4   4  167.38    9.70
   1  -4  -4  169.18    7.20
   1  -4  -4  151.18    7.80
   1  -4  -4  155.18    7.30
   1   4  -4  147.29    9.60
  -1   4   4  162.48    8.60
  -1   4   4  171.98    8.10
   1   4  -4  158.68    7.50
   0  -4   4   83.19    7.00
   0  -4   4   80.69    6.50
   0  -4  -4   77.69    6.30
   0  -4  -4   75.69    5.70
   0  -4  -4   80.99    5.50
   0  -4  -4   80.69    4.80
   0  -4   4   82.19    4.70
   0  -4  -4   79.19    5.80
   0  -4   4   80.29    6.90
   0   4   4   72.79    5.10
   0   4  -4   84.09    7.20
   0   4  -4   72.39    5.10
  -1  -4  -4   43.70    3.90
  -1  -4  -4   47.20    6.10
   1  -4   4   38.50    5.00
  -1  -4  -4   47.00    5.00
   1  -4   4   44.40    6.40
  -1  -4  -4   50.29    5.00
  -1  -4  -4   43.40    3.40
   1  -4   4   44.20    6.10
   1  -4   4   41.50    3.20
  -1  -4  -4   51.69    5.20
  -1   4  -4   46.70    3.70
  -1   4  -4   45.70    5.80
   2  -4   4    0.90    2.50
   2  -4   4   -2.30    2.50
  -2  -4  -4   -0.20    2.70
  -2  -4  -4    2.50    3.40
   2  -4   4    0.00    1.20
  -2  -4  -4   -0.30    1.50
   2  -4   4   -0.50    2.60
  -2  -4  -4    0.30    1.30
   2   4   4    1.80    2.80
  -2   4  -4   -3.10    2.60
  -2   4  -4   -0.90    1.40
   3  -4   4  106.79    7.80
   3  -4   4   91.69    3.00
  -3  -4  -4   99.29    4.20
  -3  -4  -4   94.59    8.30
  -3  -4  -4   91.09    3.90
  -3  -4  -4   90.29    8.00
  -3  -4  -4   91.49    7.30
   3  -4   4  106.49    7.90
  -3   4  -4   86.09    7.80
  -3   4  -4   86.39    7.60
   3   4   4   94.79    8.20
  -4  -4  -4    2.10    1.20
  -4  -4  -4    5.60    4.70
  -4  -4  -4    4.60    1.40
   4  -4   4    8.20    3.50
  -4   4  -4    0.40    3.10
  -4   4  -4    1.10    3.40
   4   4   4    2.90    4.40
  -5  -4  -4   25.10    1.80
  -5  -4  -4   25.90    6.20
  -5  -4  -4   29.00    7.80
  -5  -4  -4   28.10    2.00
  -5   4  -4   23.10    5.80
  -6  -4  -4    4.10    0.80
  -6  -4  -4   -3.10    4.20
  -6  -4  -4   -5.40    4.90
  -6   4  -4    1.50    3.50
  -6   4  -4    6.90    4.10
  -7  -4  -4   -4.30    4.40
  -7  -4  -4    4.50    6.80
  -7   4  -4   11.60    4.50
  -7   4  -4    5.20    4.20
  -8  -4  -4    2.10    8.00
  -8   4  -4    9.30    4.40
  -8   4  -4   12.10    5.00
  -9  -5   4   19.00    8.50
  -9  -5   4   16.90    5.10
  -9   5   4   16.10    5.20
   9   5  -4   19.10    5.70
  -9   5   4   25.80    5.20
  -8  -5   4   55.99   10.50
   8  -5  -4   44.20    6.50
  -8  -5   4   51.49    6.40
  -8   5   4   58.19    9.00
   8   5  -4   49.80    8.00
  -8   5   4   68.39    6.30
   7  -5  -4    6.40    1.30
   7  -5  -4    1.60    3.70
  -7  -5   4    9.10    6.70
  -7  -5   4    4.80    3.40
  -7   5   4    5.70    4.20
  -7   5   4    7.00    3.10
   7   5  -4    8.00    4.30
   6  -5  -4   38.70    3.30
  -6  -5   4   38.50    8.50
   6  -5  -4   36.30    3.10
   6  -5  -4   27.70    5.00
  -6   5   4   24.60    4.70
  -6   5   4   47.80    7.50
   6   5  -4   31.40    6.40
  -5  -5   4   21.90    6.60
   5  -5  -4   31.30    4.60
   5  -5  -4   29.90    3.70
   5  -5  -4   27.20    3.50
  -5  -5   4   30.10    5.40
  -5   5   4   29.10    6.00
   5   5  -4   24.50    5.30
   5   5  -4   32.20    6.30
  -5   5   4   25.10    4.20
  -4  -5   4   41.50    8.00
  -4  -5   4   46.00    6.90
  -4  -5   4   42.50    5.30
   4  -5  -4   42.70    4.20
   4  -5  -4   37.10    5.90
   4  -5  -4   49.30    7.50
   4  -5  -4   36.20    4.00
   4   5  -4   39.40    6.60
  -4   5   4   33.30    4.20
  -4   5   4   35.30    6.20
   4   5  -4   33.30    5.80
  -3  -5   4   25.80    5.10
   3  -5  -4   23.90    4.00
  -3  -5   4   41.80    6.60
  -3  -5   4   28.30    7.40
   3  -5  -4   28.70    4.40
   3  -5  -4   29.30    5.10
  -3  -5   4   27.50    5.00
   3  -5  -4   30.30    4.60
   3   5  -4   24.50    5.00
  -3   5   4   18.30    4.60
  -2  -5   4    6.50    3.30
   2  -5  -4   11.50    3.20
   2  -5  -4    6.60    3.20
   2  -5  -4    3.80    2.90
  -2  -5   4   10.80    4.40
   2  -5  -4    7.20    2.60
  -2  -5   4    4.50    5.10
  -2  -5   4    7.50    3.90
  -2  -5   4    5.70    3.70
   2  -5  -4    5.30    3.00
  -2   5   4    4.60    3.00
   2   5  -4    3.30    3.20
   2   5  -4    9.30    4.70
   1  -5  -4   27.00    4.40
  -1  -5   4   20.50    3.80
  -1  -5   4   16.50    4.50
  -1  -5   4   16.50    4.40
   1  -5  -4   20.80    4.20
  -1  -5   4   15.60    4.60
   1  -5  -4   21.50    3.70
   1  -5  -4   20.90    4.40
   1  -5  -4   20.70    4.50
  -1   5   4   23.00    4.60
   1   5  -4   16.30    3.80
   1   5  -4   20.90    5.80
   0  -5   4  321.87   14.70
   0  -5  -4  329.87   11.60
   0  -5   4  317.27   10.80
   0  -5   4  304.07   14.60
   0  -5  -4  332.77   13.10
   0  -5  -4  318.27   12.60
   0  -5   4  317.37   14.30
   0  -5  -4  333.67   12.60
   0  -5  -4  324.67   13.40
   0   5  -4  327.77   11.60
   0   5  -4  323.57   15.40
   1  -5   4  163.88   10.50
  -1  -5  -4  160.08    7.40
  -1  -5  -4  154.88    9.80
  -1  -5  -4  145.69    9.20
  -1  -5  -4  156.88    9.30
   1  -5   4  168.18   11.00
   1  -5   4  165.58    6.90
  -1  -5  -4  166.18    9.50
  -1  -5  -4  161.78    8.10
  -1   5  -4  163.38   10.90
   2  -5   4   66.09    3.90
  -2  -5  -4   74.09    6.80
   2  -5   4   68.09    6.80
  -2  -5  -4   75.19    4.80
   2  -5   4   59.29    7.30
  -2  -5  -4   79.29    5.40
  -2  -5  -4   71.19    7.50
  -2  -5  -4   81.69    8.00
  -2   5  -4   69.19    7.70
  -3  -5  -4   61.99    8.30
  -3  -5  -4   55.59    4.10
  -3  -5  -4   63.69    7.50
   3  -5   4   59.49    2.60
   3  -5   4   61.49    2.80
   3  -5   4   60.49    8.70
  -3  -5  -4   52.89    6.40
  -3  -5  -4   65.09    4.40
  -3   5  -4   75.59   11.40
   3   5   4   54.49    7.20
  -4  -5  -4  252.37   16.20
  -4  -5  -4  273.07    8.10
  -4  -5  -4  294.27   15.10
  -4  -5  -4  286.77    8.60
  -4   5  -4  290.27   15.30
  -4   5  -4  271.57   14.80
  -5  -5  -4   42.50    7.90
  -5  -5  -4   36.90    2.90
  -5  -5  -4   40.10    8.40
  -5   5  -4   31.30    6.60
  -5   5  -4   55.29    8.90
  -6  -5  -4    4.10    4.90
  -6  -5  -4   -1.50    5.80
  -6  -5  -4    5.30    1.00
  -6   5  -4    8.50    4.30
  -6   5  -4    7.30    4.50
  -7  -5  -4    5.50    5.70
  -7   5  -4    9.40    4.60
  -8  -5  -4  -10.60    7.60
  -8   5  -4    4.70    5.10
  -8   5  -4    3.20    3.50
  -8  -6   4   -2.20    7.70
  -8  -6   4    2.90    4.00
  -8   6   4   15.80    5.70
   8   6  -4    3.20    4.40
  -8   6   4   13.80    4.30
  -7  -6   4   -1.40    3.30
  -7  -6   4   -4.30    5.80
   7   6  -4   10.50    5.00
  -7   6   4    3.00    4.20
  -7   6   4    3.50    3.50
  -6  -6   4    7.90    4.00
   6  -6  -4    5.90    2.00
   6  -6  -4    6.60    2.00
  -6  -6   4    5.70    6.10
   6   6  -4    2.60    3.70
  -6   6   4   10.80    4.60
  -6   6   4    8.70    3.50
   5  -6  -4    5.40    2.40
  -5  -6   4    2.30    3.10
   5  -6  -4    3.10    2.50
   5  -6  -4    4.50    2.40
  -5  -6   4    8.40    5.10
  -5   6   4    6.40    3.20
   5   6  -4    4.10    4.20
  -5   6   4    9.00    4.10
  -4  -6   4    5.70    3.80
   4  -6  -4    5.80    3.80
   4  -6  -4   -0.70    2.30
  -4  -6   4    8.00    6.00
   4  -6  -4    2.90    2.50
   4  -6  -4   14.10    2.80
  -4   6   4    6.00    3.90
   4   6  -4    5.20    3.60
   3  -6  -4    4.30    3.70
  -3  -6   4    7.50    5.80
  -3  -6   4    6.50    3.70
   3  -6  -4   13.10    3.00
   3  -6  -4    9.30    3.30
   3  -6  -4    5.10    3.10
  -3   6   4    8.30    3.90
   3   6  -4    6.20    3.90
   2  -6  -4    0.70    2.40
  -2  -6   4    3.20    3.10
  -2  -6   4    2.50    3.20
   2  -6  -4   -0.50    3.00
   2  -6  -4    5.90    3.10
  -2  -6   4    3.20    5.10
   2  -6  -4    8.20    3.60
  -2   6   4    0.70    2.80
   2   6  -4    2.30    3.00
  -1  -6   4  245.98   10.80
   1  -6  -4  236.18   11.40
   1  -6  -4  230.38   11.60
  -1  -6   4  258.27   14.20
   1  -6  -4  241.18   11.30
   1  -6  -4  243.88   11.50
   1  -6  -4  268.57   11.70
  -1   6   4  235.88   11.70
   1   6  -4  254.17   11.20
   1   6  -4  258.17   14.70
   0  -6   4   27.40    6.40
   0  -6  -4   29.80    6.00
   0  -6   4   17.60    3.70
   0  -6  -4   27.30    5.70
   0  -6  -4   24.50    4.80
   0  -6  -4   41.30    6.70
   0  -6  -4   29.20    4.50
   0   6  -4   34.00    7.10
   0   6  -4   22.80    4.10
  -1  -6  -4   25.20    6.00
   1  -6   4   26.00    4.90
  -1  -6  -4   25.60    4.90
  -1  -6  -4   14.50    4.80
   1  -6   4   19.80    3.50
  -1  -6  -4   28.60    4.20
   1  -6   4   13.00    5.10
  -1  -6  -4   25.30    5.90
  -1   6  -4   21.00    6.20
  -2  -6  -4    6.40    2.20
  -2  -6  -4    1.30    3.50
  -2  -6  -4    2.00    2.10
   2  -6   4    0.40    2.50
   2  -6   4   -0.40    1.80
   2  -6   4    4.10    4.00
  -2  -6  -4    1.30    3.40
  -2  -6  -4    1.10    3.90
  -2   6  -4   -1.10    3.40
   3  -6   4   14.90    1.80
   3  -6   4   29.50    7.10
  -3  -6  -4   12.60    5.60
  -3  -6  -4   14.30    3.30
   3  -6   4   18.40    2.00
  -3  -6  -4   16.90    5.80
  -3   6  -4   17.90    5.90
   4  -6   4   10.90    5.20
  -4  -6  -4   10.00    5.60
  -4  -6  -4   12.20    5.40
  -4   6  -4   24.10    6.30
  -5  -6  -4   31.00    8.00
  -5  -6  -4   19.10    3.00
  -5   6  -4   38.80    8.30
  -6  -6  -4    0.40    5.50
   6  -6   4    1.70    4.10
  -6   6  -4    5.10    5.30
  -6   6  -4    6.60    4.80
  -6  -7   4    2.50    6.50
  -6  -7   4    0.40    3.20
   6  -7  -4    9.70    4.40
   6   7  -4    5.10    4.10
  -6   7   4   10.10    5.30
  -5  -7   4    1.30    3.70
   5  -7  -4    4.50    4.00
   5  -7  -4    5.60    3.70
  -5  -7   4   -2.90    5.00
   5  -7  -4   10.50    2.90
   5  -7  -4    2.90    2.50
  -4  -7   4    0.00    2.80
  -4  -7   4    1.40    5.80
   4  -7  -4   -0.50    3.60
   4  -7  -4   -0.50    2.20
   4  -7  -4    4.60    2.80
   4   7  -4    2.90    4.30
  -4   7   4    1.70    3.90
  -3  -7   4    1.70    3.60
  -3  -7   4    4.90    5.80
   3  -7  -4    4.20    4.00
   3  -7  -4   -1.30    2.80
   3  -7  -4    8.50    3.40
   3   7  -4    4.80    3.40
  -3   7   4    6.90    4.00
   2  -7  -4   -5.10    2.40
   2  -7  -4    0.90    3.60
   2  -7  -4    4.20    3.20
  -2  -7   4    6.40    4.20
  -2  -7   4    4.80    6.00
  -2  -7   4    3.20    3.60
   2   7  -4    1.20    3.20
  -2   7   4    0.60    3.30
   1  -7  -4    9.40    4.00
  -1  -7   4    9.00    4.90
  -1  -7   4    7.40    5.60
   1  -7  -4    5.40    4.10
   1  -7  -4    8.80    4.00
  -1  -7   4    6.20    4.20
   0  -7  -4   56.79    7.60
   0  -7   4   61.39    6.90
   0  -7   4   62.09    5.70
   0  -7  -4   58.99    8.10
   0  -7   4   59.49    9.20
   0   7  -4   64.39    8.60
   1  -7   4   48.00    6.50
   1  -7   4   52.79    5.00
   1  -7   4   66.59   10.30
  -1  -7  -4   79.69    6.00
  -1  -7  -4   54.39    7.20
  -1  -7  -4   60.19    6.70
  -1  -7  -4   56.89    8.00
  -1   7  -4   67.09    8.80
  -2  -7  -4    9.10    4.80
   2  -7   4   13.90    3.60
  -2  -7  -4   17.60    4.20
  -2  -7  -4   16.10    5.30
   2  -7   4    8.20    2.70
  -2   7  -4   20.40    6.50
  -3  -7  -4   18.50    4.00
   3  -7   4   25.90    2.10
   3  -7   4   26.40    7.20
   3  -7   4   23.30    2.10
  -3  -7  -4   25.60    7.00
  -3   7  -4   41.80    9.00
  -4  -7  -4   97.89    6.40
  -4  -7  -4  113.39   11.60
  -4  -7  -4   88.39   10.60
   4  -7   4   91.59   10.90
  -4   7  -4   96.09   10.80
   1  -8  -4    9.60    4.30
   1  -8  -4    4.60    4.30
   1  -8  -4   -0.60    4.80
  -1  -8   4    4.90    4.40
  -1  -8   4   14.90    5.50
  -1  -8   4   20.60    6.20
   0  -8  -4   56.89    8.10
   0  -8  -4   52.59    8.60
   0  -8   4   63.69   11.40
   0  -8   4   62.89   10.30
   0  -8  -4   49.00    7.80
 -12   0   5   -3.00    5.50
  12   0  -5    5.10    3.30
 -12   0   5    8.10    4.50
  11   0  -5    2.10    3.00
 -11   0   5   -3.70    4.90
 -11   0   5    2.40    4.30
 -10   0   5    5.00    5.10
  10   0  -5    4.40    3.10
 -10   0   5    0.30    3.60
 -10   0   5    1.10    3.30
   9   0  -5    1.80    3.40
   9   0  -5   -3.10    2.20
  -9   0   5    4.20    3.30
  -9   0   5    2.60    3.70
  -9   0   5   -6.40    3.50
   8   0  -5    2.10    2.70
  -8   0   5   -1.00    2.80
   8   0  -5   -2.00    2.40
  -8   0   5    3.40    3.40
   8   0  -5    0.20    2.70
  -8   0   5    3.40    4.40
   7   0  -5    4.00    2.50
   7   0  -5    2.30    2.60
  -7   0   5    4.20    3.30
  -7   0   5   -1.00    2.70
  -7   0   5    3.50    2.30
   7   0  -5    0.20    2.50
  -6   0   5    0.10    2.50
   6   0  -5    0.30    1.80
  -6   0   5   -0.80    1.60
   6   0  -5    0.70    2.40
   6   0  -5    0.30    2.30
  -5   0   5    2.90    2.40
  -5   0   5    3.20    2.10
   5   0  -5    2.80    2.30
   5   0  -5    0.50    1.80
   5   0  -5    0.40    1.90
  -5   0   5    2.10    2.40
  -4   0   5    0.70    2.30
  -4   0   5    4.30    2.40
  -4   0   5    0.00    1.80
  -4   0   5   -1.00    1.80
   4   0  -5    2.70    2.00
   4   0  -5   -1.20    1.80
  -3   0   5    0.90    1.50
   3   0  -5   -0.60    1.50
  -3   0   5    3.00    1.80
  -3   0   5    0.50    1.90
  -3   0   5   -0.90    1.50
   3   0  -5   -0.10    1.60
   2   0  -5    0.50    1.50
  -2   0   5    0.60    1.50
  -2   0   5   -1.20    1.20
   2   0  -5    0.40    1.30
  -2   0   5    0.40    1.60
   2   0  -5   -1.60    1.60
  -1   0   5   -2.00    1.30
  -1   0   5    0.30    1.20
  -1   0   5    0.90    1.70
   1   0  -5   -0.30    1.60
   1   0  -5    1.50    1.70
   1   0  -5    1.00    1.30
   0   0  -5    6.30    1.70
   0   0   5    4.30    1.30
   0   0  -5    4.00    1.90
   0   0  -5    2.80    1.90
   0   0   5    6.70    2.10
   0   0   5    4.90    2.00
  -1   0  -5   -1.70    2.00
  -1   0  -5   -0.50    1.80
   1   0   5   -0.20    2.20
   1   0   5    0.60    1.20
   1   0   5    0.20    1.20
   1   0   5   -0.90    1.60
   2   0   5   -0.40    1.80
   2   0   5    4.40    2.90
   2   0   5   -1.10    1.10
   2   0   5   -1.80    1.20
  -2   0  -5    2.50    2.00
   3   0   5   -1.10    2.90
  -3   0  -5   -0.90    1.30
   3   0   5   -0.70    1.20
  -3   0  -5   -0.80    2.40
   3   0   5   -1.50    1.70
  -3   0  -5    1.10    2.20
  -4   0  -5   -1.70    1.40
  -4   0  -5    0.00    2.20
   4   0   5    0.80    2.40
   4   0   5    1.40    1.50
   4   0   5    0.50    3.40
  -4   0  -5   -2.50    2.50
  -5   0  -5   -1.10    2.50
  -5   0  -5   -0.40    3.30
  -5   0  -5   -1.70    1.50
  -5   0  -5   -1.70    2.20
   5   0   5    2.50    3.10
  -6   0  -5   -2.50    2.40
  -6   0  -5    0.50    2.10
   6   0   5    0.00    2.00
  -6   0  -5   -1.30    2.60
  -6   0  -5    4.30    3.30
   7   0   5   -4.50    2.00
  -7   0  -5    0.80    3.00
  -7   0  -5   -0.30    2.80
  -7   0  -5    3.10    2.70
  -7   0  -5   -1.00    3.50
  -8   0  -5    3.60    3.00
   8   0   5   -0.90    2.60
  -8   0  -5    7.70    4.20
  -8   0  -5    2.60    3.30
  -9   0  -5    8.50    3.10
  -9   0  -5    6.30    3.80
  -9   0  -5    2.80    3.40
 -10   0  -5   -0.80    3.80
 -10   0  -5   12.80    3.80
 -12  -1   5    3.40    4.60
 -12   1   5   10.00    4.30
  12   1  -5    6.60    4.20
 -12   1   5    8.00    4.30
 -11  -1   5   -6.70    5.40
  11  -1  -5    2.50    2.60
 -11  -1   5    4.90    4.20
 -11   1   5    8.20    4.40
 -11   1   5    4.00    4.80
  11   1  -5   13.30    4.90
 -11   1   5    4.20    3.80
  10  -1  -5  117.89    9.70
 -10  -1   5  113.39    9.20
  10  -1  -5  124.19    7.70
 -10  -1   5  111.09   10.50
 -10   1   5  123.09    9.20
 -10   1   5  104.89    9.30
  10   1  -5  124.79    9.20
  -9  -1   5   -0.60    3.20
   9  -1  -5    1.40    3.50
   9  -1  -5    3.10    2.80
  -9  -1   5   -2.30    3.20
  -9  -1   5   -0.40    4.50
  -9   1   5   -1.60    3.80
   9   1  -5    0.00    3.10
  -9   1   5    3.30    3.60
  -9   1   5   -1.80    2.50
   8  -1  -5   59.19    6.70
  -8  -1   5   63.09    6.60
  -8  -1   5   64.39    6.00
  -8  -1   5   70.59    7.70
   8  -1  -5   70.59    5.70
   8  -1  -5   66.29    6.40
  -8   1   5   70.79    5.40
   8   1  -5   60.69    7.30
  -8   1   5   71.19    6.40
  -8   1   5   66.49    7.00
   8   1  -5   65.19    6.10
   8   1  -5   76.89    6.60
  -7  -1   5    3.20    3.10
   7  -1  -5   -0.90    2.20
   7  -1  -5    2.70    2.50
   7  -1  -5    0.60    2.40
  -7  -1   5   -1.20    2.30
  -7  -1   5    3.10    3.60
  -7   1   5    0.80    2.20
  -7   1   5    2.40    3.00
   7   1  -5    1.70    2.70
  -7   1   5    0.70    3.10
   7   1  -5    2.60    2.60
   7   1  -5    2.20    2.30
  -6  -1   5   13.50    4.40
  -6  -1   5   13.90    3.20
   6  -1  -5   18.90    3.20
   6  -1  -5   17.30    3.50
   6  -1  -5   17.40    3.60
  -6  -1   5   17.60    3.90
   6   1  -5   13.60    4.00
  -6   1   5   18.80    4.10
  -6   1   5   18.20    3.00
  -6   1   5   17.00    3.50
   6   1  -5   13.60    3.50
   6   1  -5   21.20    4.00
  -5  -1   5  647.54   18.30
  -5  -1   5  624.14   16.70
   5  -1  -5  648.44   17.20
  -5  -1   5  615.54   17.00
   5  -1  -5  611.34   15.70
  -5  -1   5  643.94   18.90
   5  -1  -5  621.54   15.60
   5   1  -5  641.74   17.20
  -5   1   5  588.44   17.10
   5   1  -5  621.44   17.30
  -5   1   5  646.94   15.70
  -5   1   5  643.04   15.20
   4  -1  -5    1.50    1.90
  -4  -1   5    3.60    2.20
  -4  -1   5    2.80    2.30
  -4  -1   5   -0.20    2.50
   4  -1  -5   -1.80    1.50
   4   1  -5   -0.80    2.00
  -4   1   5    2.20    1.70
   4   1  -5    2.80    1.90
  -4   1   5    2.60    2.00
   3  -1  -5  702.53   16.00
  -3  -1   5  675.83   18.30
  -3  -1   5  662.83   16.70
   3  -1  -5  659.23   17.40
  -3  -1   5  660.53   17.40
  -3  -1   5  683.23   16.40
   3   1  -5  667.63   17.10
  -3   1   5  673.23   13.30
  -3   1   5  671.23   16.30
   3   1  -5  690.63   17.50
  -3   1   5  680.23   16.10
   3   1  -5  671.23   16.50
  -3   1   5  661.63   13.30
  -2  -1   5   16.00    2.70
  -2  -1   5   15.10    2.80
  -2  -1   5   12.90    2.90
   2  -1  -5   12.80    1.40
   2  -1  -5   18.30    2.90
   2  -1  -5   18.30    2.50
   2   1  -5   14.90    3.10
  -2   1   5   14.30    2.60
  -2   1   5   10.90    1.30
  -2   1   5   14.70    2.70
   2   1  -5   15.50    2.90
   2   1  -5   15.30    2.60
  -1  -1   5   24.10    3.20
  -1  -1   5   29.70    3.10
   1  -1  -5   26.80    2.30
   1  -1  -5   27.80    2.20
  -1  -1   5   27.90    3.20
   1  -1  -5   28.30    3.60
   1   1  -5   26.90    2.80
   1   1  -5   26.30    3.10
  -1   1   5   30.70    2.50
  -1   1   5   25.50    2.90
  -1   1   5   28.00    2.30
   1   1  -5   29.20    4.10
   0  -1  -5  219.28    5.80
   0  -1   5  225.98    7.90
   0  -1   5  229.18    7.30
   0  -1  -5  205.98    7.70
   0  -1   5  211.58    8.10
   0  -1  -5  201.98    6.90
   0   1  -5  208.08    7.90
   0   1   5  222.18    8.30
   0   1  -5  225.48    7.10
   0   1   5  228.08    5.70
   0   1  -5  201.68    8.20
   0   1   5  216.88    7.20
   1  -1   5  148.69    7.30
  -1  -1  -5  146.19    6.50
   1  -1   5  145.29    6.50
  -1  -1  -5  146.19    6.70
   1  -1   5  148.99    5.80
   1  -1   5  149.69    6.50
   1   1   5  157.28    3.70
  -1   1  -5  144.09    5.50
   1   1   5  148.99    7.00
  -1   1  -5  142.39    7.30
   1   1   5  151.28    6.80
   2  -1   5   97.99    5.20
   2  -1   5  101.29    4.90
  -2  -1  -5  100.19    6.20
   2  -1   5  100.09    6.50
  -2  -1  -5  105.59    6.20
   2  -1   5  109.89    5.80
   2   1   5  110.39    6.70
  -2   1  -5  107.79    4.80
  -2   1  -5   96.39    6.50
   2   1   5   99.99    6.10
  -3  -1  -5   12.50    3.80
   3  -1   5   17.30    3.00
  -3  -1  -5   19.30    3.80
   3  -1   5   17.00    3.90
  -3   1  -5   19.20    4.50
   3   1   5   16.20    1.20
   3   1   5   14.90    1.20
  -3   1  -5   15.30    3.10
  -3   1  -5   19.50    2.90
   3   1   5   20.20    4.30
   3   1   5   19.90    4.10
  -4  -1  -5    4.40    1.30
   4  -1   5    2.10    3.50
  -4  -1  -5    5.00    3.60
  -4  -1  -5    6.50    3.20
   4  -1   5    6.00    2.20
  -4  -1  -5    3.00    2.20
   4  -1   5    2.30    2.00
  -4   1  -5    3.20    3.00
   4   1   5    2.10    3.10
   4   1   5    1.80    1.00
  -4   1  -5    3.60    2.00
  -4   1  -5    5.10    3.10
  -5  -1  -5   18.40    2.50
   5  -1   5   19.80    3.40
  -5  -1  -5   14.50    4.20
   5  -1   5   20.50    5.20
  -5  -1  -5   19.90    4.80
  -5  -1  -5   18.10    4.00
  -5   1  -5   16.80    4.90
  -5   1  -5   15.20    3.50
  -5   1  -5   23.10    3.50
   5   1   5   18.50    2.30
   5   1   5   27.70    6.10
  -5   1  -5   21.30    3.30
  -6  -1  -5    4.20    4.90
  -6  -1  -5   -1.10    3.20
  -6  -1  -5   -0.90    3.10
   6  -1   5    4.50    2.70
  -6  -1  -5    2.30    1.90
  -6   1  -5   -2.60    3.40
  -6   1  -5    1.70    2.70
   6   1   5    1.90    1.60
  -6   1  -5   -0.20    3.80
  -6   1  -5    4.60    2.20
  -7  -1  -5   66.69    6.60
  -7  -1  -5   78.49    5.30
  -7  -1  -5   65.19    7.50
  -7  -1  -5   82.69    7.30
   7  -1   5   74.09    6.10
  -7   1  -5   80.39    5.50
  -7   1  -5   73.99    7.90
  -7   1  -5   76.59    6.50
   7   1   5   79.19    6.60
  -7   1  -5   72.59    5.40
  -8  -1  -5   22.00    3.80
   8  -1   5   13.80    4.20
  -8  -1  -5   25.50    7.10
  -8   1  -5   30.00    4.30
  -8   1  -5   28.90    6.90
  -8   1  -5   21.90    4.70
   8   1   5   22.10    3.50
  -8   1  -5   18.30    3.90
  -9  -1  -5   17.40    6.60
  -9  -1  -5   12.10    4.50
  -9  -1  -5   15.60    3.60
  -9   1  -5   13.90    3.80
   9   1   5   12.20    3.60
  -9   1  -5   22.10    4.30
  -9   1  -5   13.10    5.10
 -10  -1  -5   12.20    3.20
 -10  -1  -5   -1.20    4.20
 -10   1  -5   -2.00    3.70
 -10   1  -5    8.50    3.50
  11  -2  -5   19.40    3.80
 -11  -2   5    9.80    7.40
 -11  -2   5   20.10    5.80
 -11   2   5   19.80    4.30
 -11   2   5   29.90    5.40
  11   2  -5   20.20    5.00
  10  -2  -5   -0.70    3.60
  10  -2  -5    0.10    2.50
 -10  -2   5    6.30    4.20
 -10  -2   5   -3.30    5.50
 -10   2   5   10.60    3.80
 -10   2   5    8.50    4.40
  10   2  -5    2.30    4.20
  -9  -2   5    5.40    4.10
   9  -2  -5   14.70    4.40
  -9  -2   5    2.20    5.10
   9  -2  -5   14.70    3.50
  -9   2   5    9.70    3.30
  -9   2   5   12.30    3.80
  -9   2   5    7.70    3.90
   9   2  -5   11.40    3.90
   8  -2  -5  517.95   17.30
   8  -2  -5  522.85   14.80
  -8  -2   5  532.55   17.80
  -8  -2   5  518.85   20.30
   8   2  -5  498.25   17.70
  -8   2   5  534.45   14.70
  -8   2   5  510.75   18.80
   8   2  -5  512.45   18.20
   8   2  -5  504.85   21.20
  -8   2   5  509.55   15.90
   7  -2  -5    1.10    2.20
   7  -2  -5   -2.40    2.50
  -7  -2   5   -0.90    2.60
  -7  -2   5   -0.60    4.00
  -7  -2   5    4.90    3.70
   7  -2  -5    1.20    2.40
  -7  -2   5    1.90    2.80
  -7   2   5    2.00    2.30
  -7   2   5   -0.10    2.00
   7   2  -5    0.90    2.80
   7   2  -5    0.50    2.50
  -7   2   5    1.70    3.20
   7   2  -5   -0.80    2.90
  -6  -2   5   30.00    4.80
  -6  -2   5   42.40    6.50
  -6  -2   5   38.90    6.40
   6  -2  -5   34.40    3.60
  -6  -2   5   35.30    4.90
   6  -2  -5   32.50    3.50
   6  -2  -5   45.50    5.90
   6   2  -5   36.90    4.50
  -6   2   5   34.70    3.40
   6   2  -5   34.70    5.20
  -6   2   5   43.60    6.00
  -6   2   5   35.20    3.60
  -5  -2   5   59.29    6.60
  -5  -2   5   63.79    6.20
  -5  -2   5   72.39    5.40
   5  -2  -5   79.99    4.60
  -5  -2   5   68.09    5.40
   5  -2  -5   69.19    5.40
   5  -2  -5   71.49    4.00
   5   2  -5   66.59    5.60
  -5   2   5   68.49    4.50
  -5   2   5   71.49    5.90
   5   2  -5   75.49    5.70
  -5   2   5   72.99    3.60
  -4  -2   5   20.10    3.60
   4  -2  -5   17.50    3.40
  -4  -2   5   19.40    3.50
  -4  -2   5   14.50    4.50
   4  -2  -5   16.60    1.50
   4  -2  -5   20.70    3.10
  -4  -2   5   19.90    4.30
  -4   2   5   15.10    1.30
  -4   2   5   18.20    3.50
   4   2  -5   18.30    3.60
   4   2  -5   16.50    3.60
  -3  -2   5  377.96   12.20
  -3  -2   5  381.66   14.40
  -3  -2   5  373.36   13.20
   3  -2  -5  377.16   10.90
  -3  -2   5  375.06   11.60
   3  -2  -5  391.16   11.40
   3   2  -5  405.96   12.20
  -3   2   5  362.06   11.70
   3   2  -5  368.46   13.20
   3   2  -5  376.16   12.70
  -2  -2   5   -0.50    1.80
   2  -2  -5    1.50    2.00
  -2  -2   5    0.00    2.30
  -2  -2   5    0.90    1.90
   2  -2  -5    5.40    2.00
   2   2  -5    0.20    2.00
  -2   2   5   -0.70    1.70
  -2   2   5   -1.00    1.60
   2   2  -5    0.50    1.50
   1  -2  -5  235.88    8.60
  -1  -2   5  227.28    7.70
   1  -2  -5  232.18    6.20
  -1  -2   5  227.48    9.60
  -1  -2   5  254.47   11.00
   1  -2  -5  230.88    7.00
   1   2  -5  228.18    9.30
  -1   2   5  228.88    6.60
   1   2  -5  232.18    7.90
  -1   2   5  230.28    7.30
  -1   2   5  238.58    9.00
   1   2  -5  222.68   11.10
   0  -2  -5   15.30    3.50
   0  -2   5   16.50    2.60
   0  -2   5   19.60    4.20
   0  -2   5   16.60    3.30
   0  -2   5   10.10    3.40
   0  -2  -5   16.50    1.70
   0  -2  -5   22.60    3.00
   0   2   5   19.00    3.10
   0   2  -5   18.40    2.80
   0   2   5   18.40    2.20
   0   2  -5   19.10    4.10
   0   2   5   17.50    3.60
   1  -2   5  133.89    6.90
  -1  -2  -5  122.19    2.80
   1  -2   5  130.39    7.30
   1  -2   5  125.79    7.30
   1  -2   5  126.29    5.10
  -1  -2  -5  126.49    6.20
  -1  -2  -5  134.19    7.10
  -1   2  -5  131.69    5.10
   1   2   5  124.09    7.10
   1   2   5  128.59    6.50
  -1   2  -5  122.89    7.40
   2  -2   5   15.60    3.40
   2  -2   5   13.90    3.40
  -2  -2  -5   17.20    4.10
  -2  -2  -5   19.70    4.10
   2  -2   5   17.80    2.50
   2  -2   5   12.30    3.40
   2   2   5   17.50    4.10
   2   2   5   18.40    4.00
  -2   2  -5   19.50    2.40
  -2   2  -5   17.70    4.30
   3  -2   5    9.90    3.20
  -3  -2  -5    5.90    3.30
  -3  -2  -5   10.10    3.20
  -3  -2  -5    9.40    4.00
   3  -2   5    7.90    3.00
   3  -2   5   11.30    2.20
   3   2   5   12.20    3.80
  -3   2  -5    6.80    2.80
  -3   2  -5    9.90    1.80
  -3   2  -5    9.30    3.90
   3   2   5   10.50    3.80
  -4  -2  -5  158.68    9.70
   4  -2   5  137.99    9.00
  -4  -2  -5  149.29    8.30
   4  -2   5  161.98    6.00
   4  -2   5  144.49    7.80
  -4  -2  -5  154.48    9.00
  -4   2  -5  147.79    8.40
  -4   2  -5  151.48    5.20
  -4   2  -5  140.19    9.10
   4   2   5  160.28    9.90
  -5  -2  -5    1.10    3.40
  -5  -2  -5    3.90    3.20
   5  -2   5    1.30    3.20
  -5  -2  -5    2.90    3.70
   5  -2   5    5.60    2.80
  -5   2  -5    1.90    1.70
  -5   2  -5    3.30    1.60
   5   2   5    4.60    4.30
  -5   2  -5    3.70    3.40
  -5   2  -5   -2.00    2.30
  -6  -2  -5   31.20    2.20
  -6  -2  -5   35.20    5.70
  -6  -2  -5   33.10    6.50
  -6  -2  -5   33.90    7.60
   6  -2   5   33.20    6.30
  -6   2  -5   28.40    2.90
  -6   2  -5   38.20    6.20
  -6   2  -5   32.00    6.90
  -6   2  -5   38.30    3.10
   6   2   5   31.30    2.00
  -7  -2  -5    8.70    1.80
  -7  -2  -5    3.60    3.50
  -7  -2  -5    5.90    5.60
   7  -2   5    4.80    2.90
  -7   2  -5    7.70    3.60
  -7   2  -5    6.40    3.90
  -7   2  -5    7.30    2.00
  -7   2  -5   10.40    2.20
   7   2   5    7.00    1.70
  -8  -2  -5    6.60    4.00
  -8  -2  -5   -2.70    4.90
  -8  -2  -5   10.30    2.30
  -8   2  -5    7.40    4.00
  -8   2  -5    5.00    1.90
  -8   2  -5    6.20    2.00
  -8   2  -5   10.50    4.30
   8   2   5    3.20    1.80
  -9  -2  -5    8.90    6.40
  -9  -2  -5   10.60    5.40
  -9  -2  -5   13.30    2.70
  -9   2  -5   19.90    5.40
  -9   2  -5    6.40    1.90
  -9   2  -5    8.90    2.50
  -9   2  -5   12.50    3.90
 -11  -3   5    1.40    7.50
 -11  -3   5    0.30    4.80
 -11   3   5   19.20    4.10
 -11   3   5    8.30    4.20
  11   3  -5    1.40    3.60
 -10  -3   5   82.29    8.20
 -10  -3   5   91.39   11.30
  10  -3  -5   81.29    8.00
 -10   3   5  100.59    7.40
 -10   3   5   89.89    5.50
  10   3  -5   90.89    8.80
 -10   3   5   99.99    9.50
  -9  -3   5    6.20    6.00
   9  -3  -5    5.60    4.00
  -9  -3   5    3.70    3.90
  -9   3   5    4.70    2.50
  -9   3   5    8.00    3.20
   9   3  -5    7.60    4.50
  -9   3   5    7.80    4.10
  -8  -3   5   15.10    6.50
  -8  -3   5   16.90    4.80
   8  -3  -5   19.40    4.40
   8   3  -5   17.70    4.80
  -8   3   5   15.90    5.00
  -8   3   5   22.90    3.70
  -8   3   5   22.80    4.00
   7  -3  -5    3.10    2.20
  -7  -3   5    9.10    3.50
  -7  -3   5    1.80    5.00
  -7   3   5    1.40    2.20
   7   3  -5    3.50    3.00
  -7   3   5    4.60    2.40
  -6  -3   5   56.59    7.00
   6  -3  -5   63.29    4.40
   6  -3  -5   63.39    4.30
  -6  -3   5   56.59    6.80
   6  -3  -5   47.40    5.60
  -6  -3   5   58.69    6.00
  -6  -3   5   48.30    5.20
   6   3  -5   61.29    6.40
  -6   3   5   62.19    6.40
  -6   3   5   62.79    4.50
  -6   3   5   57.19    4.00
   5  -3  -5  333.87   12.70
  -5  -3   5  357.16   15.80
   5  -3  -5  349.87    9.10
  -5  -3   5  345.17   14.90
  -5  -3   5  366.26   13.40
   5  -3  -5  357.56   10.40
  -5  -3   5  344.17   12.80
   5   3  -5  314.57   12.90
  -5   3   5  348.57   13.50
   5   3  -5  339.47   13.50
  -5   3   5  353.26    9.00
  -5   3   5  348.47   10.90
  -4  -3   5   10.30    3.80
   4  -3  -5   14.50    1.30
  -4  -3   5   13.50    3.40
  -4  -3   5   15.30    5.20
  -4  -3   5   12.00    3.30
   4  -3  -5   12.50    3.30
   4  -3  -5   18.50    3.20
   4   3  -5   16.70    4.00
   4   3  -5   13.50    3.70
  -4   3   5   13.70    3.50
  -4   3   5   14.90    3.20
  -4   3   5   13.80    1.40
  -3  -3   5  146.89    9.00
   3  -3  -5  145.79    7.10
  -3  -3   5  157.08   10.20
  -3  -3   5  158.88    7.60
  -3  -3   5  145.09    7.90
   3   3  -5  149.69    7.80
  -3   3   5  149.49    7.60
   3   3  -5  146.59    9.00
  -3   3   5  153.58    7.20
   3   3  -5  153.18    8.50
   2  -3  -5    1.10    2.00
   2  -3  -5   -0.30    2.00
   2  -3  -5    2.70    1.10
  -2  -3   5    1.20    2.10
  -2  -3   5    3.30    2.40
  -2  -3   5    1.90    2.30
   2  -3  -5    3.10    1.20
   2   3  -5    2.30    2.50
   2   3  -5    2.30    2.40
   2   3  -5    2.10    2.90
  -2   3   5    4.50    2.50
  -2   3   5   -0.60    1.80
  -1  -3   5    3.10    2.30
   1  -3  -5    0.00    1.50
  -1  -3   5    4.10    2.40
  -1  -3   5    6.60    3.10
   1  -3  -5    1.00    2.10
  -1  -3   5    1.30    1.70
   1  -3  -5    2.10    1.70
   1  -3  -5    2.60    1.60
  -1   3   5    3.70    1.90
   1   3  -5    0.40    2.50
  -1   3   5    5.60    2.70
   1   3  -5    2.60    2.30
   0  -3   5   13.60    2.80
   0  -3   5   16.60    3.90
   0  -3   5   14.70    3.90
   0  -3  -5   16.30    3.20
   0  -3  -5   13.10    2.20
   0  -3  -5   16.80    3.90
   0  -3   5   13.90    3.60
   0   3   5   15.80    3.30
   0   3   5   12.70    2.30
   0   3   5   16.30    3.90
   0   3  -5   11.90    2.70
   0   3  -5   13.00    4.20
  -1  -3  -5  170.78    4.90
  -1  -3  -5  167.68    5.40
  -1  -3  -5  163.48    7.70
   1  -3   5  171.38    8.80
   1  -3   5  160.18    9.10
  -1  -3  -5  173.68    9.00
   1  -3   5  164.58    6.00
   1  -3   5  168.88    8.90
   1   3   5  167.18    9.10
  -1   3  -5  175.98    6.40
  -1   3  -5  170.08    9.70
   1   3   5  163.88    8.30
  -2  -3  -5   18.50    4.50
   2  -3   5   22.20    4.70
  -2  -3  -5   16.70    3.90
   2  -3   5   17.80    4.30
   2  -3   5   16.30    3.90
   2  -3   5   16.80    2.30
  -2  -3  -5   20.70    4.50
  -2   3  -5   15.00    2.40
  -2   3  -5   17.30    4.30
   2   3   5   17.50    4.40
   2   3   5   18.70    4.20
  -3  -3  -5   22.60    5.10
   3  -3   5   22.40    4.60
  -3  -3  -5   25.20    5.40
   3  -3   5   24.80    2.30
   3  -3   5   26.10    4.80
   3  -3   5   23.70    4.90
   3   3   5   28.80    5.60
  -3   3  -5   30.70    5.20
  -3   3  -5   26.20    5.60
  -3   3  -5   25.30    2.20
  -4  -3  -5  103.79    8.30
   4  -3   5   87.69    8.30
  -4  -3  -5  105.79    8.80
   4  -3   5  101.49    7.70
  -4  -3  -5  102.89    7.70
  -4   3  -5  102.69    8.50
  -4   3  -5   95.69    7.60
  -4   3  -5  100.69    3.20
  -5  -3  -5   -0.80    3.90
  -5  -3  -5    2.20    4.70
   5  -3   5    4.50    2.70
  -5   3  -5   -2.90    2.50
   5   3   5    1.40    2.80
  -5   3  -5    1.70    4.10
  -6  -3  -5   -4.80    4.90
  -6  -3  -5    6.50    4.50
  -6   3  -5    4.10    3.10
  -7  -3  -5   37.50    7.50
  -7  -3  -5   37.60    8.70
  -7   3  -5   42.10    6.90
  -7   3  -5   42.00    7.70
  -8  -3  -5   45.00    9.80
  -8  -3  -5   53.59    8.70
  -8   3  -5   55.09    9.20
  -9  -3  -5    1.00    7.60
  -9  -3  -5   -1.00    6.60
  -9   3  -5    9.20    3.70
  -9   3  -5    3.10    3.70
 -10  -4   5   -3.30    6.50
  10  -4  -5    4.10    5.00
 -10  -4   5   -8.10    4.00
  10   4  -5   -3.70    3.40
 -10   4   5    0.70    3.80
  -9  -4   5    7.90    4.20
  -9  -4   5   10.10    6.60
   9  -4  -5   12.80    2.30
   9  -4  -5   10.10    4.20
  -9   4   5   17.50    2.60
   9   4  -5   10.40    4.70
  -9   4   5   14.60    5.50
  -9   4   5   14.90    3.70
  -8  -4   5   96.79    7.90
   8  -4  -5   97.99    7.30
   8  -4  -5   99.99    5.10
  -8  -4   5   97.29   11.30
  -8   4   5  105.79    9.30
  -8   4   5  108.19    5.40
  -8   4   5  102.69    6.50
   8   4  -5  104.89    9.20
   7  -4  -5   49.40    3.90
  -7  -4   5   50.59    9.00
  -7   4   5   46.60    4.60
   7   4  -5   38.30    6.70
  -7   4   5   46.00    6.90
  -6  -4   5    1.90    5.10
   6  -4  -5    2.90    2.00
  -6  -4   5    1.70    2.30
   6  -4  -5    0.80    2.10
   6   4  -5    2.00    2.90
   6   4  -5    0.80    3.40
  -6   4   5    2.40    3.40
  -6   4   5    4.40    2.50
  -6   4   5    0.90    2.10
   5  -4  -5    0.30    1.90
   5  -4  -5    1.70    3.00
  -5  -4   5    0.00    4.80
  -5  -4   5   -0.80    2.30
  -5  -4   5    0.40    3.00
  -5  -4   5   -3.10    3.00
  -5   4   5   -0.40    3.00
  -5   4   5    0.30    1.60
   5   4  -5   -1.50    2.00
  -5   4   5   -0.90    2.00
   5   4  -5   -1.20    2.50
   4  -4  -5   13.20    3.10
   4  -4  -5    8.80    1.90
  -4  -4   5    1.90    4.40
   4  -4  -5    8.20    2.00
  -4  -4   5   10.40    4.30
   4  -4  -5    9.60    3.50
  -4  -4   5   11.50    3.70
  -4  -4   5    8.60    3.70
  -4   4   5   10.00    3.10
  -4   4   5   10.90    3.90
   4   4  -5    4.20    3.30
  -3  -4   5   23.30    4.40
   3  -4  -5   28.20    2.40
  -3  -4   5   28.00    6.40
   3  -4  -5   30.70    2.70
  -3  -4   5   31.60    4.70
  -3  -4   5   17.90    5.80
   3  -4  -5   27.90    4.50
   3  -4  -5   35.20    4.40
  -3   4   5   37.80    5.20
   3   4  -5   32.90    5.50
   3   4  -5   28.20    4.90
  -3   4   5   28.00    4.80
  -2  -4   5   25.90    4.10
   2  -4  -5   25.90    4.10
   2  -4  -5   29.20    4.30
  -2  -4   5   30.30    5.20
  -2  -4   5   25.80    5.40
   2  -4  -5   25.20    3.00
   2  -4  -5   24.70    2.90
  -2  -4   5   32.10    5.50
   2   4  -5   25.90    4.30
  -2   4   5   33.40    5.10
  -2   4   5   25.80    4.50
   2   4  -5   22.20    4.70
   2   4  -5   28.30    5.90
   1  -4  -5  149.79    6.90
  -1  -4   5  139.89    6.90
   1  -4  -5  148.09    8.10
   1  -4  -5  144.49    6.70
  -1  -4   5  163.68    9.30
   1  -4  -5  151.68    6.70
  -1  -4   5  148.49    9.40
  -1  -4   5  140.79    8.90
  -1   4   5  145.99    8.40
  -1   4   5  141.09    7.30
   1   4  -5  143.39    9.30
   1   4  -5  149.39    7.50
   0  -4   5   45.90    5.70
   0  -4  -5   36.60    4.30
   0  -4   5   50.89    7.10
   0  -4   5   43.00    3.70
   0  -4   5   40.30    5.10
   0  -4  -5   45.10    4.90
   0  -4  -5   51.19    6.40
   0  -4  -5   33.50    3.90
   0   4   5   38.00    3.70
   0   4   5   47.90    6.40
   0   4  -5   48.50    4.30
   0   4  -5   45.80    7.00
  -1  -4  -5   57.19    6.20
  -1  -4  -5   46.50    3.30
  -1  -4  -5   44.20    5.00
   1  -4   5   35.80    6.20
   1  -4   5   47.00    5.30
  -1  -4  -5   38.60    4.70
  -1  -4  -5   45.90    3.70
  -1   4  -5   48.40    7.40
  -1   4  -5   44.60    3.90
   1   4   5   42.80    5.30
  -2  -4  -5    9.10    1.80
  -2  -4  -5    8.50    3.60
  -2  -4  -5   10.00    3.90
   2  -4   5    8.70    3.50
  -2  -4  -5    3.00    3.70
   2  -4   5    7.20    3.60
   2  -4   5    7.10    2.00
   2  -4   5    5.70    3.30
  -2  -4  -5    8.20    1.70
  -2   4  -5    6.60    2.00
   2   4   5    6.00    4.00
  -2   4  -5    9.70    4.50
  -3  -4  -5   11.70    5.00
  -3  -4  -5   17.60    5.60
   3  -4   5    9.60    3.70
   3  -4   5   14.00    1.80
  -3  -4  -5   15.00    1.20
  -3  -4  -5   17.90    5.60
   3  -4   5   19.60    5.30
   3  -4   5   16.10    4.60
  -3  -4  -5   14.30    1.30
  -3   4  -5   11.80    1.80
  -3   4  -5   23.90    5.50
   3   4   5   20.10    5.10
  -4  -4  -5   65.89    8.50
  -4  -4  -5   61.69    8.00
   4   4   5   56.09    7.30
  -5  -4  -5   54.39    8.00
  -5  -4  -5   54.79    9.00
  -5   4  -5   48.70    6.60
  -5   4  -5   48.30    7.80
  -6  -4  -5    5.20    6.00
  -6  -4  -5    2.50    4.30
  -6   4  -5   12.50    4.60
  -6   4  -5   13.10    5.10
  -7  -4  -5    1.40    6.60
  -7  -4  -5   -1.60    3.90
  -7   4  -5   10.80    5.00
  -7   4  -5    9.30    4.20
  -8  -4  -5    8.70    5.70
  -8  -4  -5   -8.70    7.30
  -8   4  -5    8.00    4.40
  -8   4  -5   11.20    4.10
  -9  -5   5   14.70    5.50
  -9  -5   5   23.10    8.90
   9   5  -5   25.00    6.10
  -9   5   5   39.90    5.40
  -9   5   5   32.80    7.10
  -8  -5   5   47.50   10.30
   8  -5  -5   27.00    4.90
   8  -5  -5   36.80    2.40
  -8  -5   5   28.00    5.60
   8  -5  -5   30.10    2.30
   8   5  -5   22.90    5.80
  -8   5   5   35.90    4.70
  -8   5   5   42.90    7.50
   7  -5  -5    2.30    2.10
   7  -5  -5    1.80    3.00
  -7  -5   5    9.80    5.20
  -7  -5   5    1.60    3.10
  -7   5   5   10.10    3.10
   7   5  -5   10.00    4.10
  -7   5   5    2.80    3.70
  -6  -5   5   -2.80    3.00
   6  -5  -5   -4.00    2.30
  -6  -5   5   -1.30    5.10
   6   5  -5    0.10    2.80
  -6   5   5    6.60    2.80
  -6   5   5    0.80    2.30
  -6   5   5   -0.20    3.00
   5  -5  -5    1.30    2.30
  -5  -5   5    1.10    3.10
   5  -5  -5    3.30    2.20
  -5  -5   5    5.60    5.60
  -5   5   5    9.00    4.30
   5   5  -5    2.30    3.40
  -5   5   5    7.50    3.40
  -4  -5   5   12.30    6.30
  -4  -5   5    5.70    3.40
   4  -5  -5    3.80    2.80
   4  -5  -5    7.00    2.60
   4  -5  -5    5.40    1.90
   4  -5  -5    1.60    2.80
  -4   5   5    4.30    3.40
   4   5  -5    8.20    4.70
  -4   5   5    6.60    3.40
   3  -5  -5   66.39    4.40
   3  -5  -5   55.69    5.70
  -3  -5   5   53.29    6.20
  -3  -5   5   48.10    6.30
   3  -5  -5   57.49    4.70
   3  -5  -5   50.59    5.20
  -3  -5   5   62.49    7.70
   3   5  -5   52.49    5.90
  -3   5   5   53.89    5.80
  -3   5   5   46.70    6.70
   2  -5  -5    4.70    2.60
  -2  -5   5    2.80    2.80
   2  -5  -5    0.40    2.10
   2  -5  -5   -1.60    2.30
  -2  -5   5   -0.30    2.70
  -2  -5   5   -1.00    2.70
   2  -5  -5    0.10    2.30
   2  -5  -5    1.60    2.80
  -2   5   5    1.00    2.70
   2   5  -5   -1.70    3.10
   2   5  -5    2.60    2.80
  -1  -5   5    0.90    2.50
   1  -5  -5    1.90    2.40
   1  -5  -5    4.80    3.20
   1  -5  -5    4.50    2.90
   1  -5  -5    5.80    2.70
  -1  -5   5    8.30    3.80
  -1  -5   5    7.70    3.80
   1  -5  -5    7.00    3.20
  -1  -5   5    4.40    3.60
   1   5  -5    2.00    2.90
   1   5  -5    0.50    2.70
  -1   5   5    3.60    2.60
   0  -5  -5   10.00    3.30
   0  -5  -5    8.60    3.00
   0  -5   5   12.20    4.60
   0  -5   5    4.30    3.50
   0  -5   5    4.50    2.50
   0  -5  -5    6.60    2.40
   0  -5  -5    9.30    4.10
   0  -5  -5   10.50    3.80
   0  -5  -5    6.30    3.60
   0   5  -5    9.00    3.30
   0   5  -5    8.20    4.30
  -1  -5  -5    2.40    3.50
  -1  -5  -5    2.80    3.20
  -1  -5  -5   -2.80    3.00
   1  -5   5   -0.10    1.80
  -1  -5  -5   -0.70    3.10
   1  -5   5   -2.30    2.80
  -1  -5  -5    2.30    2.10
  -1   5  -5    0.90    2.40
  -1   5  -5    0.00    2.30
   2  -5   5   36.10    7.20
  -2  -5  -5   37.70    6.40
  -2  -5  -5   32.80    3.40
  -2  -5  -5   36.60    3.40
  -2  -5  -5   24.90    5.80
   2  -5   5   35.90    3.20
  -2  -5  -5   30.20    5.90
  -2   5  -5   33.40    3.50
   3  -5   5   22.90    2.00
   3  -5   5   20.60    2.20
  -3  -5  -5   24.50    2.50
  -3  -5  -5   28.50    6.50
  -3  -5  -5   24.80    6.10
  -3  -5  -5   19.20    2.50
   3  -5   5   18.40    5.50
  -3   5  -5   27.10    7.00
   3   5   5   19.40    5.70
  -4  -5  -5   29.30    1.70
  -4  -5  -5   20.00    1.60
  -4  -5  -5   30.40    7.30
   4  -5   5   28.80    7.10
  -4  -5  -5   29.30    6.90
  -4   5  -5   33.30    7.50
  -5  -5  -5   -3.70    5.30
   5  -5   5    3.20    4.10
  -5  -5  -5   -3.00    3.60
  -5   5  -5   -0.20    3.50
  -5   5  -5    6.00    4.50
  -6  -5  -5   -4.80    4.00
  -6  -5  -5   -4.80    5.60
  -6   5  -5    8.00    4.60
  -6   5  -5    2.30    3.70
  -7  -5  -5    2.20    5.40
  -7  -5  -5   -8.60    6.10
  -7   5  -5    7.80    4.20
  -8   6   5   16.50    4.20
  -8   6   5   17.30    5.70
  -7  -6   5    0.40    3.70
  -7  -6   5    9.50    6.90
   7  -6  -5    0.40    1.70
   7  -6  -5   -6.50    3.00
  -7   6   5    3.60    3.80
   7   6  -5    3.30    4.30
   6  -6  -5    1.80    2.10
   6  -6  -5    6.30    3.30
   6  -6  -5    5.70    2.40
  -6  -6   5    3.80    4.40
  -6  -6   5    5.10    3.60
  -6   6   5   11.20    5.20
   6   6  -5    0.10    3.30
   5  -6  -5    5.00    2.70
  -5  -6   5    2.80    3.60
   5  -6  -5   14.60    3.00
   5  -6  -5   10.50    3.50
  -5  -6   5    8.00    6.00
   5   6  -5    1.80    3.50
  -5   6   5    8.00    4.10
  -4  -6   5    8.10    4.00
   4  -6  -5   13.80    3.40
   4  -6  -5    5.60    3.10
   4  -6  -5   12.80    3.60
  -4  -6   5    4.70    5.90
   4   6  -5    8.80    4.20
  -4   6   5    6.40    3.70
  -3  -6   5    3.00    5.00
   3  -6  -5    2.20    2.50
  -3  -6   5   -1.70    2.70
   3   6  -5    3.30    3.70
  -3   6   5    1.00    2.80
  -2  -6   5   32.40    6.30
   2  -6  -5   29.90    5.30
   2  -6  -5   24.40    5.00
  -2  -6   5   31.80    7.60
   2  -6  -5   33.70    5.40
   2  -6  -5   36.50    5.60
  -2  -6   5   35.10    6.90
  -2   6   5   28.70    5.50
   2   6  -5   30.60    5.40
  -1  -6   5   31.90    4.90
   1  -6  -5   34.30    6.00
   1  -6  -5   39.50    5.70
   1  -6  -5   30.60    5.70
   1  -6  -5   43.30    5.90
  -1  -6   5   44.50    7.70
  -1   6   5   39.10    5.90
   1   6  -5   24.80    4.70
   1   6  -5   32.00    7.40
   0  -6   5    8.20    4.30
   0  -6  -5   11.10    3.20
   0  -6  -5    6.30    4.10
   0  -6  -5    6.90    3.00
   0  -6  -5    7.40    3.90
   0  -6   5    1.40    2.80
   0  -6  -5    3.20    3.70
   0   6  -5   -1.20    3.40
   0   6  -5    4.20    2.90
  -1  -6  -5   24.30    3.80
  -1  -6  -5   27.70    4.90
  -1  -6  -5   28.50    6.00
  -1  -6  -5   26.60    6.00
  -1  -6  -5   20.80    5.50
   1  -6   5   25.90    3.70
   1  -6   5   17.70    5.40
  -1   6  -5   30.00    4.30
  -1   6  -5   26.00    6.50
  -2  -6  -5    4.50    4.40
  -2  -6  -5    3.80    2.00
  -2  -6  -5    0.90    4.30
  -2  -6  -5    4.70    3.60
   2  -6   5    6.30    4.20
  -2  -6  -5    0.60    2.40
   2  -6   5    2.80    3.60
   2  -6   5    2.40    1.90
  -2   6  -5    2.70    4.40
   3  -6   5   19.10    1.90
  -3  -6  -5   16.80    4.50
  -3  -6  -5   16.20    5.80
  -3  -6  -5   17.80    2.80
   3  -6   5   26.60    6.60
  -3  -6  -5   19.10    6.00
   3  -6   5   18.10    1.80
  -3   6  -5   23.80    6.70
  -4  -6  -5   67.19    3.60
   4  -6   5   69.89   10.50
  -4  -6  -5   52.99    3.50
  -4  -6  -5   64.09    9.90
  -4  -6  -5   72.89    9.90
  -4   6  -5   73.79    9.10
   5  -6   5   25.00    7.10
  -5  -6  -5   13.30    7.80
  -5  -6  -5   29.80    7.30
  -5   6  -5   13.90    5.70
  -6  -6  -5    7.80    7.60
   6  -6   5   13.10    7.30
  -6   6  -5   34.30    8.00
   6  -7  -5   12.30    3.20
  -6   7   5    5.70    4.70
   6   7  -5    8.30    4.60
  -5  -7   5   -1.10    3.10
   5  -7  -5    6.10    4.90
   5  -7  -5   -0.70    2.70
  -5  -7   5   -2.60    5.60
   5  -7  -5    6.30    3.50
  -5   7   5    1.50    4.00
   4  -7  -5    2.50    2.90
  -4  -7   5    2.80    6.50
   4  -7  -5   -1.40    3.10
   4  -7  -5    1.60    2.80
  -4  -7   5    4.10    3.70
  -4   7   5    2.90    3.70
   4   7  -5    9.10    4.10
   3  -7  -5   17.70    4.40
  -3  -7   5   22.40    5.80
   3  -7  -5   15.90    4.70
  -3  -7   5   21.60    7.50
   3   7  -5   24.60    5.50
  -3   7   5   15.80    4.70
   2  -7  -5   -2.80    2.70
  -2  -7   5   -2.00    5.30
   2  -7  -5   -1.40    3.50
  -2  -7   5    4.10    3.90
   2   7  -5    3.90    2.90
  -2   7   5   -1.50    2.10
   1  -7  -5   -3.00    3.40
   1  -7  -5    5.20    3.40
   1  -7  -5   17.00    4.40
   1  -7  -5    6.40    3.30
  -1  -7   5   -3.80    3.30
  -1  -7   5    7.20    5.50
   1   7  -5    3.60    3.00
   1   7  -5   -0.50    4.20
   0  -7   5   26.70    5.60
   0  -7   5   28.90    7.20
   0  -7  -5   27.30    6.50
   0  -7   5   18.80    4.10
   0  -7  -5   14.50    4.10
   0  -7  -5   19.80    5.60
   0  -7  -5   35.80    6.20
   0   7  -5   24.70    7.30
   1  -7   5   16.20    3.60
  -1  -7  -5   27.70    5.30
   1  -7   5   21.20    4.60
  -1  -7  -5   28.90    6.30
  -1   7  -5   24.60    7.30
  -2  -7  -5   33.30    4.10
   2  -7   5   18.40    3.20
   2  -7   5   18.50    4.00
  -2  -7  -5   19.00    6.50
   2  -7   5   17.00    6.50
  -2  -7  -5   19.00    4.20
  -2  -7  -5   16.20    5.80
  -2   7  -5   20.60    6.50
  -3  -7  -5    3.80    5.10
  -3  -7  -5    8.60    3.30
  -3  -7  -5   13.30    5.10
   3  -7   5    3.20    4.70
  -3   7  -5    8.00    6.20
  -4  -7  -5    6.70    7.10
  -4   7  -5    9.60    6.10
  12   0  -6   10.40    4.20
 -12   0   6   -4.40    6.10
 -12   0   6   14.20    4.80
 -11   0   6   27.90    7.50
  11   0  -6   42.60    6.20
 -11   0   6   47.30    7.50
 -10   0   6    3.90    5.50
 -10   0   6    4.70    4.40
  10   0  -6   -0.40    3.30
   9   0  -6  204.28   12.20
   9   0  -6  192.38   10.30
  -9   0   6  197.78    9.70
  -9   0   6  202.28   11.60
  -9   0   6  204.08   11.40
  -8   0   6    4.70    3.80
   8   0  -6    1.60    3.20
  -8   0   6    3.90    2.90
  -8   0   6    5.80    3.80
   8   0  -6    3.60    2.90
   8   0  -6   10.00    3.80
   7   0  -6   19.10    4.00
   7   0  -6   16.40    4.00
   7   0  -6   18.40    4.50
  -7   0   6   20.00    3.80
  -7   0   6   12.70    4.10
  -7   0   6   21.50    4.60
   6   0  -6    8.60    2.90
   6   0  -6   12.20    3.20
   6   0  -6   16.30    3.80
  -6   0   6    9.10    3.20
  -6   0   6   12.30    2.90
  -6   0   6   11.10    3.90
  -5   0   6   -2.70    2.20
   5   0  -6    4.60    2.40
  -5   0   6    2.60    2.20
  -5   0   6    2.60    2.60
  -5   0   6    2.00    2.40
   5   0  -6    1.80    2.10
  -4   0   6   40.10    3.70
  -4   0   6   45.30    4.30
  -4   0   6   40.90    4.10
   4   0  -6   50.99    4.10
  -4   0   6   40.30    3.80
   4   0  -6   42.50    3.90
  -3   0   6  519.75   13.30
  -3   0   6  532.65   14.00
  -3   0   6  531.55   14.00
   3   0  -6  526.05   14.10
   3   0  -6  527.85   14.10
   3   0  -6  520.75   13.30
  -2   0   6  490.15   12.60
   2   0  -6  494.05   13.00
  -2   0   6  481.15   13.10
  -2   0   6  456.95   12.10
   2   0  -6  487.85   12.90
   2   0  -6  489.15   12.60
   1   0  -6 1819.82   36.10
  -1   0   6 1826.02   35.10
  -1   0   6 1880.11   38.80
  -1   0   6 1783.92   35.70
   1   0  -6 1796.42   36.00
   1   0  -6 1814.02   35.60
   0   0  -6 1061.09   23.00
   0   0   6 1043.40   23.40
   0   0   6 1054.79   21.60
   0   0  -6 1035.10   22.00
   0   0   6 1019.60   23.20
   0   0  -6 1034.00   23.50
   1   0   6  212.08    8.70
  -1   0  -6  203.18    7.70
   1   0   6  202.48    8.00
   1   0   6  201.88    6.60
   1   0   6  197.98    6.70
  -1   0  -6  203.28    8.60
   2   0   6   50.39    4.30
   2   0   6   60.09    5.10
  -2   0  -6   50.29    5.10
   2   0   6   49.99    3.40
  -2   0  -6   49.50    5.00
   2   0   6   54.49    3.40
   3   0   6   55.09    5.90
   3   0   6   48.10    4.50
  -3   0  -6   44.50    4.20
  -3   0  -6   47.80    5.30
   3   0   6   46.10    3.50
   3   0   6   47.50    3.30
   4   0   6  125.49    6.10
  -4   0  -6  123.79    8.40
  -4   0  -6  130.19    6.90
   4   0   6  133.79    5.60
   4   0   6  127.19    7.50
   4   0   6  124.59    8.90
   5   0   6    6.50    4.90
  -5   0  -6   10.80    3.60
  -5   0  -6   14.60    3.00
  -5   0  -6   11.20    3.20
  -5   0  -6   13.50    4.70
   6   0   6   29.00    3.80
  -6   0  -6   30.90    5.00
  -6   0  -6   38.10    4.30
  -6   0  -6   32.10    4.00
  -6   0  -6   36.50    7.10
  -7   0  -6    2.30    3.70
   7   0   6   -3.70    2.00
  -7   0  -6    1.30    2.70
  -7   0  -6    0.80    2.90
  -7   0  -6    1.00    2.20
  -8   0  -6    7.40    4.30
  -8   0  -6    5.70    3.10
  -8   0  -6   11.00    4.20
   8   0   6   -0.30    2.70
  -8   0  -6    6.30    3.40
  -9   0  -6   -1.60    3.60
  -9   0  -6    7.00    3.10
  -9   0  -6    7.70    4.90
 -12  -1   6    1.00    4.00
  12  -1  -6    7.60    4.00
 -12   1   6    5.10    4.40
  12   1  -6   10.00    3.60
 -12   1   6   11.00    4.40
 -11  -1   6   16.20    5.20
  11  -1  -6   14.60    3.90
 -11  -1   6    4.20    6.20
 -11   1   6    4.00    4.40
  11   1  -6   10.80    3.80
 -11   1   6   10.30    4.70
  10  -1  -6  137.99   10.40
  10  -1  -6  131.69    8.20
 -10  -1   6  128.09   10.80
 -10  -1   6  135.49   10.00
 -10   1   6  133.39   10.40
 -10   1   6  128.59    7.90
 -10   1   6  134.99    9.60
  10   1  -6  150.08    9.90
  -9  -1   6    5.70    4.60
  -9  -1   6    0.30    3.60
   9  -1  -6    0.60    2.40
   9  -1  -6    1.90    3.30
  -9   1   6    3.50    2.70
  -9   1   6    0.40    3.40
  -9   1   6   -0.20    3.30
   9   1  -6    5.90    4.10
  -8  -1   6    2.40    3.10
   8  -1  -6    3.60    3.40
   8  -1  -6    4.80    3.10
  -8  -1   6    5.30    4.30
  -8  -1   6    9.40    4.20
   8   1  -6    6.70    2.70
   8   1  -6   -1.30    2.80
  -8   1   6    5.60    3.80
  -8   1   6    5.30    2.60
  -8   1   6    5.30    4.40
   7  -1  -6   47.90    4.90
  -7  -1   6   44.10    5.00
  -7  -1   6   50.39    5.80
   7  -1  -6   39.30    4.30
  -7  -1   6   50.29    5.70
   7  -1  -6   43.20    5.00
  -7  -1   6   52.09    6.40
   7   1  -6   47.50    5.20
   7   1  -6   46.80    6.30
   7   1  -6   46.30    6.10
  -7   1   6   55.29    5.70
  -7   1   6   41.30    4.20
  -6  -1   6  137.99    7.80
  -6  -1   6  134.49    8.50
  -6  -1   6  121.19    7.70
   6  -1  -6  121.59    7.10
  -6  -1   6  131.79    7.20
   6  -1  -6  138.09    6.90
   6  -1  -6  130.29    6.70
  -6   1   6  128.09    7.80
   6   1  -6  117.49    7.20
  -6   1   6  146.89    6.70
   6   1  -6  136.39    7.70
  -6   1   6  134.69    6.60
   5  -1  -6 1109.09   24.40
  -5  -1   6 1071.69   26.70
  -5  -1   6 1073.29   25.70
   5  -1  -6 1076.19   25.40
  -5  -1   6 1075.09   27.30
  -5  -1   6 1056.69   25.10
  -5   1   6 1042.10   22.50
  -5   1   6 1102.09   26.10
   5   1  -6 1083.29   25.60
  -5   1   6 1097.09   24.50
   5   1  -6 1087.09   26.20
  -5   1   6 1110.69   23.00
   4  -1  -6  734.33   18.20
  -4  -1   6  707.63   20.00
  -4  -1   6  728.33   18.60
  -4  -1   6  734.53   19.40
   4  -1  -6  706.83   17.70
  -4  -1   6  699.03   18.10
  -4   1   6  715.53   15.30
   4   1  -6  735.43   19.20
  -4   1   6  731.73   18.00
  -4   1   6  737.33   18.50
   4   1  -6  699.03   18.30
  -4   1   6  719.83   15.30
   3  -1  -6   53.79    3.90
  -3  -1   6   53.49    4.60
  -3  -1   6   52.49    4.30
  -3  -1   6   56.09    4.30
   3  -1  -6   48.20    4.00
  -3   1   6   57.09    4.30
   3   1  -6   55.99    4.40
  -3   1   6   55.39    2.80
   3   1  -6   56.19    4.70
  -3   1   6   53.49    4.20
  -3   1   6   50.59    2.50
   3   1  -6   54.59    4.30
   2  -1  -6   19.20    3.20
   2  -1  -6   20.30    2.80
   2  -1  -6   17.40    2.10
  -2  -1   6   13.40    3.10
  -2  -1   6   14.70    2.90
  -2  -1   6   18.40    3.10
  -2   1   6   17.60    3.30
   2   1  -6   16.30    3.10
  -2   1   6   21.10    3.10
  -2   1   6   14.60    1.90
   2   1  -6   15.30    3.40
   2   1  -6   16.90    3.20
   1  -1  -6   62.39    3.40
  -1  -1   6   65.89    4.80
   1  -1  -6   61.99    4.60
   1  -1  -6   59.79    3.40
  -1  -1   6   57.19    4.20
  -1  -1   6   53.69    4.50
   1   1  -6   59.59    4.10
   1   1  -6   57.19    4.40
  -1   1   6   67.69    3.70
  -1   1   6   62.29    3.50
   1   1  -6   63.59    4.90
  -1   1   6   57.99    4.60
   0  -1  -6   73.49    4.60
   0  -1  -6   82.09    3.50
   0  -1   6   79.69    5.50
   0  -1   6   85.49    4.80
   0  -1   6   85.59    5.10
   0   1   6   90.59    5.10
   0   1  -6   79.59    4.50
   0   1   6   79.69    5.30
   0   1   6   88.89    3.50
   0   1  -6   82.69    5.70
   0   1  -6   85.59    5.30
  -1  -1  -6  820.82   19.90
   1  -1   6  808.42   19.50
   1  -1   6  844.02   19.00
  -1  -1  -6  808.72   20.00
   1  -1   6  843.22   19.90
   1  -1   6  809.32   21.10
  -1   1  -6  782.62   21.20
   1   1   6  793.42   21.70
   1   1   6  802.22   15.40
   1   1   6  803.52   20.50
  -1   1  -6  817.42   18.40
   2  -1   6   57.79    5.40
   2  -1   6   56.99    4.20
  -2  -1  -6   56.39    5.00
   2  -1   6   54.19    4.50
  -2  -1  -6   48.40    4.70
   2   1   6   48.10    1.80
  -2   1  -6   46.90    3.80
  -2   1  -6   45.60    5.00
   2   1   6   56.09    5.00
   2   1   6   58.19    5.50
   2   1   6   52.39    1.80
   3  -1   6  107.19    6.60
   3  -1   6   99.39    7.40
  -3  -1  -6   91.19    6.80
   3  -1   6  104.29    6.20
  -3  -1  -6   98.49    6.50
   3  -1   6   96.19    5.60
   3   1   6  107.19    6.90
   3   1   6   99.59    2.80
  -3   1  -6  106.29    7.50
  -3   1  -6   96.49    5.20
   3   1   6   98.79    2.80
   3   1   6  104.79    7.60
   4  -1   6  592.64   16.40
   4  -1   6  614.64   16.50
  -4  -1  -6  611.14   18.30
  -4  -1  -6  607.74   19.50
   4   1   6  589.94   18.70
  -4   1  -6  615.84   15.50
  -4   1  -6  626.84   20.40
   4   1   6  586.14   20.10
   4   1   6  613.84   12.70
   4   1   6  593.84   12.10
  -4   1  -6  624.04   17.30
  -5  -1  -6    1.90    3.00
   5  -1   6    4.60    4.80
  -5  -1  -6    6.90    3.10
   5  -1   6    2.40    2.40
  -5  -1  -6    0.30    3.90
  -5   1  -6    5.00    2.40
   5   1   6    3.70    1.40
  -5   1  -6    3.90    2.70
   5   1   6    2.20    1.30
  -5   1  -6    1.30    2.20
  -5   1  -6    5.70    4.10
   5   1   6    0.20    3.90
  -6  -1  -6   48.30    6.40
  -6  -1  -6   41.70    7.50
  -6  -1  -6   35.30    5.80
  -6  -1  -6   36.00    3.40
   6  -1   6   38.80    4.50
  -6   1  -6   33.70    4.40
   6   1   6   33.50    2.80
  -6   1  -6   40.30    7.40
  -6   1  -6   34.80    4.50
  -6   1  -6   39.90    5.00
  -7  -1  -6   18.90    3.20
   7  -1   6   14.10    3.80
  -7  -1  -6   14.30    5.50
  -7  -1  -6   15.50    4.60
  -7  -1  -6   23.20    5.00
  -7   1  -6   20.60    3.90
   7   1   6   19.90    2.90
  -7   1  -6   12.30    5.30
  -7   1  -6   18.30    3.70
  -7   1  -6   21.70    4.30
  -8  -1  -6    7.30    4.90
  -8  -1  -6    0.20    3.10
   8  -1   6   -6.40    3.10
  -8   1  -6    6.90    3.10
   8   1   6   -0.90    1.90
  -8   1  -6    6.40    3.90
  -8   1  -6    7.30    3.00
  -8   1  -6    0.80    2.60
  -9  -1  -6    5.10    3.90
  -9  -1  -6    0.60    3.60
  -9  -1  -6    5.20    2.70
  -9   1  -6    8.00    4.60
  -9   1  -6   -0.80    2.90
  -9   1  -6    5.80    3.20
  -9   1  -6    4.10    4.50
  11  -2  -6   10.40    3.00
 -11  -2   6    3.50    4.40
 -11  -2   6    6.00    6.60
 -11   2   6   11.70    5.30
  11   2  -6    9.80    4.30
  10  -2  -6    2.20    3.70
 -10  -2   6    0.10    3.90
  10  -2  -6    1.80    2.50
 -10  -2   6    7.70    6.00
 -10   2   6   -0.40    3.70
  10   2  -6    6.50    4.10
 -10   2   6    5.70    3.20
 -10   2   6    6.80    3.10
   9  -2  -6  177.98    8.60
  -9  -2   6  172.08   12.50
   9  -2  -6  162.18    9.70
  -9   2   6  176.98    9.10
   9   2  -6  168.48   10.60
  -9   2   6  157.68   10.80
  -9   2   6  160.88    8.10
  -8  -2   6   84.59    9.10
  -8  -2   6   79.59    7.40
   8  -2  -6   83.99    6.50
   8  -2  -6   89.39    6.10
  -8  -2   6   69.19    7.90
  -8   2   6   87.89    6.00
  -8   2   6   80.79    6.00
  -8   2   6   90.39    8.10
  -7  -2   6   11.00    5.20
   7  -2  -6   10.00    3.70
  -7  -2   6    6.40    3.50
   7  -2  -6   12.70    3.20
   7  -2  -6    9.10    3.00
  -7  -2   6    6.30    3.80
  -7  -2   6    8.20    3.60
   7   2  -6   11.20    3.60
  -7   2   6    8.40    2.90
  -7   2   6    8.00    3.70
   7   2  -6    8.90    3.70
  -7   2   6    9.20    2.80
  -6  -2   6   11.00    3.70
   6  -2  -6   13.50    3.10
   6  -2  -6   12.50    2.60
  -6  -2   6   11.70    4.20
  -6  -2   6   10.70    3.30
  -6  -2   6   10.30    4.60
   6   2  -6    7.40    3.00
  -6   2   6    9.20    2.20
  -6   2   6    9.80    3.60
  -6   2   6    9.00    2.90
   6   2  -6   10.70    3.70
   5  -2  -6   45.90    4.00
  -5  -2   6   49.50    4.90
  -5  -2   6   47.80    7.00
  -5  -2   6   41.70    4.60
  -5  -2   6   47.30    5.50
   5  -2  -6   45.90    4.70
   5   2  -6   45.20    5.00
  -5   2   6   47.00    2.40
   5   2  -6   43.40    4.70
  -5   2   6   46.30    5.10
  -5   2   6   53.19    4.40
   4  -2  -6   33.40    3.80
  -4  -2   6   32.70    5.30
   4  -2  -6   37.10    3.80
  -4  -2   6   32.60    4.60
  -4  -2   6   29.40    4.30
  -4  -2   6   34.30    5.90
   4   2  -6   35.60    4.90
   4   2  -6   42.00    5.20
  -4   2   6   39.20    4.60
  -4   2   6   33.30    4.60
   3  -2  -6   62.09    4.40
   3  -2  -6   58.19    4.40
  -3  -2   6   48.10    4.20
  -3  -2   6   49.70    5.20
  -3  -2   6   50.19    4.60
  -3   2   6   56.09    4.50
   3   2  -6   50.49    4.80
   3   2  -6   53.29    4.60
   3   2  -6   49.50    5.20
  -3   2   6   54.19    5.00
  -2  -2   6   13.00    3.30
  -2  -2   6    8.50    3.30
  -2  -2   6   10.80    2.70
   2  -2  -6   16.20    2.80
   2  -2  -6   13.60    3.00
   2   2  -6   12.70    3.00
  -2   2   6    8.70    2.50
   2   2  -6   13.60    3.40
  -2   2   6    9.40    2.90
   2   2  -6   15.10    4.00
   1  -2  -6  359.76    8.90
   1  -2  -6  376.66    9.40
   1  -2  -6  345.87   11.50
  -1  -2   6  339.67   10.40
  -1  -2   6  366.76   12.30
  -1  -2   6  356.46   12.70
   1   2  -6  345.47   12.40
   1   2  -6  355.86   13.20
  -1   2   6  348.17    9.60
  -1   2   6  369.86   12.20
  -1   2   6  351.86    9.30
   1   2  -6  358.86   10.70
   0  -2  -6   67.99    5.40
   0  -2   6   66.79    5.20
   0  -2   6   73.29    5.90
   0  -2  -6   71.09    3.00
   0  -2   6   70.59    5.40
   0  -2  -6   71.39    4.40
   0   2  -6   73.89    4.50
   0   2   6   66.69    3.20
   0   2   6   67.89    5.50
   0   2   6   68.89    4.60
   0   2  -6   66.09    5.80
  -1  -2  -6   39.40    5.00
   1  -2   6   44.40    4.90
   1  -2   6   42.90    3.40
   1  -2   6   35.10    4.10
  -1  -2  -6   36.20    4.20
   1  -2   6   49.80    4.80
  -1   2  -6   38.40    3.30
  -1   2  -6   40.40    5.90
   1   2   6   41.40    5.70
  -2  -2  -6   38.00    4.70
   2  -2   6   37.60    3.20
   2  -2   6   38.10    5.30
   2  -2   6   38.60    4.70
  -2  -2  -6   37.30    5.50
   2  -2   6   37.20    5.00
   2   2   6   40.80    5.80
  -2   2  -6   36.40    5.00
  -2   2  -6   38.50    3.20
   2   2   6   34.40    4.50
   3  -2   6    9.40    2.20
   3  -2   6    8.90    3.50
   3  -2   6    6.20    2.60
  -3  -2  -6    2.20    3.30
  -3  -2  -6   12.20    4.20
   3  -2   6   11.70    3.40
   3   2   6    3.40    3.30
  -3   2  -6    9.60    2.20
  -3   2  -6    8.10    3.70
   3   2   6   12.40    4.20
   4  -2   6   13.50    2.70
   4  -2   6   17.50    4.90
  -4  -2  -6   12.10    4.10
   4  -2   6   12.30    3.20
  -4  -2  -6   11.70    4.60
   4   2   6   10.20    5.40
  -4   2  -6   14.50    4.80
  -4   2  -6    9.10    2.20
  -4   2  -6    9.50    3.40
  -5  -2  -6   89.99    8.00
   5  -2   6  101.29    7.00
  -5  -2  -6   94.79    7.50
  -5  -2  -6   87.69    8.50
   5   2   6   87.09    8.80
  -5   2  -6   95.29    4.60
  -5   2  -6   92.09    9.70
  -5   2  -6   96.99    7.50
  -5   2  -6   92.19    4.80
  -6  -2  -6   -1.60    4.00
   6  -2   6    5.30    3.00
  -6   2  -6   -0.30    2.60
  -6   2  -6    1.50    1.60
  -6   2  -6   -0.30    3.20
  -6   2  -6    2.50    1.90
  -7  -2  -6   11.10    5.00
  -7  -2  -6   13.40    5.30
  -7   2  -6   14.60    5.40
  -7   2  -6   16.30    2.70
  -7   2  -6   12.70    4.00
  -7   2  -6   11.50    2.30
  -8  -2  -6    3.00    5.20
  -8  -2  -6    5.00    4.90
  -8   2  -6    5.80    2.00
  -8   2  -6   13.40    4.70
  -8   2  -6    5.00    3.70
  -9  -2  -6   -4.80    4.30
  -9  -2  -6    6.90    5.40
  -9   2  -6    5.70    4.30
  -9   2  -6    6.50    3.30
 -11  -3   6   -7.70    4.40
 -11  -3   6    4.00    7.30
  11  -3  -6    6.00    5.70
  11  -3  -6   13.40    3.10
 -11   3   6    7.40    4.00
  11   3  -6   11.20    4.70
 -10  -3   6   10.30    4.70
  10  -3  -6   21.30    3.90
 -10  -3   6   19.70    7.60
  10  -3  -6   27.70    5.70
  10   3  -6   12.50    4.80
 -10   3   6   14.70    5.00
 -10   3   6   17.40    3.60
  -9  -3   6    5.10    4.90
  -9  -3   6    5.60    5.70
   9  -3  -6   11.40    3.50
   9  -3  -6   11.70    3.60
  -9   3   6    9.60    4.30
  -9   3   6    7.20    3.00
   9   3  -6    5.80    4.20
  -9   3   6   11.50    3.00
  -8  -3   6   90.19    7.90
   8  -3  -6   86.39    5.70
  -8  -3   6   83.69    9.60
   8  -3  -6   84.29    6.20
   8   3  -6   84.09    8.10
  -8   3   6   81.89    5.50
  -8   3   6   80.59    8.10
  -8   3   6   80.49    5.70
   7  -3  -6   49.20    4.30
  -7  -3   6   44.60    5.60
   7  -3  -6   51.29    4.20
  -7  -3   6   56.99    8.80
  -7   3   6   47.60    6.90
   7   3  -6   53.89    7.50
   7   3  -6   51.59    7.30
  -7   3   6   40.20    4.20
  -7   3   6   48.10    3.90
   6  -3  -6   40.20    5.90
  -6  -3   6   45.00    7.90
   6  -3  -6   48.70    4.20
  -6  -3   6   37.20    6.60
  -6  -3   6   42.40    5.70
   6  -3  -6   47.70    3.20
  -6  -3   6   50.39    5.50
   6   3  -6   45.10    5.50
  -6   3   6   44.90    2.90
   6   3  -6   47.50    6.70
  -6   3   6   41.90    6.20
  -6   3   6   34.90    4.00
  -5  -3   6   41.50    5.00
  -5  -3   6   32.00    5.20
   5  -3  -6   36.00    5.30
   5  -3  -6   40.50    4.00
  -5  -3   6   35.30    6.80
  -5  -3   6   34.80    6.50
   5   3  -6   41.10    6.90
   5   3  -6   34.50    5.60
  -5   3   6   38.30    5.60
  -5   3   6   34.30    3.90
  -4  -3   6  349.17   14.80
  -4  -3   6  371.26   13.60
  -4  -3   6  355.36   16.10
   4  -3  -6  368.06   11.40
   4  -3  -6  363.26   12.50
  -4  -3   6  375.76   13.00
  -4   3   6  361.76   13.10
  -4   3   6  353.66   12.00
   4   3  -6  360.36   13.10
   4   3  -6  340.67   13.80
  -3  -3   6  271.67   12.60
  -3  -3   6  271.47   11.40
   3  -3  -6  284.37   10.20
  -3  -3   6  282.07   10.50
   3  -3  -6  276.47    9.90
  -3   3   6  272.27   10.50
   3   3  -6  252.37   11.60
   3   3  -6  277.77   12.70
   3   3  -6  283.37   10.90
  -3   3   6  282.77   10.60
   2  -3  -6    0.50    0.80
  -2  -3   6    0.30    2.20
   2  -3  -6    1.50    1.70
  -2  -3   6    0.00    2.00
  -2  -3   6    0.70    2.20
   2  -3  -6    0.40    0.80
   2  -3  -6    0.90    2.10
  -2   3   6    1.40    2.20
   2   3  -6    3.30    2.60
   2   3  -6   -2.40    1.90
   2   3  -6   -0.30    2.20
  -2   3   6   -1.70    2.30
  -1  -3   6  150.88    8.50
   1  -3  -6  157.48    7.90
   1  -3  -6  145.19    5.50
   1  -3  -6  152.78    6.10
  -1  -3   6  154.88    8.80
  -1  -3   6  154.98    6.90
  -1  -3   6  142.79    8.30
   1   3  -6  144.29    8.50
   1   3  -6  141.89    9.00
  -1   3   6  156.58    6.60
  -1   3   6  139.99    7.90
   1   3  -6  155.38    7.20
   0  -3   6  752.12   21.60
   0  -3  -6  720.63   15.50
   0  -3   6  725.43   21.00
   0  -3  -6  702.73   20.00
   0  -3   6  729.33   21.80
   0  -3  -6  739.63   17.60
   0  -3   6  685.53   17.10
   0   3   6  706.43   20.70
   0   3   6  735.03   18.60
   0   3  -6  700.63   21.90
   0   3   6  739.33   16.30
   0   3  -6  723.23   17.60
   1  -3   6    6.10    2.70
  -1  -3  -6    5.40    1.00
  -1  -3  -6    4.60    1.20
   1  -3   6    4.00    2.80
   1  -3   6    4.00    1.80
  -1  -3  -6    1.50    2.70
   1  -3   6    5.30    3.00
  -1  -3  -6    3.90    3.30
   1   3   6    4.40    2.90
  -1   3  -6    2.70    2.50
  -1   3  -6    3.90    2.00
   1   3   6    3.40    3.00
   2  -3   6  128.29    8.60
  -2  -3  -6  130.39    8.30
   2  -3   6  120.79    7.90
   2  -3   6  117.19    8.00
  -2  -3  -6  129.49    8.10
   2  -3   6  126.89    5.40
   2   3   6  127.29    8.80
  -2   3  -6  114.29    8.30
   2   3   6  127.39    8.10
  -2   3  -6  128.99    5.40
   3  -3   6  166.68    9.50
   3  -3   6  166.48   10.10
  -3  -3  -6  154.88    9.00
  -3  -3  -6  165.78    9.80
   3  -3   6  182.68   10.50
  -3  -3  -6  165.88   10.10
   3  -3   6  177.48    6.20
  -3   3  -6  175.68    5.90
   3   3   6  174.98   10.30
  -3   3  -6  166.18   10.30
   4  -3   6  224.48    6.90
   4  -3   6  208.08   10.80
  -4  -3  -6  213.18   13.10
  -4  -3  -6  237.28   12.60
   4  -3   6  219.38   12.10
  -4  -3  -6  221.78   12.00
  -4   3  -6  214.98    6.20
   4   3   6  216.58   12.50
  -4   3  -6  232.88   12.90
  -4   3  -6  230.78   11.80
  -5  -3  -6   68.99    8.80
   5  -3   6   75.59    6.60
  -5  -3  -6   71.49    9.70
  -5   3  -6   59.79    6.70
  -5   3  -6   65.49    2.80
  -5   3  -6   62.59    2.60
  -5   3  -6   68.59    8.00
  -6  -3  -6    5.80    5.70
  -6  -3  -6    9.10    4.60
  -6   3  -6    4.30    3.50
  -6   3  -6    5.00    4.10
  -7  -3  -6   45.30    7.70
  -7  -3  -6   41.10    9.00
  -7   3  -6   51.29    9.40
  -7   3  -6   48.00    7.50
  -8  -3  -6    1.40    4.40
  -8  -3  -6    4.80    6.10
  -8   3  -6    3.10    3.80
  -8   3  -6    5.80    4.00
  10  -4  -6   13.70    5.50
 -10  -4   6   -2.60    4.80
  10  -4  -6    9.40    2.40
 -10  -4   6   -2.20    6.90
 -10   4   6   13.10    4.90
 -10   4   6   13.90    3.50
  10   4  -6   14.30    5.20
  -9  -4   6   19.40    5.50
   9  -4  -6   23.20    4.70
  -9  -4   6   18.10    7.30
  -9   4   6   28.50    6.40
  -9   4   6   32.60    4.10
  -9   4   6   20.30    3.60
   9   4  -6   25.70    6.20
  -8  -4   6  400.46   16.20
  -8  -4   6  364.26   19.80
  -8   4   6  389.46   12.00
  -8   4   6  394.66   12.40
   8   4  -6  362.76   16.90
  -8   4   6  388.46   17.80
   7  -4  -6    7.50    2.30
   7  -4  -6    5.50    2.50
  -7  -4   6   11.20    6.30
  -7  -4   6    6.90    3.70
  -7   4   6    5.40    4.20
  -7   4   6    3.80    2.90
  -7   4   6    4.00    2.00
   7   4  -6    6.50    4.20
   6  -4  -6    1.60    1.50
  -6  -4   6    0.90    4.90
   6  -4  -6    4.60    2.50
  -6  -4   6    2.30    2.70
  -6   4   6    2.40    1.30
  -6   4   6    2.20    3.00
  -6   4   6    4.50    2.80
   6   4  -6   -2.00    3.10
  -5  -4   6   41.40    6.20
   5  -4  -6   35.40    5.80
  -5  -4   6   40.20    7.00
   5  -4  -6   40.30    4.80
  -5  -4   6   39.40    8.10
  -5   4   6   39.70    6.30
  -5   4   6   49.00    5.70
   5   4  -6   41.70    6.90
   5   4  -6   36.80    6.10
   4  -4  -6    3.50    2.90
  -4  -4   6    7.10    3.10
   4  -4  -6    7.60    3.00
  -4  -4   6    3.20    4.70
  -4  -4   6    6.10    3.80
  -4  -4   6   -2.60    2.40
  -4   4   6    5.20    3.00
   4   4  -6    2.20    2.90
  -4   4   6    7.80    3.10
   4   4  -6    3.90    3.10
   3  -4  -6   46.30    4.90
   3  -4  -6   39.90    1.70
   3  -4  -6   38.00    1.80
   3  -4  -6   38.40    4.40
  -3  -4   6   42.30    6.20
  -3  -4   6   44.40    4.90
  -3  -4   6   41.20    7.00
   3   4  -6   48.20    7.70
  -3   4   6   47.20    5.00
   3   4  -6   39.90    6.30
   3   4  -6   37.40    5.50
  -3   4   6   40.30    4.90
   2  -4  -6   25.10    2.70
  -2  -4   6   30.70    5.40
  -2  -4   6   34.50    5.80
  -2  -4   6   26.30    4.30
  -2  -4   6   21.90    5.20
   2  -4  -6   44.20    5.50
   2  -4  -6   32.50    2.90
   2  -4  -6   33.10    3.70
  -2   4   6   33.20    4.80
   2   4  -6   29.50    5.60
  -2   4   6   37.70    5.60
   2   4  -6   28.50    6.20
   2   4  -6   30.80    5.10
  -1  -4   6   41.80    5.70
   1  -4  -6   43.90    3.90
   1  -4  -6   49.50    5.30
   1  -4  -6   47.40    4.10
  -1  -4   6   38.20    4.10
  -1  -4   6   48.90    5.60
   1  -4  -6   40.90    3.80
  -1  -4   6   36.20    5.90
  -1   4   6   49.60    6.70
   1   4  -6   46.90    5.80
   1   4  -6   40.30    5.10
   0  -4  -6    3.50    3.10
   0  -4   6    3.40    3.20
   0  -4  -6    3.70    2.40
   0  -4   6    5.80    2.10
   0  -4  -6    2.60    1.70
   0  -4  -6    7.60    3.80
   0  -4   6    3.00    2.70
   0  -4   6    4.60    3.00
   0   4   6    2.90    2.10
   0   4   6    3.10    3.60
   0   4  -6    2.30    3.20
   0   4  -6    2.60    2.50
  -1  -4  -6   43.40    6.00
  -1  -4  -6   37.80    5.60
   1  -4   6   26.10    3.50
   1  -4   6   31.00    6.10
  -1  -4  -6   33.30    3.10
   1  -4   6   40.20    6.60
   1  -4   6   23.90    4.90
  -1  -4  -6   45.00    6.70
  -1  -4  -6   32.70    2.70
  -1   4  -6   32.40    4.00
  -1   4  -6   40.30    7.20
   1   4   6   36.60    5.80
   1   4   6   33.10    6.20
  -2  -4  -6    0.90    2.90
   2  -4   6    3.10    2.50
   2  -4   6    3.80    3.10
  -2  -4  -6    2.50    4.10
   2  -4   6    2.20    2.70
   2  -4   6    1.60    1.80
  -2  -4  -6    2.70    0.80
  -2  -4  -6    2.40    0.90
  -2  -4  -6    0.60    3.50
  -2   4  -6    1.70    1.90
   2   4   6    4.10    3.30
  -2   4  -6   -0.80    3.40
   3  -4   6    1.10    1.40
   3  -4   6    1.20    2.90
  -3  -4  -6   -0.40    3.70
  -3  -4  -6    0.70    4.10
  -3   4  -6    0.10    1.50
  -4  -4  -6  424.96   18.00
  -4  -4  -6  411.66   17.50
   4  -4   6  440.56   18.80
  -4   4  -6  450.35   19.40
   4   4   6  398.76   21.00
   5  -4   6  137.59   11.10
  -5  -4  -6  131.89   10.90
  -5  -4  -6  132.89   11.20
  -5   4  -6  113.09   10.30
  -5   4  -6  143.39   10.40
  -6  -4  -6   85.29    9.20
  -6  -4  -6   74.29   11.20
  -6   4  -6   74.59    8.20
  -6   4  -6   83.89    9.40
  -7  -4  -6    0.10    6.90
  -7   4  -6    3.60    4.00
  -7   4  -6    9.00    3.70
  -8  -4  -6   -2.50    6.70
  -8  -4  -6    7.00    5.60
  -8   4  -6   10.80    4.80
  -8   4  -6   16.70    5.30
  -9  -5   6   -0.40    3.90
   9  -5  -6    5.00    1.80
  -9  -5   6    4.40    7.10
   9   5  -6    8.30    4.60
  -9   5   6   22.30    5.70
  -8  -5   6    8.40    4.20
   8  -5  -6   13.00    3.20
  -8  -5   6    3.00    6.30
  -8   5   6   12.90    2.80
  -8   5   6   15.20    4.90
   8   5  -6   15.00    5.70
  -7  -5   6    6.70    4.10
   7  -5  -6    7.60    2.70
  -7  -5   6    3.80    6.10
   7  -5  -6    9.20    2.50
  -7   5   6   11.00    2.30
  -7   5   6    4.70    4.10
  -7   5   6    5.60    3.20
   7   5  -6    9.00    4.30
   6  -5  -6   13.40    2.00
  -6  -5   6    2.20    5.50
   6  -5  -6   11.10    2.90
   6  -5  -6   11.70    2.00
  -6  -5   6   16.10    4.90
  -6   5   6   11.60    4.80
   6   5  -6    9.20    4.80
  -6   5   6   17.80    4.00
   5  -5  -6   34.20    4.70
  -5  -5   6   28.80    5.90
  -5  -5   6   23.20    7.30
   5  -5  -6   24.40    2.00
   5  -5  -6   24.20    2.00
  -5   5   6   39.70    5.60
  -5   5   6   33.10    6.40
   5   5  -6   27.50    5.80
   4  -5  -6   14.20    2.10
   4  -5  -6   18.70    4.60
   4  -5  -6   15.40    4.00
   4  -5  -6   13.10    1.90
  -4  -5   6   19.50    5.00
  -4  -5   6    6.60    5.60
  -4   5   6   17.00    4.40
  -4   5   6   17.70    4.70
   4   5  -6   18.30    5.60
  -3  -5   6   45.40    8.50
  -3  -5   6   45.20    6.00
   3  -5  -6   52.89    5.50
   3  -5  -6   55.29    5.60
   3  -5  -6   47.50    3.70
   3  -5  -6   59.79    3.60
  -3  -5   6   53.19    6.40
  -3   5   6   55.89    6.00
   3   5  -6   51.89    6.80
  -3   5   6   46.90    6.40
  -2  -5   6    4.70    3.40
   2  -5  -6    3.90    2.60
   2  -5  -6    5.00    3.60
   2  -5  -6   10.00    2.70
  -2  -5   6    7.20    4.30
   2  -5  -6    1.00    2.50
   2   5  -6    2.60    3.30
   2   5  -6    1.80    3.70
  -2   5   6    6.90    3.30
   1  -5  -6   10.70    4.10
   1  -5  -6   17.20    4.60
   1  -5  -6   10.90    3.10
   1  -5  -6   15.20    3.60
  -1  -5   6    8.40    4.20
  -1  -5   6   12.20    3.40
   1  -5  -6   21.80    4.20
  -1   5   6   12.80    3.70
  -1   5   6   10.20    4.50
   1   5  -6   27.80    7.50
   1   5  -6   13.10    3.90
   0  -5   6  123.09    6.70
   0  -5  -6  129.29    7.90
   0  -5  -6  122.59    8.90
   0  -5  -6  119.59    8.20
   0  -5  -6  129.09    7.70
   0  -5  -6  119.99    6.30
   0  -5   6  134.09   10.00
   0   5  -6  134.79   10.60
   0   5  -6  126.89    7.30
   1  -5   6   14.80    3.00
  -1  -5  -6   15.20    3.10
  -1  -5  -6   14.50    5.20
   1  -5   6   15.50    5.20
  -1  -5  -6   13.80    4.30
  -1  -5  -6   18.00    4.40
  -1   5  -6   10.20    5.10
  -1   5  -6   14.50    3.30
  -2  -5  -6   11.30    4.70
  -2  -5  -6   15.10    5.10
  -2  -5  -6    8.80    2.00
   2  -5   6   11.60    4.70
  -2  -5  -6    8.40    4.30
  -2  -5  -6   14.50    2.40
  -2   5  -6   15.40    2.90
   2   5   6    8.70    4.30
  -2   5  -6   12.10    5.30
  -3  -5  -6   50.59    8.10
  -3  -5  -6   50.79    8.30
   3  -5   6   46.40    2.90
   3  -5   6   48.20    8.30
  -3   5  -6   50.19    2.90
   3   5   6   44.10    7.40
  -3   5  -6   58.69    9.50
  -4  -5  -6    1.50    4.40
   4  -5   6    3.60    3.80
  -4  -5  -6   -2.00    5.50
  -4   5  -6    5.10    4.70
  -5  -5  -6    7.90    7.10
  -5  -5  -6   20.50    6.20
   5  -5   6   12.80    5.60
  -5   5  -6   15.90    6.30
  -6  -5  -6   -7.30    5.70
  -6  -5  -6    1.30    4.90
   6  -5   6    2.70    4.50
  -6   5  -6    6.10    4.30
   7  -5   6   -0.20    4.30
  -7   5  -6    2.00    3.30
  -7   5  -6   13.60    5.20
  -8  -6   6  160.08   12.70
  -8   6   6  172.78   13.50
   7  -6  -6   51.89    3.40
   7  -6  -6   63.69    4.80
   7  -6  -6   42.10    4.30
  -7  -6   6   40.20   10.40
   7  -6  -6   48.30    3.60
  -7  -6   6   50.29    7.70
   7   6  -6   40.60    7.40
  -7   6   6   51.69    9.50
   6  -6  -6    3.90    2.50
  -6  -6   6    3.70    3.70
  -6  -6   6    2.20    4.70
   6  -6  -6    9.30    2.90
  -6   6   6    9.30    4.40
   6   6  -6    1.00    3.60
   5  -6  -6   26.00    4.20
   5  -6  -6    8.90    3.20
   5  -6  -6   10.60    2.30
   5  -6  -6    5.80    2.40
  -5  -6   6    9.50    4.70
  -5  -6   6   27.10    8.40
   5   6  -6    9.10    4.10
  -5   6   6   12.30    4.60
   4  -6  -6   -2.30    2.10
   4  -6  -6    2.20    1.40
  -4  -6   6   -0.10    5.50
  -4  -6   6    1.80    3.20
   4  -6  -6    1.60    2.50
   4  -6  -6   10.40    3.30
   4   6  -6    1.90    3.30
  -4   6   6    0.50    3.00
  -3  -6   6   22.60    5.50
   3  -6  -6   29.70    5.00
   3  -6  -6   23.40    4.00
  -3  -6   6   25.60    7.90
   3  -6  -6   28.60    5.10
   3   6  -6   26.30    5.50
  -3   6   6   24.30    5.80
   2  -6  -6   45.20    6.20
   2  -6  -6   56.99    6.50
  -2  -6   6   50.69    9.70
  -2  -6   6   47.70    8.00
   2   6  -6   41.30    6.20
   2   6  -6   49.30    9.00
  -2   6   6   51.79    6.20
   1  -6  -6   29.40    5.10
  -1  -6   6   16.80    5.10
   1  -6  -6   18.70    5.10
   1  -6  -6   24.30    4.80
  -1  -6   6   19.30    4.10
   1   6  -6   14.90    4.10
  -1   6   6   23.40    4.50
   1   6  -6   27.70    7.10
   0  -6  -6   18.10    4.20
   0  -6   6   24.20    6.10
   0  -6   6   13.40    3.40
   0  -6  -6   12.80    5.10
   0  -6  -6   10.30    3.00
   0  -6  -6   10.90    4.50
   0   6  -6   23.90    4.00
   0   6  -6   15.10    5.80
  -1  -6  -6   -0.10    2.00
  -1  -6  -6   -2.40    3.30
   1  -6   6    0.70    2.40
  -1  -6  -6   -0.30    2.60
   1  -6   6    1.70    3.90
  -1  -6  -6   -0.90    3.60
  -1   6  -6    4.90    3.90
  -1   6  -6    0.60    2.50
  -2  -6  -6    5.70    4.10
  -2  -6  -6    3.20    4.70
  -2  -6  -6   -0.40    1.90
   2  -6   6   -2.40    2.00
   2  -6   6    1.60    3.80
  -2  -6  -6    6.60    5.10
  -2   6  -6    2.70    4.10
   3  -6   6   19.20    1.90
  -3  -6  -6   12.40    2.10
  -3  -6  -6   10.00    5.80
  -3  -6  -6   13.40    2.20
  -3  -6  -6   15.20    5.90
   3  -6   6   19.20    1.80
   3  -6   6   14.90    5.70
  -3   6  -6   25.80    6.90
  -4  -6  -6  241.38   15.30
  -4  -6  -6  222.48   14.30
   4  -6   6  214.68   17.70
  -4   6  -6  223.88   15.40
  -5  -6  -6   12.50    6.10
   5  -6   6    3.00    4.60
  -5   6  -6   11.80    4.90
   6  -7  -6    0.20    2.60
  -6  -7   6    3.80    3.80
  -6   7   6    0.70    3.60
   6   7  -6    3.50    4.00
   5  -7  -6   -0.60    2.80
   5  -7  -6    1.90    3.00
  -5  -7   6    2.00    6.50
  -5   7   6    8.20    5.70
   5   7  -6   10.50    4.40
   4  -7  -6   20.30    4.80
  -4  -7   6   29.20    7.40
  -4  -7   6   20.50    8.60
   4  -7  -6   19.90    4.10
   4   7  -6   14.20    5.30
  -4   7   6   18.40    5.90
   3  -7  -6    9.20    4.00
   3  -7  -6    6.70    4.40
  -3  -7   6   11.20    5.30
   3   7  -6    6.90    3.80
  -3   7   6    6.20    3.60
  -2  -7   6   -0.40    4.00
   2  -7  -6    1.50    2.90
   2  -7  -6   -2.80    3.60
  -2  -7   6    5.30    5.80
   2   7  -6    4.70    3.70
  -2   7   6    2.60    3.00
   1  -7  -6   16.40    4.30
   1  -7  -6   14.70    4.70
   1  -7  -6   10.40    4.20
  -1  -7   6   14.70    6.10
   1   7  -6   12.80    5.00
   1   7  -6   16.10    4.00
   0  -7   6    8.50    5.60
   0  -7  -6   23.00    5.80
   0  -7  -6   10.90    4.90
   0  -7   6   18.80    4.20
   0  -7  -6   19.50    4.80
   0  -7  -6   12.80    3.70
   0   7  -6   12.20    6.20
   0   7  -6   16.90    4.20
  -1  -7  -6    4.10    3.10
   1  -7   6   -1.60    2.80
   1  -7   6    0.30    4.20
  -1  -7  -6   -1.80    4.00
   1  -7   6   -2.70    2.60
  -1  -7  -6    4.80    3.20
  -1   7  -6    1.80    3.90
   2  -7   6    6.50    5.40
  -2  -7  -6    0.00    4.70
  -2  -7  -6    0.30    2.60
   2  -7   6    2.40    3.10
  -2  -7  -6    7.10    5.20
  -2   7  -6   10.00    6.20
  -3  -7  -6    1.70    5.50
  -3  -7  -6   -7.60    5.60
  -3   7  -6    7.10    5.10
 -12   0   7  -10.40    5.50
  12   0  -7    1.10    3.80
 -12   0   7    5.70    4.30
  11   0  -7    7.00    3.50
 -11   0   7   -7.40    5.40
 -11   0   7    0.70    4.00
  10   0  -7    3.50    3.90
 -10   0   7   -3.40    4.40
 -10   0   7   -3.70    3.40
  10   0  -7   -2.30    2.60
  -9   0   7    1.70    4.10
  -9   0   7   -3.70    2.40
  -9   0   7   -3.50    2.90
   9   0  -7    0.40    3.00
   8   0  -7    1.60    2.50
   8   0  -7    1.40    3.10
  -8   0   7   -2.20    3.20
  -8   0   7    4.60    3.30
  -8   0   7    4.80    4.20
   7   0  -7    8.20    3.20
  -7   0   7    2.70    3.20
   7   0  -7    0.30    2.30
  -7   0   7    2.40    3.30
  -7   0   7    6.20    2.70
  -7   0   7    2.40    3.00
  -6   0   7    0.90    2.10
  -6   0   7    0.00    2.30
   6   0  -7   -2.70    1.40
  -6   0   7   -1.10    2.00
  -6   0   7    0.80    2.80
   6   0  -7   -0.70    2.50
  -5   0   7    6.40    2.60
  -5   0   7    0.60    2.00
   5   0  -7    1.20    1.90
  -5   0   7    1.20    2.50
  -5   0   7   -0.30    2.30
   5   0  -7   -0.60    2.10
  -4   0   7    0.40    1.90
  -4   0   7   -1.70    1.70
   4   0  -7    0.80    1.70
  -4   0   7    3.80    2.00
  -4   0   7   -1.20    2.20
   4   0  -7    0.00    2.20
   3   0  -7    0.50    1.50
  -3   0   7   -0.30    1.50
   3   0  -7    1.40    1.80
   3   0  -7   -1.20    1.80
  -3   0   7    0.30    1.90
  -3   0   7    0.10    1.60
   2   0  -7    0.40    1.80
  -2   0   7    1.50    2.20
  -2   0   7   -1.30    1.50
  -2   0   7    0.70    1.90
   2   0  -7   -1.10    2.00
   2   0  -7    0.30    1.60
   1   0  -7    1.50    2.10
  -1   0   7   -1.80    1.50
   1   0  -7    1.50    1.70
  -1   0   7   -0.30    2.00
   1   0  -7   -1.30    1.60
  -1   0   7    0.30    1.50
   0   0   7    6.30    2.50
   0   0  -7    6.80    2.60
   0   0   7    3.40    2.60
   0   0  -7    5.50    2.50
   0   0   7    5.30    1.70
   0   0  -7    7.20    2.00
  -1   0  -7   -1.60    1.90
   1   0   7    0.80    1.30
   1   0   7    0.90    2.50
   1   0   7    0.30    2.00
   1   0   7    0.10    1.40
  -1   0  -7    0.50    2.10
   2   0   7   -0.20    1.30
   2   0   7    2.40    3.00
  -2   0  -7   -1.30    1.90
   2   0   7    0.90    1.40
  -2   0  -7    0.30    2.30
   2   0   7   -1.00    1.70
   3   0   7   -0.20    3.20
   3   0   7    0.00    2.30
   3   0   7   -0.90    1.20
  -3   0  -7    1.40    2.70
   3   0   7    0.00    1.40
  -3   0  -7    1.20    3.00
   4   0   7   -0.30    1.70
  -4   0  -7    0.10    2.20
   4   0   7    0.10    1.40
   4   0   7    0.60    2.30
   4   0   7   -6.20    3.60
  -4   0  -7    1.50    3.30
  -5   0  -7   -2.10    2.50
   5   0   7   -0.80    1.70
  -5   0  -7    1.10    2.80
  -5   0  -7    0.20    3.20
   6   0   7   -2.50    1.80
  -6   0  -7    0.80    3.60
  -6   0  -7    0.80    2.80
  -6   0  -7    1.10    2.90
  -7   0  -7    2.10    3.10
  -7   0  -7    2.90    2.90
  -7   0  -7   10.20    3.80
   8   0   7   -6.80    2.70
  -8   0  -7    2.50    3.20
  -9   0  -7    1.40    3.60
 -12  -1   7    2.20    4.10
  12  -1  -7    9.00    3.70
  12   1  -7    0.80    3.80
 -12   1   7   11.20    4.70
 -12   1   7    9.20    4.80
 -11  -1   7   19.10    6.90
  11  -1  -7   23.40    4.80
 -11  -1   7   22.10    6.10
 -11   1   7   30.50    7.70
 -11   1   7   28.90    7.10
  11   1  -7   37.60    6.70
 -10  -1   7   19.80    6.30
  10  -1  -7   39.20    5.90
  10  -1  -7   36.90    6.70
 -10  -1   7   33.40    6.60
 -10   1   7   39.70    7.00
  10   1  -7   36.10    6.40
 -10   1   7   34.00    5.00
 -10   1   7   33.40    6.30
  -9  -1   7    5.40    4.20
   9  -1  -7   -1.60    2.70
   9  -1  -7   -0.40    2.90
  -9  -1   7   -2.60    4.50
  -9  -1   7   -1.00    3.60
   9   1  -7    3.40    3.30
  -9   1   7   -5.60    2.90
  -9   1   7   -1.60    2.00
   9   1  -7    3.60    3.10
  -9   1   7    0.40    3.90
   8  -1  -7    5.10    3.20
   8  -1  -7    7.80    3.40
  -8  -1   7    1.70    4.50
  -8  -1   7    5.50    3.40
  -8   1   7    4.20    3.10
  -8   1   7    7.70    4.20
   8   1  -7    6.20    3.90
  -8   1   7    1.90    3.70
   7  -1  -7    0.00    2.50
  -7  -1   7   -2.40    2.40
  -7  -1   7   -0.90    2.60
  -7  -1   7   -0.70    2.50
  -7  -1   7    1.80    4.00
   7  -1  -7    3.10    2.60
   7  -1  -7    0.00    2.20
  -7   1   7   -0.40    3.10
   7   1  -7    1.30    2.50
  -7   1   7   -0.20    2.00
   7   1  -7   -0.60    2.50
  -7   1   7    1.40    2.90
   6  -1  -7    0.70    1.90
  -6  -1   7    0.70    2.40
   6  -1  -7   -0.70    2.00
  -6  -1   7   -0.50    2.40
  -6  -1   7    3.90    2.70
  -6  -1   7    1.80    3.50
  -6   1   7   -0.20    2.70
   6   1  -7    2.30    2.50
  -6   1   7   -1.10    2.10
  -6   1   7   -1.50    1.70
   6   1  -7   -0.80    2.40
  -6   1   7    2.20    2.30
  -5  -1   7  224.68   10.50
   5  -1  -7  218.28    9.20
  -5  -1   7  208.68    9.70
  -5  -1   7  228.28    9.70
   5  -1  -7  221.18    8.80
  -5  -1   7  220.28    9.30
  -5   1   7  220.08    8.90
   5   1  -7  218.28    9.50
  -5   1   7  221.48    7.30
  -5   1   7  220.18    9.60
   5   1  -7  210.18    9.60
  -5   1   7  221.88    7.30
  -4  -1   7    0.20    2.10
   4  -1  -7   -0.40    1.80
  -4  -1   7    0.30    2.00
  -4  -1   7    0.80    3.60
   4  -1  -7    1.10    1.70
  -4  -1   7    1.30    1.80
  -4   1   7    1.60    2.30
  -4   1   7    0.70    2.00
   4   1  -7    1.10    1.80
  -4   1   7    0.60    1.40
  -4   1   7   -0.50    1.10
   4   1  -7   -0.20    2.10
  -3  -1   7   68.39    5.00
   3  -1  -7   66.89    4.40
  -3  -1   7   61.19    4.70
   3  -1  -7   70.29    4.90
  -3  -1   7   71.79    5.30
  -3   1   7   61.89    4.80
   3   1  -7   73.89    5.10
   3   1  -7   68.59    5.30
  -3   1   7   63.89    3.00
   3   1  -7   60.19    4.90
   2  -1  -7    9.00    2.20
  -2  -1   7    7.10    2.80
  -2  -1   7    8.20    2.60
   2  -1  -7    7.80    1.80
   2  -1  -7   11.90    3.00
  -2  -1   7    4.80    2.40
  -2   1   7   10.70    2.60
   2   1  -7    9.50    2.90
   2   1  -7    6.10    2.50
  -2   1   7    7.10    1.90
   2   1  -7    7.20    2.60
  -2   1   7   13.20    3.00
  -1  -1   7   62.49    4.50
   1  -1  -7   55.29    3.80
  -1  -1   7   48.50    4.50
  -1  -1   7   51.69    4.20
   1  -1  -7   53.09    3.40
   1  -1  -7   54.59    4.40
   1   1  -7   56.49    4.30
   1   1  -7   51.59    4.90
   1   1  -7   48.40    4.60
  -1   1   7   59.09    3.60
  -1   1   7   56.39    4.00
  -1   1   7   56.39    4.80
   0  -1   7  207.08    8.40
   0  -1  -7  215.88    8.30
   0  -1  -7  211.18    6.60
   0  -1   7  215.78    9.30
   0  -1   7  206.48    8.00
   0  -1  -7  215.38    8.80
   0   1   7  213.08    6.20
   0   1   7  215.08    8.30
   0   1  -7  204.88    9.40
   0   1   7  215.78    9.10
   0   1  -7  204.18    8.50
   1  -1   7  363.06   13.10
   1  -1   7  375.06   11.90
   1  -1   7  367.86   11.90
  -1  -1  -7  380.56   12.50
   1  -1   7  371.06   11.50
   1   1   7  376.86    8.40
  -1   1  -7  384.26   13.80
   1   1   7  373.86   12.90
   1   1   7  371.36   12.40
   2  -1   7   -1.80    2.30
   2  -1   7    0.50    2.00
   2  -1   7   -0.40    1.90
   2  -1   7   -0.60    1.90
  -2  -1  -7   -0.60    2.20
  -2  -1  -7    0.30    2.60
  -2   1  -7   -1.70    2.20
  -2   1  -7    0.10    1.90
   2   1   7   -0.20    2.70
   2   1   7    0.40    0.60
   2   1   7    1.60    2.30
  -3  -1  -7   41.00    5.50
  -3  -1  -7   41.40    6.00
   3  -1   7   37.30    3.90
   3  -1   7   44.90    6.70
   3  -1   7   38.70    4.20
   3  -1   7   39.50    4.20
   3   1   7   37.00    1.60
   3   1   7   45.70    6.10
   3   1   7   37.90    1.60
  -3   1  -7   46.90    4.20
  -3   1  -7   38.80    4.80
   3   1   7   46.60    6.90
  -4  -1  -7    9.50    4.00
   4  -1   7    7.50    2.90
   4  -1   7    7.80    5.00
   4  -1   7    7.70    2.60
   4  -1   7    8.00    2.90
  -4  -1  -7    3.90    3.90
  -4   1  -7    9.60    4.30
   4   1   7    5.30    4.50
  -4   1  -7    8.10    2.80
   4   1   7    7.30    1.20
   4   1   7    9.60    1.30
   4   1   7    6.00    3.40
  -5  -1  -7   26.80    6.90
   5  -1   7   26.50    4.70
  -5  -1  -7   25.00    5.10
  -5  -1  -7   32.20    4.90
   5  -1   7   22.00    3.90
  -5   1  -7   24.60    4.20
   5   1   7   24.20    2.00
   5   1   7   21.40    2.00
  -5   1  -7   25.00    4.00
  -5   1  -7   32.90    6.80
  -6  -1  -7   30.60    5.50
   6  -1   7   24.10    4.20
  -6  -1  -7   27.40    5.60
  -6  -1  -7   38.10    7.30
  -6   1  -7   32.50    4.60
  -6   1  -7   26.20    4.70
   6   1   7   25.10    2.30
   6   1   7   29.60    2.70
  -6   1  -7   29.30    6.60
  -6   1  -7   29.10    4.40
  -7  -1  -7   15.20    4.80
  -7  -1  -7   11.20    4.20
   7  -1   7    3.00    2.90
  -7   1  -7   10.80    3.60
  -7   1  -7    8.90    3.30
   7   1   7    3.70    1.70
  -7   1  -7    6.40    2.90
   7   1   7    5.30    1.90
  -7   1  -7    9.50    4.50
  -8  -1  -7   13.60    5.10
   8  -1   7   -3.70    3.50
  -8   1  -7    9.10    3.70
  -8   1  -7    3.90    3.10
   8   1   7    5.10    2.30
  -8   1  -7   10.40    3.50
  -9  -1  -7    5.00    4.70
  -9   1  -7    4.80    3.20
  -9   1  -7   -3.50    3.00
 -11  -2   7    2.00    7.30
  11  -2  -7   15.50    5.10
 -11  -2   7    6.20    4.40
  11  -2  -7    9.30    3.50
 -11   2   7   21.40    4.40
 -11   2   7   23.30    5.90
 -11   2   7    2.90    3.90
  11   2  -7   17.10    4.60
  10  -2  -7    1.80    2.60
  10  -2  -7    2.10    3.10
 -10  -2   7   -7.30    4.30
 -10  -2   7   -3.60    3.60
 -10   2   7    5.30    2.90
  10   2  -7    2.80    3.20
 -10   2   7   -1.80    3.00
 -10   2   7    4.80    4.20
  -9  -2   7   40.00    7.10
   9  -2  -7   25.60    4.60
  -9  -2   7   29.40    7.60
   9  -2  -7   46.50    5.50
  -9   2   7   31.60    6.50
   9   2  -7   30.90    6.10
  -9   2   7   25.30    4.70
  -9   2   7   34.10    4.60
  -8  -2   7   26.50    6.70
  -8  -2   7   17.80    5.30
   8  -2  -7   20.20    3.90
   8  -2  -7   23.10    4.40
  -8  -2   7   24.70    5.50
  -8   2   7   25.90    4.00
  -8   2   7   26.80    4.50
   8   2  -7   26.60    5.50
  -8   2   7   23.70    5.50
  -7  -2   7   -3.50    3.40
  -7  -2   7   -1.10    2.80
   7  -2  -7    1.80    2.10
  -7  -2   7    0.10    3.10
   7  -2  -7    1.90    2.60
   7  -2  -7   -0.10    2.10
  -7  -2   7   -0.80    2.60
   7   2  -7    0.60    2.30
  -7   2   7    2.40    1.90
  -7   2   7   -1.10    2.30
  -7   2   7   -0.80    3.10
   7   2  -7    0.70    2.60
   6  -2  -7   12.10    3.30
  -6  -2   7    8.90    3.50
  -6  -2   7    7.00    3.50
  -6  -2   7    5.90    4.20
  -6  -2   7    5.90    3.60
   6  -2  -7    9.40    3.50
  -6   2   7    8.20    1.80
  -6   2   7    8.50    3.70
  -6   2   7    9.30    3.30
   6   2  -7    2.00    3.10
   6   2  -7    4.70    2.80
  -6   2   7    8.40    2.00
  -5  -2   7   16.20    3.50
  -5  -2   7   15.20    5.00
  -5  -2   7   13.60    4.20
   5  -2  -7   17.00    3.70
  -5  -2   7   12.50    3.50
   5  -2  -7   21.40    3.80
   5   2  -7   21.90    4.30
   5   2  -7   16.80    4.00
  -5   2   7   22.20    4.30
  -5   2   7   16.50    3.70
   4  -2  -7   28.60    4.10
   4  -2  -7   37.70    4.60
  -4  -2   7   27.30    5.70
  -4  -2   7   27.50    4.30
  -4  -2   7   39.20    4.40
  -4  -2   7   38.90    5.90
   4   2  -7   26.00    4.50
  -4   2   7   34.00    4.70
   4   2  -7   33.50    4.10
  -4   2   7   33.80    4.60
   3  -2  -7   48.50    4.40
  -3  -2   7   37.90    4.10
   3  -2  -7   43.40    3.90
  -3  -2   7   35.90    4.30
  -3  -2   7   38.70    4.80
   3   2  -7   41.30    4.50
   3   2  -7   37.80    4.30
   3   2  -7   40.30    6.00
  -3   2   7   38.40    4.20
  -3   2   7   44.60    4.40
  -2  -2   7   43.60    4.00
  -2  -2   7   48.60    4.70
  -2  -2   7   52.09    5.20
   2  -2  -7   43.90    2.10
   2  -2  -7   47.40    4.50
   2  -2  -7   46.80    4.10
   2   2  -7   48.60    4.90
   2   2  -7   44.00    4.20
  -2   2   7   46.40    2.30
  -2   2   7   49.20    4.70
  -2   2   7   49.70    3.80
   2   2  -7   42.30    5.00
  -1  -2   7  702.13   19.60
   1  -2  -7  723.63   16.00
   1  -2  -7  720.03   16.00
  -1  -2   7  698.33   17.70
   1  -2  -7  754.42   19.40
  -1  -2   7  727.13   20.60
   1   2  -7  705.13   20.20
  -1   2   7  740.53   16.40
   1   2  -7  746.73   21.30
   1   2  -7  725.63   18.00
  -1   2   7  705.73   16.30
  -1   2   7  723.73   19.80
   0  -2   7  181.78    7.40
   0  -2   7  184.58    8.80
   0  -2  -7  179.68    5.40
   0  -2   7  182.48    9.30
   0  -2   7  174.98    8.60
   0  -2  -7  188.18    7.30
   0  -2  -7  188.58    8.80
   0   2  -7  180.48    9.40
   0   2   7  183.58    7.60
   0   2  -7  184.08    8.40
   0   2   7  183.68    5.60
   0   2   7  196.68    9.30
   1  -2   7   36.50    4.30
   1  -2   7   40.80    4.60
  -1  -2  -7   47.60    5.90
  -1  -2  -7   44.00    5.20
   1  -2   7   47.90    5.20
   1  -2   7   37.20    3.60
   1   2   7   38.10    4.30
  -1   2  -7   47.30    3.80
  -1   2  -7   39.10    5.10
   1   2   7   47.30    6.20
  -2  -2  -7    2.40    3.10
   2  -2   7    1.40    2.10
   2  -2   7   -0.30    2.30
   2  -2   7    2.30    2.40
   2  -2   7    1.30    1.80
  -2  -2  -7   -5.80    2.10
   2   2   7    1.40    3.20
  -2   2  -7    2.90    1.90
  -2   2  -7    0.80    2.20
   2   2   7    3.20    2.60
   3  -2   7   75.69    6.40
   3  -2   7   83.89    7.50
   3  -2   7   87.39    6.40
   3  -2   7   75.09    4.90
  -3  -2  -7   67.19    6.60
  -3  -2  -7   75.59    6.80
  -3   2  -7   69.69    7.10
  -3   2  -7   83.69    4.70
   3   2   7   83.69    7.40
  -4  -2  -7  715.33   21.50
   4  -2   7  724.33   18.20
   4  -2   7  730.73   22.00
   4  -2   7  705.43   20.60
   4  -2   7  720.23   26.60
  -4  -2  -7  719.43   22.10
  -4  -2  -7  733.13   22.80
  -4   2  -7  718.33   24.00
  -4   2  -7  717.23   17.00
   4   2   7  697.73   22.80
   4   2   7  707.93   23.70
   5  -2   7  150.58    8.80
   5  -2   7  146.09    9.60
  -5  -2  -7  152.98   11.80
  -5  -2  -7  151.78   10.10
  -5   2  -7  153.68   10.60
  -5   2  -7  154.28    6.40
   6  -2   7   87.79    6.70
   6  -2   7   89.39    7.60
  -6  -2  -7   89.49    9.20
  -6  -2  -7   74.29    7.80
  -6   2  -7   86.69    7.50
  -6   2  -7   85.79    9.00
  -6   2  -7   91.09    5.40
  -6   2  -7   87.09    4.90
  -7  -2  -7    3.60    5.00
  -7  -2  -7   -8.80    3.50
  -7   2  -7    4.10    2.30
  -7   2  -7    2.80    3.60
  -8  -2  -7   20.10    6.70
  -8  -2  -7    5.40    5.00
  -8   2  -7    9.80    3.70
  -8   2  -7    6.40    3.90
 -11  -3   7   19.70    8.20
  11  -3  -7   19.90    3.90
 -11   3   7   19.30    5.50
  11   3  -7   14.50    4.90
 -10  -3   7   25.30    6.50
  10  -3  -7   32.90    4.90
 -10  -3   7   38.10    9.10
  10  -3  -7   42.80    5.60
  10   3  -7   24.90    6.20
 -10   3   7   31.10    4.90
 -10   3   7   42.70    4.40
  -9  -3   7    9.40    4.40
  -9  -3   7    4.80    5.80
   9  -3  -7   10.90    3.50
   9  -3  -7    7.80    3.20
  -9   3   7   14.00    4.80
  -9   3   7   15.40    3.90
   9   3  -7    5.40    4.20
  -8  -3   7    4.10    3.60
   8  -3  -7    2.90    2.50
  -8  -3   7    2.70    5.10
   8  -3  -7    0.80    2.10
   8   3  -7    1.20    3.50
  -8   3   7    3.00    3.20
  -8   3   7    2.00    1.80
  -8   3   7    2.20    2.60
   7  -3  -7    6.80    1.90
   7  -3  -7    8.70    3.00
  -7   3   7    5.60    4.00
   7   3  -7    3.90    3.80
  -7   3   7    6.70    1.70
  -7   3   7   12.90    3.60
  -6  -3   7   54.59    5.80
   6  -3  -7   51.39    6.80
   6  -3  -7   44.80    4.50
  -6  -3   7   44.80    7.30
  -6  -3   7   39.90    6.70
  -6  -3   7   60.49    9.10
  -6   3   7   48.50    4.90
   6   3  -7   53.59    7.00
   6   3  -7   45.30    6.90
  -6   3   7   51.69    5.60
  -5  -3   7  142.49    9.90
   5  -3  -7  143.39    7.30
  -5  -3   7  134.49    8.10
  -5  -3   7  153.48    9.00
  -5  -3   7  148.19   11.00
   5  -3  -7  153.68    9.70
   5   3  -7  159.28    9.60
  -5   3   7  156.18    8.00
   5   3  -7  157.38    9.10
  -5   3   7  147.89    8.80
  -4  -3   7   66.59    5.60
  -4  -3   7   60.49    7.70
   4  -3  -7   64.89    5.30
  -4  -3   7   65.49    5.90
  -4  -3   7   59.79    6.20
   4  -3  -7   69.79    5.20
   4   3  -7   58.89    5.70
  -4   3   7   80.89    6.00
  -4   3   7   54.99    5.40
  -3  -3   7   17.10    4.00
  -3  -3   7   10.10    3.10
   3  -3  -7   15.90    3.60
  -3  -3   7   11.20    4.10
   3  -3  -7    9.40    2.90
  -3   3   7   12.90    3.50
   3   3  -7   10.60    3.60
   3   3  -7   18.50    4.60
   3   3  -7   15.30    3.60
  -3   3   7   16.10    3.70
  -2  -3   7   27.40    5.20
   2  -3  -7   28.80    3.70
  -2  -3   7   29.00    5.00
  -2  -3   7   22.50    3.80
   2  -3  -7   22.50    1.50
   2  -3  -7   28.80    4.50
   2  -3  -7   22.20    1.40
   2   3  -7   29.70    5.20
  -2   3   7   23.60    4.50
   2   3  -7   31.60    5.50
   2   3  -7   24.90    4.30
   1  -3  -7    1.30    1.70
  -1  -3   7   -1.00    1.90
  -1  -3   7    1.00    2.10
  -1  -3   7    1.30    2.30
   1  -3  -7    2.10    2.60
  -1  -3   7   -0.50    2.40
   1  -3  -7    0.50    1.60
  -1   3   7    1.10    1.80
   1   3  -7    1.00    2.10
   1   3  -7    1.00    3.00
  -1   3   7   -1.60    2.50
  -1   3   7    0.60    1.70
   1   3  -7   -1.20    1.90
   0  -3   7   83.39    6.80
   0  -3  -7   80.69    3.60
   0  -3   7   77.79    6.40
   0  -3  -7   81.49    6.50
   0  -3  -7   94.39    5.60
   0  -3   7   75.09    4.80
   0  -3   7   90.79    7.00
   0   3   7   80.89    5.60
   0   3   7   81.89    4.00
   0   3  -7   73.69    6.70
   0   3   7   69.09    6.40
   0   3  -7   88.79    5.50
   1  -3   7  203.78   10.30
  -1  -3  -7  197.38    4.50
   1  -3   7  209.58   10.80
   1  -3   7  203.38    7.70
  -1  -3  -7  195.88   10.20
  -1  -3  -7  201.48    9.10
  -1  -3  -7  195.98    4.30
   1   3   7  197.68    9.60
  -1   3  -7  186.98   11.10
  -1   3  -7  202.08    8.90
  -2  -3  -7   53.79    5.90
   2  -3   7   63.29    4.80
   2  -3   7   56.59    6.20
  -2  -3  -7   62.29    6.60
   2  -3   7   47.70    5.90
   2  -3   7   58.99    5.70
   2   3   7   48.80    6.10
  -2   3  -7   57.89    4.10
   2   3   7   72.39    8.80
  -2   3  -7   52.59    6.10
   3  -3   7   19.00    4.80
  -3  -3  -7   14.90    4.60
  -3  -3  -7   13.30    3.90
   3  -3   7   11.90    4.80
  -3  -3  -7   16.30    5.00
   3  -3   7   14.10    2.70
   3  -3   7   17.30    4.10
  -3   3  -7   18.10    2.90
   3   3   7   14.00    4.90
  -3   3  -7   14.70    5.30
   3   3   7   11.00    4.40
   4  -3   7   61.99    4.20
   4  -3   7   78.09    7.40
  -4  -3  -7   62.69    8.30
   4  -3   7   64.19    6.60
  -4  -3  -7   66.19    7.90
  -4   3  -7   73.59    8.10
   4   3   7   63.99    8.10
  -4   3  -7   57.29    3.70
  -5  -3  -7    7.20    5.10
   5  -3   7   10.60    4.50
  -5  -3  -7    4.60    5.40
  -5   3  -7    7.70    1.90
  -5   3  -7    1.10    3.90
  -5   3  -7    5.50    1.70
  -6  -3  -7    4.00    4.80
  -6  -3  -7    8.60    5.60
   6  -3   7   15.00    4.90
  -6   3  -7   14.40    1.60
  -6   3  -7   11.90    4.70
  -6   3  -7    8.60    1.30
   7  -3   7   -1.40    2.80
  -7  -3  -7   -5.10    4.50
  -7  -3  -7    9.60    5.10
  -7   3  -7    5.30    3.90
  -7   3  -7    4.20    3.70
  -8  -3  -7    3.90    6.20
  -8  -3  -7   -1.20    4.50
  -8   3  -7    7.10    4.80
  -8   3  -7    5.20    3.70
 -10  -4   7   -3.40    4.00
  10  -4  -7    4.10    2.50
 -10  -4   7   -0.80    6.10
 -10   4   7    5.30    4.30
 -10   4   7    6.00    2.90
  10   4  -7    1.80    3.60
  -9  -4   7   57.79    8.30
   9  -4  -7   65.29    5.30
  -9  -4   7   49.40    9.80
   9  -4  -7   66.59    5.40
   9   4  -7   50.79    7.80
  -9   4   7   64.39    4.70
  -9   4   7   57.09    5.70
  -9   4   7   75.09    8.30
  -8  -4   7    7.30    5.80
   8  -4  -7    3.90    2.70
  -8  -4   7   10.40    4.40
   8  -4  -7    8.20    2.00
  -8   4   7    9.00    3.70
   8   4  -7   12.00    5.10
  -8   4   7    2.40    3.90
  -8   4   7    8.90    1.90
  -7  -4   7   28.60    5.80
  -7  -4   7   25.90    7.40
   7  -4  -7   22.60    3.80
  -7   4   7   25.00    4.50
  -7   4   7   17.50    5.10
   7   4  -7   12.30    4.60
  -6  -4   7    1.00    3.10
   6  -4  -7    0.10    2.40
  -6  -4   7   -0.60    3.80
  -6   4   7    3.00    3.40
  -6   4   7    4.10    3.20
   6   4  -7    1.80    3.30
   5  -4  -7    2.50    2.60
   5  -4  -7   -2.20    2.80
  -5  -4   7   -1.70    2.90
  -5   4   7   -0.90    2.50
  -5   4   7    1.60    3.10
  -4  -4   7   20.60    4.80
   4  -4  -7   25.60    4.60
  -4  -4   7   19.90    5.30
  -4  -4   7   23.10    7.20
  -4  -4   7   20.00    4.50
   4  -4  -7   24.90    5.30
   4   4  -7   24.90    5.60
  -4   4   7   25.80    5.00
  -4   4   7   33.10    5.60
   4   4  -7   22.90    5.00
  -3  -4   7   31.00    6.20
   3  -4  -7   44.90    5.70
  -3  -4   7   36.30    5.70
   3  -4  -7   32.10    4.80
  -3  -4   7   37.00    6.20
   3   4  -7   40.60    6.50
   3   4  -7   34.90    5.50
  -3   4   7   43.10    5.80
  -3   4   7   39.40    5.90
   3   4  -7   33.00    6.70
   2  -4  -7   22.80    2.30
  -2  -4   7   31.50    5.90
   2  -4  -7   30.80    5.00
  -2  -4   7   29.70    5.80
   2  -4  -7   27.70    2.60
   2  -4  -7   29.40    4.10
  -2  -4   7   29.90    4.50
  -2  -4   7   37.30    6.00
  -2   4   7   28.20    4.40
   2   4  -7   21.20    4.30
   2   4  -7   28.70    5.60
  -2   4   7   27.10    5.40
   2   4  -7   26.30    6.40
   1  -4  -7   69.49    4.70
  -1  -4   7   68.69    5.10
   1  -4  -7   67.59    4.70
  -1  -4   7   61.29    6.90
   1  -4  -7   65.69    6.30
  -1  -4   7   73.49    7.10
  -1  -4   7   62.19    6.40
   1  -4  -7   64.49    4.60
  -1   4   7   75.79    8.00
   1   4  -7   67.59    7.40
   1   4  -7   72.69    5.80
  -1   4   7   59.19    5.60
   0  -4  -7    5.20    2.10
   0  -4  -7    4.20    3.40
   0  -4   7    7.30    3.60
   0  -4   7    6.40    2.50
   0  -4  -7    6.40    3.40
   0  -4   7    8.60    4.00
   0  -4   7    9.10    3.70
   0   4   7    6.50    2.10
   0   4   7    4.20    3.00
   0   4   7    3.80    3.60
   0   4  -7    7.30    4.00
   0   4  -7    5.80    2.90
   1  -4   7    0.20    2.80
  -1  -4  -7    4.60    3.60
   1  -4   7    5.20    3.60
   1  -4   7    2.10    3.20
  -1  -4  -7    1.10    3.50
  -1  -4  -7    0.80    1.30
  -1  -4  -7    1.00    1.20
   1  -4   7    2.20    2.10
   1   4   7   -1.40    2.80
   1   4   7    1.60    3.30
  -1   4  -7    0.40    2.20
  -1   4  -7    2.90    4.00
  -2  -4  -7   13.00    4.70
  -2  -4  -7   14.30    5.00
   2  -4   7    8.40    3.90
   2  -4   7   13.20    2.80
   2   4   7   19.60    5.30
  -2   4  -7   16.80    6.20
  -2   4  -7   15.50    2.90
  -3  -4  -7    8.40    4.90
   3  -4   7   22.70    3.00
  -3  -4  -7   16.80    5.60
   3  -4   7   23.40    5.80
   3   4   7   24.90    5.90
  -3   4  -7   22.70    2.90
  -3   4  -7   22.40    6.20
  -4  -4  -7  194.48   12.30
   4  -4   7  172.18    5.30
   4  -4   7  174.98   12.10
  -4   4  -7  180.88    5.10
  -4   4  -7  164.58   11.80
  -5  -4  -7    0.00    5.40
  -5  -4  -7   -3.50    4.10
   5  -4   7    4.70    4.00
  -5   4  -7   -3.00    2.80
  -6  -4  -7   -8.10    4.80
   6  -4   7    4.70    4.50
  -6  -4  -7    6.00    4.90
  -6   4  -7    7.90    5.20
   7  -4   7   32.40    7.70
  -7  -4  -7   29.30    8.50
  -7  -4  -7   30.70    7.60
  -7   4  -7   29.30    6.80
  -9  -5   7    3.10    4.50
  -9  -5   7   -2.00    6.20
   9  -5  -7    4.30    4.00
   9   5  -7   12.20    5.30
  -9   5   7    5.70    3.90
   8  -5  -7    3.80    2.80
  -8  -5   7    0.40    3.30
  -8   5   7    9.60    3.90
  -8   5   7    9.60    5.10
  -7  -5   7   16.50    4.90
   7  -5  -7   20.60    3.90
  -7  -5   7   16.40    7.60
  -7   5   7   21.90    5.80
  -7   5   7   29.00    5.10
   7   5  -7   20.30    6.20
  -6  -5   7    5.00    5.80
  -6  -5   7    3.30    3.30
   6  -5  -7   11.30    3.20
  -6   5   7    8.70    4.00
   6   5  -7    3.70    3.60
  -6   5   7   14.30    4.20
   5  -5  -7    9.90    3.40
  -5  -5   7   10.40    6.50
  -5  -5   7   12.00    4.30
  -5   5   7   14.10    4.80
   5   5  -7   10.80    4.20
  -5   5   7   12.10    4.20
  -4  -5   7    1.30    3.00
   4  -5  -7   -2.20    2.50
   4  -5  -7   -2.10    3.20
  -4  -5   7    1.70    5.20
  -4   5   7    2.00    2.70
  -4   5   7    0.90    3.10
   4   5  -7    0.80    3.60
   3  -5  -7   -1.40    1.10
  -3  -5   7   -0.90    5.00
   3  -5  -7    2.60    0.90
  -3  -5   7    0.80    2.80
   3  -5  -7   -1.40    3.00
   3  -5  -7    0.10    2.40
  -3  -5   7    0.30    3.30
  -3   5   7   -3.00    2.10
   3   5  -7    2.80    4.40
  -3   5   7   -1.80    3.10
   3   5  -7   -1.20    2.80
   2  -5  -7   -0.70    2.20
  -2  -5   7    0.00    2.80
  -2  -5   7    0.90    3.20
   2  -5  -7    5.70    2.30
   2  -5  -7    2.50    2.50
   2  -5  -7    4.20    3.30
  -2   5   7    7.40    4.00
   2   5  -7    6.40    4.70
  -2   5   7    2.50    2.80
   2   5  -7   -2.40    3.00
   1  -5  -7   16.90    4.70
   1  -5  -7   13.70    3.70
  -1  -5   7   17.50    5.10
  -1  -5   7   14.10    3.80
   1  -5  -7    8.20    2.90
  -1   5   7   17.30    6.00
  -1   5   7   17.40    3.90
   1   5  -7   15.40    3.90
   1   5  -7   13.80    5.70
   0  -5  -7   31.50    5.30
   0  -5   7   29.30    4.20
   0  -5   7   36.40    7.10
   0  -5  -7   20.40    3.40
   0  -5  -7   26.70    5.80
   0  -5  -7   28.10    5.20
   0   5  -7   30.90    6.90
   0   5  -7   30.70    4.80
  -1  -5  -7   -0.40    1.70
  -1  -5  -7   -0.40    3.40
  -1  -5  -7   -2.70    1.70
   1  -5   7   -0.80    3.00
   1  -5   7   -0.50    2.00
  -1  -5  -7   -3.20    3.60
  -1  -5  -7    0.40    3.00
  -1   5  -7    3.20    2.60
  -1   5  -7    0.80    3.70
   2  -5   7    3.50    2.30
   2  -5   7    1.10    3.90
  -2  -5  -7    2.30    1.00
  -2  -5  -7    4.10    4.80
  -2  -5  -7   -1.00    4.10
  -2  -5  -7    3.00    0.90
  -2   5  -7    6.50    4.80
  -2   5  -7    4.70    3.70
   2   5   7    6.40    5.20
   3  -5   7    1.30    3.50
   3  -5   7    1.40    1.60
  -3  -5  -7   -2.30    4.10
  -3  -5  -7   -0.10    4.10
  -3   5  -7    0.70    4.10
  -3   5  -7    2.50    1.60
  -4  -5  -7    3.00    6.20
  -4  -5  -7    7.20    5.40
   4  -5   7   15.00    5.40
  -4   5  -7    8.50    5.20
   5  -5   7   13.60    5.40
  -5  -5  -7    9.30    6.30
  -5   5  -7   37.00    8.30
   6  -5   7    2.10    3.80
  -6  -5  -7   -2.50    4.60
  -6   5  -7    2.10    4.90
  -8  -6   7   25.40    6.10
   7  -6  -7   14.10    4.20
  -7  -6   7    2.40    6.50
   7  -6  -7    6.70    3.00
  -7  -6   7    5.30    4.10
   7   6  -7   10.80    5.20
  -7   6   7   20.50    5.60
  -6  -6   7    3.70    6.30
  -6  -6   7   -1.70    3.60
   6  -6  -7   -2.10    4.00
   6  -6  -7   -0.40    2.50
  -6   6   7    6.50    3.70
   6   6  -7    0.50    3.20
  -5  -6   7    6.80    6.80
   5  -6  -7   10.10    3.60
  -5  -6   7    3.80    3.80
   5  -6  -7   11.80    3.50
  -5   6   7   14.40    4.80
   5   6  -7    4.40    4.10
   4  -6  -7   -5.10    2.30
  -4  -6   7   -1.40    5.20
   4  -6  -7   -0.10    2.80
  -4  -6   7    1.90    3.30
  -4   6   7    1.60    3.00
   4   6  -7    1.00    4.40
  -3  -6   7    3.80    3.70
  -3  -6   7   -0.40    5.90
   3  -6  -7    3.70    2.20
   3   6  -7    0.20    3.30
  -2  -6   7    8.70    4.50
   2  -6  -7    2.90    3.00
   2  -6  -7    8.20    3.40
   2  -6  -7   13.10    4.00
   2   6  -7    9.40    4.90
  -2   6   7   11.40    3.70
   2   6  -7   10.90    4.70
  -1  -6   7    3.90    3.20
  -1  -6   7   12.10    5.30
   1  -6  -7    2.40    3.70
   1  -6  -7    2.70    2.90
   1  -6  -7    3.10    3.60
   1  -6  -7   11.10    3.50
  -1   6   7    8.70    3.20
   1   6  -7    6.90    3.30
   1   6  -7    7.60    5.20
   0  -6  -7   13.80    3.80
   0  -6  -7    9.20    4.60
   0  -6  -7    7.60    2.90
   0  -6   7    9.30    4.90
   0  -6  -7    5.40    4.20
   0  -6   7   11.00    3.90
   0  -6  -7   20.30    4.60
   0   6  -7    8.00    5.20
   0   6  -7   13.40    3.70
  -1  -6  -7    2.70    2.40
  -1  -6  -7   15.90    5.40
  -1  -6  -7    2.50    4.60
  -1  -6  -7   15.00    5.30
   1  -6   7    4.70    2.50
   1  -6   7   12.10    4.90
  -1  -6  -7   10.50    3.20
  -1   6  -7    9.70    5.00
  -1   6  -7    8.40    2.90
  -2  -6  -7   -5.90    4.60
   2  -6   7   -3.30    3.40
   2  -6   7   -2.90    1.90
  -2  -6  -7   -1.20    4.20
  -2  -6  -7    2.30    1.80
  -2   6  -7    2.00    3.40
  -2   6  -7   -0.10    4.30
  -3  -6  -7   13.60    6.70
  -3  -6  -7    5.30    6.00
   3  -6   7   17.30    1.90
   3  -6   7   21.40    2.20
  -3   6  -7   17.90    5.90
   4  -6   7   -5.10    3.60
  -4  -6  -7    1.90    6.30
  -4  -6  -7    8.60    5.70
  -4   6  -7   12.10    6.20
  -5  -6  -7  -15.00    5.60
  -5   6  -7   12.40    6.10
  -5  -7   7   27.50    6.80
   5   7  -7   24.70    6.20
  -5   7   7   36.40    8.70
   4  -7  -7   86.49    7.70
  -4  -7   7   90.49   12.40
  -4  -7   7   93.99    9.60
   4   7  -7  104.39   10.00
  -4   7   7   95.99    9.10
   3  -7  -7   -0.40    3.20
  -3  -7   7    6.50    6.50
   3  -7  -7   -4.10    2.70
  -3  -7   7    5.60    4.60
   3   7  -7    3.60    4.00
  -3   7   7    0.80    2.90
  -2  -7   7    6.40    4.70
  -2  -7   7   12.80    6.80
   2  -7  -7    7.40    4.10
   2  -7  -7    3.80    3.90
   2   7  -7    9.30    3.90
  -2   7   7   11.60    3.90
   1  -7  -7    3.20    3.40
   1  -7  -7    4.30    4.40
  -1  -7   7    3.10    4.10
   1   7  -7    5.80    4.80
   1   7  -7   13.70    4.00
   0  -7   7   21.60    4.40
   0  -7   7   21.50    6.70
   0  -7  -7   15.60    4.20
   0  -7  -7   32.50    5.30
   0  -7  -7   12.90    5.40
   0  -7  -7   38.00    6.70
   0   7  -7   23.20    7.20
   0   7  -7   26.60    4.90
  -1  -7  -7    4.30    3.00
   1  -7   7   -1.30    4.40
  -1  -7  -7    2.20    5.00
   1  -7   7   -2.20    3.60
  -1   7  -7    5.10    5.40
  -2  -7  -7    7.10    6.10
  -2  -7  -7   18.70    5.90
   2  -7   7   19.50    4.40
  -2   7  -7   25.20    7.30
  12   0  -8   10.80    4.40
 -12   0   8   18.60    5.90
 -12   0   8   12.90    7.20
 -11   0   8   -7.70    5.40
  11   0  -8    4.30    3.70
 -11   0   8    1.90    4.60
 -10   0   8   -2.50    4.50
 -10   0   8    3.50    4.30
  10   0  -8    4.50    3.70
 -10   0   8   -6.50    4.20
  -9   0   8    1.90    3.90
  -9   0   8   -0.80    3.30
  -9   0   8   -2.00    3.40
  -8   0   8   64.99    7.20
   8   0  -8   68.89    6.80
  -8   0   8   60.59    6.70
  -8   0   8   58.19    6.60
  -8   0   8   67.19    6.50
  -7   0   8   11.10    3.90
   7   0  -8   11.40    3.60
  -7   0   8    9.40    3.50
  -7   0   8   16.20    4.40
   7   0  -8    8.70    3.10
  -7   0   8    5.80    3.70
   6   0  -8    7.30    3.00
  -6   0   8    4.70    2.60
  -6   0   8    2.60    3.10
  -6   0   8    5.20    3.20
  -6   0   8   10.80    3.20
   5   0  -8  105.39    6.50
  -5   0   8  104.09    6.70
  -5   0   8  107.59    6.50
  -5   0   8  109.09    6.50
   5   0  -8  101.59    6.50
  -5   0   8  103.89    6.10
   4   0  -8  161.18    7.90
   4   0  -8  185.28    8.20
  -4   0   8  146.09    7.50
  -4   0   8  165.58    7.80
  -4   0   8  159.68    7.00
  -4   0   8  159.98    7.70
  -3   0   8   21.20    3.90
   3   0  -8   22.60    3.90
  -3   0   8   20.10    3.40
   3   0  -8   25.30    3.90
   3   0  -8   22.20    3.60
  -3   0   8   22.40    3.40
   2   0  -8    1.80    1.70
   2   0  -8   -0.10    1.80
  -2   0   8   -0.40    2.20
  -2   0   8    1.00    1.80
   2   0  -8    0.40    2.10
  -1   0   8  675.73   19.30
   1   0  -8  719.53   18.30
  -1   0   8  697.33   18.60
   1   0  -8  710.23   18.50
  -1   0   8  712.53   17.00
   0   0  -8  128.09    6.90
   0   0   8  146.09    6.00
   0   0  -8  139.89    6.50
   0   0   8  136.39    7.20
   0   0  -8  151.48    7.90
   0   0   8  142.49    7.30
  -1   0  -8   -0.70    2.00
   1   0   8    2.50    1.40
   1   0   8    2.50    2.20
  -1   0  -8    3.00    2.50
   1   0   8    1.80    2.80
   1   0   8    1.00    1.50
   2   0   8   76.09    4.30
   2   0   8   69.09    5.60
  -2   0  -8   66.49    5.60
   2   0   8   69.89    4.20
   2   0   8   65.29    6.40
  -2   0  -8   72.09    6.40
  -3   0  -8  120.39    8.20
   3   0   8  118.49    7.50
   3   0   8  112.49    5.30
   3   0   8  113.69    5.50
  -3   0  -8  122.39    7.40
   4   0   8 2440.86   46.00
   4   0   8 2445.56   46.90
  -4   0  -8 2360.66   49.50
   4   0   8 2368.36   54.59
   4   0   8 2338.27   51.19
  -4   0  -8 2380.86   54.09
   5   0   8  489.45   13.90
   5   0   8  469.25   17.20
  -5   0  -8  453.85   15.90
  -5   0  -8  468.95   19.10
  -5   0  -8  456.95   15.50
  -6   0  -8  125.39    8.20
   6   0   8  114.29    6.00
  -6   0  -8  122.99   10.20
  -6   0  -8  116.99    7.80
   7   0   8   -0.40    2.20
  -7   0  -8    7.80    4.30
  -7   0  -8    2.50    3.30
   7   0   8   -4.50    2.20
  -7   0  -8    3.60    3.80
  -8   0  -8    0.40    3.50
   8   0   8   -6.00    2.90
  -8   0  -8   16.10    5.10
   8   0   8    0.80    2.70
 -12  -1   8   32.50    6.90
  12  -1  -8   34.30    6.10
 -11  -1   8   38.70    7.20
 -11  -1   8   33.50    8.30
  11  -1  -8   47.20    6.90
 -11   1   8   50.29    7.40
 -11   1   8   33.50    8.40
  11   1  -8   45.30    7.10
 -10  -1   8   -0.10    3.90
 -10  -1   8    0.00    4.30
 -10   1   8   -2.40    3.90
  10   1  -8    7.20    4.20
 -10   1   8   -0.60    3.80
  -9  -1   8    2.90    4.00
  -9  -1   8    4.80    5.20
  -9  -1   8    3.40    4.10
   9  -1  -8   -0.70    2.40
  -9   1   8   -0.10    4.10
  -9   1   8    4.70    3.90
   9   1  -8    0.40    3.20
  -9   1   8    6.50    4.20
  -9   1   8    1.50    3.60
  -8  -1   8   72.09    7.40
   8  -1  -8   77.59    6.30
  -8  -1   8   87.59    8.10
  -8   1   8   75.89    6.50
  -8   1   8   71.19    6.30
   8   1  -8   70.39    6.90
  -8   1   8   64.69    6.10
  -7  -1   8   -1.00    2.80
  -7  -1   8    2.70    3.00
  -7  -1   8    0.40    3.50
  -7  -1   8   -2.10    2.80
   7  -1  -8   -0.20    2.20
   7  -1  -8    0.80    2.40
   7   1  -8   -1.80    2.70
   7   1  -8   -0.80    2.30
  -7   1   8   -2.00    2.30
  -7   1   8   -1.30    3.20
  -7   1   8    0.30    2.80
  -6  -1   8    1.30    2.80
   6  -1  -8    1.70    2.60
  -6  -1   8    1.10    3.60
   6  -1  -8    0.90    2.20
  -6  -1   8    2.50    2.40
   6   1  -8    1.30    2.20
  -6   1   8    2.10    2.30
  -6   1   8    3.50    3.00
  -6   1   8    0.30    1.80
   6   1  -8    0.50    2.30
  -6   1   8    1.80    2.40
  -5  -1   8   -0.60    2.30
   5  -1  -8   -1.60    1.70
  -5  -1   8   -0.90    2.30
   5  -1  -8    0.30    1.80
  -5  -1   8   -1.20    2.20
  -5  -1   8    1.40    3.10
  -5   1   8   -0.30    1.70
  -5   1   8   -0.20    2.50
  -5   1   8   -1.00    1.30
   5   1  -8   -2.50    1.60
   5   1  -8    3.50    2.70
  -5   1   8   -2.50    2.00
   4  -1  -8  101.59    6.00
  -4  -1   8  113.99    6.60
   4  -1  -8  107.79    6.30
  -4  -1   8  105.79    6.90
  -4  -1   8   96.09    7.20
  -4  -1   8  105.29    6.50
  -4   1   8  105.49    4.30
   4   1  -8  110.09    7.00
  -4   1   8  114.89    6.60
   4   1  -8  105.79    6.50
  -4   1   8  106.79    4.70
   4   1  -8  107.89    6.80
  -4   1   8  105.09    6.40
   3  -1  -8   69.59    5.10
  -3  -1   8   62.49    5.30
  -3  -1   8   63.39    5.10
  -3  -1   8   62.29    4.90
   3  -1  -8   60.59    4.40
   3  -1  -8   62.99    3.50
  -3   1   8   63.79    3.40
   3   1  -8   67.19    5.10
   3   1  -8   63.19    5.20
  -3   1   8   63.09    5.10
   3   1  -8   59.89    5.30
  -3   1   8   65.19    4.80
   2  -1  -8   28.10    2.90
  -2  -1   8   29.00    3.90
  -2  -1   8   27.90    4.10
   2  -1  -8   36.80    4.60
   2  -1  -8   23.50    2.80
  -2  -1   8   35.00    3.80
   2   1  -8   28.70    4.00
  -2   1   8   26.50    4.40
  -2   1   8   27.00    3.40
   2   1  -8   30.70    4.30
  -2   1   8   28.10    2.80
   2   1  -8   32.00    4.50
  -1  -1   8  191.18    8.80
  -1  -1   8  201.18    8.40
  -1  -1   8  193.48    8.20
   1  -1  -8  192.98    7.60
   1  -1  -8  191.58    8.60
   1  -1  -8  190.38    7.00
  -1   1   8  186.78    8.70
   1   1  -8  178.98    9.00
   1   1  -8  191.28    8.10
   1   1  -8  182.88    8.50
  -1   1   8  198.48    6.90
  -1   1   8  189.68    7.40
   0  -1  -8  998.00   24.20
   0  -1   8  990.50   23.40
   0  -1  -8  995.70   23.30
   0  -1   8 1004.60   23.50
   0  -1  -8  971.50   20.90
   0  -1   8  976.30   24.90
   0   1  -8 1024.40   23.20
   0   1  -8  925.71   23.70
   0   1   8  953.70   23.00
   0   1   8  984.20   20.20
   0   1   8  992.60   24.90
   0   1  -8  998.30   25.70
  -1  -1  -8  181.38    8.80
  -1  -1  -8  211.88    9.30
   1  -1   8  196.08    8.50
   1  -1   8  211.18    9.00
   1  -1   8  195.88    9.70
   1  -1   8  201.18    8.60
   1   1   8  204.18    9.80
   1   1   8  206.08    9.40
  -1   1  -8  199.08    8.20
  -1   1  -8  205.98   10.30
   1   1   8  207.58    5.80
   1   1   8  203.88    6.30
   2  -1   8   31.70    3.80
   2  -1   8   37.60    6.10
   2  -1   8   38.20    4.90
  -2  -1  -8   38.60    5.70
  -2  -1  -8   35.00    5.20
   2  -1   8   31.40    3.70
   2   1   8   35.10    5.50
   2   1   8   31.90    1.90
  -2   1  -8   39.80    4.90
  -2   1  -8   39.90    6.10
   2   1   8   45.50    6.60
   2   1   8   32.80    2.00
   3  -1   8  221.78   12.00
   3  -1   8  244.18   10.00
   3  -1   8  227.28    9.80
   3  -1   8  234.88    9.50
  -3  -1  -8  223.28   10.50
  -3  -1  -8  225.48   11.40
  -3   1  -8  222.28    9.10
   3   1   8  229.38    5.10
  -3   1  -8  243.78   12.30
   3   1   8  242.48   12.30
   3   1   8  233.18    5.10
   3   1   8  219.28   11.00
  -4  -1  -8   41.10    7.00
   4  -1   8   36.90    4.60
   4  -1   8   46.80    4.30
  -4  -1  -8   37.10    5.80
   4  -1   8   50.59    5.50
  -4   1  -8   53.99    6.70
   4   1   8   37.90    1.60
   4   1   8   45.60    7.50
  -4   1  -8   46.60    5.30
   4   1   8   50.89    7.20
   5  -1   8   59.99    5.90
   5  -1   8   58.59    5.00
   5  -1   8   73.89    6.10
  -5  -1  -8   62.09    7.00
  -5  -1  -8   52.79    6.00
  -5  -1  -8   54.69    6.00
   5   1   8   63.49    2.20
   5   1   8   56.89    2.10
  -5   1  -8   54.09    8.50
  -5   1  -8   62.09    5.40
  -6  -1  -8   21.90    6.00
   6  -1   8   17.10    3.70
  -6  -1  -8   13.80    5.00
   6  -1   8   23.10    4.70
  -6   1  -8   16.10    3.70
  -6   1  -8   23.50    6.10
   6   1   8   16.20    1.60
   6   1   8   13.30    1.50
  -6   1  -8   18.50    4.10
  -7  -1  -8   15.40    5.20
   7  -1   8   16.60    4.20
  -7  -1  -8    8.10    4.50
   7   1   8   11.10    1.70
  -7   1  -8   11.90    3.60
  -7   1  -8   25.30    4.90
   7   1   8   14.20    1.80
  -7   1  -8   21.30    6.20
  -8  -1  -8    7.00    4.20
   8  -1   8   -0.80    2.90
  -8  -1  -8   -3.80    3.30
  -8   1  -8    9.50    4.00
  -8   1  -8    5.60    4.60
  -8   1  -8   -3.70    2.80
   8   1   8   -3.30    1.90
  11  -2  -8   12.00    4.50
 -11  -2   8   -0.50    5.90
  11   2  -8    8.40    4.40
 -11   2   8    5.30    4.50
  10  -2  -8    9.70    3.70
 -10  -2   8    7.20    5.40
  10  -2  -8    5.00    3.20
 -10  -2   8    4.00    4.70
 -10   2   8   10.50    3.00
  10   2  -8    3.00    3.80
 -10   2   8    8.00    4.70
 -10   2   8    0.00    3.20
   9  -2  -8   10.30    3.50
   9  -2  -8    8.40    3.30
  -9  -2   8   -5.70    4.90
  -9  -2   8    2.50    3.90
  -9   2   8    3.80    3.40
  -9   2   8    9.30    4.40
   9   2  -8    5.00    3.80
  -9   2   8    9.30    3.00
  -8  -2   8  136.89   10.80
  -8  -2   8  129.19    9.20
   8  -2  -8  124.79    7.70
  -8  -2   8  144.89   12.40
  -8   2   8  128.49    6.20
  -8   2   8  124.29    6.70
   8   2  -8  132.39    9.30
  -8   2   8  142.69   10.00
  -8   2   8  127.39    7.70
  -7  -2   8    6.00    3.80
  -7  -2   8    7.80    4.50
   7  -2  -8   11.30    3.50
  -7  -2   8    7.10    4.00
  -7   2   8    8.40    4.50
  -7   2   8    9.40    2.10
  -7   2   8    9.10    3.40
  -7   2   8    9.50    2.30
   7   2  -8   11.60    4.70
   6  -2  -8   10.40    3.00
   6  -2  -8    7.60    3.20
  -6  -2   8   10.00    3.50
  -6  -2   8   11.70    4.80
  -6  -2   8    9.60    3.70
  -6  -2   8    4.90    3.60
  -6   2   8    9.40    1.10
  -6   2   8   12.90    3.50
   6   2  -8   11.60    4.00
   6   2  -8   12.10    3.60
  -6   2   8    8.40    1.20
  -6   2   8   10.10    3.80
   5  -2  -8   23.40    4.00
  -5  -2   8   23.90    4.60
  -5  -2   8   24.70    5.80
  -5  -2   8   14.50    4.40
  -5  -2   8   20.20    5.00
   5  -2  -8   25.50    4.30
   5   2  -8   32.20    5.40
   5   2  -8   26.30    5.60
  -5   2   8   22.00    4.10
  -5   2   8   21.70    4.50
  -4  -2   8   64.39    6.20
  -4  -2   8   58.69    5.50
  -4  -2   8   60.29    5.20
   4  -2  -8   61.69    5.00
   4  -2  -8   57.29    4.90
   4   2  -8   54.59    5.30
   4   2  -8   54.29    5.90
   4   2  -8   53.59    5.40
  -4   2   8   61.09    5.30
  -4   2   8   53.29    5.10
   3  -2  -8   26.70    3.70
  -3  -2   8   23.10    4.20
  -3  -2   8   23.70    4.00
  -3  -2   8   23.10    4.50
   3  -2  -8   28.90    4.40
   3   2  -8   30.50    5.50
   3   2  -8   24.40    4.20
   3   2  -8   28.60    4.90
  -3   2   8   25.20    4.00
  -3   2   8   27.20    4.60
   2  -2  -8   62.69    4.10
  -2  -2   8   65.99    5.00
  -2  -2   8   61.59    5.40
   2  -2  -8   63.19    3.10
   2  -2  -8   62.09    5.30
  -2  -2   8   61.19    5.70
   2   2  -8   64.89    6.20
  -2   2   8   67.29    3.20
  -2   2   8   62.89    5.60
   2   2  -8   65.69    5.10
  -2   2   8   61.29    4.30
   2   2  -8   60.59    5.60
   1  -2  -8    1.20    1.70
  -1  -2   8    0.30    2.20
   1  -2  -8   -2.10    2.30
  -1  -2   8   -0.70    1.50
   1  -2  -8    0.80    1.20
  -1  -2   8    2.40    2.10
  -1   2   8   -0.40    1.60
  -1   2   8    1.80    2.50
  -1   2   8    1.10    1.80
   1   2  -8    2.70    2.20
   1   2  -8    2.20    2.10
   1   2  -8   -1.60    2.30
   0  -2  -8    1.80    1.00
   0  -2   8    1.30    1.80
   0  -2   8    1.10    2.50
   0  -2   8    0.10    1.90
   0  -2  -8    1.70    2.20
   0  -2   8    1.00    2.20
   0  -2  -8    1.80    2.60
   0   2   8   -1.10    2.40
   0   2   8    3.20    2.70
   0   2  -8    1.30    2.80
   0   2   8    1.00    1.10
   0   2  -8    1.20    2.10
  -1  -2  -8   11.20    3.40
   1  -2   8   15.00    3.70
  -1  -2  -8   19.10    4.40
   1  -2   8   17.90    4.30
   1  -2   8    6.70    3.20
   1  -2   8   16.30    3.20
  -1   2  -8   15.30    3.10
   1   2   8   12.50    3.70
  -1   2  -8   10.90    4.00
   1   2   8   10.90    3.30
  -2  -2  -8   -2.00    2.70
   2  -2   8   -0.70    2.20
   2  -2   8    1.60    2.40
  -2  -2  -8    1.00    2.90
   2  -2   8    0.90    2.10
   2  -2   8   -1.10    2.50
   2   2   8    1.60    3.10
   2   2   8    5.20    3.50
  -2   2  -8    0.10    2.00
  -2   2  -8    1.10    2.30
   3  -2   8   26.90    5.00
   3  -2   8   17.70    5.30
  -3  -2  -8   27.00    5.50
  -3  -2  -8   23.80    5.20
   3  -2   8   25.70    4.60
   3  -2   8   21.20    3.90
  -3   2  -8   29.00    4.00
   3   2   8   25.90    5.60
  -3   2  -8   24.10    6.00
   3   2   8   24.20    5.90
   4  -2   8  508.15   17.80
   4  -2   8  468.25   14.60
  -4  -2  -8  496.65   18.70
   4  -2   8  487.55   16.60
  -4  -2  -8  492.45   18.00
  -4   2  -8  512.75   20.30
  -4   2  -8  485.75   13.60
   4   2   8  487.25   19.50
   5  -2   8   57.79    5.80
   5  -2   8   57.99    6.60
  -5  -2  -8   63.79    7.10
  -5  -2  -8   58.59    7.50
   5  -2   8   55.49    5.10
  -5   2  -8   52.39    4.30
  -5   2  -8   53.39    7.30
   6  -2   8    2.50    3.00
  -6  -2  -8    7.00    5.00
  -6  -2  -8    4.10    3.40
   6  -2   8    9.80    3.40
  -6   2  -8   10.90    4.50
  -6   2  -8   13.70    3.10
  -6   2  -8    3.30    2.40
  -7  -2  -8   19.20    6.20
   7  -2   8   13.50    5.00
  -7  -2  -8   14.40    4.90
  -7   2  -8   13.60    3.00
  -7   2  -8   23.50    3.90
  -8  -2  -8   17.60    5.80
   8  -2   8   12.70    4.60
  -8  -2  -8   28.00    7.00
  -8   2  -8   17.50    4.10
  -8   2  -8   25.20    6.60
 -11  -3   8   -1.40    5.20
 -11  -3   8    1.30    6.60
  11  -3  -8   14.40    3.80
  11   3  -8   14.10    5.30
 -10  -3   8   10.30    6.50
  10  -3  -8   13.40    3.50
 -10  -3   8    3.50    4.80
  10  -3  -8   11.60    3.50
 -10   3   8    9.60    4.60
 -10   3   8   15.60    4.60
  10   3  -8    7.00    4.60
 -10   3   8   17.40    3.20
  -9  -3   8   -0.30    4.00
  -9  -3   8    0.30    4.90
   9  -3  -8    0.20    2.70
   9   3  -8    7.20    4.30
  -9   3   8    1.30    3.70
  -8  -3   8   25.20    7.20
   8  -3  -8   30.60    4.70
  -8  -3   8   34.80    6.70
  -8   3   8   31.70    6.30
  -8   3   8   30.40    2.80
  -8   3   8   27.10    2.10
   8   3  -8   28.80    6.40
  -8   3   8   31.40    5.20
  -7  -3   8    0.70    3.10
   7  -3  -8   -0.10    2.20
  -7  -3   8    2.90    4.60
   7   3  -8    3.20    3.50
  -7   3   8    3.00    3.20
  -7   3   8   -0.40    2.60
   6  -3  -8   -0.90    2.80
   6  -3  -8    1.70    2.50
  -6  -3   8    1.50    3.40
  -6  -3   8   -2.50    3.30
  -6  -3   8   -0.50    4.50
  -6   3   8    1.70    2.60
  -6   3   8   -2.10    3.00
  -5  -3   8   74.39    7.70
   5  -3  -8   96.49    6.20
  -5  -3   8   90.59    7.30
  -5  -3   8   77.79    8.10
  -5  -3   8   87.19    6.80
   5  -3  -8   85.59    7.40
  -5   3   8   83.39    6.50
   5   3  -8   96.69    7.50
   5   3  -8   83.09    7.50
  -5   3   8   77.29    6.70
   4  -3  -8  206.88    9.50
  -4  -3   8  212.58   13.10
  -4  -3   8  195.98    9.60
  -4  -3   8  204.78   10.50
   4  -3  -8  228.58    9.70
  -4  -3   8  200.58   13.20
   4   3  -8  218.68   10.50
   4   3  -8  231.38   12.30
  -4   3   8  229.08   10.20
   4   3  -8  215.58   11.40
  -4   3   8  228.28   10.40
   3  -3  -8   47.80    5.80
  -3  -3   8   39.80    4.60
  -3  -3   8   34.20    6.10
  -3  -3   8   40.20    5.10
   3  -3  -8   45.00    4.30
   3   3  -8   41.40    5.60
  -3   3   8   42.00    4.70
   3   3  -8   41.20    6.30
  -3   3   8   45.50    6.10
   3   3  -8   50.59    7.50
   2  -3  -8    2.40    1.00
  -2  -3   8    3.70    2.80
   2  -3  -8    1.70    0.90
   2  -3  -8    0.80    1.90
  -2  -3   8    3.60    3.40
  -2  -3   8    0.60    2.10
   2  -3  -8    1.00    2.70
   2   3  -8    4.50    3.40
  -2   3   8    6.20    3.20
   2   3  -8    1.50    2.70
  -2   3   8    4.30    2.50
   2   3  -8    1.20    2.50
  -1  -3   8    0.50    3.00
   1  -3  -8    1.20    2.80
   1  -3  -8    0.50    1.50
  -1  -3   8    1.60    2.20
   1  -3  -8    2.50    1.70
  -1  -3   8    0.80    2.40
  -1  -3   8    0.00    2.10
   1   3  -8    1.00    2.40
  -1   3   8    1.40    1.80
  -1   3   8    0.50    2.70
   1   3  -8    0.80    2.60
  -1   3   8    1.40    1.90
   1   3  -8    2.20    2.70
   0  -3  -8   69.49    6.40
   0  -3   8   75.39    7.00
   0  -3   8   71.69    5.10
   0  -3   8   63.69    6.20
   0  -3   8   57.09    6.00
   0  -3  -8   66.99    4.90
   0  -3  -8   73.19    3.50
   0   3   8   77.29    3.90
   0   3  -8   75.59    5.40
   0   3   8   79.19    7.00
   0   3  -8   70.89    7.30
   1  -3   8   84.59    5.40
  -1  -3  -8   80.99    6.30
   1  -3   8   88.09    7.40
   1  -3   8   84.19    7.60
  -1  -3  -8   80.49    7.20
  -1   3  -8   75.49    7.70
   1   3   8   85.09    7.60
   1   3   8   82.19    6.60
  -1   3  -8   78.39    5.30
   2  -3   8   31.80    5.60
   2  -3   8   24.40    3.80
  -2  -3  -8   26.60    5.50
   2  -3   8   27.90    5.50
  -2  -3  -8   24.70    5.60
   2  -3   8   22.40    5.70
   2   3   8   32.10    6.10
  -2   3  -8   26.90    6.40
  -2   3  -8   28.90    3.90
   2   3   8   29.00    6.10
   3  -3   8   30.40    5.60
   3  -3   8   17.60    3.40
  -3  -3  -8   12.80    5.00
   3  -3   8   14.40    4.40
  -3  -3  -8   17.70    5.10
   3   3   8   22.50    5.80
  -3   3  -8   14.00    3.30
  -3   3  -8   19.00    5.40
   4  -3   8   38.80    7.00
  -4  -3  -8   40.20    8.30
   4  -3   8   44.20    6.80
  -4  -3  -8   52.09    7.80
  -4   3  -8   52.09    8.60
  -4   3  -8   35.80    3.40
  -5  -3  -8    3.60    4.20
   5  -3   8   12.00    4.40
  -5  -3  -8    6.60    4.70
  -5   3  -8    6.00    2.00
  -5   3  -8    8.30    4.50
  -6  -3  -8   46.40    8.00
  -6  -3  -8   52.09    8.70
   6  -3   8   48.10    7.70
  -6   3  -8   43.60    2.90
  -6   3  -8   66.89    8.60
  -6   3  -8   58.19    3.40
  -7  -3  -8    5.00    5.90
  -7  -3  -8    4.80    5.30
   7  -3   8   16.10    5.20
  -7   3  -8    6.60    4.80
 -10  -4   8   -1.40    6.70
 -10  -4   8   -1.60    4.60
  10  -4  -8    0.00    2.70
  10   4  -8   -1.70    3.80
 -10   4   8    2.90    3.30
  -9  -4   8   69.49   11.50
  -9  -4   8   76.99    9.70
  -9   4   8   63.39    6.30
  -8  -4   8   33.80    6.40
   8  -4  -8   43.60    4.80
  -8  -4   8   41.20    9.30
  -8   4   8   49.20    7.50
   8   4  -8   44.40    7.40
  -8   4   8   46.30    5.90
   7  -4  -8   15.80    3.80
  -7  -4   8   13.70    6.50
  -7  -4   8   13.80    4.70
  -7   4   8   18.90    4.60
   7   4  -8    9.10    4.50
  -7   4   8   21.30    5.50
  -6  -4   8    0.90    3.00
  -6  -4   8    2.10    5.30
   6  -4  -8    4.10    2.60
   6   4  -8    3.80    4.00
  -6   4   8    4.00    3.30
  -6   4   8    2.90    3.40
   5  -4  -8   19.90    4.60
  -5  -4   8   30.50    8.10
   5  -4  -8   32.90    4.90
  -5  -4   8   25.40    5.10
   5   4  -8   21.80    5.30
  -5   4   8   32.80    5.80
  -5   4   8   31.30    5.70
  -4  -4   8    0.30    3.00
   4  -4  -8   -1.50    2.80
  -4  -4   8    5.80    3.50
   4   4  -8    1.80    3.40
  -4   4   8   -3.60    1.90
  -4   4   8    3.30    2.80
  -3  -4   8    0.00    2.70
   3  -4  -8    3.70    3.30
   3  -4  -8   -1.50    2.30
  -3  -4   8   -1.30    2.90
   3   4  -8    1.10    3.50
  -3   4   8   -3.10    2.40
  -3   4   8   -1.70    2.40
   3   4  -8   -0.50    2.80
   2  -4  -8    6.10    1.20
  -2  -4   8    3.90    2.60
   2  -4  -8   -0.30    2.50
   2  -4  -8    6.30    3.30
  -2  -4   8    3.40    3.20
  -2  -4   8    6.70    3.50
   2  -4  -8    6.20    1.50
  -2  -4   8    5.10    3.30
   2   4  -8    0.70    3.60
  -2   4   8   -1.00    3.30
  -2   4   8    4.60    2.60
   2   4  -8    0.70    2.60
   1  -4  -8  148.69    6.60
   1  -4  -8  152.08    6.60
   1  -4  -8  136.59    9.00
  -1  -4   8  146.29    7.60
   1  -4  -8  142.19    6.20
  -1  -4   8  141.49   10.70
  -1  -4   8  165.38   10.30
   1   4  -8  154.08   10.90
   1   4  -8  132.99    7.90
  -1   4   8  151.78    9.90
  -1   4   8  152.68    7.30
   0  -4  -8    4.90    1.80
   0  -4   8    6.90    3.80
   0  -4   8    3.50    2.40
   0  -4  -8    9.00    4.00
   0   4  -8    4.00    4.20
   0   4   8    3.70    2.80
   0   4   8    4.60    1.80
   0   4  -8    6.90    3.10
  -1  -4  -8    9.90    4.20
  -1  -4  -8    8.10    1.20
  -1  -4  -8    6.40    4.10
   1  -4   8   10.70    2.90
  -1  -4  -8    8.90    1.10
  -1   4  -8    8.10    3.00
   1   4   8   10.80    4.00
  -1   4  -8   14.70    5.10
   2  -4   8    0.50    3.20
  -2  -4  -8   -0.70    3.50
   2  -4   8    1.50    1.90
  -2  -4  -8    3.90    4.10
  -2   4  -8   -1.40    2.00
  -2   4  -8    4.50    4.30
   2   4   8    4.40    3.90
  -3  -4  -8  127.89    9.80
   3  -4   8  144.69   10.80
  -3  -4  -8  113.79    9.70
  -3   4  -8  122.29    5.80
   3   4   8  127.09   10.10
  -3   4  -8  134.49   10.50
   4  -4   8    7.10    2.10
   4  -4   8   11.40    4.40
  -4  -4  -8   -1.10    4.50
  -4  -4  -8   11.70    4.80
  -4   4  -8    8.50    2.00
  -4   4  -8   14.20    5.50
  -5  -4  -8   -6.10    3.70
  -5  -4  -8   -5.60    4.30
   5  -4   8    4.00    3.90
  -5   4  -8    4.80    4.60
   6  -4   8   31.50    7.40
  -6  -4  -8   26.90    6.70
  -6  -4  -8   24.50    6.90
  -6   4  -8   38.60    8.00
  -7  -4  -8    1.10    5.50
  -7  -4  -8   -2.50    4.70
   9  -5  -8   32.40    4.60
  -9  -5   8   21.40    5.80
  -9  -5   8   30.70    8.50
  -9   5   8   43.90    8.10
  -8  -5   8   38.50    7.10
   8  -5  -8   41.70    4.70
  -8  -5   8   39.80    9.30
   8   5  -8   41.10    8.00
  -8   5   8   49.20    6.70
  -7  -5   8   10.10    5.90
  -7  -5   8    6.80    4.20
   7  -5  -8    6.30    2.90
  -7   5   8    8.30    4.10
   7   5  -8    1.80    4.00
  -7   5   8    7.80    4.50
   6  -5  -8   59.59    5.60
  -6  -5   8   42.20    7.10
  -6  -5   8   55.49   10.50
  -6   5   8   55.99    6.40
  -6   5   8   53.79    8.00
   6   5  -8   64.69    8.80
  -5  -5   8  116.59   12.30
  -5  -5   8  116.29    9.30
   5  -5  -8  127.19    7.80
   5   5  -8  116.89    9.30
  -5   5   8  130.09    9.40
  -5   5   8  118.09    8.70
  -4  -5   8  522.45   20.30
  -4  -5   8  553.54   25.00
   4  -5  -8  551.04   17.70
  -4   5   8  555.24   19.50
   4   5  -8  536.75   19.30
  -4   5   8  534.65   18.90
  -3  -5   8   31.70    6.30
   3  -5  -8   44.30    6.40
   3  -5  -8   25.10    4.50
   3   5  -8   31.10    7.00
  -3   5   8   36.00    6.40
  -3   5   8   38.10    5.60
   2  -5  -8   18.30    2.60
  -2  -5   8   20.30    4.40
   2  -5  -8   28.80    3.00
  -2  -5   8   20.40    5.30
   2  -5  -8   14.70    3.80
   2   5  -8   21.90    4.60
  -2   5   8   32.50    5.20
   2   5  -8   17.90    6.20
   1  -5  -8    0.40    2.80
   1  -5  -8    6.40    3.30
  -1  -5   8    7.80    4.20
  -1  -5   8    4.10    3.20
   1  -5  -8    3.70    3.60
   1  -5  -8    0.20    2.60
   1   5  -8    0.70    4.00
   1   5  -8    3.40    3.10
  -1   5   8    4.00    2.60
   0  -5   8   -0.70    2.40
   0  -5  -8    2.10    2.70
   0  -5   8   -3.00    2.30
   0  -5  -8   -0.70    3.30
   0  -5  -8   -0.90    1.90
   0  -5  -8   -4.60    3.00
   0   5  -8    3.40    4.00
   0   5  -8    1.80    2.80
   1  -5   8    6.80    4.30
  -1  -5  -8    8.30    4.90
  -1  -5  -8    2.80    1.50
   1  -5   8    4.60    2.80
  -1  -5  -8    5.20    4.50
  -1  -5  -8    8.40    2.00
  -1  -5  -8    7.00    3.60
  -1   5  -8    4.50    2.90
  -1   5  -8   12.10    5.10
  -2  -5  -8   78.29    8.60
  -2  -5  -8   55.29    7.40
   2  -5   8   55.89    4.60
   2  -5   8   71.79   10.40
   2   5   8   71.19    7.90
  -2   5  -8   58.29    4.70
  -2   5  -8   51.69    9.20
  -3  -5  -8    5.30    5.90
   3  -5   8   17.40    5.80
   3  -5   8   12.40    2.30
  -3  -5  -8   11.10    5.90
  -3   5  -8    8.70    5.10
  -3   5  -8   10.60    2.30
  -4  -5  -8   25.80    7.90
  -4  -5  -8   54.19   10.70
   4  -5   8   52.69    9.30
  -4   5  -8   54.59    9.90
  -5  -5  -8    2.90    6.20
  -5  -5  -8    8.60    5.30
  -5   5  -8   14.20    6.60
  -7  -6   8   19.80    8.40
   7  -6  -8   20.30    4.00
  -7  -6   8   13.50    5.30
   7   6  -8    9.10    5.20
  -7   6   8    7.80    4.70
  -6  -6   8   18.00    5.90
   6  -6  -8   11.70    3.50
  -6  -6   8   11.50    7.70
  -6   6   8    9.00    5.20
  -6   6   8   20.30    5.30
   5  -6  -8   11.30    4.10
  -5  -6   8    7.70    4.80
  -5  -6   8   21.00    8.70
  -5   6   8   16.10    4.60
   5   6  -8    3.80    3.40
  -4  -6   8   -1.60    4.80
  -4  -6   8    5.00    4.20
   4  -6  -8    0.00    2.80
  -4   6   8    5.30    3.70
   4   6  -8    1.10    3.60
   3  -6  -8   37.30    6.30
  -3  -6   8   30.70    6.90
  -3  -6   8   38.00    9.60
   3   6  -8   33.50    5.80
   3   6  -8   39.20    8.80
   2  -6  -8    2.90    3.50
   2  -6  -8   -3.60    2.70
  -2  -6   8    2.50    3.90
  -2   6   8    5.90    2.90
   2   6  -8    2.00    4.20
   2   6  -8    9.40    4.10
   1  -6  -8   -2.80    3.80
  -1  -6   8   10.40    3.70
   1  -6  -8   -1.80    2.80
   1  -6  -8    6.20    2.90
  -1  -6   8    7.90    4.50
   1   6  -8   -1.40    4.20
   1   6  -8    4.80    3.20
  -1   6   8    2.30    2.60
   0  -6   8    3.70    2.70
   0  -6  -8    6.90    3.90
   0  -6  -8   -7.10    3.80
   0  -6   8    3.20    4.20
   0  -6  -8    6.50    5.30
   0  -6  -8    7.50    3.10
   0  -6  -8   -2.60    2.30
   0   6  -8    4.50    3.20
   0   6  -8    5.20    4.50
  -1  -6  -8    3.30    4.80
  -1  -6  -8   -4.10    4.00
  -1  -6  -8    1.50    2.10
  -1  -6  -8    4.60    4.00
   1  -6   8   -1.80    2.60
   1  -6   8   17.00    6.10
  -1   6  -8    5.10    3.90
  -1   6  -8   11.30    3.50
  -2  -6  -8    8.50    5.10
   2  -6   8    2.20    2.40
  -2   6  -8    5.40    5.40
  -2   6  -8    8.50    2.80
  -3  -6  -8   12.70    6.00
   3  -6   8   11.50    5.70
   3  -6   8    9.20    2.20
  -3  -6  -8   -1.20    5.90
  -3   6  -8   13.80    6.10
   4  -6   8    6.70    4.70
  -4   6  -8   10.50    5.30
  -4  -7   8   91.39    9.60
   4  -7  -8   92.29    8.20
  -4   7   8  119.39   10.00
  -3  -7   8    1.10    6.50
  -3  -7   8    0.40    3.40
   3  -7  -8    2.60    3.80
   3   7  -8   12.60    4.70
  -3   7   8    7.10    3.40
   2  -7  -8    6.10    4.10
  -2  -7   8    2.50    4.30
  -2  -7   8   11.60    7.30
   2   7  -8    9.40    3.70
  -2   7   8    9.00    3.70
   2   7  -8    8.30    5.50
   1  -7  -8    2.30    3.80
  -1  -7   8   -1.80    3.40
   1  -7  -8    2.10    3.00
   1  -7  -8   -4.90    3.60
   1   7  -8    1.70    5.20
   1   7  -8   -0.90    3.30
   0  -7   8    4.30    4.50
   0  -7  -8    2.70    4.90
   0  -7  -8    3.00    3.10
   0   7  -8   12.20    4.00
   0   7  -8   -3.00    4.50
  -1  -7  -8   -5.20    3.90
  -1  -7  -8   -0.90    2.70
  -1   7  -8    1.50    3.10
  -1   7  -8   -3.00    4.40
  11   0  -9    3.50    3.70
 -11   0   9    4.70    4.60
 -11   0   9   -7.10    4.10
  10   0  -9    4.30    3.90
 -10   0   9    7.50    4.60
 -10   0   9   -3.20    3.80
 -10   0   9   -2.30    4.30
  -9   0   9    3.80    3.90
  -9   0   9    2.50    4.00
   9   0  -9   -0.70    3.30
  -9   0   9   -1.50    3.20
   8   0  -9    0.80    3.00
  -8   0   9   -2.80    2.80
  -8   0   9    5.50    3.90
  -8   0   9    0.40    3.40
   7   0  -9   -1.20    2.50
  -7   0   9    1.00    2.50
  -7   0   9   -1.80    2.30
  -7   0   9   -1.80    3.00
  -7   0   9   -2.10    3.00
  -6   0   9    3.00    2.80
  -6   0   9   -3.80    1.90
   6   0  -9   -0.50    2.40
  -6   0   9   -0.30    2.90
   6   0  -9    1.70    2.60
  -5   0   9    1.20    2.70
  -5   0   9   -1.60    2.30
  -5   0   9   -0.80    2.30
   5   0  -9    3.40    2.40
   5   0  -9   -0.40    2.30
  -4   0   9   -0.60    2.20
  -4   0   9   -0.60    1.70
   4   0  -9    0.50    1.90
  -4   0   9   -2.60    1.50
   4   0  -9   -0.30    2.30
   4   0  -9    0.70    2.00
   3   0  -9    3.40    2.50
   3   0  -9    1.50    1.80
  -3   0   9   -1.10    1.70
   3   0  -9   -0.20    2.00
  -3   0   9   -0.40    1.90
  -3   0   9    1.00    2.00
   2   0  -9    1.00    1.80
   2   0  -9   -1.60    1.60
  -2   0   9    1.40    1.90
  -2   0   9   -0.30    1.60
   2   0  -9    0.80    2.20
  -2   0   9    0.90    1.90
  -1   0   9   -1.20    2.10
   1   0  -9    0.70    2.10
   1   0  -9   -0.30    1.70
   1   0  -9   -0.70    1.90
  -1   0   9   -0.80    2.00
  -1   0   9    0.20    1.80
   0   0  -9    2.20    2.00
   0   0   9    3.90    1.80
   0   0  -9    3.30    2.40
   0   0  -9    6.30    2.80
   0   0   9    4.20    2.70
   0   0   9    4.00    2.70
  -1   0  -9    0.40    2.50
   1   0   9    3.30    2.60
  -1   0  -9    0.30    3.00
   1   0   9    3.00    3.00
   1   0   9    0.60    1.60
   1   0   9   -1.00    1.30
  -2   0  -9    2.50    2.90
  -2   0  -9   -0.50    2.60
   2   0   9   -2.30    3.50
   2   0   9   -0.80    1.50
   2   0   9   -1.70    2.30
   2   0   9    0.20    1.50
   3   0   9   -2.20    4.00
  -3   0  -9   -1.20    2.90
   3   0   9    1.50    1.80
  -3   0  -9   -3.60    2.70
   3   0   9   -1.80    2.70
   3   0   9    1.00    1.80
   4   0   9   -0.30    1.90
  -4   0  -9    2.70    3.70
   4   0   9    1.50    1.70
  -4   0  -9   -4.30    2.50
   4   0   9   -1.70    2.60
  -5   0  -9    0.30    3.60
   5   0   9    0.90    3.30
  -5   0  -9    2.80    3.50
   5   0   9    0.40    1.90
  -6   0  -9    4.80    3.60
  -6   0  -9   -0.10    2.70
   6   0   9   -3.40    1.90
  -7   0  -9    1.60    3.10
   7   0   9   -1.40    2.30
  -8   0  -9    1.40    4.00
   8   0   9   -6.30    3.00
 -11  -1   9    9.00    5.10
  11  -1  -9   13.50    4.20
 -11  -1   9    9.90    5.90
 -11   1   9   27.40    6.30
  11   1  -9   17.20    4.70
 -11   1   9   25.70    5.90
 -11   1   9   14.20    5.60
  10  -1  -9    0.40    3.50
 -10  -1   9   -7.40    3.90
 -10  -1   9   -2.00    4.10
 -10   1   9   -0.80    4.00
 -10   1   9   -3.80    4.00
  10   1  -9   -3.10    3.20
 -10   1   9    4.00    3.80
  -9  -1   9    1.80    4.10
  -9  -1   9    6.50    5.00
  -9  -1   9    7.30    4.20
  -9   1   9    2.00    3.70
  -9   1   9   -1.90    3.50
  -9   1   9   10.80    4.10
   9   1  -9    1.10    3.70
  -8  -1   9    7.70    4.70
   8  -1  -9    4.10    3.70
  -8  -1   9    7.60    4.30
  -8   1   9   -1.90    3.40
   8   1  -9    1.20    3.40
  -8   1   9    7.30    3.30
  -8   1   9    2.10    3.80
  -8   1   9   12.50    4.00
  -7  -1   9   14.20    4.80
   7  -1  -9   11.80    3.60
  -7  -1   9   14.00    4.40
  -7  -1   9    7.00    3.70
  -7   1   9   14.10    3.30
  -7   1   9   12.80    4.60
  -7   1   9   12.10    3.40
  -7   1   9   10.90    3.50
   7   1  -9   23.10    5.00
  -6  -1   9    0.00    2.70
  -6  -1   9    2.70    3.90
   6  -1  -9   -1.70    1.90
  -6  -1   9   -1.80    2.50
  -6  -1   9    2.50    3.10
   6  -1  -9    4.20    2.90
  -6   1   9    2.00    2.60
  -6   1   9   -1.70    2.10
   6   1  -9    2.00    2.50
   6   1  -9    1.60    2.00
  -6   1   9   -0.90    3.20
   5  -1  -9    2.10    2.50
  -5  -1   9   -0.90    2.40
  -5  -1   9    2.70    2.50
  -5  -1   9    3.30    2.60
  -5  -1   9   -1.90    2.90
   5  -1  -9   -3.60    1.70
  -5   1   9   -0.30    2.70
  -5   1   9    0.20    1.90
  -5   1   9    2.10    2.50
   5   1  -9    0.90    2.70
  -5   1   9   -0.10    1.30
   4  -1  -9   78.09    5.80
  -4  -1   9   70.09    5.70
  -4  -1   9   70.59    5.70
   4  -1  -9   76.29    5.50
  -4  -1   9   74.39    5.60
  -4   1   9   71.89    4.30
  -4   1   9   72.89    5.80
   4   1  -9   79.19    6.00
  -4   1   9   70.89    5.60
   4   1  -9   67.29    5.80
  -4   1   9   74.59    3.80
   4   1  -9   84.49    6.30
  -3  -1   9    5.70    2.90
   3  -1  -9    9.70    2.90
   3  -1  -9   10.10    2.40
   3  -1  -9   11.00    2.90
  -3  -1   9   10.80    3.10
  -3  -1   9    8.50    3.00
  -3   1   9   13.90    3.10
  -3   1   9    8.10    3.10
   3   1  -9   11.70    3.30
   3   1  -9    7.20    2.90
  -3   1   9   11.30    2.30
   3   1  -9    8.60    3.10
   2  -1  -9    0.50    1.80
   2  -1  -9    7.50    3.10
   2  -1  -9    0.00    1.60
  -2  -1   9   -0.40    2.10
  -2  -1   9    0.00    2.20
  -2  -1   9   -0.20    1.70
   2   1  -9    1.90    2.20
   2   1  -9    0.60    2.30
  -2   1   9   -0.10    2.10
   2   1  -9   -1.60    2.30
  -2   1   9    1.30    1.80
  -1  -1   9   76.29    5.50
  -1  -1   9   74.89    5.90
   1  -1  -9   82.99    6.20
   1  -1  -9   81.39    5.30
   1  -1  -9   78.89    4.60
  -1  -1   9   69.69    5.40
  -1   1   9   73.19    6.00
   1   1  -9   73.49    5.40
   1   1  -9   71.79    6.10
  -1   1   9   75.79    4.40
   1   1  -9   78.59    5.80
  -1   1   9   76.39    6.00
   0  -1  -9   34.50    5.10
   0  -1   9   24.70    4.20
   0  -1   9   30.60    4.30
   0  -1   9   35.30    4.60
   0  -1  -9   31.20    4.00
   0  -1  -9   26.80    2.90
   0   1   9   30.70    4.20
   0   1  -9   24.70    4.00
   0   1  -9   34.40    5.60
   0   1   9   33.30    5.10
   0   1  -9   27.50    4.20
   0   1   9   28.00    2.70
   1  -1   9   70.49    5.80
   1  -1   9   71.99    6.50
   1  -1   9   71.79    5.50
  -1  -1  -9   72.79    6.30
  -1  -1  -9   79.29    6.30
   1  -1   9   73.49    5.30
   1   1   9   73.39    3.80
   1   1   9   56.19    5.90
   1   1   9   76.99    3.60
   1   1   9   66.79    6.20
  -1   1  -9   86.29    7.20
  -1   1  -9   72.69    5.30
   2  -1   9   86.99    7.60
   2  -1   9   78.69    5.70
  -2  -1  -9   72.29    6.40
   2  -1   9   74.79    5.50
   2  -1   9   73.59    5.80
  -2  -1  -9   71.99    6.60
  -2   1  -9   78.39    5.60
   2   1   9   77.09    3.10
  -2   1  -9   83.69    7.60
   2   1   9   77.29    3.30
   2   1   9   72.49    7.10
   3  -1   9   27.00    4.80
  -3  -1  -9   20.80    4.70
   3  -1   9   24.10    6.30
  -3  -1  -9   27.40    6.00
   3  -1   9   20.40    3.80
   3  -1   9   24.40    4.40
   3   1   9   20.30    1.40
   3   1   9   21.10    5.90
   3   1   9   30.70    6.00
  -3   1  -9   18.80    5.40
   3   1   9   20.20    1.30
  -3   1  -9   20.30    4.20
  -4  -1  -9   13.70    4.50
   4  -1   9    5.00    2.40
   4  -1   9    6.00    3.40
   4  -1   9    3.50    2.80
   4   1   9    4.00    3.70
  -4   1  -9   14.90    5.10
  -4   1  -9    5.20    3.20
  -5  -1  -9   34.90    6.30
   5  -1   9   29.60    5.00
  -5  -1  -9   37.40    7.10
   5  -1   9   22.70    5.20
   5  -1   9   25.70    4.00
  -5   1  -9   30.10    6.70
  -5   1  -9   31.80    4.80
   6  -1   9   42.00    5.00
  -6  -1  -9   68.69    8.30
   6  -1   9   47.60    5.70
  -6  -1  -9   49.99    7.00
  -6   1  -9   52.69    5.20
  -6   1  -9   59.19    7.70
   7  -1   9   11.30    3.80
  -7  -1  -9   28.80    7.10
  -7  -1  -9    4.20    3.90
  -7   1  -9   14.20    5.30
  -7   1  -9   16.50    4.70
  -7   1  -9   18.70    4.20
   8  -1   9   28.40    5.50
  -8  -1  -9   22.20    6.20
  -8   1  -9   25.50    5.00
 -11  -2   9   -3.60    4.10
  11  -2  -9    2.20    3.20
 -11  -2   9    1.20    5.60
 -11   2   9    4.30    4.20
  11   2  -9    6.90    3.40
 -10  -2   9    9.10    6.40
 -10  -2   9   10.90    5.00
  10  -2  -9    7.60    3.80
  10   2  -9    9.00    4.20
 -10   2   9   12.30    2.80
 -10   2   9    6.30    4.20
 -10   2   9    5.90    3.70
  -9  -2   9   35.10    7.00
  -9  -2   9   43.00    8.70
   9  -2  -9   37.20    5.50
  -9   2   9   33.20    6.70
  -9   2   9   49.30    4.00
  -9   2   9   44.60    7.40
   9   2  -9   41.00    7.00
  -9   2   9   39.50    6.10
  -8  -2   9   22.50    6.40
  -8  -2   9   23.80    5.50
   8  -2  -9   21.50    4.60
  -8   2   9   26.00    3.20
  -8   2   9   22.00    5.60
  -8   2   9   29.00    5.50
  -8   2   9   26.40    2.80
   8   2  -9   24.30    5.60
  -7  -2   9   44.50    6.70
  -7  -2   9   39.50    7.00
   7  -2  -9   43.80    5.60
  -7  -2   9   32.80    6.90
  -7   2   9   37.70    2.50
  -7   2   9   36.70    5.40
  -7   2   9   38.50    6.20
  -7   2   9   36.20    2.30
   7   2  -9   40.50    6.60
  -6  -2   9   -0.40    3.10
   6  -2  -9    2.50    2.80
  -6  -2   9    2.80    3.00
  -6  -2   9   -3.90    3.30
  -6  -2   9    3.00    4.20
   6  -2  -9   -1.60    2.20
  -6   2   9   -1.40    3.00
   6   2  -9    2.30    2.70
  -6   2   9    5.40    3.60
   6   2  -9    0.70    2.70
  -5  -2   9    8.90    3.70
  -5  -2   9   12.50    4.70
  -5  -2   9    7.20    3.50
   5  -2  -9   10.70    3.30
  -5  -2   9   12.00    3.80
   5  -2  -9    9.30    3.10
  -5   2   9    9.70    3.60
   5   2  -9    8.40    3.70
  -5   2   9    8.30    3.30
   5   2  -9    8.70    3.60
  -4  -2   9   54.69    5.30
  -4  -2   9   57.99    6.10
   4  -2  -9   55.69    4.80
   4  -2  -9   52.29    5.00
  -4  -2   9   58.29    6.30
  -4   2   9   56.39    5.30
   4   2  -9   52.99    6.00
   4   2  -9   52.09    5.50
  -4   2   9   63.19    6.00
   4   2  -9   58.69    6.70
  -3  -2   9   58.39    5.90
  -3  -2   9   52.69    5.00
  -3  -2   9   65.39    5.70
   3  -2  -9   61.69    4.70
   3  -2  -9   61.79    5.50
   3   2  -9   56.49    5.70
   3   2  -9   51.69    6.00
   3   2  -9   56.99    5.40
  -3   2   9   64.39    5.80
  -3   2   9   59.59    5.00
  -2  -2   9   14.10    3.40
   2  -2  -9   17.90    4.30
  -2  -2   9   18.10    4.40
   2  -2  -9   17.90    2.60
  -2  -2   9   15.20    3.70
   2  -2  -9   19.30    3.10
  -2   2   9   18.00    2.80
   2   2  -9   15.60    4.60
   2   2  -9   14.60    3.40
  -2   2   9   12.80    3.40
   2   2  -9   13.90    3.70
  -2   2   9   10.60    3.70
  -1  -2   9  201.48    9.10
  -1  -2   9  229.28   11.00
  -1  -2   9  220.08   10.10
   1  -2  -9  208.08    7.40
   1  -2  -9  206.48    7.90
   1  -2  -9  220.98   10.20
   1   2  -9  222.38    9.30
   1   2  -9  214.98   11.30
  -1   2   9  229.28    8.40
  -1   2   9  199.08   10.30
   1   2  -9  202.98   10.30
  -1   2   9  230.48    7.70
   0  -2   9   15.80    3.80
   0  -2   9   12.40    3.80
   0  -2   9   12.00    3.20
   0  -2  -9   14.80    4.00
   0  -2  -9   10.70    1.90
   0  -2  -9   16.70    4.10
   0  -2   9   17.10    4.00
   0   2  -9   18.20    4.80
   0   2   9   15.90    5.20
   0   2   9   17.10    3.90
   0   2  -9   16.40    3.80
   0   2   9   15.70    2.30
   1  -2   9    2.60    2.70
   1  -2   9    4.20    2.60
   1  -2   9    6.50    3.40
   1  -2   9    5.10    3.30
  -1  -2  -9    3.10    3.20
  -1  -2  -9    5.90    3.40
   1   2   9    4.10    2.90
   1   2   9    6.90    3.70
  -1   2  -9    3.50    2.80
  -1   2  -9    7.30    3.90
   2  -2   9   52.99    4.90
  -2  -2  -9   51.89    5.80
  -2  -2  -9   55.59    6.30
   2  -2   9   63.09    6.10
   2  -2   9   53.49    6.00
   2  -2   9   46.20    5.30
   2   2   9   51.49    6.10
  -2   2  -9   59.79    4.90
   2   2   9   60.89    8.00
  -2   2  -9   61.19    6.70
   3  -2   9  192.38    9.90
  -3  -2  -9  213.18   13.00
   3  -2   9  207.88   10.60
   3  -2   9  189.88    9.10
  -3  -2  -9  196.68   11.00
  -3   2  -9  196.18    8.40
  -3   2  -9  200.38   12.50
   3   2   9  197.98   11.60
  -4  -2  -9  453.85   17.50
  -4  -2  -9  447.26   18.40
   4  -2   9  447.56   14.80
   4  -2   9  451.55   17.00
  -4   2  -9  468.05   13.70
  -4   2  -9  468.15   20.00
  -5  -2  -9   91.69    8.90
   5  -2   9  103.29    8.10
   5  -2   9  104.49    7.40
   5  -2   9   90.19    6.70
  -5  -2  -9   84.29    8.60
  -5   2  -9   89.69    8.90
  -5   2  -9   96.69    5.80
   6  -2   9   39.60    6.60
  -6  -2  -9   41.50    7.60
  -6  -2  -9   39.30    6.90
  -6   2  -9   41.90    4.20
  -6   2  -9   58.59    5.60
  -6   2  -9   39.40    8.00
  -7  -2  -9   25.20    6.10
  -7  -2  -9   10.00    5.60
   7  -2   9    7.60    4.00
  -7   2  -9    8.40    3.00
  -7   2  -9   11.20    5.20
  -7   2  -9    9.80    4.60
 -11  -3   9    5.10    7.10
  11  -3  -9   12.10    4.60
 -11  -3   9   -3.50    4.60
  11   3  -9    8.60    5.10
  10  -3  -9   10.90    4.10
 -10  -3   9    2.30    6.30
 -10   3   9   22.00    2.80
 -10   3   9   16.70    5.30
 -10   3   9    6.40    5.10
  10   3  -9   11.50    4.70
 -10   3   9   13.20    3.90
  -9  -3   9   27.30    6.10
  -9  -3   9   34.00    8.50
   9  -3  -9   38.60    5.50
  -9   3   9   41.10    2.10
   9   3  -9   37.00    7.00
  -9   3   9   40.10    2.40
  -9   3   9   32.10    5.60
  -9   3   9   35.70    7.10
   8  -3  -9    2.60    2.80
  -8  -3   9    4.30    4.60
  -8  -3   9   -4.60    2.70
  -8   3   9   -1.30    3.30
  -8   3   9   -1.00    3.10
   8   3  -9    1.90    3.80
   7  -3  -9    7.10    3.20
  -7  -3   9    8.00    3.60
  -7  -3   9    9.50    5.20
  -7   3   9    7.20    3.10
  -7   3   9    6.00    3.90
   7   3  -9    5.90    4.10
  -6  -3   9   29.00    5.60
   6  -3  -9   36.70    5.20
  -6  -3   9   27.40    6.90
  -6   3   9   30.20    5.80
   6   3  -9   30.40    5.80
  -6   3   9   32.70    6.20
  -5  -3   9   36.10    7.20
   5  -3  -9   40.90    5.70
   5  -3  -9   32.90    5.30
  -5  -3   9   25.20    5.70
  -5  -3   9   41.60    7.10
  -5   3   9   30.90    5.60
   5   3  -9   29.20    5.60
  -4  -3   9  362.86   14.50
   4  -3  -9  341.87   12.30
   4  -3  -9  351.36   13.10
  -4  -3   9  341.67   13.20
  -4  -3   9  322.97   15.00
   4   3  -9  334.57   15.10
  -4   3   9  356.96   13.20
   4   3  -9  347.97   15.70
   4   3  -9  349.27   13.80
  -3  -3   9    4.10    3.40
   3  -3  -9    9.30    3.70
  -3  -3   9    4.10    3.00
  -3  -3   9   11.20    3.60
   3  -3  -9    4.80    2.20
   3   3  -9    6.00    3.50
  -3   3   9    4.70    2.70
   3   3  -9    0.60    2.60
  -3   3   9    3.50    3.00
   3   3  -9    7.40    4.30
  -2  -3   9   12.50    4.00
   2  -3  -9   16.40    4.20
  -2  -3   9    7.30    3.10
  -2  -3   9   12.20    4.10
   2  -3  -9   16.10    2.00
   2  -3  -9   18.20    3.20
   2   3  -9   13.80    4.10
  -2   3   9   15.90    3.40
   2   3  -9   11.20    3.60
  -2   3   9   20.20    5.00
   2   3  -9   15.70    4.90
   1  -3  -9   35.20    3.10
  -1  -3   9   48.80    6.60
  -1  -3   9   37.50    6.10
  -1  -3   9   29.80    5.70
   1  -3  -9   40.40    3.70
   1  -3  -9   51.99    6.60
  -1  -3   9   35.20    4.80
   1   3  -9   38.90    5.20
   1   3  -9   38.90    6.20
  -1   3   9   37.00    3.60
   1   3  -9   37.10    6.90
  -1   3   9   40.40    3.90
  -1   3   9   45.50    6.90
   0  -3   9  171.48   10.00
   0  -3  -9  182.68    9.30
   0  -3  -9  184.18   10.20
   0  -3  -9  174.48    5.60
   0  -3   9  170.78   10.00
   0  -3   9  171.68    8.30
   0  -3   9  171.68   10.60
   0   3   9  174.58    5.80
   0   3  -9  160.78    8.00
   0   3   9  172.28    8.60
   0   3   9  166.58   10.40
   0   3  -9  181.78   11.40
  -1  -3  -9    0.70    2.40
   1  -3   9    2.10    2.80
   1  -3   9    4.70    2.90
   1  -3   9    3.40    2.70
  -1  -3  -9    5.30    3.70
  -1   3  -9    3.80    2.50
   1   3   9    8.10    3.70
  -1   3  -9    2.10    3.50
   2  -3   9   62.19    6.60
   2  -3   9   76.69    7.20
  -2  -3  -9   75.79    7.80
   2  -3   9   69.89    5.30
  -2  -3  -9   79.49    7.10
  -2   3  -9   61.49    7.70
  -2   3  -9   77.39    5.40
   2   3   9   73.89    7.70
   3  -3   9   20.20    4.80
  -3  -3  -9   17.80    5.60
  -3  -3  -9   12.60    5.00
   3  -3   9   17.60    5.20
   3  -3   9   14.30    3.40
  -3   3  -9   17.00    5.50
  -3   3  -9   13.90    3.10
   3   3   9   12.30    5.00
   4  -3   9   11.80    3.20
  -4  -3  -9   19.90    6.10
  -4  -3  -9   18.00    5.40
   4  -3   9    6.10    3.70
  -4   3  -9   11.80    5.10
  -4   3  -9    7.00    2.60
   5  -3   9   82.39    5.60
  -5  -3  -9   84.19    8.80
  -5  -3  -9   86.69    8.90
   5  -3   9   86.69    8.60
  -5   3  -9   84.49    9.40
  -6  -3  -9   23.50    6.60
   6  -3   9   16.50    5.30
  -6  -3  -9   43.70    7.60
  -6   3  -9   45.70    9.20
  -6   3  -9   20.10    2.80
  -7  -3  -9   14.00    6.00
   7  -3   9   19.70    6.00
  -7  -3  -9   25.40    6.60
 -10  -4   9    0.50    6.40
 -10  -4   9   -5.70    4.10
  10  -4  -9    1.60    3.10
 -10   4   9    8.60    4.80
   9  -4  -9   10.00    3.70
  -9  -4   9    3.20    5.70
  -9  -4   9    2.70    4.40
   9   4  -9    9.40    4.60
  -9   4   9    9.40    4.00
  -9   4   9    4.70    4.40
   8  -4  -9   11.20    3.60
  -8  -4   9   15.90    5.20
  -8  -4   9    9.30    6.70
   8   4  -9   13.00    5.00
  -8   4   9   19.10    5.40
  -8   4   9   20.30    5.00
   7  -4  -9   15.10    3.90
  -7  -4   9    9.80    4.50
  -7  -4   9   15.50    6.70
   7   4  -9   10.50    4.70
  -7   4   9    8.10    4.00
  -7   4   9   14.50    4.70
  -6  -4   9   24.00    7.60
   6  -4  -9   36.20    5.40
  -6  -4   9   21.80    5.20
  -6   4   9   24.20    4.90
   6   4  -9   20.30    5.20
  -6   4   9   30.00    5.80
   5  -4  -9    0.70    2.50
  -5  -4   9   -2.60    2.60
   5  -4  -9    2.10    3.20
  -5  -4   9    0.50    4.90
  -5   4   9    0.60    3.50
  -5   4   9   -3.80    2.70
   5   4  -9   -5.70    2.60
  -4  -4   9   -1.60    2.50
   4  -4  -9    1.40    2.90
  -4  -4   9   -4.60    4.30
   4  -4  -9    1.70    3.00
  -4   4   9   -0.30    2.90
  -4   4   9   -1.60    2.20
   4   4  -9   -2.20    3.60
   3  -4  -9   70.39    6.50
  -3  -4   9   67.99    6.20
  -3  -4   9   70.09    7.20
   3  -4  -9   74.59    5.90
  -3   4   9   61.89    6.80
  -3   4   9   73.29    6.30
   3   4  -9   82.19    8.10
   3   4  -9   70.79    6.60
  -2  -4   9    0.80    2.70
   2  -4  -9    3.20    3.40
   2  -4  -9    5.50    1.10
   2  -4  -9    2.40    2.10
  -2  -4   9    1.10    2.70
  -2   4   9    2.70    2.50
   2   4  -9   -0.40    3.90
   2   4  -9    0.90    2.80
  -2   4   9   -0.60    3.10
   1  -4  -9   17.80    3.10
   1  -4  -9   17.80    3.00
  -1  -4   9   19.30    5.20
  -1  -4   9   13.40    3.80
   1  -4  -9   20.30    3.30
   1   4  -9   17.00    5.60
  -1   4   9   18.60    3.40
   1   4  -9   14.30    3.90
   0  -4   9    4.00    3.00
   0  -4   9    7.00    3.70
   0  -4  -9    3.60    1.60
   0  -4  -9    4.50    4.20
   0  -4  -9    9.90    3.30
   0   4   9    5.40    1.70
   0   4   9   10.40    3.30
   0   4  -9    4.60    3.90
   0   4  -9    9.10    3.40
  -1  -4  -9   38.20    6.70
   1  -4   9   21.40    4.00
   1  -4   9   36.70    6.80
  -1  -4  -9   36.00    5.50
   1   4   9   35.00    5.80
  -1   4  -9   27.60    6.40
  -1   4  -9   33.30    4.50
  -2  -4  -9   14.20    5.10
   2  -4   9   15.50    3.50
  -2  -4  -9   16.00    5.00
   2  -4   9   19.20    5.40
  -2   4  -9   15.30    6.00
  -2   4  -9   16.50    3.40
  -3  -4  -9   27.00    6.20
   3  -4   9   23.50    6.10
   3  -4   9   32.60    3.70
  -3  -4  -9   23.10    5.70
  -3   4  -9   31.60    7.20
  -3   4  -9   25.60    3.70
  -4  -4  -9   18.40    5.60
  -4  -4  -9   21.00    6.10
   4  -4   9   14.50    5.10
  -4   4  -9   12.10    2.60
  -4   4  -9   15.60    5.50
  -5  -4  -9   14.20    5.40
   5  -4   9   10.10    5.60
  -5   4  -9   13.50    6.60
  -5   4  -9   10.30    1.60
  -5   4  -9   14.20    1.90
  -6  -4  -9    1.10    4.30
  -6  -4  -9    5.20    5.40
   6  -4   9    0.90    4.10
  -6   4  -9    4.20    3.70
  -9  -5   9   -5.30    4.20
   9  -5  -9   -0.50    2.90
  -8  -5   9   -2.20    4.90
   8  -5  -9    3.80    2.90
  -8  -5   9   -4.90    3.90
  -8   5   9    9.60    5.30
   8   5  -9   -3.20    2.90
  -8   5   9    1.30    4.60
  -7  -5   9    3.00    4.20
  -7  -5   9    6.00    5.70
   7  -5  -9    2.10    2.80
   7   5  -9    8.30    4.40
  -7   5   9    4.90    3.60
  -7   5   9   -3.60    3.50
  -6  -5   9    5.00    3.80
   6  -5  -9    1.50    2.80
  -6  -5   9   -2.50    5.70
   6   5  -9    8.80    4.40
  -6   5   9    3.50    3.80
  -6   5   9    2.70    3.30
   5  -5  -9   44.60    6.10
  -5  -5   9   23.10    5.90
  -5  -5   9   31.10    8.00
  -5   5   9   46.70    7.20
   5   5  -9   25.50    5.70
   4  -5  -9   26.60    5.80
  -4  -5   9   15.50    7.20
  -4  -5   9   12.40    4.70
  -4   5   9   22.50    4.90
   4   5  -9   14.70    4.90
   3  -5  -9    7.50    4.00
   3  -5  -9   -4.70    2.10
  -3  -5   9    1.60    3.20
   3   5  -9    3.50    4.70
  -3   5   9    6.80    3.20
   3   5  -9    2.50    3.30
  -2  -5   9    7.90    3.90
   2  -5  -9    5.50    3.10
   2  -5  -9    6.80    3.70
  -2   5   9    9.40    3.50
   2   5  -9    8.50    3.70
   2   5  -9    7.60    5.10
   1  -5  -9    3.70    2.50
  -1  -5   9    3.20    2.60
   1  -5  -9    0.60    2.40
   1  -5  -9    4.50    4.00
  -1  -5   9    5.40    3.90
   1  -5  -9    8.50    3.30
  -1   5   9    7.20    2.80
   1   5  -9    1.20    4.40
   1   5  -9    7.00    3.30
   0  -5   9   86.19    8.90
   0  -5  -9   69.29    6.50
   0  -5  -9   67.19    4.50
   0  -5   9   71.99    6.90
   0  -5  -9   82.49    5.20
   0  -5  -9   74.19    8.00
   0  -5  -9   80.49    6.40
   0   5  -9   85.69    9.70
   0   5  -9   72.69    6.10
   1  -5   9   14.80    3.60
  -1  -5  -9   22.60    5.20
   1  -5   9   17.80    5.50
  -1  -5  -9   21.70    6.10
   1   5   9   23.40    5.50
  -1   5  -9   21.10    6.00
  -1   5  -9   22.20    4.40
  -2  -5  -9    5.90    5.00
  -2  -5  -9    5.20    5.00
   2  -5   9   11.00    5.10
   2  -5   9    4.50    2.50
  -2   5  -9   10.60    4.50
   2   5   9   11.40    5.30
  -2   5  -9    6.30    2.70
  -3  -5  -9    9.50    5.50
   3  -5   9    8.50    3.50
  -3  -5  -9    0.00    4.70
   3  -5   9   10.10    4.90
  -3   5  -9    8.70    3.20
  -3   5  -9    4.80    5.40
  -4  -5  -9   14.20    6.30
  -4  -5  -9   15.00    6.20
   4  -5   9   12.40    5.40
  -4   5  -9   26.20    7.80
  -5  -5  -9   -4.60    5.50
   5  -5   9    6.50    5.20
  -5   5  -9    9.30    5.80
  -7  -6   9    2.80    4.70
  -7   6   9   11.80    4.70
   7   6  -9    0.50    4.00
  -6  -6   9    6.00    4.20
  -6  -6   9   -0.60    3.80
   6  -6  -9    1.50    3.30
   6   6  -9    3.10    4.50
  -6   6   9   -0.30    3.80
  -5  -6   9    8.00    7.20
   5  -6  -9   11.00    4.10
  -5   6   9   19.80    5.20
   5   6  -9   16.40    5.30
  -4  -6   9   43.00    7.90
   4  -6  -9   38.70    6.40
   4   6  -9   33.70    6.60
  -4   6   9   30.60    6.10
  -3  -6   9   37.30    9.50
   3  -6  -9   32.70    5.90
  -3  -6   9   29.40    6.90
   3   6  -9   24.10    5.80
   3   6  -9   21.50    6.50
  -2  -6   9   34.50    7.60
   2  -6  -9   25.90    5.80
   2  -6  -9   28.10    2.00
   2  -6  -9   15.80    4.50
   2   6  -9   24.10    7.50
  -2   6   9   24.20    4.70
   1  -6  -9   28.50    4.40
   1  -6  -9   11.10    3.90
  -1  -6   9   17.40    5.60
   1  -6  -9   18.40    5.30
  -1   6   9   16.20    3.80
   1   6  -9   18.60    6.80
   1   6  -9   22.20    8.50
   0  -6  -9   22.10    5.30
   0  -6   9   20.80    4.30
   0  -6  -9   31.60    4.40
   0  -6  -9   42.10    5.70
   0  -6  -9   21.30    3.60
   0  -6  -9   31.80    7.00
   0  -6   9   27.00    7.00
   0   6  -9   33.70    7.60
   0   6  -9   34.40    5.20
   1  -6   9    6.70    3.20
  -1  -6  -9    6.20    1.60
  -1  -6  -9   13.00    6.70
  -1  -6  -9    4.30    1.50
  -1  -6  -9   18.70    5.10
   1  -6   9    1.90    5.10
  -1  -6  -9   -4.90    4.00
  -1   6  -9    6.60    3.10
  -1   6  -9    1.40    5.00
  -2  -6  -9   -4.30    4.70
  -2  -6  -9   19.60    6.70
   2  -6   9   19.60    6.60
   2  -6   9    9.80    3.40
  -2   6  -9   10.10    5.40
  -2   6  -9   18.20    3.70
  -3  -6  -9   -4.00    4.50
   3  -6   9    3.90    5.00
  -3  -6  -9    6.40    9.00
  -3   6  -9    8.30    4.90
   3  -7  -9   11.70    4.60
   3   7  -9    4.10    4.40
  -3   7   9    6.30    3.80
   2  -7  -9   37.20    7.10
  -2   7   9   29.90    5.30
   1  -7  -9    4.00    4.20
   1  -7  -9   -4.60    3.40
   1  -7  -9    8.00    3.90
   1   7  -9   12.50    4.50
  11   0 -10    5.60    4.20
 -11   0  10    0.40    4.20
  10   0 -10   38.00    6.60
 -10   0  10   51.09    8.10
 -10   0  10   31.30    6.50
 -10   0  10   44.40    7.50
   9   0 -10  182.18   10.80
  -9   0  10  191.88   10.80
  -9   0  10  203.08   12.30
  -9   0  10  184.58   10.70
   8   0 -10  201.88   11.10
  -8   0  10  209.48   10.80
  -8   0  10  207.58   10.90
  -8   0  10  209.68   11.90
  -7   0  10   75.09    6.90
  -7   0  10   74.49    6.30
   7   0 -10   78.79    6.90
  -7   0  10   86.89    7.70
  -6   0  10   12.50    3.40
  -6   0  10    7.40    3.90
   6   0 -10   13.90    4.10
  -6   0  10   12.10    4.10
  -6   0  10   15.10    4.20
   6   0 -10   14.00    3.60
   5   0 -10   26.70    4.80
  -5   0  10   20.90    4.50
  -5   0  10   21.90    3.80
   5   0 -10   26.40    5.50
  -5   0  10   22.50    4.40
  -5   0  10   21.90    4.70
  -4   0  10   35.20    3.90
  -4   0  10   38.80    4.60
   4   0 -10   43.90    5.70
   4   0 -10   36.40    4.50
   4   0 -10   39.90    4.30
  -3   0  10   85.89    6.50
  -3   0  10   88.89    5.70
   3   0 -10  103.19    6.50
   3   0 -10   91.29    6.30
   3   0 -10   92.09    6.20
  -3   0  10  101.29    6.50
   2   0 -10   35.40    4.50
   2   0 -10   35.10    4.00
  -2   0  10   36.60    4.20
   2   0 -10   37.10    5.30
  -2   0  10   35.10    4.10
  -2   0  10   38.90    5.50
   1   0 -10   66.09    5.70
   1   0 -10   69.99    5.20
  -1   0  10   71.79    5.60
  -1   0  10   76.09    6.10
   1   0 -10   73.99    6.10
  -1   0  10   72.49    5.00
   0   0 -10    8.90    2.60
   0   0 -10    9.10    3.20
   0   0  10    4.10    3.10
   0   0  10    5.60    2.80
   0   0 -10    8.90    3.30
   1   0  10    6.50    2.30
   1   0  10    0.40    3.20
  -1   0 -10    1.80    3.10
   1   0  10    3.30    2.70
  -1   0 -10    3.70    2.80
   1   0  10    0.50    1.60
  -2   0 -10   53.89    6.50
   2   0  10   47.50    6.40
   2   0  10   47.60    7.50
  -2   0 -10   44.90    5.80
   2   0  10   48.30    3.90
  -3   0 -10  452.65   15.70
  -3   0 -10  443.16   18.30
   3   0  10  477.85   13.00
   3   0  10  474.65   17.30
   4   0  10    6.60    2.20
  -4   0 -10   10.00    4.80
   4   0  10    4.90    3.60
  -4   0 -10   10.00    4.10
  -5   0 -10   10.90    4.90
   5   0  10    3.90    2.10
  -5   0 -10    1.30    4.20
  -6   0 -10   25.00    6.60
  -6   0 -10   24.50    5.10
   6   0  10   18.00    4.40
  -7   0 -10   42.00    6.30
  -7   0 -10   47.00    8.30
 -11  -1  10   -1.00    4.70
  11  -1 -10   -4.30    3.00
 -11  -1  10   -6.20    5.10
 -11   1  10   19.80    6.10
 -11   1  10    4.40    4.50
  11   1 -10    3.80    4.10
 -11   1  10    3.40    4.50
 -10  -1  10    4.10    4.80
  10  -1 -10    3.90    3.40
 -10  -1  10    1.30    5.30
 -10   1  10    0.10    4.20
  10   1 -10    2.90    3.70
 -10   1  10    7.90    4.90
 -10   1  10   11.00    4.40
  -9  -1  10   77.09    8.50
  -9  -1  10   65.49    8.00
   9  -1 -10   69.59    7.20
  -9  -1  10   73.89    7.90
  -9   1  10   72.89    6.50
   9   1 -10   68.49    7.40
  -9   1  10   67.19    7.80
  -9   1  10   84.09    6.60
  -8  -1  10   21.40    6.10
  -8  -1  10   21.90    5.90
  -8  -1  10   13.30    5.00
  -8   1  10   18.70    5.20
  -8   1  10   18.30    4.60
   8   1 -10   21.00    5.20
  -8   1  10   24.10    4.00
  -7  -1  10   62.29    7.30
   7  -1 -10   51.49    5.60
  -7  -1  10   61.89    6.50
  -7  -1  10   65.19    7.00
  -7   1  10   56.19    4.70
  -7   1  10   60.69    6.90
   7   1 -10   54.89    6.30
  -7   1  10   63.89    6.40
  -7   1  10   60.19    4.90
  -6  -1  10   69.29    6.00
   6  -1 -10   67.19    6.10
  -6  -1  10   71.39    7.10
   6  -1 -10   67.69    6.10
  -6  -1  10   67.59    6.50
  -6  -1  10   63.69    6.10
   6   1 -10   61.49    7.00
  -6   1  10   67.19    4.70
  -6   1  10   68.09    4.20
  -6   1  10   67.99    6.20
   6   1 -10   60.69    6.30
  -6   1  10   61.99    6.50
  -5  -1  10   56.59    5.90
  -5  -1  10   62.89    6.00
  -5  -1  10   72.89    7.40
  -5  -1  10   69.39    6.20
   5  -1 -10   72.59    6.10
  -5   1  10   67.59    6.20
  -5   1  10   71.79    4.00
   5   1 -10   69.19    6.30
   5   1 -10   66.79    6.20
  -5   1  10   70.19    4.60
  -5   1  10   69.29    6.30
   4  -1 -10 1273.47   30.40
   4  -1 -10 1318.37   30.10
  -4  -1  10 1272.77   30.50
  -4  -1  10 1215.68   30.30
  -4  -1  10 1254.77   30.70
  -4   1  10 1283.47   27.00
   4   1 -10 1253.77   31.10
   4   1 -10 1227.18   31.70
  -4   1  10 1238.78   29.60
  -4   1  10 1231.48   30.90
   4   1 -10 1267.67   30.50
  -4   1  10 1284.87   25.80
   3  -1 -10   75.09    6.10
  -3  -1  10   73.59    6.00
  -3  -1  10   68.29    6.70
  -3  -1  10   77.39    5.90
   3  -1 -10   68.29    4.50
   3  -1 -10   69.59    5.30
   3   1 -10   70.39    5.90
   3   1 -10   70.39    6.00
  -3   1  10   79.99    5.60
  -3   1  10   73.29    4.40
   3   1 -10   76.89    6.60
   2  -1 -10   12.60    3.10
  -2  -1  10   10.40    3.30
  -2  -1  10   17.50    3.90
   2  -1 -10    6.00    3.20
  -2  -1  10   13.40    3.40
   2  -1 -10    8.10    2.40
  -2   1  10   14.10    3.20
  -2   1  10   10.70    2.90
   2   1 -10   13.60    4.00
   2   1 -10   13.70    3.60
   2   1 -10   15.70    3.90
  -1  -1  10    3.50    2.80
   1  -1 -10    1.70    2.80
   1  -1 -10    2.30    1.80
  -1  -1  10    2.10    2.40
  -1  -1  10    3.00    2.50
   1   1 -10    3.10    2.70
  -1   1  10    5.00    2.90
   1   1 -10    1.40    2.80
   1   1 -10    1.90    2.40
  -1   1  10    3.30    2.10
   0  -1  10    3.70    2.90
   0  -1 -10    4.00    3.20
   0  -1 -10    3.10    3.10
   0  -1 -10    7.10    2.10
   0  -1  10    3.70    2.20
   0  -1  10    2.60    2.90
   0   1 -10    4.40    2.70
   0   1  10   -0.50    2.60
   0   1 -10    2.60    3.00
   0   1  10    1.10    3.40
   0   1 -10    8.40    3.80
   0   1  10    4.30    1.90
  -1  -1 -10    6.40    3.50
   1  -1  10    6.20    2.70
   1  -1  10    5.10    2.50
  -1  -1 -10    6.10    3.60
   1  -1  10    8.30    3.80
   1  -1  10    8.10    3.30
  -1   1 -10    9.10    3.00
   1   1  10   11.00    3.80
   1   1  10    6.90    1.80
   1   1  10    6.30    1.90
   1   1  10    9.10    4.20
  -1   1 -10    5.40    3.20
   2  -1  10  119.59    7.70
   2  -1  10  118.79    7.10
   2  -1  10  129.59    7.40
   2  -1  10  109.89    9.00
  -2  -1 -10  128.69    8.90
  -2  -1 -10  133.39    8.50
  -2   1 -10  124.79    9.60
   2   1  10  139.39    9.20
   2   1  10  127.49    4.30
   2   1  10  126.59    4.50
  -2   1 -10  130.29    7.50
   3  -1  10    5.40    2.40
  -3  -1 -10    6.90    3.90
   3  -1  10    4.10    3.00
  -3  -1 -10    2.20    3.40
   3  -1  10    3.50    2.70
  -3   1 -10    1.60    3.80
   3   1  10    4.20    0.90
   3   1  10    5.80    1.00
  -3   1 -10    6.80    3.40
   3   1  10    0.40    4.40
   4  -1  10   11.90    3.50
   4  -1  10   17.20    3.40
  -4  -1 -10   18.20    5.20
  -4  -1 -10   14.70    5.00
   4  -1  10   11.70    4.40
  -4   1 -10   10.30    4.70
  -4   1 -10   15.20    4.10
   5  -1  10   83.69    7.50
  -5  -1 -10   83.39    7.60
   5  -1  10   84.29    6.10
  -5  -1 -10   97.89    9.30
  -5   1 -10   86.79    8.90
  -5   1 -10   83.39    6.60
   6  -1  10   74.29    6.10
   6  -1  10   63.69    6.10
  -6  -1 -10   72.69    7.70
  -6  -1 -10   78.19    8.90
  -6   1 -10   88.59    7.30
  -6   1 -10   71.79    6.50
  -6   1 -10   76.79    9.90
   7  -1  10   37.80    5.90
  -7  -1 -10   30.90    6.70
  -7  -1 -10   44.30    8.30
  -7   1 -10   36.40    6.20
  -7   1 -10   38.10    7.90
  11  -2 -10    7.40    3.50
 -11  -2  10   -2.90    6.20
 -11  -2  10    3.80    5.70
 -11   2  10    2.60    4.80
  11   2 -10    2.10    4.30
 -10  -2  10    7.00    5.30
  10  -2 -10   12.30    4.20
 -10  -2  10    0.40    4.60
  10   2 -10    1.40    4.30
 -10   2  10   13.40    3.50
  -9  -2  10   29.60    6.80
  -9  -2  10   33.40    7.50
   9  -2 -10   40.10    6.20
  -9   2  10   46.30    3.90
  -9   2  10   28.60    6.30
  -9   2  10   43.50    3.20
   9   2 -10   26.90    6.30
   8  -2 -10   18.60    4.50
  -8  -2  10   15.80    5.10
   8   2 -10   21.50    5.60
  -8   2  10   29.20    2.00
  -8   2  10   24.60    2.50
  -8   2  10   17.20    5.40
  -7  -2  10    4.90    4.60
  -7  -2  10    5.50    4.10
   7  -2 -10    0.90    3.30
  -7  -2  10    7.70    4.00
  -7   2  10    7.70    4.10
   7   2 -10    4.30    3.80
  -7   2  10    8.00    3.70
   6  -2 -10   41.50    5.70
  -6  -2  10   35.10    6.00
  -6  -2  10   35.40    6.20
  -6  -2  10   37.70    7.20
   6  -2 -10   35.30    5.40
  -6   2  10   36.70    6.00
  -6   2  10   23.00    4.70
   6   2 -10   46.00    6.50
  -5  -2  10    3.30    4.00
  -5  -2  10    6.20    3.50
   5  -2 -10    0.90    2.60
   5  -2 -10    0.10    2.20
  -5  -2  10    2.70    2.60
  -5  -2  10    0.80    3.30
  -5   2  10    2.40    3.00
  -5   2  10    1.90    2.90
   5   2 -10    3.00    3.30
   5   2 -10    2.50    2.30
  -4  -2  10   50.99    5.50
   4  -2 -10   52.99    5.60
   4  -2 -10   58.69    5.00
  -4  -2  10   47.10    5.50
  -4  -2  10   50.29    5.80
  -4   2  10   51.89    5.80
   4   2 -10   48.40    6.20
   4   2 -10   54.99    6.00
  -4   2  10   55.99    5.40
   4   2 -10   52.19    6.10
   3  -2 -10   77.59    5.50
   3  -2 -10   85.69    6.60
   3  -2 -10   86.39    3.40
  -3  -2  10   81.69    6.90
  -3  -2  10   83.79    6.60
  -3  -2  10   77.39    6.30
  -3   2  10   93.89    6.20
   3   2 -10   80.49    7.20
   3   2 -10   82.19    6.90
  -3   2  10   86.19    7.00
   3   2 -10   75.79    6.30
  -3   2  10   77.69    3.40
  -2  -2  10   23.70    5.00
   2  -2 -10   20.40    3.30
  -2  -2  10   18.70    4.30
  -2  -2  10   20.60    4.30
   2  -2 -10   24.30    3.30
   2  -2 -10   21.60    4.80
  -2   2  10   12.90    4.20
   2   2 -10   15.70    4.30
  -2   2  10   22.50    3.70
   2   2 -10   23.60    4.60
   2   2 -10   22.00    5.10
  -2   2  10   25.80    3.50
  -1  -2  10   26.10    4.60
   1  -2 -10   29.20    5.40
   1  -2 -10   25.00    3.00
   1  -2 -10   30.40    4.00
  -1  -2  10   26.80    4.70
   1   2 -10   34.60    6.40
  -1   2  10   25.20    5.20
  -1   2  10   30.10    3.30
   1   2 -10   28.30    4.40
   1   2 -10   33.50    5.40
   0  -2 -10    0.40    1.30
   0  -2 -10    1.30    2.60
   0  -2  10    2.90    2.30
   0  -2 -10    0.60    3.10
   0  -2  10   -0.10    2.00
   0  -2  10    2.50    3.10
   0  -2  10    1.80    2.50
   0   2 -10    3.30    3.50
   0   2  10   -1.80    2.00
   0   2  10   -1.60    1.30
   0   2 -10    0.40    2.40
   0   2  10    1.40    2.90
  -1  -2 -10   13.50    4.10
   1  -2  10   10.20    4.10
   1  -2  10   17.50    4.00
   1  -2  10   12.10    3.70
   1  -2  10    8.90    3.10
  -1  -2 -10   14.50    4.30
  -1   2 -10    9.70    3.40
  -1   2 -10   12.80    5.20
   1   2  10   16.60    4.80
   1   2  10   18.50    5.90
   2  -2  10   43.30    6.10
   2  -2  10   40.50    5.10
  -2  -2 -10   36.60    6.20
  -2  -2 -10   47.80    7.10
   2  -2  10   39.90    5.60
  -2   2 -10   46.80    6.10
  -2   2 -10   40.70    5.30
   2   2  10   44.50    8.20
   3  -2  10  137.59    8.20
  -3  -2 -10  140.49    9.90
   3  -2  10  145.59    9.00
   3  -2  10  134.89    9.90
  -3  -2 -10  157.78   10.10
  -3   2 -10  164.18   11.60
  -3   2 -10  145.79    7.70
   3   2  10  145.09   10.60
  -4  -2 -10  219.38   12.20
   4  -2  10  224.58   11.50
   4  -2  10  225.98   11.00
   4  -2  10  207.88   10.30
  -4  -2 -10  230.68   13.10
  -4   2 -10  211.98    9.20
  -4   2 -10  209.18   13.40
   5  -2  10    9.30    3.50
   5  -2  10   13.90    3.50
   5  -2  10    3.60    3.60
  -5  -2 -10   11.00    4.70
  -5  -2 -10    7.30    4.50
  -5   2 -10   11.50    4.90
  -5   2 -10   13.00    3.40
  -6  -2 -10    5.50    4.50
  -6  -2 -10    7.70    4.10
   6  -2  10   -1.70    3.90
  -6   2 -10    0.00    2.50
  -6   2 -10   12.50    3.90
  -6   2 -10    2.50    3.70
  -7  -2 -10   26.80    5.90
   7  -2  10    3.50    3.70
  -7   2 -10    0.50    3.00
  10  -3 -10    6.70    3.80
 -10  -3  10   -2.80    5.00
 -10  -3  10   -2.00    5.90
  10   3 -10   10.40    5.40
 -10   3  10    7.10    4.30
   9  -3 -10    5.80    3.40
  -9  -3  10    3.60    4.60
  -9  -3  10    0.30    5.30
  -9   3  10   12.00    4.50
   9   3 -10    8.70    4.60
  -8  -3  10   59.19    9.50
  -8  -3  10   58.49    7.30
   8  -3 -10   53.59    5.90
  -8   3  10   53.69    7.90
   8   3 -10   54.69    8.00
   7  -3 -10    1.50    3.10
  -7  -3  10   -3.40    2.80
  -7  -3  10    9.00    5.40
  -7   3  10    4.80    3.80
  -7   3  10    4.30    3.70
   7   3 -10   -0.80    3.20
  -6  -3  10    2.60    3.40
   6  -3 -10    3.00    3.00
  -6  -3  10   -0.60    5.20
  -6   3  10    3.80    3.70
   6   3 -10    0.70    3.50
  -6   3  10    2.20    3.80
  -5  -3  10  266.67   15.60
   5  -3 -10  294.17   12.20
  -5  -3  10  268.87   13.10
   5  -3 -10  264.77   11.40
   5   3 -10  283.27   12.90
  -5   3  10  263.17   12.40
  -5   3  10  266.47   12.40
  -4  -3  10  104.69    8.80
   4  -3 -10   97.29    7.30
   4  -3 -10   94.99    6.60
  -4   3  10  118.59    8.30
  -4   3  10  109.09    7.30
   4   3 -10  110.99    9.30
   4   3 -10  107.89    7.90
   3  -3 -10    2.00    2.10
  -3  -3  10    0.80    2.60
   3  -3 -10   -2.40    2.80
  -3  -3  10    0.10    2.80
  -3  -3  10    0.70    2.60
  -3   3  10    1.20    3.40
   3   3 -10    5.00    4.10
   3   3 -10    0.60    2.80
  -3   3  10    0.70    2.50
  -2  -3  10   10.90    4.00
   2  -3 -10   14.30    2.20
   2  -3 -10   11.40    4.20
  -2  -3  10   10.40    3.90
  -2  -3  10    9.30    3.30
   2  -3 -10    9.20    2.50
   2   3 -10   14.30    4.30
  -2   3  10    8.90    4.10
  -2   3  10    9.80    2.20
   2   3 -10    7.20    3.30
   2   3 -10    8.50    4.50
  -2   3  10   10.60    3.00
  -1  -3  10   20.40    4.60
   1  -3 -10   25.40    3.70
   1  -3 -10   15.80    4.90
  -1  -3  10   18.50    4.80
  -1  -3  10   16.20    3.70
   1  -3 -10   20.80    3.00
  -1  -3  10   23.10    5.70
  -1   3  10   15.90    3.40
   1   3 -10   25.10    5.90
  -1   3  10   15.90    2.90
   1   3 -10   19.80    4.10
   0  -3 -10    4.80    1.50
   0  -3  10    5.70    3.30
   0  -3 -10    5.00    2.60
   0  -3  10    5.60    3.10
   0  -3 -10    6.40    4.10
   0  -3  10    8.20    3.50
   0   3  10    8.80    3.60
   0   3  10    7.30    1.70
   0   3 -10    5.70    3.20
   1  -3  10   24.00    5.50
   1  -3  10   26.10    5.50
  -1  -3 -10   18.30    5.40
   1  -3  10   17.80    4.10
  -1  -3 -10   27.20    4.80
  -1   3 -10   28.50    6.50
   1   3  10   22.50    5.10
  -1   3 -10   26.40    4.40
  -2  -3 -10   25.20    5.70
  -2  -3 -10   28.40    5.50
   2  -3  10   31.60    4.90
   2  -3  10   29.40    6.00
  -2   3 -10   23.70    4.00
  -2   3 -10   27.40    6.90
   3  -3  10   10.00    3.90
  -3  -3 -10   26.80    5.90
   3  -3  10   14.60    3.60
  -3  -3 -10   13.60    5.30
  -3   3 -10   17.10    3.60
  -3   3 -10   14.60    5.60
   4  -3  10    0.30    3.30
  -4  -3 -10    6.30    4.00
   4  -3  10    2.20    2.30
  -4  -3 -10   -4.50    3.70
  -4   3 -10    1.00    4.20
  -4   3 -10   -0.80    2.20
   5  -3  10    9.60    3.30
  -5  -3 -10    8.40    5.20
   5  -3  10    9.60    3.90
  -5  -3 -10   17.20    5.00
  -5   3 -10    9.30    2.90
  -6  -3 -10    8.20    4.40
   6  -3  10    5.90    3.90
  -6  -3 -10    6.70    5.70
  -6   3 -10   11.20    5.20
   9  -4 -10    8.90    3.60
  -9  -4  10    1.90    4.70
  -9   4  10   10.30    4.80
   9   4 -10    7.80    5.20
  -8  -4  10    2.60    5.70
  -8  -4  10    2.90    4.30
  -8   4  10    4.40    4.10
   8   4 -10    0.70    3.70
  -7  -4  10   13.20    5.00
  -7  -4  10   14.30    7.20
   7  -4 -10   10.90    4.60
   7   4 -10    8.70    4.10
  -7   4  10   13.70    4.50
  -6  -4  10   -1.80    3.20
   6  -4 -10   -1.90    3.00
  -6  -4  10    0.10    4.90
  -6   4  10    1.80    2.80
   6   4 -10    0.80    3.80
  -5  -4  10    0.20    2.90
   5  -4 -10   -0.40    3.30
  -5  -4  10    0.50    5.10
  -5   4  10    2.70    3.50
   5   4 -10    2.40    3.70
   4  -4 -10  221.38   10.50
  -4  -4  10  229.68   12.60
   4   4 -10  231.48   14.20
  -4   4  10  250.17   11.50
   4   4 -10  227.08   11.90
   3  -4 -10  155.58    9.60
  -3  -4  10  167.68   10.80
   3  -4 -10  131.39    7.40
   3   4 -10  148.99   11.10
  -3   4  10  156.28    8.70
   2  -4 -10  114.49    8.70
  -2  -4  10  103.69    7.50
   2  -4 -10  110.09    3.20
  -2  -4  10  113.59    9.10
   2  -4 -10  110.09    3.20
   2  -4 -10   90.09    5.70
   2   4 -10   99.49    9.60
   2   4 -10  114.89    7.80
  -2   4  10  113.19    6.90
   1  -4 -10   23.30    3.40
   1  -4 -10   14.50    4.60
  -1  -4  10   13.60    3.80
  -1  -4  10   15.20    4.70
   1  -4 -10   16.90    2.80
   1   4 -10   20.10    6.20
  -1   4  10   17.70    3.50
  -1   4  10   12.70    2.80
   1   4 -10   13.80    4.10
   0  -4  10   10.50    4.20
   0  -4 -10   15.50    3.70
   0  -4  10   12.70    4.60
   0  -4 -10    7.40    1.70
   0  -4 -10   13.60    4.80
   0   4  10   10.30    3.80
   0   4 -10   10.70    3.50
   0   4  10   11.60    1.90
   0   4 -10    7.60    4.70
   1  -4  10   -1.60    2.50
  -1  -4 -10    0.80    3.70
   1  -4  10   -2.00    3.00
  -1  -4 -10    3.40    2.90
   1   4  10   -1.20    3.40
  -1   4 -10   -0.80    2.40
  -1   4 -10    0.50    2.60
  -2  -4 -10   94.89    7.90
   2  -4  10   96.89    9.30
   2  -4  10   90.49    6.40
  -2  -4 -10   87.49   10.40
   2   4  10   85.49    8.20
  -2   4 -10   87.79    9.80
  -2   4 -10   77.89    5.80
   3  -4  10   -0.70    3.40
   3  -4  10    2.50    2.40
  -3  -4 -10    4.50    3.50
  -3  -4 -10    7.30    5.20
  -3   4 -10   -0.30    2.30
  -3   4 -10    4.10    3.60
  -4  -4 -10  467.35   19.30
   4  -4  10  447.46   13.50
  -5  -4 -10   53.29    8.60
   5  -4  10   59.89    9.50
  -5  -4 -10   70.19    8.40
  -5   4 -10   65.29   10.90
  -5   4 -10   55.49    3.90
  -8  -5  10   14.40    7.00
   8  -5 -10   18.20    4.50
  -8  -5  10   22.40    6.40
  -8   5  10   41.90    7.50
   8   5 -10   31.40    6.70
  -7  -5  10    0.20    4.40
   7  -5 -10   -0.10    2.60
  -7   5  10    4.50    3.30
   7   5 -10    5.50    3.90
   6  -5 -10   17.00    4.30
  -6  -5  10   18.40    5.70
  -6  -5  10   14.00    6.90
   6   5 -10   24.00    6.10
  -6   5  10   21.50    5.40
  -5  -5  10   49.70    9.90
   5  -5 -10   47.20    6.60
  -5  -5  10   58.29    8.70
  -5   5  10   49.60    6.00
   5   5 -10   48.10    7.30
  -4  -5  10   29.10    8.60
   4  -5 -10   20.40    5.10
  -4  -5  10   21.20    5.30
  -4   5  10   24.70    5.20
   4   5 -10   18.30    4.70
   4   5 -10   23.60    6.60
   3  -5 -10    5.00    4.20
  -3  -5  10   -3.30    2.30
   3  -5 -10   -0.50    2.90
   3   5 -10    5.00    4.90
  -3   5  10    4.00    2.90
   3   5 -10    1.80    2.90
  -2  -5  10   28.70    6.60
   2  -5 -10   22.40    4.10
   2  -5 -10   29.30    6.20
  -2   5  10   40.30    5.00
   2   5 -10   32.70    8.40
   2   5 -10   24.80    5.30
   1  -5 -10    5.30    2.80
   1  -5 -10    8.20    2.30
  -1  -5  10   -1.40    3.00
   1  -5 -10   -1.40    1.90
  -1  -5  10   -0.20    3.30
   1  -5 -10    3.80    4.10
   1   5 -10    0.20    4.30
   1   5 -10    0.50    3.20
  -1   5  10    4.10    2.40
   0  -5 -10   56.29    8.30
   0  -5 -10   52.39    3.40
   0  -5 -10   63.79    5.90
   0  -5  10   50.29    6.20
   0  -5  10   66.09    8.10
   0  -5 -10   55.29    3.90
   0  -5 -10   66.89    5.70
   0   5 -10   59.79   10.10
   0   5 -10   52.69    5.60
   1  -5  10    3.00    2.60
  -1  -5 -10   11.70    3.80
  -1  -5 -10    4.80    4.40
   1  -5  10    1.50    4.20
  -1   5 -10    3.00    2.90
  -1   5 -10    1.90    3.50
   1   5  10   14.80    4.90
   2  -5  10    5.10    2.70
  -2  -5 -10   12.00    5.40
   2  -5  10    2.60    4.30
  -2  -5 -10    6.90    3.90
  -2   5 -10   10.20    3.40
   2   5  10    6.30    4.90
  -2   5 -10    8.90    5.30
  -3  -5 -10    4.60    5.50
  -3  -5 -10    4.40    3.70
   3  -5  10    4.00    5.40
   3  -5  10   -1.20    2.20
  -3   5 -10    8.30    2.80
  -3   5 -10    1.50    4.60
  -4  -5 -10    8.30    5.10
   4  -5  10    2.70    4.50
  -4  -5 -10    1.80    5.90
  -4   5 -10    3.00    5.00
   6  -6 -10    9.40    4.20
  -6  -6  10    7.50    4.50
  -6  -6  10    5.00    7.20
  -6   6  10   11.90    4.50
   6   6 -10   12.40    5.10
   5  -6 -10    6.40    3.70
  -5  -6  10   17.50    7.70
  -5  -6  10    3.20    4.10
  -5   6  10   15.30    4.50
   5   6 -10    5.60    5.40
  -4  -6  10   80.49    9.00
  -4  -6  10   72.89   13.10
   4  -6 -10   95.59    8.20
   4   6 -10   92.19    8.70
  -4   6  10   98.09    8.30
   3  -6 -10    4.00    4.00
  -3  -6  10    1.40    3.70
   3   6 -10   -1.60    4.40
   3   6 -10    4.50    3.80
   2  -6 -10   -3.70    3.10
   2  -6 -10    5.60    4.00
  -2  -6  10    8.80    4.90
   2   6 -10    1.40    3.90
  -2   6  10   18.10    3.80
   2   6 -10   12.40    5.60
   1  -6 -10   16.40    3.80
  -1  -6  10   32.10    7.70
   1  -6 -10   39.90    7.40
   1   6 -10   27.00    7.20
   1   6 -10   23.20    4.90
   0  -6 -10    8.90    3.50
   0  -6 -10    4.50    2.70
   0  -6  10    8.80    5.30
   0  -6 -10   17.60    4.60
   0   6 -10    5.40    3.40
   0   6 -10    4.30    5.20
  -1  -6 -10    2.80    3.70
  -1  -6 -10    0.50    4.80
   1  -6  10   -0.40    4.30
  -1  -6 -10   12.80    4.70
   1  -6  10   -1.10    3.30
  -1   6 -10    0.80    4.60
  -1   6 -10    4.50    3.30
   2  -6  10    0.70    4.80
  -2  -6 -10   -5.10    4.80
  -2  -6 -10    1.30    4.30
  -2   6 -10    5.80    3.20
 -11   0  11    0.10    4.70
  11   0 -11    6.60    4.60
 -10   0  11    0.80    4.40
 -10   0  11   -7.20    4.20
  10   0 -11   -0.60    3.80
 -10   0  11   -7.60    3.70
  -9   0  11    9.40    3.90
  -9   0  11   -2.90    3.30
   9   0 -11   -1.90    2.90
  -9   0  11   -0.90    3.90
  -8   0  11   -3.90    3.50
   8   0 -11    2.60    3.60
  -8   0  11    0.60    3.60
  -8   0  11    1.70    2.90
  -7   0  11   -3.40    3.30
  -7   0  11    1.70    3.40
   7   0 -11    4.20    3.50
  -7   0  11    0.90    2.90
  -6   0  11    4.90    2.90
  -6   0  11    1.10    2.90
  -6   0  11   -1.80    3.00
   5   0 -11    0.60    2.50
  -5   0  11    0.40    2.90
  -5   0  11   -0.10    2.70
  -5   0  11   -1.00    3.10
   5   0 -11    1.90    3.00
  -5   0  11    1.90    2.20
  -4   0  11    3.70    2.30
  -4   0  11    1.90    2.70
   4   0 -11    1.60    2.40
   4   0 -11    3.40    2.80
   4   0 -11   -0.10    1.90
  -4   0  11    0.20    2.90
   3   0 -11    0.90    2.70
   3   0 -11    1.20    2.50
  -3   0  11    0.00    2.70
  -3   0  11   -0.50    1.90
   3   0 -11   -0.40    1.80
  -3   0  11    3.90    2.70
  -2   0  11    1.00    2.40
   2   0 -11   -2.10    1.40
   2   0 -11   -1.10    2.40
  -2   0  11    2.00    2.30
  -2   0  11    0.60    2.70
   2   0 -11   -0.50    2.30
   1   0 -11   -1.70    2.70
  -1   0  11    2.30    2.90
  -1   0  11    0.90    2.60
  -1   0  11   -2.50    1.60
   1   0 -11    1.30    1.90
   1   0 -11   -0.70    2.50
   0   0 -11   12.20    3.10
   0   0 -11    9.00    3.90
   0   0  11    6.00    3.50
   0   0  11   12.00    2.90
   0   0 -11    6.90    3.50
   0   0  11    8.50    3.60
  -1   0 -11    1.80    3.00
  -1   0 -11    0.90    2.60
   1   0  11    0.80    1.80
   1   0  11   -5.20    3.60
   1   0  11   -0.70    1.70
   1   0  11    1.50    2.70
   2   0  11   -1.40    2.70
  -2   0 -11    4.70    3.40
  -2   0 -11   -3.10    2.50
   2   0  11    1.70    1.70
   2   0  11   -3.40    3.80
   2   0  11    0.50    1.80
  -3   0 -11    1.10    3.30
   3   0  11    1.80    1.70
   3   0  11    3.00    1.90
  -3   0 -11    5.20    4.10
   4   0  11    0.40    1.60
  -4   0 -11    0.80    3.40
  -4   0 -11    4.00    4.10
   5   0  11   -0.60    1.60
  -5   0 -11    5.00    3.60
  -5   0 -11    5.80    4.60
  -6   0 -11    6.60    3.80
   6   0  11   -0.70    1.90
  -6   0 -11    3.30    3.50
 -11  -1  11  -12.80    4.80
  11  -1 -11    9.40    4.30
 -11  -1  11    0.80    4.70
 -11   1  11    0.70    4.20
 -11   1  11   -5.60    4.00
  11   1 -11    3.00    4.10
  10  -1 -11    4.00    3.50
 -10  -1  11    3.00    4.80
  10   1 -11    3.00    3.70
 -10   1  11    8.00    4.10
   9  -1 -11   15.10    4.90
  -9  -1  11    6.60    4.90
  -9  -1  11   11.30    5.40
  -9  -1  11   16.10    5.10
   9   1 -11    8.10    4.40
  -9   1  11    9.20    4.60
  -9   1  11    1.00    3.60
  -9   1  11   16.90    3.90
  -8  -1  11   -0.20    3.80
  -8  -1  11   -1.70    4.20
  -8  -1  11    6.30    3.70
   8  -1 -11    3.50    3.70
  -8   1  11   -4.20    2.50
   8   1 -11    2.20    3.60
  -8   1  11   -3.90    3.00
  -7  -1  11   41.00    6.70
  -7  -1  11   48.60    6.10
  -7  -1  11   43.40    6.90
   7  -1 -11   59.89    7.40
   7   1 -11   51.49    7.00
  -7   1  11   43.90    3.90
  -7   1  11   33.70    6.30
  -7   1  11   44.10    4.30
   6  -1 -11   56.09    6.90
  -6  -1  11   38.40    6.90
  -6  -1  11   44.50    6.40
  -6  -1  11   40.60    6.10
  -6   1  11   34.00    4.00
  -6   1  11   34.80    3.30
  -6   1  11   45.30    6.50
   6   1 -11   44.20    6.50
  -5  -1  11   92.69    7.30
  -5  -1  11   83.19    6.60
   5  -1 -11   88.39    6.80
  -5  -1  11   86.99    8.20
   5  -1 -11   92.79    7.10
   5   1 -11   85.99    7.30
  -5   1  11   81.29    7.00
   5   1 -11   81.49    7.10
  -5   1  11   88.99    5.30
  -5   1  11   85.79    6.80
  -5   1  11   86.59    4.50
   4  -1 -11  161.58    9.10
  -4  -1  11  160.68    9.00
   4  -1 -11  171.88    8.80
  -4  -1  11  164.28    9.00
  -4  -1  11  146.99    8.90
   4   1 -11  156.58    9.40
   4   1 -11  146.89    8.80
  -4   1  11  163.38    6.50
   4   1 -11  165.68    9.40
  -4   1  11  158.08    9.30
  -4   1  11  180.68    9.00
  -3  -1  11   22.70    4.50
  -3  -1  11   19.10    4.40
   3  -1 -11   18.70    3.50
   3  -1 -11   19.90    4.40
   3  -1 -11   13.00    3.40
  -3  -1  11   16.70    3.90
  -3   1  11   22.60    4.30
   3   1 -11   18.60    4.40
   3   1 -11   19.10    4.60
  -3   1  11   15.60    4.50
   3   1 -11   18.30    4.30
  -3   1  11   20.30    3.40
   2  -1 -11    3.90    2.10
  -2  -1  11    7.70    3.40
  -2  -1  11    4.60    3.00
   2  -1 -11    9.40    3.10
  -2  -1  11    9.70    3.20
   2  -1 -11    8.50    3.40
  -2   1  11    5.30    2.80
   2   1 -11    8.60    3.30
  -2   1  11    3.90    3.20
  -2   1  11    8.00    2.90
   2   1 -11    7.80    3.60
   2   1 -11   12.20    3.90
   1  -1 -11    1.40    1.90
  -1  -1  11    1.30    2.40
  -1  -1  11    2.20    2.40
   1  -1 -11    0.50    2.40
   1  -1 -11   -0.10    2.30
  -1  -1  11   -1.10    2.50
   1   1 -11    2.60    2.60
  -1   1  11    3.00    2.80
   1   1 -11    0.40    2.80
   1   1 -11    2.30    2.50
  -1   1  11    5.00    3.30
  -1   1  11    2.10    2.20
   0  -1 -11   54.69    6.70
   0  -1  11   36.10    6.10
   0  -1 -11   40.10    5.30
   0  -1  11   44.50    6.40
   0  -1  11   43.80    4.90
   0  -1  11   39.50    4.80
   0   1  11   38.90    6.40
   0   1 -11   44.50    4.80
   0   1 -11   44.70    5.90
   0   1  11   41.00    3.70
   0   1 -11   48.10    7.40
   0   1  11   48.40    6.90
   1  -1  11   12.30    4.30
   1  -1  11    9.10    3.70
  -1  -1 -11   12.10    4.00
   1  -1  11   14.20    3.60
   1  -1  11   17.10    3.60
  -1  -1 -11   15.60    4.60
   1   1  11   11.80    2.30
  -1   1 -11   11.40    4.60
   1   1  11   13.80    2.40
  -1   1 -11   12.20    3.70
   1   1  11   10.00    5.10
   2  -1  11   54.99    5.20
   2  -1  11   55.49    6.00
  -2  -1 -11   64.49    7.20
   2  -1  11   62.79    5.60
  -2  -1 -11   66.49    9.40
  -2   1 -11   60.39    7.20
  -2   1 -11   60.09    5.60
   2   1  11   64.89    3.20
   2   1  11   58.99    7.50
   2   1  11   61.09    3.20
  -3  -1 -11   -1.50    3.10
  -3  -1 -11    4.50    3.60
   3  -1  11    4.00    1.90
   3  -1  11   -0.40    3.20
   3  -1  11   -0.40    2.20
  -3   1 -11   -0.70    2.50
  -3   1 -11   -2.80    2.90
   4  -1  11    6.20    3.30
  -4  -1 -11    1.30    3.70
   4  -1  11    3.50    2.10
   4  -1  11   -1.30    2.10
  -4  -1 -11   12.10    5.00
  -4   1 -11    5.90    4.50
  -4   1 -11    1.10    2.90
  -5  -1 -11    2.80    4.30
   5  -1  11   -0.80    2.50
  -5  -1 -11    9.00    4.00
   5  -1  11    6.10    2.80
  -5   1 -11    4.00    4.20
  -5   1 -11    6.40    3.30
  -6  -1 -11   32.50    6.90
  -6  -1 -11    9.40    4.70
  -6   1 -11   18.50    4.50
  -6   1 -11   23.10    6.10
  11  -2 -11    3.00    3.80
 -11  -2  11   -7.70    5.90
  11   2 -11    2.70    4.40
 -10  -2  11    7.10    6.10
 -10  -2  11    0.60    4.60
  10  -2 -11   11.90    4.00
  10   2 -11   15.90    6.70
 -10   2  11   16.80    3.50
 -10   2  11   12.80    5.30
  -9  -2  11  104.39   10.20
  -9  -2  11   86.29    9.30
   9  -2 -11  100.69    8.30
   9   2 -11   89.99    9.00
  -9   2  11   98.29    3.60
  -9   2  11  103.69    9.60
  -9   2  11  101.39    4.00
  -8  -2  11   51.59    7.60
  -8  -2  11   42.40    7.90
   8  -2 -11   50.29    6.90
  -8   2  11   45.30    7.60
   8   2 -11   55.69    7.90
   7  -2 -11   28.90    5.30
  -7  -2  11   34.40    7.20
  -7  -2  11   21.10    5.30
  -7  -2  11   32.50    6.70
  -7   2  11   22.70    5.60
   7   2 -11   28.40    5.70
  -6  -2  11    7.30    5.10
  -6  -2  11    8.40    3.90
  -6  -2  11    8.10    4.50
   6   2 -11    7.00    4.20
  -6   2  11    8.90    4.50
   5  -2 -11   19.50    4.70
  -5  -2  11   12.90    4.20
  -5  -2  11   17.80    5.70
  -5  -2  11   17.40    4.80
   5  -2 -11   25.10    4.70
   5   2 -11   19.20    5.10
  -5   2  11   20.40    4.70
  -4  -2  11  415.36   15.60
   4  -2 -11  410.46   14.90
  -4  -2  11  358.96   17.50
   4  -2 -11  391.66   13.80
  -4   2  11  388.56   14.00
   4   2 -11  359.06   17.70
   4   2 -11  400.26   15.20
   4   2 -11  399.26   16.50
  -4   2  11  416.16   16.20
   3  -2 -11  192.68    6.40
   3  -2 -11  178.78    9.80
   3  -2 -11  182.68    8.50
  -3  -2  11  184.28    9.90
  -3  -2  11  192.28   11.00
  -3  -2  11  195.88   10.30
   3   2 -11  184.88   10.90
  -3   2  11  182.98   10.60
  -3   2  11  195.68    8.90
  -3   2  11  187.58    6.20
   3   2 -11  206.68   11.70
   3   2 -11  201.38   10.10
   2  -2 -11  152.48    7.30
   2  -2 -11  153.28    9.30
  -2  -2  11  149.29    8.70
  -2  -2  11  150.38    8.80
   2  -2 -11  158.68    7.00
  -2  -2  11  157.58    9.70
   2   2 -11  153.88   10.30
  -2   2  11  154.78    7.40
   2   2 -11  150.68    9.60
  -2   2  11  140.69    6.70
   2   2 -11  154.98    8.70
  -1  -2  11    2.40    2.70
  -1  -2  11    2.80    2.50
   1  -2 -11    2.50    2.10
  -1  -2  11    1.20    2.80
   1  -2 -11    3.30    3.50
   1   2 -11   -1.60    2.40
   1   2 -11   -2.20    2.90
  -1   2  11    0.20    2.50
  -1   2  11    1.50    2.00
   1   2 -11   -1.90    2.40
   0  -2  11   21.70    4.50
   0  -2  11   14.40    4.00
   0  -2  11   17.90    4.40
   0  -2 -11   21.70    4.80
   0  -2 -11   13.90    4.50
   0  -2 -11   15.80    2.50
   0  -2  11   14.60    3.90
   0   2 -11   13.30    3.60
   0   2 -11   23.40    5.90
   0   2  11   16.10    4.40
   0   2  11   17.90    2.50
   1  -2  11    8.00    3.50
  -1  -2 -11    6.30    3.80
   1  -2  11    8.10    3.90
   1  -2  11   11.50    3.70
  -1  -2 -11   12.70    4.30
   1   2  11    9.90    4.40
  -1   2 -11   13.70    3.80
  -1   2 -11    6.20    4.60
   2  -2  11  104.99    7.70
   2  -2  11   94.79    8.00
  -2  -2 -11  112.89    8.50
   2  -2  11   91.59    7.50
  -2  -2 -11   98.89    8.40
   2   2  11  105.39    9.30
  -2   2 -11  113.09    7.20
  -2   2 -11  102.69    9.50
   3  -2  11   72.09    6.40
   3  -2  11   66.39    6.60
  -3  -2 -11   66.99    7.50
   3  -2  11   55.19    5.90
  -3  -2 -11   62.69    8.40
  -3   2 -11   57.49    7.80
  -3   2 -11   58.29    5.50
  -4  -2 -11   59.09    8.10
  -4  -2 -11   67.29    7.70
   4  -2  11   63.19    6.20
   4  -2  11   77.09    6.50
   4  -2  11   53.29    6.40
  -4   2 -11   65.59    8.20
  -4   2 -11   57.19    5.20
  -5  -2 -11   17.10    4.20
  -5  -2 -11    2.80    4.30
   5  -2  11   13.40    4.20
   5  -2  11   12.70    4.40
  -5   2 -11    6.10    4.40
  -5   2 -11   12.30    3.50
   6  -2  11    4.10    3.90
  -6  -2 -11   19.70    4.50
  -6   2 -11    4.90    3.20
  -6   2 -11   12.40    5.00
 -10  -3  11    1.20    6.30
  10  -3 -11   -0.30    3.00
 -10  -3  11   -2.90    4.80
  10   3 -11    5.90    4.60
 -10   3  11    9.00    4.50
  -9  -3  11   24.10    7.60
   9  -3 -11   17.70    5.00
   9   3 -11   17.60    6.70
  -9   3  11   19.30    5.60
   8  -3 -11    5.00    3.50
  -8  -3  11   10.20    5.60
  -8  -3  11    3.60    4.20
  -8   3  11    7.30    4.20
   8   3 -11    1.40    3.60
  -7  -3  11   46.80    7.50
   7  -3 -11   42.00    6.20
  -7  -3  11   34.40    8.10
   7   3 -11   37.80    6.80
  -7   3  11   34.70    6.50
   6  -3 -11   57.49    6.10
  -6  -3  11   63.49   10.30
  -6  -3  11   57.39    7.00
   6   3 -11   59.19    8.10
  -6   3  11   61.39    6.70
  -5  -3  11   31.80    8.10
  -5  -3  11   27.50    5.50
   5  -3 -11   35.50    5.40
   5  -3 -11   28.50    5.30
   5   3 -11   27.70    5.80
  -5   3  11   26.40    5.20
   4  -3 -11  276.17   17.00
  -4  -3  11  313.47   14.20
   4  -3 -11  301.97   13.20
  -4   3  11  304.17   12.40
   4   3 -11  301.67   13.50
   3  -3 -11   11.70    4.40
  -3  -3  11   12.20    4.10
   3  -3 -11   10.20    3.10
   3   3 -11    5.60    3.80
  -3   3  11   10.00    3.40
  -2  -3  11   -0.50    2.60
  -2  -3  11    0.20    2.70
   2  -3 -11   -0.30    1.50
   2  -3 -11   -0.20    1.70
   2  -3 -11    4.00    3.30
  -2   3  11    1.50    1.90
  -2   3  11    4.00    2.30
   2   3 -11    4.60    3.30
   1  -3 -11   13.60    3.40
  -1  -3  11    6.30    3.60
   1  -3 -11   14.50    4.80
  -1   3  11   11.10    2.70
   1   3 -11   12.70    4.00
   1   3 -11   13.50    5.60
   0  -3 -11    1.40    1.30
   0  -3  11    1.00    2.90
   0  -3 -11    7.00    3.30
   0  -3 -11   -1.30    3.40
   0   3  11    6.00    3.50
   0   3  11    1.70    1.10
   0   3 -11    2.50    2.90
   0   3 -11    1.70    4.00
   1  -3  11   44.50    7.90
  -1  -3 -11   60.29    8.30
  -1  -3 -11   61.29    6.00
   1  -3  11   43.70    6.50
  -1   3 -11   56.99    9.30
   1   3  11   45.30    7.10
  -1   3 -11   44.70    5.10
   2  -3  11   19.80    5.60
   2  -3  11   31.90    5.20
  -2  -3 -11   29.90    5.70
  -2  -3 -11   24.30    6.10
  -2   3 -11   24.20    4.20
  -2   3 -11   28.50    7.10
   2   3  11   16.80    5.30
  -3  -3 -11   13.90    4.00
   3  -3  11    4.00    3.30
   3  -3  11    2.10    2.60
  -3  -3 -11    7.20    4.80
  -3   3 -11    2.50    2.50
  -3   3 -11    5.50    4.70
  -4  -3 -11   17.80    4.80
   4  -3  11   -0.70    2.80
   4  -3  11    1.20    2.70
  -4  -3 -11   10.30    4.90
  -4   3 -11    2.80    2.70
  -4   3 -11    4.10    5.00
  -5  -3 -11   36.60    7.70
   5  -3  11   39.90    7.80
  -5  -3 -11   55.79    6.90
   5  -3  11   38.10    7.10
  -5   3 -11   29.10    4.40
  -5   3 -11   34.00    8.10
  -9  -4  11    3.80    4.80
   9  -4 -11   15.10    4.60
  -9  -4  11    4.40    6.10
   9   4 -11   11.10    5.30
  -9   4  11   17.90    5.80
   8  -4 -11    7.60    3.70
  -8  -4  11    0.70    4.40
  -8  -4  11   -0.30    5.60
  -8   4  11    9.70    4.70
   8   4 -11    1.90    4.20
   7  -4 -11    3.50    2.90
  -7  -4  11   -1.10    3.80
  -7  -4  11   -3.10    5.30
  -7   4  11    1.00    3.20
   7   4 -11    7.70    4.60
   6  -4 -11   31.70    5.30
  -6  -4  11   22.70    7.80
  -6  -4  11   30.00    6.20
  -6   4  11   32.20    6.20
   6   4 -11   24.30    5.80
  -5  -4  11    9.90    5.20
   5  -4 -11    9.60    3.80
  -5  -4  11   12.50    4.60
   5   4 -11    4.40    3.70
  -5   4  11    8.50    3.70
   4  -4 -11   56.99    5.70
  -4  -4  11   69.29    7.50
   4  -4 -11   64.29    6.60
  -4   4  11   74.59    6.60
   4   4 -11   70.39    8.60
   4   4 -11   62.99    7.00
  -3  -4  11    0.40    3.00
   3  -4 -11    2.30    3.30
   3  -4 -11    1.50    2.30
   3   4 -11   -2.60    3.50
  -3   4  11    3.60    2.40
   3   4 -11   -0.90    3.40
   2  -4 -11    2.10    2.10
   2  -4 -11    3.50    3.80
  -2  -4  11    6.00    4.00
  -2   4  11    3.90    2.50
   2   4 -11    3.10    4.40
   1  -4 -11  111.79    9.00
  -1  -4  11   87.99    8.30
  -1  -4  11   89.59    7.30
   1  -4 -11  110.59    6.00
  -1   4  11   91.19    5.30
  -1   4  11   96.39    6.30
   1   4 -11   85.69    6.90
   1   4 -11   95.59   10.00
   0  -4 -11   40.70    5.10
   0  -4 -11   18.10    5.80
   0  -4 -11   25.10    1.90
   0  -4  11   21.10    5.20
   0  -4  11   23.80    4.70
   0   4  11   29.10    5.10
   0   4 -11   28.20    5.00
   0   4 -11   27.50    7.00
  -1  -4 -11    6.00    2.80
  -1  -4 -11    3.50    4.10
   1  -4  11    0.00    2.50
   1  -4  11    1.40    3.20
   1   4  11   -2.70    3.40
  -1   4 -11   -2.20    3.30
  -1   4 -11    0.00    2.80
  -2  -4 -11    7.30    3.60
   2  -4  11    0.10    2.50
  -2  -4 -11    5.50    4.70
   2  -4  11    0.90    3.30
  -2   4 -11    3.80    4.60
   2   4  11   -1.70    4.30
  -2   4 -11   -1.10    2.30
   3  -4  11   52.99    5.30
   3  -4  11   53.59    8.70
  -3   4 -11   56.09    5.20
  -4  -4 -11    2.40    4.90
   4  -4  11   20.60    6.10
  -4  -4 -11   29.40    5.90
  -4   4 -11   13.10    6.10
  -4   4 -11   13.20    3.40
   8  -5 -11    4.60    3.70
  -8  -5  11    5.00    7.10
  -8   5  11   14.50    4.30
  -7  -5  11   -0.20    5.50
   7  -5 -11    7.70    3.70
  -7  -5  11   -0.20    3.80
   7   5 -11    3.10    4.50
  -7   5  11    7.00    4.10
   6  -5 -11    0.20    3.10
  -6  -5  11    5.10    4.10
  -6   5  11   11.70    3.70
   6   5 -11    0.80    3.60
  -5  -5  11    5.30    6.20
   5  -5 -11    9.50    3.90
  -5  -5  11    2.60    3.70
  -5   5  11   20.40    4.80
   5   5 -11   11.80    5.30
  -4  -5  11   -4.90    2.90
   4  -5 -11    1.20    3.70
  -4  -5  11    1.60    3.60
   4   5 -11   -0.40    3.20
   4   5 -11   -1.10    3.90
   3  -5 -11   -4.90    2.20
  -3  -5  11    2.90    3.40
   3  -5 -11   -7.20    3.20
   3   5 -11    5.40    4.00
  -3   5  11    2.80    2.60
   3   5 -11   -0.70    3.00
   2  -5 -11   -2.50    3.40
  -2  -5  11   -2.60    2.60
   2  -5 -11   -0.50    2.10
  -2   5  11    3.40    2.60
   2   5 -11    3.40    4.70
   2   5 -11    2.40    3.20
   1  -5 -11   11.40    3.40
  -1  -5  11    0.80    3.20
   1  -5 -11    8.00    4.50
   1  -5 -11    6.70    2.40
   1   5 -11   11.30    3.80
   1   5 -11    6.80    4.30
   0  -5  11   67.49    8.10
   0  -5 -11   49.10    2.60
   0  -5  11   41.50    7.00
   0  -5 -11   65.89    6.20
   0  -5 -11   68.89    5.30
   0  -5 -11   50.89    2.40
   0  -5 -11   45.40    7.80
   0   5 -11   52.79    9.30
   0   5 -11   58.59    5.90
  -1  -5 -11   15.70    3.80
   1  -5  11   10.90    5.20
   1  -5  11   10.20    3.60
  -1   5 -11    9.70    3.70
  -2  -5 -11   12.00    5.40
   2  -5  11    9.70    3.60
  -2   5 -11   15.70    3.80
  -2   5 -11   18.90    6.40
   3  -5  11    3.60    4.70
  -3   5 -11    0.60    2.90
  -5  -6  11   32.90   11.30
  -5  -6  11   19.60    7.30
   5  -6 -11   20.00    5.30
  -5   6  11   23.60    5.60
   5   6 -11   22.40    6.30
   4  -6 -11   -4.20    3.40
  -4  -6  11    5.60    6.50
  -4  -6  11    2.90    3.90
  -4   6  11    6.60    3.40
   4   6 -11   -0.40    4.40
  -3  -6  11    6.80    4.30
   3  -6 -11   11.50    4.80
   3   6 -11    5.60    3.60
   3   6 -11   10.90    5.70
  -3   6  11   16.00    5.20
  -2  -6  11   24.30    6.80
   2   6 -11   22.60    7.50
   2   6 -11   24.80    5.30
  -2   6  11   42.10    5.20
   1  -6 -11   20.80    4.00
  -1  -6  11   12.80    5.30
   1  -6 -11   16.90    5.70
   1   6 -11   22.00    7.30
   1   6 -11   16.00    4.80
   0  -6  11   14.80    5.80
   0  -6 -11   10.20    5.50
   0   6 -11   16.80    4.60
   0   6 -11   10.90    6.80
  -1  -6 -11   47.70    5.10
  -1   6 -11   12.70    4.10
  11   0 -12   10.80    4.90
  10   0 -12   -2.00    3.30
 -10   0  12    2.40    4.80
 -10   0  12   -7.90    3.70
 -10   0  12   15.90    4.90
   9   0 -12   73.29    7.60
  -9   0  12   66.99    9.20
  -9   0  12   61.09    7.20
  -9   0  12   74.99    6.90
  -8   0  12   20.10    4.20
  -8   0  12   14.60    4.80
  -8   0  12   19.00    5.80
   8   0 -12   11.00    4.40
   7   0 -12    7.10    3.80
  -7   0  12    4.80    2.70
  -7   0  12    3.10    4.20
  -7   0  12    3.40    3.90
  -6   0  12    8.00    2.90
  -6   0  12    7.80    3.70
   6   0 -12   10.60    4.10
  -6   0  12    6.40    4.00
  -5   0  12    7.50    2.80
   5   0 -12    7.00    3.50
  -5   0  12    9.90    3.90
  -5   0  12   10.80    4.00
   5   0 -12    7.40    3.30
  -4   0  12 1618.64   37.00
   4   0 -12 1577.04   38.10
   4   0 -12 1621.34   41.90
   4   0 -12 1595.94   36.40
  -4   0  12 1608.44   35.60
   3   0 -12  368.06   14.00
  -3   0  12  377.96   13.30
  -3   0  12  383.66   13.70
   3   0 -12  386.06   14.40
   3   0 -12  417.46   15.40
  -2   0  12  286.07   11.20
   2   0 -12  299.47   12.70
  -2   0  12  301.87   12.10
   2   0 -12  277.37   12.20
   2   0 -12  287.27   12.00
  -1   0  12   44.90    5.70
   1   0 -12   44.50    5.50
   1   0 -12   46.00    5.00
   1   0 -12   49.30    6.50
  -1   0  12   46.10    4.60
   0   0  12   43.30    4.40
   0   0 -12   45.00    5.00
   0   0 -12   47.60    6.00
   0   0 -12   37.80    5.80
   0   0  12   40.40    7.20
   1   0  12  103.59    5.90
  -1   0 -12  105.29    9.00
   1   0  12  101.59    6.40
   1   0  12   88.99    8.40
  -2   0 -12  136.59    8.80
   2   0  12  149.59    7.10
  -2   0 -12  142.89   10.70
   2   0  12  142.89    6.80
  -3   0 -12    7.50    3.90
  -3   0 -12    6.60    3.80
  -4   0 -12  169.08   10.40
  -4   0 -12  194.18   12.80
   4   0  12  148.29    6.40
   5   0  12   12.20    2.60
  -5   0 -12   24.30    5.60
  -6   0 -12    0.00    4.30
  11  -1 -12   -5.00    3.40
 -11  -1  12   -1.70    5.70
  11   1 -12   -0.50    4.00
 -11   1  12   -7.20    4.10
 -10  -1  12   -2.20    4.80
  10  -1 -12    0.20    3.60
 -10  -1  12   -3.10    4.70
 -10   1  12   -5.20    3.70
 -10   1  12    5.90    5.00
  -9  -1  12    1.40    4.20
  -9  -1  12    4.10    4.80
   9  -1 -12    1.80    3.40
  -9  -1  12    0.80    4.30
  -9   1  12    6.70    3.00
  -9   1  12   -3.10    3.80
   9   1 -12   -5.30    3.20
  -8  -1  12   77.39    7.50
   8  -1 -12   66.99    7.00
  -8  -1  12   67.99    7.90
  -8  -1  12   81.79    8.60
  -8   1  12   70.09    5.40
  -8   1  12   67.19    7.80
   8   1 -12   76.89    7.80
  -7  -1  12   46.50    7.40
  -7  -1  12   43.50    7.50
   7  -1 -12   52.99    7.50
  -7  -1  12   48.90    7.40
  -7   1  12   44.50    4.40
  -7   1  12   62.09    7.20
   7   1 -12   63.59    8.30
  -7   1  12   53.59    3.90
  -6  -1  12   68.79    7.00
  -6  -1  12   71.59    6.80
  -6  -1  12   63.49    7.10
   6  -1 -12   57.99    6.40
  -6   1  12   77.39    4.40
  -6   1  12   70.29    7.00
   6   1 -12   61.49    7.90
  -6   1  12   71.49    5.00
   5  -1 -12  416.76   15.70
  -5  -1  12  410.46   17.00
   5  -1 -12  381.86   14.90
  -5  -1  12  409.36   15.40
  -5   1  12  407.76   12.50
  -5   1  12  396.66   15.10
  -5   1  12  406.06   11.30
   5   1 -12  404.76   15.70
   4  -1 -12   17.10    4.60
  -4  -1  12   22.30    4.60
   4  -1 -12   18.90    3.50
  -4  -1  12   19.20    4.40
   4   1 -12   16.00    4.50
  -4   1  12   18.50    4.30
   4   1 -12   18.00    4.60
  -4   1  12   21.60    3.40
   4   1 -12   21.30    5.00
   3  -1 -12   -1.80    2.00
  -3  -1  12   -0.50    2.40
  -3  -1  12    0.70    2.20
   3  -1 -12   -2.90    1.70
  -3   1  12    0.50    2.50
  -3   1  12   -1.40    2.30
   3   1 -12    3.30    3.80
   3   1 -12    2.30    3.10
   3   1 -12   -2.50    2.20
  -2  -1  12    4.70    3.00
   2  -1 -12   -1.00    2.50
  -2  -1  12   -0.40    2.10
   2  -1 -12    0.70    2.10
  -2   1  12   -0.50    2.40
   2   1 -12   -1.80    2.70
  -2   1  12   -1.60    2.80
   2   1 -12   -2.60    2.30
   1  -1 -12   50.69    5.70
  -1  -1  12   54.69    5.80
   1  -1 -12   53.89    7.00
  -1  -1  12   56.99    5.90
  -1  -1  12   53.49    5.40
   1  -1 -12   49.60    4.60
  -1   1  12   55.79    4.80
  -1   1  12   51.89    6.10
   1   1 -12   48.80    6.30
   1   1 -12   47.90    5.50
   1   1 -12   63.99    6.10
   0  -1  12    1.70    2.30
   0  -1 -12    2.80    3.10
   0  -1  12    1.90    3.10
   0  -1 -12    2.30    2.00
   0  -1  12    3.70    2.50
   0  -1 -12    1.40    3.50
   0  -1  12    3.10    3.30
   0   1  12    1.80    4.10
   0   1 -12   -2.10    2.80
   0   1  12    0.70    2.00
   0   1 -12    5.50    3.10
  -1  -1 -12   56.79    6.40
   1  -1  12   56.19    5.50
  -1  -1 -12   52.39    7.40
   1  -1  12   57.49    8.10
   1  -1  12   54.99    5.30
   1   1  12   54.99    8.10
   1   1  12   58.49    4.00
  -1   1 -12   53.09    6.00
  -1   1 -12   54.49    9.60
   1   1  12   48.00    3.70
  -2  -1 -12   15.20    4.70
   2  -1  12   12.80    3.40
   2  -1  12   13.60    3.60
   2   1  12   13.20    2.00
  -2   1 -12   13.00    4.60
  -2   1 -12   15.40    4.50
   2   1  12   16.70    1.90
  -3  -1 -12   10.20    4.20
   3  -1  12    0.80    2.10
   3  -1  12    4.20    2.20
  -3  -1 -12    3.70    3.60
  -3   1 -12    6.00    4.20
  -4  -1 -12   31.20    6.20
   4  -1  12   27.80    4.50
   4  -1  12   40.50    4.60
  -4  -1 -12   34.60    6.70
  -4   1 -12   26.80    5.20
  -4   1 -12   42.40    8.50
   5  -1  12    8.90    3.20
   5  -1  12   -0.70    2.60
  -5  -1 -12   -0.10    4.20
  -5  -1 -12    8.30    3.90
  -5   1 -12    2.20    3.90
  -5   1 -12   -0.80    3.30
  10  -2 -12    9.20    4.70
 -10  -2  12    5.90    5.40
 -10  -2  12   -1.40    4.60
 -10   2  12    6.30    4.50
  10   2 -12    1.60    4.70
   9  -2 -12    6.00    3.70
  -9  -2  12    4.80    5.30
  -9   2  12    3.40    4.50
   9   2 -12   12.60    5.40
  -8  -2  12    7.20    5.20
  -8  -2  12   -3.50    3.60
   8  -2 -12    3.40    3.70
   8   2 -12   -3.80    3.10
  -8   2  12    0.80    3.70
  -7  -2  12   13.30    6.90
   7  -2 -12    7.00    4.30
  -7  -2  12    9.20    4.30
   7   2 -12   13.10    5.10
  -7   2  12   13.60    4.70
  -6  -2  12    2.80    4.80
  -6  -2  12    1.40    3.50
  -6  -2  12   11.40    4.30
   6  -2 -12    8.40    3.80
   6   2 -12    6.40    4.10
  -6   2  12    8.80    4.00
  -5  -2  12   14.50    4.20
  -5  -2  12   16.60    5.80
   5  -2 -12   12.20    3.90
  -5  -2  12   14.60    4.60
   5  -2 -12   16.70    4.60
   5   2 -12   17.30    5.00
   5   2 -12   14.30    5.20
  -5   2  12   13.00    4.20
  -4  -2  12  347.87   15.40
   4  -2 -12  325.67   14.00
  -4  -2  12  348.07   14.70
  -4   2  12  355.66   13.30
   4   2 -12  343.97   14.40
   4   2 -12  327.47   15.40
   3  -2 -12   45.40    6.80
  -3  -2  12   48.60    5.70
   3  -2 -12   49.70    4.00
  -3  -2  12   50.59    6.20
   3  -2 -12   42.10    4.60
   3   2 -12   50.79    6.70
  -3   2  12   43.20    5.00
   3   2 -12   43.90    7.30
  -3   2  12   49.20    3.80
   2  -2 -12    0.20    2.00
  -2  -2  12    1.40    2.70
   2  -2 -12    2.10    2.00
  -2  -2  12    0.40    2.00
   2  -2 -12    2.30    3.40
  -2   2  12    0.00    2.40
   2   2 -12   -1.00    2.70
   2   2 -12    1.50    3.10
   2   2 -12    2.20    3.10
  -1  -2  12   49.99    6.80
  -1  -2  12   55.79    5.80
   1  -2 -12   62.49    6.80
   1  -2 -12   52.49    4.30
   1  -2 -12   56.69    5.40
  -1   2  12   51.69    4.80
  -1   2  12   46.50    5.40
   1   2 -12   54.39    7.50
   1   2 -12   59.49    6.30
   1   2 -12   48.80    6.80
   0  -2 -12   19.20    5.10
   0  -2 -12   19.90    4.50
   0  -2  12   11.90    3.60
   0  -2  12   19.50    4.50
   0  -2 -12   14.70    2.60
   0  -2  12   16.60    4.20
   0   2  12   13.80    2.30
   0   2 -12   21.70    4.50
   0   2 -12   25.10    6.30
   0   2  12   11.70    4.40
  -1  -2 -12   15.40    4.80
   1  -2  12   10.60    3.60
  -1  -2 -12   18.70    4.60
   1  -2  12    9.40    3.80
   1  -2  12   17.10    4.30
  -1   2 -12   18.20    4.30
   1   2  12    7.20    5.40
  -1   2 -12   17.50    5.90
   2  -2  12    2.70    2.70
   2  -2  12    8.50    3.40
  -2  -2 -12    5.80    4.10
   2  -2  12   10.40    3.60
  -2  -2 -12   10.00    3.90
  -2   2 -12    9.30    4.70
  -2   2 -12    4.30    3.00
   3  -2  12   11.90    3.50
  -3  -2 -12    4.60    3.50
   3  -2  12    1.40    2.80
   3  -2  12    2.90    3.20
  -3  -2 -12   -0.40    3.90
  -3   2 -12    2.40    2.80
  -3   2 -12    6.20    4.90
  -4  -2 -12   41.20    7.30
   4  -2  12   50.39    6.20
  -4  -2 -12   74.99    7.80
   4  -2  12   51.49    8.10
  -4   2 -12   60.49    6.00
  -4   2 -12   67.39   11.60
   5  -2  12    5.70    3.90
  -5   2 -12    6.40    3.50
  -5   2 -12   18.70    6.20
  10  -3 -12   -3.40    3.20
  -9  -3  12   20.30    7.20
  -9  -3  12    6.90    5.30
   9  -3 -12   19.90    4.80
  -9   3  12   18.80    5.50
   9   3 -12   17.40    5.70
   8  -3 -12   36.90    6.30
  -8  -3  12   23.10    7.60
  -8  -3  12   36.90    7.10
   8   3 -12   40.30    7.70
  -8   3  12   32.70    6.70
   7  -3 -12    3.70    3.40
  -7  -3  12   -2.00    4.30
  -7  -3  12    9.10    4.60
   7   3 -12    0.30    4.00
  -7   3  12    6.50    3.90
  -6  -3  12   56.29    7.10
  -6  -3  12   51.99    9.10
   6  -3 -12   58.69    6.50
  -6   3  12   55.69    6.30
   6   3 -12   71.49    7.80
  -5  -3  12   12.90    4.60
  -5  -3  12    7.80    5.50
   5  -3 -12    9.50    3.90
  -5   3  12    6.50    3.30
   5   3 -12   12.50    4.70
   5   3 -12   14.40    5.80
  -4  -3  12  149.19   10.20
   4  -3 -12  165.08   10.00
   4  -3 -12  157.08    8.70
   4   3 -12  162.28   10.20
  -4   3  12  161.28    9.10
   4   3 -12  149.99   11.30
   3  -3 -12    9.20    4.40
   3  -3 -12   12.50    3.30
  -3  -3  12   15.40    4.70
  -3   3  12   16.20    3.80
   3   3 -12   12.70    4.50
   3   3 -12   12.60    5.00
   2  -3 -12   39.50    3.90
   2  -3 -12   36.70    4.00
  -2  -3  12   24.90    5.40
   2  -3 -12   28.60    6.10
   2   3 -12   38.90    7.50
   2   3 -12   38.80    6.00
  -2   3  12   39.90    3.70
  -2   3  12   34.30    4.10
  -1  -3  12    5.20    3.40
   1  -3 -12    1.10    3.70
   1   3 -12    4.50    3.30
   1   3 -12    2.00    2.80
  -1   3  12    2.50    3.00
  -1   3  12    3.90    2.00
   0  -3 -12  151.18   10.50
   0  -3 -12  144.69    4.80
   0  -3  12  148.19    9.90
   0  -3 -12  175.18    9.10
   0   3  12  147.59    4.60
   0   3 -12  153.58   11.90
   0   3  12  150.58    9.10
   0   3 -12  143.89    8.60
  -1  -3 -12   19.90    4.30
   1  -3  12    3.80    3.40
  -1  -3 -12    6.80    4.70
   1  -3  12    6.20    3.40
  -1   3 -12   10.40    3.70
  -1   3 -12    9.70    5.20
  -2  -3 -12   53.29    6.50
  -2  -3 -12   37.40    7.20
   2  -3  12   37.20    6.80
   2  -3  12   26.90    5.40
  -2   3 -12   32.50    5.00
  -2   3 -12   40.60    8.20
   3  -3  12   -1.30    2.90
   3  -3  12    2.40    3.30
  -3  -3 -12   -0.10    4.10
  -3  -3 -12    8.90    4.00
  -3   3 -12    0.30    2.90
  -3   3 -12    6.30    4.50
   4  -3  12   13.40    4.00
   4  -3  12   18.90    5.40
  -4  -3 -12   12.70    5.60
  -4   3 -12   17.60    6.30
  -4   3 -12   15.30    3.90
  -9  -4  12    9.40    8.40
   9  -4 -12   20.70    4.80
  -9   4  12   27.90    6.50
   8  -4 -12    1.20    3.50
  -8  -4  12    4.00    4.60
   8   4 -12    0.50    4.50
  -7  -4  12    9.50    6.00
  -7  -4  12    0.10    4.40
   7  -4 -12    8.00    4.00
  -7   4  12    8.00    4.10
   6  -4 -12   13.20    4.60
  -6  -4  12    7.70    6.40
  -6  -4  12    4.20    3.90
   6   4 -12    6.40    4.20
  -6   4  12    9.80    4.10
  -5  -4  12   72.99    8.10
  -5  -4  12   58.89   10.50
   5  -4 -12   73.99    7.60
   5   4 -12   81.19    8.20
  -5   4  12   83.49    7.50
  -4  -4  12    1.90    3.10
   4  -4 -12   -0.80    3.00
   4  -4 -12   -4.70    2.30
  -4   4  12    5.30    2.90
   4   4 -12   -0.60    3.90
   4   4 -12   -5.40    3.10
  -3  -4  12    9.50    4.40
   3  -4 -12    3.30    2.80
   3  -4 -12    6.50    4.30
  -3   4  12   11.90    3.20
   3   4 -12   15.80    4.40
   3   4 -12    5.30    4.70
   2  -4 -12   32.70    4.00
   2  -4 -12   36.30    7.10
  -2  -4  12   39.10    7.10
   2   4 -12   49.20    8.80
  -2   4  12   45.70    4.80
   2   4 -12   39.20    6.40
   1  -4 -12    2.80    3.80
  -1  -4  12   -0.40    2.70
   1  -4 -12    9.10    2.70
   1   4 -12    1.30    3.30
   1   4 -12    4.70    4.20
  -1   4  12    3.30    1.80
   0  -4  12    8.30    4.30
   0  -4 -12   32.40    7.00
   0   4 -12    8.70    4.30
   0   4 -12   15.90    5.00
   0   4  12   12.40    4.30
  -1  -4 -12    7.60    4.60
   1  -4  12    2.20    3.10
  -1  -4 -12   15.60    3.40
   1  -4  12    0.10    3.20
  -1   4 -12    5.80    3.10
  -1   4 -12   12.80    5.20
   2  -4  12   21.30    5.80
  -2  -4 -12   13.90    5.60
   2  -4  12   17.40    4.20
  -2   4 -12   12.30    3.90
  -2   4 -12   14.50    6.40
  -3  -4 -12   53.79    8.70
   3  -4  12   62.59    9.20
  -3   4 -12   61.09   10.60
  -3   4 -12   60.99    5.70
  -7  -5  12    6.00    6.40
   7  -5 -12   -3.40    2.70
   7   5 -12   -4.40    3.50
  -7   5  12   13.00    4.40
   6  -5 -12   47.10    7.10
  -6  -5  12   48.90    8.70
  -6  -5  12   36.80    9.50
  -6   5  12   41.50    7.00
   6   5 -12   35.20    7.50
  -5  -5  12   -0.90    3.60
   5  -5 -12   10.60    4.60
   5   5 -12    9.80    4.30
  -5   5  12    6.30    3.30
   4  -5 -12  147.99   10.10
  -4  -5  12  154.28   13.50
  -4   5  12  159.28   11.10
   4   5 -12  128.69   10.50
   4   5 -12  145.29   14.70
  -3  -5  12    1.00    3.60
   3  -5 -12    0.70    4.20
   3  -5 -12   -2.90    2.40
   3   5 -12   -2.60    3.70
  -3   5  12    5.10    2.50
   3   5 -12   -6.00    2.80
   2  -5 -12   -0.90    2.20
  -2  -5  12    0.10    3.00
   2  -5 -12    4.60    3.90
   2   5 -12   10.30    3.80
  -2   5  12   10.30    3.10
   1  -5 -12    8.50    3.00
  -1  -5  12    3.50    4.30
   1  -5 -12   -1.00    4.00
   1   5 -12   10.00    4.20
  -1   5  12    6.20    2.10
   0  -5 -12   26.60    5.20
   0  -5 -12   36.60    7.90
   0   5 -12   31.10    8.10
   0   5 -12   23.10    4.90
  -1  -5 -12   16.70    6.20
   1  -5  12   11.10    5.00
  -1   5 -12    8.20    3.80
  -1   5 -12   20.30    6.40
   1   5  12    9.80    6.00
   2  -5  12    1.60    4.10
  -2   5 -12    3.50    3.10
   3  -6 -12    1.90    5.00
  -3   6  12    5.90    4.10
   3   6 -12    6.30    4.20
   2  -6 -12    5.20    5.00
   2   6 -12    9.20    4.50
  -2   6  12    9.20    3.40
 -10   0  13   -2.00    4.20
 -10   0  13   -6.40    4.40
  -9   0  13   -3.20    3.60
   9   0 -13   -0.70    3.60
  -9   0  13   -3.20    4.00
  -8   0  13    0.50    3.80
  -8   0  13    5.20    2.70
   8   0 -13    0.40    3.70
  -8   0  13   -1.50    3.60
  -7   0  13   -2.50    3.20
  -7   0  13   -4.60    3.30
   7   0 -13   -1.30    3.10
  -7   0  13    7.30    2.90
  -6   0  13    0.10    3.60
   6   0 -13   -2.10    2.90
  -6   0  13   -0.70    3.10
  -6   0  13    4.90    2.40
  -5   0  13   -0.20    3.50
   5   0 -13    0.30    3.00
  -5   0  13   -0.10    3.30
  -5   0  13    5.00    2.20
  -4   0  13    3.50    2.00
  -4   0  13    1.80    2.90
   4   0 -13   -2.40    2.00
   4   0 -13   -2.70    1.90
   4   0 -13    5.20    3.00
   3   0 -13    1.70    2.60
  -3   0  13    5.30    2.80
   3   0 -13    2.40    3.30
   3   0 -13    2.90    2.70
  -3   0  13    0.80    2.70
  -2   0  13    2.60    2.80
   2   0 -13   -3.50    2.70
   2   0 -13    0.10    3.10
  -2   0  13   -0.80    2.00
   2   0 -13    4.70    2.70
  -1   0  13   -1.40    2.30
   1   0 -13   -2.80    2.70
   1   0 -13    0.90    2.30
   1   0 -13    1.50    2.90
   0   0 -13   13.80    4.30
   0   0  13   11.80    3.00
   0   0  13   13.30    3.10
   0   0  13    4.20    4.80
   1   0  13    1.50    2.30
   1   0  13    2.60    2.20
  -1   0 -13   -2.20    2.60
  -1   0 -13    1.70    3.80
   2   0  13   -0.70    1.90
   2   0  13    5.70    2.30
  -2   0 -13    2.40    3.30
  -2   0 -13   -1.00    2.70
  -3   0 -13    0.50    3.10
  -3   0 -13    6.40    3.80
   3   0  13    7.30    2.10
   4   0  13   -2.30    1.80
  -4   0 -13   -0.10    3.30
  -4   0 -13   13.70    4.70
  -5   0 -13   -3.30    3.90
  -5   0 -13   13.00    3.70
 -10  -1  13   -6.00    4.70
 -10  -1  13   -7.80    3.80
  10  -1 -13    8.40    4.80
 -10   1  13    4.70    4.80
  10   1 -13    0.90    4.30
  -9  -1  13   -6.20    4.30
   9  -1 -13   -4.00    3.20
  -9   1  13   13.10    4.00
   9   1 -13   -1.20    3.70
  -9   1  13    2.10    4.60
  -8  -1  13    0.40    4.40
  -8  -1  13   -1.60    3.90
   8  -1 -13   -0.30    3.30
  -8  -1  13    9.60    4.20
  -8   1  13    3.20    4.30
   8   1 -13    2.90    4.00
  -8   1  13   12.40    3.10
  -8   1  13   -3.60    2.60
  -7  -1  13   20.20    4.50
  -7  -1  13    9.40    4.90
  -7  -1  13    5.40    4.10
   7  -1 -13   10.90    4.70
  -7   1  13    7.40    2.90
  -7   1  13    8.00    4.60
   7   1 -13    6.50    4.40
   6  -1 -13   96.89    8.10
  -6  -1  13  116.09    9.40
  -6  -1  13  106.19    9.10
  -6  -1  13  106.59    8.70
  -6   1  13  112.09    5.30
   6   1 -13  118.39    9.10
  -6   1  13  108.89    8.60
  -6   1  13  109.19    6.20
   5  -1 -13   61.39    6.60
  -5  -1  13   72.09    6.60
  -5  -1  13   55.39    6.50
  -5   1  13   66.39    4.30
  -5   1  13   54.39    7.30
  -5   1  13   60.99    5.30
   5   1 -13   61.09    6.80
   5   1 -13   58.69    6.50
   4  -1 -13   41.90    5.10
   4  -1 -13   45.70    6.70
   4  -1 -13   43.00    4.40
  -4  -1  13   46.70    5.40
   4   1 -13   42.40    6.90
  -4   1  13   41.60    4.70
  -4   1  13   33.00    5.40
   4   1 -13   44.40    6.70
   3  -1 -13    2.00    2.60
  -3  -1  13   -0.80    2.90
   3  -1 -13    3.10    3.40
  -3  -1  13    9.50    4.00
   3  -1 -13    4.30    2.50
   3   1 -13    0.70    3.00
  -3   1  13   -2.00    2.80
   3   1 -13    0.10    2.60
  -3   1  13    2.30    3.00
   3   1 -13    1.90    3.50
   2  -1 -13   23.80    4.70
   2  -1 -13   34.60    6.20
  -2  -1  13   28.00    5.10
   2  -1 -13   20.30    4.10
  -2  -1  13   32.40    5.60
  -2   1  13   23.10    4.20
   2   1 -13   28.20    6.40
  -2   1  13   27.50    5.20
   2   1 -13   20.90    4.80
   2   1 -13   22.80    5.10
  -1  -1  13   69.49    6.70
   1  -1 -13   72.29    6.70
   1  -1 -13   67.59    5.70
  -1  -1  13   68.19    6.10
   1  -1 -13   61.29    6.80
   1   1 -13   68.39    6.60
  -1   1  13   65.59    5.30
   1   1 -13   65.09    7.70
   1   1 -13   70.49    6.70
  -1   1  13   60.89    7.00
   0  -1  13   75.69    6.30
   0  -1 -13   76.19    7.20
   0  -1 -13   72.59    7.40
   0   1  13   66.49    7.80
   0   1 -13   76.99    6.90
   0   1  13   81.29    5.70
   0   1 -13   74.09    8.00
   1  -1  13   38.90    5.40
   1  -1  13   40.00    4.90
  -1  -1 -13   44.60    7.60
  -1  -1 -13   41.00    7.00
   1   1  13   33.90    3.30
  -1   1 -13   35.20    5.70
   1   1  13   39.30    3.70
  -1   1 -13   39.70    7.50
   1   1  13   24.20    7.60
   2  -1  13   17.90    3.90
  -2  -1 -13   10.40    4.90
   2  -1  13   17.80    3.80
  -2  -1 -13   10.70    4.20
  -2   1 -13   19.40    5.70
   2   1  13   13.90    2.00
  -2   1 -13   11.50    3.80
  -3  -1 -13   -3.00    3.70
   3  -1  13    0.60    2.20
   3  -1  13    8.60    2.80
  -3   1 -13    1.50    3.50
  -3   1 -13    1.50    3.00
   4  -1  13   17.10    3.70
   4  -1  13    6.90    2.90
  -4  -1 -13   10.30    5.40
  -4  -1 -13   21.70    5.20
  -4   1 -13   10.60    4.20
  -4   1 -13    7.30    4.60
   5  -1  13   -1.10    2.80
  -5  -1 -13    4.80    2.80
  -5   1 -13   -2.40    3.40
  -5   1 -13    5.80    4.60
 -10  -2  13   -1.10    5.60
  10  -2 -13    5.20    4.30
  10   2 -13   -8.00    3.10
 -10   2  13    0.10    4.10
   9  -2 -13   24.40    5.70
  -9  -2  13   11.20    6.20
  -9  -2  13   17.80    6.30
  -9   2  13   14.50    6.30
   9   2 -13   12.90    5.10
   8  -2 -13   -2.90    2.80
  -8  -2  13   -4.90    3.30
  -8  -2  13    5.60    4.90
  -8   2  13    9.30    4.60
   8   2 -13    0.10    4.10
   7  -2 -13    1.00    3.40
  -7  -2  13   -0.80    3.60
  -7  -2  13   -1.00    4.00
   7   2 -13   -1.10    3.40
  -7   2  13    2.80    3.60
   6  -2 -13    7.00    4.30
  -6  -2  13    2.50    3.50
   6   2 -13    2.20    2.90
  -6   2  13    4.10    3.50
   5  -2 -13   66.09    6.80
  -5  -2  13   65.39    7.00
   5   2 -13   71.69    7.60
   5   2 -13   68.69    7.80
  -5   2  13   62.59    6.80
   4  -2 -13  261.47   12.80
   4  -2 -13  258.07   11.60
  -4  -2  13  281.07   13.30
  -4   2  13  265.87    6.90
  -4   2  13  268.97   11.70
   4   2 -13  286.07   13.30
  -4   2  13  263.07    7.20
   4   2 -13  237.28   13.50
   3  -2 -13   78.49    5.20
   3  -2 -13   87.69    7.70
   3  -2 -13   78.99    6.10
  -3  -2  13   80.79    7.30
  -3   2  13   83.99    5.10
  -3   2  13   75.19    6.10
   3   2 -13   78.59    7.20
   3   2 -13   78.19    9.10
   2  -2 -13  100.59    8.30
   2  -2 -13   94.49    6.40
  -2  -2  13   97.29    7.90
   2   2 -13   96.39    7.80
   2   2 -13   86.39    8.60
  -2   2  13   88.69    6.30
  -2   2  13  101.59    6.30
   1  -2 -13    5.40    4.10
   1  -2 -13    5.40    3.20
  -1  -2  13    4.50    3.50
   1  -2 -13    3.30    2.40
  -1   2  13    6.90    2.70
  -1   2  13    2.10    3.30
   1   2 -13    6.60    3.80
   1   2 -13    3.10    3.70
   0  -2 -13    1.60    3.80
   0  -2  13    1.20    2.90
   0  -2 -13    4.50    3.50
   0   2 -13    2.10    3.80
   0   2  13   -3.50    3.50
   0   2  13    4.70    1.70
   0   2 -13    2.00    3.20
  -1  -2 -13   40.70    6.70
   1  -2  13   41.60    6.20
  -1  -2 -13   38.70    6.90
  -1   2 -13   33.10    7.10
   1   2  13   38.00    7.40
  -1   2 -13   46.50    6.50
   2  -2  13   16.70    5.10
  -2  -2 -13   22.20    6.20
  -2   2 -13   21.50    6.50
  -2   2 -13   17.40    4.20
   3  -2  13    0.30    2.80
  -3  -2 -13    5.80    4.50
  -3  -2 -13   13.80    4.20
  -3   2 -13    3.10    4.30
  -3   2 -13    4.20    3.00
  -4  -2 -13   -0.40    3.90
   4  -2  13    1.00    3.20
  -4   2 -13    0.20    3.90
  -4   2 -13    2.20    3.10
   9  -3 -13    1.10    3.30
  -9  -3  13   -1.30    5.20
  -9  -3  13   -1.10    4.70
   9   3 -13   -1.20    4.00
  -9   3  13    9.00    4.70
  -8  -3  13   37.70    7.70
   8  -3 -13   29.60    6.00
  -8  -3  13   43.10    9.50
  -8   3  13   39.10    7.10
   8   3 -13   33.60    7.20
  -7  -3  13    0.10    3.60
  -7  -3  13   -3.10    4.20
   7  -3 -13    5.30    3.80
   7   3 -13    4.50    4.50
  -7   3  13    3.00    4.30
  -6  -3  13   65.49    7.70
  -6  -3  13   72.69    9.50
   6  -3 -13   60.59    6.90
  -6   3  13   68.49    7.00
   6   3 -13   74.19    8.20
  -5  -3  13   72.29    9.30
  -5  -3  13   74.89    7.90
   5  -3 -13   85.69    7.70
   5   3 -13   98.49    8.50
  -5   3  13   78.59    7.90
   5   3 -13   71.99    8.50
  -4  -3  13    4.00    3.70
   4  -3 -13    8.70    4.40
   4  -3 -13   12.00    3.50
   4   3 -13    6.20    4.70
   4   3 -13    5.50    4.00
  -4   3  13   10.60    3.70
   3  -3 -13    7.90    4.60
  -3  -3  13   12.30    4.20
   3  -3 -13   11.90    3.40
  -3   3  13   10.50    3.50
   3   3 -13   13.60    4.70
   3   3 -13   10.90    5.00
   2  -3 -13   21.80    3.80
  -2  -3  13   19.40    4.90
   2  -3 -13   22.20    5.80
   2  -3 -13   26.90    3.90
   2   3 -13   18.20    5.70
  -2   3  13   21.80    3.80
  -2   3  13   20.80    3.60
   2   3 -13   22.00    5.50
  -1  -3  13   47.50    6.00
   1  -3 -13   57.69    5.80
   1  -3 -13   62.99    9.00
   1   3 -13   54.09    9.30
  -1   3  13   48.70    3.80
  -1   3  13   59.09    6.00
   1   3 -13   44.20    6.60
   0  -3 -13   58.59    8.20
   0  -3  13   66.99    7.50
   0  -3 -13   93.99    7.40
   0   3 -13   75.09    9.30
   0   3 -13   68.29    6.40
   0   3  13   63.29    7.40
  -1  -3 -13   13.10    5.00
  -1  -3 -13   25.40    4.70
   1  -3  13   10.30    4.20
  -1   3 -13   11.10    5.40
   1   3  13    2.10    4.90
  -1   3 -13    9.70    3.90
   2  -3  13    2.10    3.10
  -2  -3 -13   13.60    4.00
  -2   3 -13    6.50    3.50
  -2   3 -13    3.80    4.70
   3  -3  13    0.90    3.20
  -3  -3 -13   -0.30    4.40
  -3   3 -13    5.00    4.20
   8  -4 -13   27.40    5.80
  -8  -4  13   18.10    7.60
  -8   4  13   24.40    5.80
  -7  -4  13   19.70    5.90
  -7  -4  13   23.50    8.10
   7  -4 -13   37.70    6.70
  -7   4  13   24.00    5.60
   7   4 -13   22.80    6.00
   6  -4 -13   16.40    4.90
  -6  -4  13    6.10    4.40
  -6  -4  13   16.10    7.20
  -6   4  13   11.90    4.00
  -5  -4  13   34.10    8.80
  -5  -4  13   31.60    6.70
   5  -4 -13   29.50    6.10
   5   4 -13   20.40    6.30
  -5   4  13   35.60    6.10
   5   4 -13   25.00    6.30
   4  -4 -13    9.90    4.50
  -4  -4  13   10.70    4.30
   4  -4 -13    2.10    2.80
   4   4 -13    4.70    4.30
  -4   4  13    8.90    3.00
   4   4 -13    2.40    3.60
   3  -4 -13   46.20    8.00
   3  -4 -13   32.30    4.70
  -3  -4  13   38.10    7.30
  -3   4  13   39.00    4.80
   3   4 -13   39.40    6.60
   3   4 -13   33.30    7.90
  -2  -4  13    3.50    4.00
   2  -4 -13    3.40    4.50
   2  -4 -13   -0.30    2.10
   2   4 -13    1.70    4.30
   2   4 -13    1.20    3.50
  -2   4  13    2.10    2.10
   1  -4 -13    3.60    2.20
   1  -4 -13    2.70    4.10
  -1  -4  13    3.90    3.70
  -1   4  13    6.40    1.80
  -1   4  13    2.70    3.50
   1   4 -13    4.60    4.80
   1   4 -13   -0.10    3.00
   0  -4  13    6.00    4.00
   0   4 -13    4.40    3.40
   0   4 -13    4.00    3.90
   0   4  13    4.00    4.40
   1  -4  13    5.90    4.50
  -1  -4 -13    9.50    4.90
   1   4  13   -3.50    5.20
  -1   4 -13   -3.00    2.90
  -1   4 -13    0.20    4.20
  -2  -4 -13   -1.40    4.70
   2  -4  13    0.70    4.20
  -2   4 -13   -1.10    4.00
   6  -5 -13   12.70    4.80
  -6  -5  13   28.20    8.90
   6   5 -13   18.30    6.10
  -6   5  13   22.00    4.80
   5  -5 -13    5.00    4.40
  -5  -5  13    7.70    4.60
  -5  -5  13    5.40    6.90
   5   5 -13   13.80    5.20
  -5   5  13   15.90    4.50
  -4  -5  13   31.50    7.10
   4   5 -13   44.70    9.60
  -4   5  13   53.09    6.00
   4   5 -13   34.60    6.90
  -3  -5  13   16.10    5.90
   3  -5 -13   15.30    6.60
   3   5 -13   13.00    5.90
   3   5 -13    4.90    4.20
  -3   5  13   20.50    4.10
   2  -5 -13    3.10    4.60
   2  -5 -13    0.70    3.50
  -2  -5  13    1.40    3.90
  -2   5  13    6.10    2.60
   2   5 -13    8.80    4.50
   2   5 -13   -1.00    4.40
  -1  -5  13   -0.10    3.60
   1  -5 -13    1.50    4.30
   1   5 -13    6.10    5.20
   1   5 -13    2.10    3.70
   0  -5 -13   -5.40    3.90
   0  -5  13   -2.50    3.40
   0   5 -13    7.00    3.90
   0   5 -13    0.90    4.90
 -10   0  14   -2.80    4.70
  10   0 -14    6.60    4.50
  -9   0  14   -2.00    4.20
  -9   0  14   -2.70    4.30
   9   0 -14    2.10    3.80
   8   0 -14   -1.70    3.30
  -8   0  14   -5.90    3.40
  -8   0  14   -2.80    4.00
   7   0 -14    5.10    3.70
  -7   0  14    6.50    3.90
  -7   0  14   -0.20    3.90
  -6   0  14    4.80    4.20
  -6   0  14   12.20    4.60
   6   0 -14    5.90    4.00
  -6   0  14   16.90    3.30
  -5   0  14  235.18   12.40
   5   0 -14  265.47   13.20
  -5   0  14  245.08   12.30
  -5   0  14  252.47   10.60
   4   0 -14    3.60    3.60
  -4   0  14    7.00    2.70
   4   0 -14    3.70    3.10
  -3   0  14    7.30    3.50
   3   0 -14    7.00    3.10
  -3   0  14   10.50    3.30
   3   0 -14    6.60    3.30
   3   0 -14    8.60    3.60
   2   0 -14   54.59    7.80
  -2   0  14   52.69    6.60
   2   0 -14   46.90    6.80
   2   0 -14   48.10    7.20
  -2   0  14   48.00    5.40
  -1   0  14    6.40    4.20
   1   0 -14    5.10    3.50
   1   0 -14    5.10    3.90
   1   0 -14    1.60    2.70
  -1   0  14    1.80    2.40
   0   0  14   37.00    4.70
   0   0 -14   46.00    7.60
   0   0 -14   44.90    6.90
   0   0  14   38.50    4.70
  -1   0 -14   24.50    6.20
   1   0  14   15.60    3.40
  -1   0 -14   18.50    4.90
   1   0  14   17.60    3.30
   2   0  14    8.10    2.40
   2   0  14    1.90    2.30
  -2   0 -14   10.20    4.30
  -2   0 -14    7.90    3.50
  -3   0 -14   37.30    6.90
   3   0  14   58.69    4.40
  -3   0 -14   50.69    6.90
  -4   0 -14  125.79   10.80
  10  -1 -14    3.00    4.30
[truncated: 21,936 more chars]
